# Supplementary material for: Pioneering Comparative Proteomic and Enzymatic Profiling of Amazonian Scorpion Venoms Enables the Isolation of Their First α-Ktx, Metalloprotease, and Phospholipase A2
Source: Toxins (Basel). 2025 Aug 15;17(8):411. doi: 10.3390/toxins17080411 (PMC12390242; doi:10.3390/toxins17080411)
Supplement: Supplementary file 1 [file toxins-17-00411-s001.zip]

Archive with 9 entries (7 files):
- Supplementary material_File S1/
- Supplementary material_File S1/Figure S1.tif
- Supplementary material_File S1/Figure S2.tif
- Supplementary material_File S1/toxins-3794973-supplementary.pdf
- Supplementary material_File S2/
- Supplementary material_File S2/S2.Compare result_BamazV.xlsx
- Supplementary material_File S2/S2.Compare result_TmetuV.xlsx
- Supplementary material_File S2/S2.Compare result_TsilvV.xlsx
- Supplementary material_File S2/S2.Protein Number Venn Diagram.xlsx
