# Supplementary material for: Pioneering Comparative Proteomic and Enzymatic Profiling of Amazonian Scorpion Venoms Enables the Isolation of Their First α-Ktx, Metalloprotease, and Phospholipase A2
Source: Toxins (Basel). 2025 Aug 15;17(8):411. doi: 10.3390/toxins17080411 (PMC12390242; doi:10.3390/toxins17080411)
Supplement: Supplementary file 1 [file toxins-17-00411-s001.zip › Supplementary material_File S2/S2.Compare result_BamazV.xlsx]

## Sheet: Data
Protein Group	Protein ID	Accession	-10lgP	Coverage (%)	Coverage (%) Sample 1	Area Sample 1	#Peptides	#Unique	#Spec Sample 1	PTM			Avg. Mass	Description	Class
1	174	tr|A0A1W7R962|A0A1W7R962_9SCOR	112.96	13	13	5.0889E7	4	4	9	Carbamidomethylation			12634	Venom protein OS=Hadrurus spadix OX=141984 PE=4 SV=1	Uncharacterized protein	No info on the types of toxins on Uniprot
2	108	tr|A0A1W7RB82|A0A1W7RB82_9SCOR	96.71	9	9	1.5719E7	5	5	6				61383	Alpha-amylase OS=Hadrurus spadix OX=141984 PE=3 SV=1	Alpha-amylase
3	95	tr|A0A1W7RA02|A0A1W7RA02_9SCOR	95.27	7	7	1.338E7	4	4	5	Carbamidomethylation	Deamidation (NQ)		73646	Angiotensin-converting enzyme OS=Hadrurus spadix OX=141984 PE=3 SV=1	Angiotensinogenase
4	157	tr|A0A1W7RAM0|A0A1W7RAM0_9SCOR	94.52	17	17	2.2366E7	3	3	4				14671	Drosulfakinins OS=Hadrurus spadix OX=141984 PE=4 SV=1	Uncharacterized protein
7	167	tr|A0A1W7RAH0|A0A1W7RAH0_9SCOR	85.31	8	8	2.4174E6	3	3	3	Carbamidomethylation	Deamidation (NQ)		52152	alpha-L-fucosidase OS=Hadrurus spadix OX=141984 PE=3 SV=1	Alpha-L-fucosidase
5	162	tr|A0A1L4BJ57|A0A1L4BJ57_HEMLE	78.91	10	10	1.6563E8	3	3	3				15220	Venom toxin OS=Hemiscorpius lepturus OX=520031 PE=2 SV=1	Phospholipases A2
9	191	tr|A0A1W7RA38|A0A1W7RA38_9SCOR	75.26	2	2	5.5813E6	2	2	2	Carbamidomethylation			79860	Neprilysin OS=Hadrurus spadix OX=141984 PE=3 SV=1	Metalloproteinases
9	192	tr|A0A1W7RA46|A0A1W7RA46_9SCOR	75.26	2	2	5.5813E6	2	2	2	Carbamidomethylation			84289	Neprilysin OS=Hadrurus spadix OX=141984 PE=3 SV=1	Metalloproteinases
9	201	tr|A0A2I9LPD0|A0A2I9LPD0_9SCOR	75.26	2	2	5.5813E6	2	2	2	Carbamidomethylation			83984	Neprilysin OS=Centruroides hentzi OX=88313 PE=3 SV=1	Metalloproteinases
13	249	tr|A0A1W7RA04|A0A1W7RA04_9SCOR	60.52	4	4	5.2467E5	2	2	2	Carbamidomethylation			27053	Phospholipase A2 OS=Hadrurus spadix OX=141984 PE=3 SV=1	Phospholipases A2
6	284	tr|A0AAD4GWH1|A0AAD4GWH1_ASPNN	54.01	12	12	1.7478E8	1	1	3	Deamidation (NQ)			9311	Invertebrate defensins family profile domain-containing protein OS=Aspergillus nanangensis OX=2582783 GN=FE257_000358 PE=3 SV=1	Defensins
17	203	tr|A0A1W7RAI2|A0A1W7RAI2_9SCOR	50.46	9	9	5.7335E5	1	1	1	Carbamidomethylation			14503	Fatty acid-binding protein OS=Hadrurus spadix OX=141984 PE=3 SV=1	Cellular components
10	116	tr|A0A1L4BJ71|A0A1L4BJ71_HEMLE	49.04	3	3	1.5377E6	1	1	2	Carbamidomethylation			45482	Venom toxin OS=Hemiscorpius lepturus OX=520031 PE=2 SV=1	Cysteine-rich venom proteins
11	207	tr|A0A1W7RAQ5|A0A1W7RAQ5_9SCOR	48.86	3	3	1.42E7	1	1	2				44938	Cysteine-rich secretory protein OS=Hadrurus spadix OX=141984 PE=4 SV=1	Cysteine-rich venom proteins
14	171	tr|A0A2I9LPF3|A0A2I9LPF3_9SCOR	46.76	9	9	1.193E6	1	1	2	Carbamidomethylation			17921	Peptidyl-prolyl cis-trans isomerase OS=Centruroides hentzi OX=88313 PE=3 SV=1	Cellular components
14	170	tr|A0A1W7R9W4|A0A1W7R9W4_9SCOR	46.76	9	9	1.193E6	1	1	2	Carbamidomethylation			17918	Peptidyl-prolyl cis-trans isomerase OS=Hadrurus spadix OX=141984 PE=3 SV=1	Cellular components
16	3462	tr|A0A1W7R9Z0|A0A1W7R9Z0_9SCOR	42.28	9	9	0	1	1	1	Carbamidomethylation			14441	Profilin OS=Hadrurus spadix OX=141984 PE=3 SV=1	Cellular components
16	3463	tr|A0A1W7R9V8|A0A1W7R9V8_9SCOR	42.28	9	9	0	1	1	1	Carbamidomethylation			14261	Profilin OS=Hadrurus spadix OX=141984 PE=3 SV=1	Cellular components
16	3464	tr|A0A2I9LPG4|A0A2I9LPG4_9SCOR	42.28	9	9	0	1	1	1	Carbamidomethylation			14348	Profilin OS=Centruroides hentzi OX=88313 PE=3 SV=1	Cellular components
12	274	tr|T1DP99|T1DP99_9SCOR	38.58	9	9	1.2737E9	1	1	2	Carbamidomethylation			10817	CSab-Cer-5 OS=Cercophonius squama OX=1330404 PE=2 SV=1	K+ channel toxins	Opiscorpine	antimicrobial activity
12	275	tr|T1E6W8|T1E6W8_9SCOR	38.58	9	9	1.2737E9	1	1	2	Carbamidomethylation			10789	CSab-Cer-3 OS=Cercophonius squama OX=1330404 PE=2 SV=1	K+ channel toxins	Opiscorpine	antimicrobial activity
12	276	Q0GY40|KBX3_HOFGE	38.58	9	9	1.2737E9	1	1	2	Carbamidomethylation			10412	Hge-scorpine OS=Hoffmannihadrurus gertschi OX=380989 PE=1 SV=1	K+ channel toxins	Opiscorpine	antimicrobial activity
12	285	Q5WR01|KBX32_OPICA	38.58	9	9	1.2737E9	1	1	2	Carbamidomethylation			10380	Opiscorpine-2 OS=Opistophthalmus carinatus OX=190115 PE=3 SV=1	K+ channel toxins	Opiscorpine	antimicrobial activity
12	280	Q5WR03|KBX31_OPICA	38.58	9	9	1.2737E9	1	1	2	Carbamidomethylation			10417	Opiscorpine-1 OS=Opistophthalmus carinatus OX=190115 PE=3 SV=1	K+ channel toxins	Opiscorpine	antimicrobial activity
12	288	Q5WQZ7|KBX33_OPICA	38.58	9	9	1.2737E9	1	1	2	Carbamidomethylation			10383	Opiscorpine-3 OS=Opistophthalmus carinatus OX=190115 PE=3 SV=1	K+ channel toxins	Opiscorpine	antimicrobial activity
12	296	Q5WQZ9|KBX34_OPICA	38.58	9	9	1.2737E9	1	1	2	Carbamidomethylation			10397	Opiscorpine-4 OS=Opistophthalmus carinatus OX=190115 PE=3 SV=1	K+ channel toxins	Opiscorpine	antimicrobial activity
12	283	tr|A0A1W7RB11|A0A1W7RB11_9SCOR	38.58	9	9	1.2737E9	1	1	2	Carbamidomethylation			10425	Antimicrobial peptide OS=Hadrurus spadix OX=141984 PE=4 SV=1	K+ channel toxins	Scorpine	antimicrobial activity
12	297	tr|T1DMR0|T1DMR0_9SCOR	38.58	9	9	1.2737E9	1	1	2	Carbamidomethylation			10974	CSab-Cer-6 OS=Cercophonius squama OX=1330404 PE=2 SV=1	K+ channel toxins	Opiscorpine	antimicrobial activity
15	213	tr|A0A1W7RAD4|A0A1W7RAD4_9SCOR	36.46	2	2	1.0272E6	1	1	1	Carbamidomethylation			45548	Hyaluronidase OS=Hadrurus spadix OX=141984 PE=3 SV=1	Hyaluronidases
15	225	tr|T1DEH9|T1DEH9_9SCOR	36.46	4	4	1.0272E6	1	1	1	Carbamidomethylation			28708	Hyaluronidase (Fragment) OS=Cercophonius squama OX=1330404 PE=2 SV=1	Hyaluronidases
15	232	P86100|HYAL1_OLIMR	36.46	2	2	1.0272E6	1	1	1	Carbamidomethylation			47433	Hyaluronidase-1 OS=Olivierus martensii OX=34649 PE=1 SV=2	Hyaluronidases
8	268	tr|A0A1L4BJ64|A0A1L4BJ64_HEMLE	36.06	4	4	5.6027E6	1	1	2				27209	Venom toxin OS=Hemiscorpius lepturus OX=520031 PE=2 SV=1	Phospholipases A2
18	338	tr|A0A1W7RAF6|A0A1W7RAF6_9SCOR	35.19	5	5	3.3823E5	1	1	1				43058	Histidine phosphatase OS=Hadrurus spadix OX=141984 PE=3 SV=1	Phosphotases
									77

## Sheet: de novo only peptides
Fraction	Source File	Feature	Peptide	Scan	Tag Length	Denovo Score	ALC (%)	length	m/z	z	RT	Predict RT	Area	Mass	ppm	Accession	PTM	local confidence (%)	tag (>=0%)	mode
1	210707-MClass-21_B_amazonicus-MELD-LSM-R.raw	49138	YTGEDGVVAWLLNK	28826	14	99	99	14	7829034	2	55.09	-	34984000000	15637932	-0.6			100 100 100 100 100 100 100 100 100 100 100 100 100 100	YTGEDGVVAWLLNK	HCD
1	210707-MClass-21_B_amazonicus-MELD-LSM-R.raw	49118	YTGENGVVAWLLNK	28316	14	99	99	14	7824131	2	53.82	-	95827000000	15628093	1.5			100 100 100 100 100 100 100 100 100 100 100 100 100 100	YTGENGVVAWLLNK	HCD
1	210707-MClass-21_B_amazonicus-MELD-LSM-R.raw	11109	C(+57.02)GPSLNFDDEKK	10175	12	99	99	12	4705499	3	25.00	-	1420200000000	14086292	-0.9		Carbamidomethylation	100 100 100 100 100 100 100 100 100 100 100 100	C(+57.02)GPSLNFDDEKK	HCD
1	210707-MClass-21_B_amazonicus-MELD-LSM-R.raw	54433	STLMNC(+57.02)N(+.98)C(+57.02)EEAFDR	14428	14	99	99	14	8743398	2	31.80	-	80370000000	17466648	0.2		Carbamidomethylation; Deamidation (NQ)	99 100 100 100 100 100 100 100 100 100 100 100 100 100	STLMNC(+57.02)N(+.98)C(+57.02)EEAFDR	HCD
1	210707-MClass-21_B_amazonicus-MELD-LSM-R.raw	60339	MTEGFGC(+57.02)MANMN(+.98)VMGGC(+57.02)EK	23146	19	99	99	19	10629031	2	45.63	-	1344200000000	21237913	0.2	Q5WR01|KBX32_OPICA	Carbamidomethylation; Deamidation (NQ)	99 100 100 100 100 100 100 100 100 100 100 100 100 100 100 100 100 99 100	MTEGFGC(+57.02)MANMN(+.98)VMGGC(+57.02)EK	HCD
1	210707-MClass-21_B_amazonicus-MELD-LSM-R.raw	59389	MTEGFGC(+57.02)MANMN(+.98)TVGLC(+57.02)K	23111	18	99	99	18	10114185	2	45.67	-	288700000000	20208186	1.9	Q5WR01|KBX32_OPICA	Carbamidomethylation; Deamidation (NQ)	100 100 100 100 100 100 100 100 100 100 100 100 100 99 100 100 100 100	MTEGFGC(+57.02)MANMN(+.98)TVGLC(+57.02)K	HCD
1	210707-MClass-21_B_amazonicus-MELD-LSM-R.raw	59601	MTEGFGC(+57.02)MANM(+15.99)DTVGLC(+57.02)K	18802	18	99	99	18	10194152	2	38.64	-	104920000000	20368135	1.1	Q5WR01|KBX32_OPICA	Carbamidomethylation; Oxidation (M)	99 100 100 100 100 100 100 100 100 100 100 100 100 100 100 100 100 100	MTEGFGC(+57.02)MANM(+15.99)DTVGLC(+57.02)K	HCD
1	210707-MClass-21_B_amazonicus-MELD-LSM-R.raw	59389	MTEGFGC(+57.02)MANMN(+.98)TVGLC(+57.02)K	23350	18	99	99	18	10114185	2	45.67	-	288700000000	20208186	1.9	Q5WR01|KBX32_OPICA	Carbamidomethylation; Deamidation (NQ)	99 99 100 100 100 100 100 100 100 100 100 100 100 100 100 100 100 100	MTEGFGC(+57.02)MANMN(+.98)TVGLC(+57.02)K	HCD
1	210707-MClass-21_B_amazonicus-MELD-LSM-R.raw	26541	C(+57.02)PQFGWPLK	23145	9	99	99	9	5667840	2	45.48	-	136850000000	11315535	0.0		Carbamidomethylation	100 100 99 100 100 100 100 100 100	C(+57.02)PQFGWPLK	HCD
1	210707-MClass-21_B_amazonicus-MELD-LSM-R.raw	54433	STLMNC(+57.02)N(+.98)C(+57.02)EEAFDR	14546	14	99	99	14	8743398	2	31.80	-	80370000000	17466648	0.2		Carbamidomethylation; Deamidation (NQ)	99 99 100 100 100 100 100 100 100 100 100 100 100 100	STLMNC(+57.02)N(+.98)C(+57.02)EEAFDR	HCD
1	210707-MClass-21_B_amazonicus-MELD-LSM-R.raw	36886	C(+57.02)GPSLNFDDEK	13121	11	99	99	11	6412743	2	29.80	-	579960000000	12805342	-0.1		Carbamidomethylation	100 100 100 100 100 99 99 100 100 100 100	C(+57.02)GPSLNFDDEK	HCD
1	210707-MClass-21_B_amazonicus-MELD-LSM-R.raw	59600	M(+15.99)TEGFGC(+57.02)MANMDTVGLC(+57.02)K	21909	18	99	99	18	10194139	2	43.65	-	328690000000	20368135	-0.1	Q5WR01|KBX32_OPICA	Oxidation (M); Carbamidomethylation	99 99 100 100 100 100 100 100 100 100 99 100 100 100 100 100 100 100	M(+15.99)TEGFGC(+57.02)MANMDTVGLC(+57.02)K	HCD
1	210707-MClass-21_B_amazonicus-MELD-LSM-R.raw	60348	MTEGFGC(+57.02)MANVN(+.98)MMGGC(+57.02)EK	22462	19	99	99	19	10629055	2	44.60	-	967080000000	21237913	2.5		Carbamidomethylation; Deamidation (NQ)	98 99 100 100 100 100 100 100 100 100 100 100 100 100 100 100 100 99 100	MTEGFGC(+57.02)MANVN(+.98)MMGGC(+57.02)EK	HCD
1	210707-MClass-21_B_amazonicus-MELD-LSM-R.raw	55411	GFGC(+57.02)M(+15.99)ANVDMMGGC(+57.02)EK	14947	16	99	99	16	8903333	2	32.66	-	465530000000	17786555	-2.0	Q5WR03|KBX31_OPICA:Q5WQZ7|KBX33_OPICA	Carbamidomethylation; Oxidation (M)	99 100 100 100 100 99 100 100 100 100 100 100 100 100 99 100	GFGC(+57.02)M(+15.99)ANVDMMGGC(+57.02)EK	HCD
1	210707-MClass-21_B_amazonicus-MELD-LSM-R.raw	58680	TLQC(+57.02)NMGC(+57.02)YC(+57.02)QTGYGR	12182	16	99	99	16	9848937	2	28.18	-	195760000000	19677747	-0.9		Carbamidomethylation	98 98 100 100 100 100 100 100 100 100 100 100 100 100 100 100	TLQC(+57.02)NMGC(+57.02)YC(+57.02)QTGYGR	HCD
1	210707-MClass-21_B_amazonicus-MELD-LSM-R.raw	41111	C(+57.02)TYN(+.98)ADADLVPK	12050	12	99	99	12	6843098	2	28.40	-	2062800000000	13666074	-1.7	tr|A0A1W7R9W4|A0A1W7R9W4_9SCOR	Carbamidomethylation; Deamidation (NQ)	99 100 100 100 100 100 100 100 100 100 100 98	C(+57.02)TYN(+.98)ADADLVPK	HCD
1	210707-MClass-21_B_amazonicus-MELD-LSM-R.raw	60339	MTEGFGC(+57.02)MANMN(+.98)VMGGC(+57.02)EK	23273	19	99	99	19	10629031	2	45.63	-	1344200000000	21237913	0.2	Q5WR01|KBX32_OPICA	Carbamidomethylation; Deamidation (NQ)	99 99 100 100 100 100 100 100 100 100 100 100 100 100 100 100 100 98 100	MTEGFGC(+57.02)MANMN(+.98)VMGGC(+57.02)EK	HCD
1	210707-MClass-21_B_amazonicus-MELD-LSM-R.raw	31337	WSDLKDVFGK	26990	10	99	99	10	5978120	2	52.00	-	28426000000	11936079	1.3			100 100 100 100 100 100 100 100 100 98	WSDLKDVFGK	HCD
1	210707-MClass-21_B_amazonicus-MELD-LSM-R.raw	8186	WDDELAR	10384	7	99	99	7	4527108	2	25.49	-	202670000000	9034086	-1.9	tr|A0A1L4BJ71|A0A1L4BJ71_HEMLE		99 100 100 100 100 100 100	WDDELAR	HCD
1	210707-MClass-21_B_amazonicus-MELD-LSM-R.raw	-	FSEDHTFC(+57.02)R	6306	9	99	99	9	4001696	3	18.78	-	0	11974873	-0.3		Carbamidomethylation	100 100 100 100 100 100 99 100 100	FSEDHTFC(+57.02)R	HCD
1	210707-MClass-21_B_amazonicus-MELD-LSM-R.raw	60508	MTEGFGC(+57.02)MANM(+15.99)N(+.98)VMGGC(+57.02)EK	18185	19	99	99	19	10708987	2	37.75	-	141780000000	21397861	-1.6	Q5WR01|KBX32_OPICA	Carbamidomethylation; Oxidation (M); Deamidation (NQ)	98 100 100 100 100 100 100 100 100 100 100 100 100 100 100 100 100 98 100	MTEGFGC(+57.02)MANM(+15.99)N(+.98)VMGGC(+57.02)EK	HCD
1	210707-MClass-21_B_amazonicus-MELD-LSM-R.raw	59601	MTEGFGC(+57.02)MANM(+15.99)N(+.98)TVGLC(+57.02)K	18688	18	99	99	18	10194152	2	38.64	-	104920000000	20368135	1.1	Q5WR01|KBX32_OPICA	Carbamidomethylation; Oxidation (M); Deamidation (NQ)	97 100 100 100 100 100 100 100 100 100 100 100 100 100 100 100 100 100	MTEGFGC(+57.02)MANM(+15.99)N(+.98)TVGLC(+57.02)K	HCD
1	210707-MClass-21_B_amazonicus-MELD-LSM-R.raw	52815	GFGC(+57.02)M(+15.99)ANMN(+.98)TVGLC(+57.02)K	15960	15	99	99	15	8388482	2	34.21	-	526530000000	16756826	-0.5	Q5WR01|KBX32_OPICA	Carbamidomethylation; Oxidation (M); Deamidation (NQ)	97 99 100 100 100 100 100 100 100 100 100 100 100 100 100	GFGC(+57.02)M(+15.99)ANMN(+.98)TVGLC(+57.02)K	HCD
1	210707-MClass-21_B_amazonicus-MELD-LSM-R.raw	11109	C(+57.02)GPSLNFDDEKK	10061	12	99	99	12	4705499	3	25.00	-	1420200000000	14086292	-0.9		Carbamidomethylation	100 100 100 100 100 100 100 100 100 99 99 100	C(+57.02)GPSLNFDDEKK	HCD
1	210707-MClass-21_B_amazonicus-MELD-LSM-R.raw	17674	C(+57.02)MANMDTVGLC(+57.02)KK	10841	13	99	99	13	5098981	3	26.15	-	508360000000	15266714	0.7	Q5WR01|KBX32_OPICA	Carbamidomethylation	100 100 100 100 100 100 100 100 99 99 99 99 100	C(+57.02)MANMDTVGLC(+57.02)KK	HCD
1	210707-MClass-21_B_amazonicus-MELD-LSM-R.raw	15731	TNMMHQAVHKVAK	7630	13	99	99	13	4989286	3	21.01	-	25087000000	14937595	3.1			100 100 100 100 100 100 100 100 100 100 100 100 97	TNMMHQAVHKVAK	HCD
1	210707-MClass-21_B_amazonicus-MELD-LSM-R.raw	55410	GFGC(+57.02)M(+15.99)ANMN(+.98)VMGGC(+57.02)EK	15343	16	99	99	16	8903330	2	33.42	-	5.77E7	17786555	-2.3	Q5WR01|KBX32_OPICA	Carbamidomethylation; Oxidation (M); Deamidation (NQ)	99 100 100 100 100 100 100 100 100 100 100 100 99 100 99 100	GFGC(+57.02)M(+15.99)ANMN(+.98)VMGGC(+57.02)EK	HCD
1	210707-MClass-21_B_amazonicus-MELD-LSM-R.raw	41049	C(+57.02)TYNADADLVPK	11933	12	99	99	12	6838197	2	27.79	-	318540000000	13656235	1.0	tr|A0A1W7R9W4|A0A1W7R9W4_9SCOR	Carbamidomethylation	99 100 100 100 100 100 99 100 100 100 100 98	C(+57.02)TYNADADLVPK	HCD
1	210707-MClass-21_B_amazonicus-MELD-LSM-R.raw	44889	MNC(+57.02)DC(+57.02)EEAFDR	8209	11	99	99	11	7237581	2	21.90	-	115640000000	14455010	0.5	tr|A0A1L4BJ64|A0A1L4BJ64_HEMLE	Carbamidomethylation	99 99 100 100 100 100 100 100 98 100 100	MNC(+57.02)DC(+57.02)EEAFDR	HCD
1	210707-MClass-21_B_amazonicus-MELD-LSM-R.raw	54944	GFGC(+57.02)MANMN(+.98)VMGGC(+57.02)EK	20313	16	99	99	16	8823398	2	41.35	-	7648200000000	17626606	2.5	Q5WR01|KBX32_OPICA	Carbamidomethylation; Deamidation (NQ)	98 99 100 100 100 100 100 100 100 100 100 100 99 100 99 100	GFGC(+57.02)MANMN(+.98)VMGGC(+57.02)EK	HCD
1	210707-MClass-21_B_amazonicus-MELD-LSM-R.raw	41111	C(+57.02)TYN(+.98)ADADLVPK	12168	12	99	99	12	6843098	2	28.40	-	2062800000000	13666074	-1.7	tr|A0A1W7R9W4|A0A1W7R9W4_9SCOR	Carbamidomethylation; Deamidation (NQ)	99 100 100 100 100 100 99 100 100 100 100 98	C(+57.02)TYN(+.98)ADADLVPK	HCD
1	210707-MClass-21_B_amazonicus-MELD-LSM-R.raw	38687	YFNNVDAC(+57.02)C(+57.02)R	8533	10	99	99	10	6597681	2	22.27	-	138610000000	13175229	-0.9		Carbamidomethylation	100 100 99 99 100 100 99 99 100 100	YFNNVDAC(+57.02)C(+57.02)R	HCD
1	210707-MClass-21_B_amazonicus-MELD-LSM-R.raw	46440	LGYFNNVDAC(+57.02)C(+57.02)R	14924	12	99	99	12	7448211	2	32.64	-	9191800000000	14876287	-0.7		Carbamidomethylation	99 99 100 100 100 99 100 100 99 100 100 100	LGYFNNVDAC(+57.02)C(+57.02)R	HCD
1	210707-MClass-21_B_amazonicus-MELD-LSM-R.raw	47313	DKSMYLQ(+.98)GPPC(+57.02)SK	9391	13	99	99	13	7563467	2	23.78	-	310560000000	15106794	-0.4		Deamidation (NQ); Carbamidomethylation	98 99 100 100 100 100 100 100 100 99 99 100 100	DKSMYLQ(+.98)GPPC(+57.02)SK	HCD
1	210707-MClass-21_B_amazonicus-MELD-LSM-R.raw	58680	TLQC(+57.02)NMGC(+57.02)YC(+57.02)QTGYGR	12067	16	99	99	16	9848937	2	28.18	-	195760000000	19677747	-0.9		Carbamidomethylation	98 98 100 100 100 100 100 100 100 100 100 100 100 100 100 100	TLQC(+57.02)NMGC(+57.02)YC(+57.02)QTGYGR	HCD
1	210707-MClass-21_B_amazonicus-MELD-LSM-R.raw	45264	GC(+57.02)MANMN(+.98)TVGLC(+57.02)K	14119	13	99	99	13	7288049	2	31.33	-	2.18E7	14555979	-1.8	Q5WR01|KBX32_OPICA	Carbamidomethylation; Deamidation (NQ)	99 100 100 100 100 100 100 99 99 99 100 100 100	GC(+57.02)MANMN(+.98)TVGLC(+57.02)K	HCD
1	210707-MClass-21_B_amazonicus-MELD-LSM-R.raw	46517	LGYFN(+.98)NVDAC(+57.02)C(+57.02)R	15508	12	99	99	12	7453130	2	33.53	-	413630000000	14886125	-0.8		Deamidation (NQ); Carbamidomethylation	99 99 100 100 100 99 100 100 99 99 100 100	LGYFN(+.98)NVDAC(+57.02)C(+57.02)R	HCD
1	210707-MClass-21_B_amazonicus-MELD-LSM-R.raw	8186	WDDELAR	10499	7	99	99	7	4527108	2	25.49	-	202670000000	9034086	-1.9	tr|A0A1L4BJ71|A0A1L4BJ71_HEMLE		100 100 100 99 99 100 100	WDDELAR	HCD
1	210707-MClass-21_B_amazonicus-MELD-LSM-R.raw	5182	APLNKYVKPLTGLYR	16519	15	99	99	15	4340095	4	35.01	-	823210000000	17320034	3.1			100 100 100 99 100 100 100 100 100 100 100 100 100 100 98	APLNKYVKPLTGLYR	HCD
1	210707-MClass-21_B_amazonicus-MELD-LSM-R.raw	7665	MTLDDFR	15641	7	99	99	7	4492110	2	33.71	-	89208000000	8964062	1.4			99 100 100 100 100 100 100	MTLDDFR	HCD
1	210707-MClass-21_B_amazonicus-MELD-LSM-R.raw	23231	LGTLWEGVSK	24624	10	99	99	10	5453010	2	47.60	-	20018000000	10885867	0.8			100 100 100 100 100 100 99 100 100 98	LGTLWEGVSK	HCD
1	210707-MClass-21_B_amazonicus-MELD-LSM-R.raw	23220	LGTLWEGVSK	24624	10	99	99	10	5453005	2	48.06	-	20669000000	10885867	-0.1			100 100 100 100 100 100 99 100 100 98	LGTLWEGVSK	HCD
1	210707-MClass-21_B_amazonicus-MELD-LSM-R.raw	43228	C(+57.02)GPSLNFDDEKK	10279	12	99	99	12	7053203	2	25.00	-	513070000000	14086292	-2.3		Carbamidomethylation	100 100 100 100 100 99 98 99 99 100 100 100	C(+57.02)GPSLNFDDEKK	HCD
1	210707-MClass-21_B_amazonicus-MELD-LSM-R.raw	38687	YFNNVDAC(+57.02)C(+57.02)R	8425	10	99	99	10	6597681	2	22.27	-	138610000000	13175229	-0.9		Carbamidomethylation	99 100 99 99 100 100 99 99 100 100	YFNNVDAC(+57.02)C(+57.02)R	HCD
1	210707-MClass-21_B_amazonicus-MELD-LSM-R.raw	20491	C(+57.02)C(+57.02)SLSLC(+57.02)R	8340	8	99	99	8	5282244	2	22.19	-	120860000000	10544358	-1.5		Carbamidomethylation	100 100 100 100 99 99 99 100	C(+57.02)C(+57.02)SLSLC(+57.02)R	HCD
1	210707-MClass-21_B_amazonicus-MELD-LSM-R.raw	49137	YTGEN(+.98)GVVAWLLNK	29311	14	99	99	14	7829031	2	55.94	-	11662000000	15637932	-1.0		Deamidation (NQ)	100 99 99 100 100 100 100 100 100 99 100 100 99 100	YTGEN(+.98)GVVAWLLNK	HCD
1	210707-MClass-21_B_amazonicus-MELD-LSM-R.raw	60508	MTEGFGC(+57.02)M(+15.99)ANMN(+.98)VMGGC(+57.02)EK	18070	19	99	99	19	10708987	2	37.75	-	141780000000	21397861	-1.6	Q5WR01|KBX32_OPICA	Carbamidomethylation; Oxidation (M); Deamidation (NQ)	96 100 100 100 100 100 100 100 100 100 100 100 100 100 100 100 100 98 100	MTEGFGC(+57.02)M(+15.99)ANMN(+.98)VMGGC(+57.02)EK	HCD
1	210707-MClass-21_B_amazonicus-MELD-LSM-R.raw	44889	MNC(+57.02)DC(+57.02)EEAFDR	8326	11	99	99	11	7237581	2	21.90	-	115640000000	14455010	0.5	tr|A0A1L4BJ64|A0A1L4BJ64_HEMLE	Carbamidomethylation	98 99 100 100 100 100 100 100 99 100 100	MNC(+57.02)DC(+57.02)EEAFDR	HCD
1	210707-MClass-21_B_amazonicus-MELD-LSM-R.raw	52814	GFGC(+57.02)M(+15.99)ANMN(+.98)TVGLC(+57.02)K	19056	15	99	99	15	8388474	2	38.87	-	512390000000	16756826	-1.4	Q5WR01|KBX32_OPICA	Carbamidomethylation; Oxidation (M); Deamidation (NQ)	97 100 100 100 100 100 99 99 100 100 100 100 100 100 100	GFGC(+57.02)M(+15.99)ANMN(+.98)TVGLC(+57.02)K	HCD
1	210707-MClass-21_B_amazonicus-MELD-LSM-R.raw	52814	GFGC(+57.02)MSNMDTVGLC(+57.02)K	18465	15	99	99	15	8388474	2	38.87	-	512390000000	16756826	-1.4		Carbamidomethylation	98 100 100 100 99 99 99 99 100 100 100 100 100 100 100	GFGC(+57.02)MSNMDTVGLC(+57.02)K	HCD
1	210707-MClass-21_B_amazonicus-MELD-LSM-R.raw	14445	C(+57.02)SQ(+.98)THYGPYDLK	10709	12	99	99	12	4905504	3	25.89	-	42275000000	14686292	0.2		Carbamidomethylation; Deamidation (NQ)	100 100 100 100 100 100 100 100 100 100 100 96	C(+57.02)SQ(+.98)THYGPYDLK	HCD
1	210707-MClass-21_B_amazonicus-MELD-LSM-R.raw	42742	C(+57.02)MANMN(+.98)TVGLC(+57.02)K	13910	12	99	99	12	7002950	2	30.91	-	427420000000	13985764	-0.6	Q5WR01|KBX32_OPICA	Carbamidomethylation; Deamidation (NQ)	100 100 100 100 100 100 99 99 99 99 99 100	C(+57.02)MANMN(+.98)TVGLC(+57.02)K	HCD
1	210707-MClass-21_B_amazonicus-MELD-LSM-R.raw	55887	SC(+57.02)EPSLGGC(+57.02)C(+57.02)DDGVC(+57.02)K	8247	16	99	99	16	9008351	2	21.88	-	422130000000	17996582	-1.4		Carbamidomethylation	98 99 100 100 100 100 100 100 100 99 99 100 98 99 100 100	SC(+57.02)EPSLGGC(+57.02)C(+57.02)DDGVC(+57.02)K	HCD
1	210707-MClass-21_B_amazonicus-MELD-LSM-R.raw	55639	GFGC(+57.02)MANMN(+.98)TVGLC(+57.02)KK	17531	16	99	99	16	8948956	2	36.45	-	2440200000000	17877827	-3.4	Q5WR01|KBX32_OPICA	Carbamidomethylation; Deamidation (NQ)	99 100 100 100 100 100 100 100 100 99 99 98 99 99 100 100	GFGC(+57.02)MANMN(+.98)TVGLC(+57.02)KK	HCD
1	210707-MClass-21_B_amazonicus-MELD-LSM-R.raw	36021	LC(+57.02)AGDSGGPLC(+57.02)LLDQGHK	18674	18	99	99	18	6333015	3	38.66	-	547020000000	18968821	0.3		Carbamidomethylation	100 100 100 99 100 100 100 100 100 100 100 100 100 100 99 97 99 100	LC(+57.02)AGDSGGPLC(+57.02)LLDQGHK	HCD
1	210707-MClass-21_B_amazonicus-MELD-LSM-R.raw	26541	C(+57.02)PQFGWPLK	23028	9	99	99	9	5667840	2	45.48	-	136850000000	11315535	0.0		Carbamidomethylation	99 99 99 100 100 100 100 100 100	C(+57.02)PQFGWPLK	HCD
1	210707-MClass-21_B_amazonicus-MELD-LSM-R.raw	17555	YFDWC(+57.02)VK	19681	7	99	99	7	5092285	2	40.16	-	19678000000	10164426	-0.2		Carbamidomethylation	99 99 100 99 99 99 100	YFDWC(+57.02)VK	HCD
1	210707-MClass-21_B_amazonicus-MELD-LSM-R.raw	31494	TNMMHQAVHK	6641	10	99	99	10	5987870	2	19.46	-	25290000000	11955591	0.3			99 99 100 100 100 99 100 100 100 98	TNMMHQAVHK	HCD
1	210707-MClass-21_B_amazonicus-MELD-LSM-R.raw	59389	MTEGFGC(+57.02)MANMN(+.98)TVGLC(+57.02)K	23223	18	99	99	18	10114185	2	45.67	-	288700000000	20208186	1.9	Q5WR01|KBX32_OPICA	Carbamidomethylation; Deamidation (NQ)	97 99 100 100 100 100 100 100 100 100 100 100 100 100 99 100 98 100	MTEGFGC(+57.02)MANMN(+.98)TVGLC(+57.02)K	HCD
1	210707-MClass-21_B_amazonicus-MELD-LSM-R.raw	59785	QESC(+57.02)EPSLGGC(+57.02)C(+57.02)NDGVC(+57.02)K	7976	18	99	99	18	10288956	2	21.53	-	479140000000	20557754	0.6		Carbamidomethylation	97 99 100 100 100 100 100 100 100 100 100 99 99 99 99 99 100 100	QESC(+57.02)EPSLGGC(+57.02)C(+57.02)NDGVC(+57.02)K	HCD
1	210707-MClass-21_B_amazonicus-MELD-LSM-R.raw	60348	MTEGFGC(+57.02)MANVN(+.98)MMGGC(+57.02)EK	22575	19	99	99	19	10629055	2	44.60	-	967080000000	21237913	2.5		Carbamidomethylation; Deamidation (NQ)	95 97 100 100 100 100 100 100 100 100 100 100 100 100 100 100 100 99 100	MTEGFGC(+57.02)MANVN(+.98)MMGGC(+57.02)EK	HCD
1	210707-MClass-21_B_amazonicus-MELD-LSM-R.raw	51069	YNSLTLNNDLTLLK	24598	14	99	99	14	8114428	2	48.06	-	3803000000	16208723	-0.8			99 99 100 100 100 100 99 98 99 99 100 100 100 98	YNSLTLNNDLTLLK	HCD
1	210707-MClass-21_B_amazonicus-MELD-LSM-R.raw	19153	YLTC(+57.02)VLNR	11626	8	99	99	8	5197737	2	27.42	-	693280000000	10375327	0.1		Carbamidomethylation	100 100 100 100 99 98 99 100	YLTC(+57.02)VLNR	HCD
1	210707-MClass-21_B_amazonicus-MELD-LSM-R.raw	55887	SC(+57.02)EPSLGGC(+57.02)C(+57.02)DDGVC(+57.02)K	8133	16	99	99	16	9008351	2	21.88	-	422130000000	17996582	-1.4		Carbamidomethylation	99 99 100 100 100 100 100 100 100 99 99 99 98 99 100 100	SC(+57.02)EPSLGGC(+57.02)C(+57.02)DDGVC(+57.02)K	HCD
1	210707-MClass-21_B_amazonicus-MELD-LSM-R.raw	7075	KKDLDVKHLLSELLK	26680	15	99	99	15	4455240	4	51.49	-	69002000000	17780664	0.2			98 99 99 98 99 100 100 100 100 100 99 99 100 100 100	KKDLDVKHLLSELLK	HCD
1	210707-MClass-21_B_amazonicus-MELD-LSM-R.raw	55412	GFGC(+57.02)MANVDM(+15.99)MGGC(+57.02)EK	17560	16	99	99	16	8903334	2	38.04	-	1336100000000	17786555	-1.9	Q5WR03|KBX31_OPICA:Q5WQZ7|KBX33_OPICA	Carbamidomethylation; Oxidation (M)	98 100 100 100 100 100 100 100 100 99 99 99 99 100 98 100	GFGC(+57.02)MANVDM(+15.99)MGGC(+57.02)EK	HCD
1	210707-MClass-21_B_amazonicus-MELD-LSM-R.raw	55412	GFGC(+57.02)MANM(+15.99)DVMGGC(+57.02)EK	18373	16	99	99	16	8903334	2	38.04	-	1336100000000	17786555	-1.9	Q5WR01|KBX32_OPICA	Carbamidomethylation; Oxidation (M)	98 100 100 100 100 100 100 99 99 99 100 100 99 100 99 100	GFGC(+57.02)MANM(+15.99)DVMGGC(+57.02)EK	HCD
1	210707-MClass-21_B_amazonicus-MELD-LSM-R.raw	10245	SSPKEDFLDQAR	8780	12	99	99	12	4648973	3	22.77	-	459370000000	13916680	1.6			100 100 100 99 100 100 100 100 100 96 99 100	SSPKEDFLDQAR	HCD
1	210707-MClass-21_B_amazonicus-MELD-LSM-R.raw	4944	TNMMHQAVHVK	9536	11	99	99	11	4325499	3	24.05	-	9926300000	12946274	0.4			99 100 100 100 100 99 99 99 99 100 100	TNMMHQAVHVK	HCD
1	210707-MClass-21_B_amazonicus-MELD-LSM-R.raw	30569	DSETLHDLTR	6755	10	99	99	10	5937878	2	19.58	-	9678200000	11855625	-1.2	tr|A0A1W7R962|A0A1W7R962_9SCOR		99 99 100 100 100 99 99 98 99 100	DSETLHDLTR	HCD
1	210707-MClass-21_B_amazonicus-MELD-LSM-R.raw	49904	LLC(+57.02)N(+.98)KDKTASVPLK	6881	14	99	99	14	7944410	2	19.66	-	394350000000	15868701	-1.6		Carbamidomethylation; Deamidation (NQ)	100 100 100 100 99 100 99 99 99 99 100 100 100 99	LLC(+57.02)N(+.98)KDKTASVPLK	HCD
1	210707-MClass-21_B_amazonicus-MELD-LSM-R.raw	59926	YYSTLMNC(+57.02)N(+.98)C(+57.02)EEAFDR	19209	16	99	99	16	10374054	2	39.34	-	224250000000	20727913	2.4		Carbamidomethylation; Deamidation (NQ)	99 99 100 100 100 100 100 100 100 98 99 99 99 99 100 100	YYSTLMNC(+57.02)N(+.98)C(+57.02)EEAFDR	HCD
1	210707-MClass-21_B_amazonicus-MELD-LSM-R.raw	42742	C(+57.02)MANMDTVGLC(+57.02)K	14028	12	99	99	12	7002950	2	30.91	-	427420000000	13985764	-0.6	Q5WR01|KBX32_OPICA	Carbamidomethylation	99 100 100 100 100 100 99 99 99 99 100 100	C(+57.02)MANMDTVGLC(+57.02)K	HCD
1	210707-MClass-21_B_amazonicus-MELD-LSM-R.raw	41116	C(+57.02)TYN(+.98)ADADLVPK	11489	12	99	99	12	6843113	2	27.10	-	20299000000	13666074	0.4	tr|A0A1W7R9W4|A0A1W7R9W4_9SCOR	Carbamidomethylation; Deamidation (NQ)	99 100 100 100 100 100 99 99 100 100 100 97	C(+57.02)TYN(+.98)ADADLVPK	HCD
1	210707-MClass-21_B_amazonicus-MELD-LSM-R.raw	59021	MTEGFGC(+57.02)MANMDVMGGC(+57.02)K	23120	18	99	99	18	9983813	2	45.57	-	54678000000	19947488	-0.3	Q5WR01|KBX32_OPICA	Carbamidomethylation	98 98 100 100 100 100 100 100 100 100 99 100 100 99 99 99 99 99	MTEGFGC(+57.02)MANMDVMGGC(+57.02)K	HCD
1	210707-MClass-21_B_amazonicus-MELD-LSM-R.raw	57225	LC(+57.02)GGN(+.98)SGGPLC(+57.02)LFDQGSK	23250	18	99	99	18	9344200	2	45.94	-	236350000000	18668240	0.8		Carbamidomethylation; Deamidation (NQ)	100 100 100 100 100 100 100 100 100 100 100 100 100 100 100 97 97 97	LC(+57.02)GGN(+.98)SGGPLC(+57.02)LFDQGSK	HCD
1	210707-MClass-21_B_amazonicus-MELD-LSM-R.raw	7602	GPC(+57.02)LMYR	9990	7	99	99	7	4487077	2	24.65	-	13667000000	8954044	-4.0		Carbamidomethylation	100 100 100 100 98 99 100	GPC(+57.02)LMYR	HCD
1	210707-MClass-21_B_amazonicus-MELD-LSM-R.raw	15090	SGEGDLALVK	10761	10	99	99	10	4947686	2	25.97	-	17079000000	9875236	-1.0			99 100 100 100 100 100 100 100 100 96	SGEGDLALVK	HCD
1	210707-MClass-21_B_amazonicus-MELD-LSM-R.raw	43201	LVTNMMHQAVHK	6704	12	99	99	12	7048625	2	19.44	-	2134700000000	14077114	-0.7			100 100 100 100 100 100 99 98 99 100 100 98	LVTNMMHQAVHK	HCD
1	210707-MClass-21_B_amazonicus-MELD-LSM-R.raw	23232	LGTLWN(+.98)GLSK	26876	10	99	99	10	5453010	2	51.77	-	10248000000	10885867	0.8		Deamidation (NQ)	99 99 100 100 100 100 100 100 100 97	LGTLWN(+.98)GLSK	HCD
1	210707-MClass-21_B_amazonicus-MELD-LSM-R.raw	43228	C(+57.02)GPSLNFDDEKK	10161	12	99	99	12	7053203	2	25.00	-	513070000000	14086292	-2.3		Carbamidomethylation	100 100 100 100 100 99 99 99 99 99 99 100	C(+57.02)GPSLNFDDEKK	HCD
1	210707-MClass-21_B_amazonicus-MELD-LSM-R.raw	26541	C(+57.02)PQFGWPLK	22913	9	99	99	9	5667840	2	45.48	-	136850000000	11315535	0.0		Carbamidomethylation	100 100 99 100 99 99 99 100 100	C(+57.02)PQFGWPLK	HCD
1	210707-MClass-21_B_amazonicus-MELD-LSM-R.raw	16482	LPSDEYGKC(+57.02)VSPR	14177	13	99	99	13	5032443	3	31.33	-	1813300000	15067136	-1.8	tr|A0A1W7RAQ5|A0A1W7RAQ5_9SCOR	Carbamidomethylation	100 99 100 100 100 100 100 100 100 100 100 99 95	LPSDEYGKC(+57.02)VSPR	HCD
1	210707-MClass-21_B_amazonicus-MELD-LSM-R.raw	55790	GFGC(+57.02)M(+15.99)ANM(+15.99)DVMGGC(+57.02)EK	10986	16	99	99	16	8983326	2	26.34	-	17422000000	17946504	0.2	Q5WR01|KBX32_OPICA	Carbamidomethylation; Oxidation (M)	96 98 100 100 100 100 100 100 100 100 100 100 99 99 99 100	GFGC(+57.02)M(+15.99)ANM(+15.99)DVMGGC(+57.02)EK	HCD
1	210707-MClass-21_B_amazonicus-MELD-LSM-R.raw	22206	SDFGPLKAN(+.98)K	8249	10	99	99	10	5392824	2	21.98	-	24514000000	10765503	0.0	tr|A0A1W7RAH0|A0A1W7RAH0_9SCOR	Deamidation (NQ)	99 100 100 100 100 100 99 98 99 100	SDFGPLKAN(+.98)K	HCD
1	210707-MClass-21_B_amazonicus-MELD-LSM-R.raw	47199	LVTNMMHQAVHVK	9512	13	99	99	13	7543976	2	24.05	-	12580000000	15067800	0.4			100 99 100 99 99 100 100 98 98 99 100 100 100	LVTNMMHQAVHVK	HCD
1	210707-MClass-21_B_amazonicus-MELD-LSM-R.raw	29319	C(+57.02)TFPDLC(+57.02)KK	11819	9	99	99	9	5847773	2	27.62	-	16438000000	11675415	-1.2		Carbamidomethylation	98 99 100 99 99 100 99 100 100	C(+57.02)TFPDLC(+57.02)KK	HCD
1	210707-MClass-21_B_amazonicus-MELD-LSM-R.raw	56999	SDPNQ(+.98)DGPNPVVGC(+57.02)LER	13872	17	99	99	17	9279153	2	30.85	-	109580000000	18538213	-2.8		Deamidation (NQ); Carbamidomethylation	100 99 99 99 100 100 100 100 99 99 100 100 99 98 98 99 100	SDPNQ(+.98)DGPNPVVGC(+57.02)LER	HCD
1	210707-MClass-21_B_amazonicus-MELD-LSM-R.raw	42995	LGC(+57.02)GFAHC(+57.02)QLGGK	9187	13	99	99	13	7028289	2	23.55	-	654330000000	14036438	-0.4		Carbamidomethylation	100 100 100 100 100 100 100 99 98 99 100 100 97	LGC(+57.02)GFAHC(+57.02)QLGGK	HCD
1	210707-MClass-21_B_amazonicus-MELD-LSM-R.raw	34318	MANMN(+.98)TVGLC(+57.02)K	12494	11	99	99	11	6202794	2	28.77	-	133170000000	12385457	-1.1		Deamidation (NQ); Carbamidomethylation	99 100 100 100 100 99 99 99 99 100 100	MANMN(+.98)TVGLC(+57.02)K	HCD
1	210707-MClass-21_B_amazonicus-MELD-LSM-R.raw	56594	DASMYLEGPSC(+57.02)SKC(+57.02)PK	10344	16	99	99	16	9153990	2	25.33	-	361160000000	18287793	2.3	tr|A0A1L4BJ71|A0A1L4BJ71_HEMLE	Carbamidomethylation	99 98 99 100 100 100 100 100 100 99 98 98 99 100 100 100	DASMYLEGPSC(+57.02)SKC(+57.02)PK	HCD
1	210707-MClass-21_B_amazonicus-MELD-LSM-R.raw	55412	GFGC(+57.02)MANM(+15.99)DVMGGC(+57.02)EK	19751	16	99	99	16	8903334	2	38.04	-	1336100000000	17786555	-1.9	Q5WR01|KBX32_OPICA	Carbamidomethylation; Oxidation (M)	97 98 100 100 100 100 100 99 100 100 100 99 99 99 99 100	GFGC(+57.02)MANM(+15.99)DVMGGC(+57.02)EK	HCD
1	210707-MClass-21_B_amazonicus-MELD-LSM-R.raw	55973	GFGC(+57.02)M(+15.99)ANMDTVGLC(+57.02)KK	13052	16	99	99	16	9028953	2	29.44	-	188710000000	18037776	-0.9	Q5WR01|KBX32_OPICA	Carbamidomethylation; Oxidation (M)	98 99 100 100 100 100 99 98 100 100 99 99 99 100 100 100	GFGC(+57.02)M(+15.99)ANMDTVGLC(+57.02)KK	HCD
1	210707-MClass-21_B_amazonicus-MELD-LSM-R.raw	42995	LGC(+57.02)GFAHC(+57.02)QLGGK	9301	13	99	99	13	7028289	2	23.55	-	654330000000	14036438	-0.4		Carbamidomethylation	100 100 100 100 100 100 100 100 98 99 99 99 97	LGC(+57.02)GFAHC(+57.02)QLGGK	HCD
1	210707-MClass-21_B_amazonicus-MELD-LSM-R.raw	1218	DLLHYR	10356	6	99	99	6	4087227	2	25.31	-	5925500000	8154290	2.3			98 99 100 100 100 100	DLLHYR	HCD
1	210707-MClass-21_B_amazonicus-MELD-LSM-R.raw	39821	MANVN(+.98)MMGGC(+57.02)EK	11110	12	99	99	12	6717667	2	26.42	-	99257000000	13415186	0.3		Deamidation (NQ); Carbamidomethylation	99 100 100 100 100 100 100 100 99 99 99 96	MANVN(+.98)MMGGC(+57.02)EK	HCD
1	210707-MClass-21_B_amazonicus-MELD-LSM-R.raw	19718	GYLVDHWR	13186	8	99	99	8	5232648	2	29.82	-	26931000000	10445142	0.8	tr|A0A1W7RA02|A0A1W7RA02_9SCOR		99 99 100 100 100 98 99 100	GYLVDHWR	HCD
1	210707-MClass-21_B_amazonicus-MELD-LSM-R.raw	36886	C(+57.02)GPSLNFDDEK	13235	11	99	99	11	6412743	2	29.80	-	579960000000	12805342	-0.1		Carbamidomethylation	100 100 100 100 100 98 96 99 100 100 100	C(+57.02)GPSLNFDDEK	HCD
1	210707-MClass-21_B_amazonicus-MELD-LSM-R.raw	53494	LVTNMMHQAVHKVAK	7690	15	99	99	15	8539637	2	21.01	-	188220000000	17059121	0.5			100 99 100 99 100 100 99 98 99 99 100 100 100 100 98	LVTNMMHQAVHKVAK	HCD
1	210707-MClass-21_B_amazonicus-MELD-LSM-R.raw	55973	GFGC(+57.02)M(+15.99)ANMDTVGLC(+57.02)KK	13171	16	99	99	16	9028953	2	29.44	-	188710000000	18037776	-0.9	Q5WR01|KBX32_OPICA	Carbamidomethylation; Oxidation (M)	98 99 100 100 100 100 99 98 100 99 99 99 99 99 100 100	GFGC(+57.02)M(+15.99)ANMDTVGLC(+57.02)KK	HCD
1	210707-MClass-21_B_amazonicus-MELD-LSM-R.raw	11109	C(+57.02)GPSLNFDDEKK	10293	12	99	99	12	4705499	3	25.00	-	1420200000000	14086292	-0.9		Carbamidomethylation	100 99 100 100 100 99 99 99 99 98 99 100	C(+57.02)GPSLNFDDEKK	HCD
1	210707-MClass-21_B_amazonicus-MELD-LSM-R.raw	31494	TNMMHQAVHK	6740	10	99	99	10	5987870	2	19.46	-	25290000000	11955591	0.3			98 99 100 100 100 99 100 100 100 98	TNMMHQAVHK	HCD
1	210707-MClass-21_B_amazonicus-MELD-LSM-R.raw	46929	NTAC(+57.02)STKYPGLC(+57.02)K	6100	13	99	99	13	7503524	2	18.42	-	134050000000	14986909	-0.4		Carbamidomethylation	96 99 100 100 100 100 100 100 99 98 99 100 100	NTAC(+57.02)STKYPGLC(+57.02)K	HCD
1	210707-MClass-21_B_amazonicus-MELD-LSM-R.raw	9893	AGKLDPADLTKEK	7794	13	99	99	13	4625921	3	21.32	-	9141000000	13847561	-1.2			98 96 99 100 100 100 100 100 100 100 99 100 100	AGKLDPADLTKEK	HCD
1	210707-MClass-21_B_amazonicus-MELD-LSM-R.raw	17927	KLGC(+57.02)GFAHC(+57.02)QLGGK	7219	14	99	99	14	5115881	3	20.39	-	357440000000	15317388	2.4		Carbamidomethylation	100 100 100 100 99 100 100 100 100 98 99 99 99 97	KLGC(+57.02)GFAHC(+57.02)QLGGK	HCD
1	210707-MClass-21_B_amazonicus-MELD-LSM-R.raw	47053	C(+57.02)MANVDMMGGC(+57.02)EK	12726	13	99	99	13	7517816	2	29.02	-	311050000000	15015493	-0.4	Q5WR03|KBX31_OPICA:Q5WQZ7|KBX33_OPICA	Carbamidomethylation	99 99 100 100 100 100 100 100 99 99 99 97 100	C(+57.02)MANVDMMGGC(+57.02)EK	HCD
1	210707-MClass-21_B_amazonicus-MELD-LSM-R.raw	41111	C(+57.02)TYN(+.98)AN(+.98)ADLVPK	12752	12	99	99	12	6843098	2	28.40	-	2062800000000	13666074	-1.7	tr|A0A1W7R9W4|A0A1W7R9W4_9SCOR	Carbamidomethylation; Deamidation (NQ)	98 100 100 100 100 100 98 99 100 100 100 98	C(+57.02)TYN(+.98)AN(+.98)ADLVPK	HCD
1	210707-MClass-21_B_amazonicus-MELD-LSM-R.raw	46519	LGYFN(+.98)NVDAC(+57.02)C(+57.02)R	16222	12	99	99	12	7453144	2	34.66	-	194430000000	14886125	1.1		Deamidation (NQ); Carbamidomethylation	98 97 100 100 100 99 99 99 99 99 100 100	LGYFN(+.98)NVDAC(+57.02)C(+57.02)R	HCD
1	210707-MClass-21_B_amazonicus-MELD-LSM-R.raw	52814	GFGC(+57.02)MSNMDTVGLC(+57.02)K	18119	15	99	99	15	8388474	2	38.87	-	512390000000	16756826	-1.4		Carbamidomethylation	96 99 100 100 99 99 99 99 100 99 99 99 100 100 100	GFGC(+57.02)MSNMDTVGLC(+57.02)K	HCD
1	210707-MClass-21_B_amazonicus-MELD-LSM-R.raw	55412	GFGC(+57.02)MANVDM(+15.99)MGGC(+57.02)EK	17675	16	99	99	16	8903334	2	38.04	-	1336100000000	17786555	-1.9	Q5WR03|KBX31_OPICA:Q5WQZ7|KBX33_OPICA	Carbamidomethylation; Oxidation (M)	99 99 100 100 100 100 100 100 100 99 99 99 99 99 96 100	GFGC(+57.02)MANVDM(+15.99)MGGC(+57.02)EK	HCD
1	210707-MClass-21_B_amazonicus-MELD-LSM-R.raw	23629	NMMHQAVHK	6643	9	99	99	9	5482632	2	19.46	-	88504000000	10945115	0.4			99 100 100 100 99 99 100 100 97	NMMHQAVHK	HCD
1	210707-MClass-21_B_amazonicus-MELD-LSM-R.raw	41559	C(+57.02)MANMDVMGGC(+57.02)K	12897	12	99	99	12	6872609	2	29.39	-	31981000000	13725066	0.4	Q5WR01|KBX32_OPICA	Carbamidomethylation	99 100 100 100 99 100 99 99 99 98 99 100	C(+57.02)MANMDVMGGC(+57.02)K	HCD
1	210707-MClass-21_B_amazonicus-MELD-LSM-R.raw	17659	SDDLKSLLK	11644	9	99	99	9	5097929	2	27.46	-	100740000000	10175706	0.6			99 100 100 100 100 99 100 100 97	SDDLKSLLK	HCD
1	210707-MClass-21_B_amazonicus-MELD-LSM-R.raw	55973	GFGC(+57.02)MANM(+15.99)DTVGLC(+57.02)KK	12934	16	99	99	16	9028953	2	29.44	-	188710000000	18037776	-0.9	Q5WR01|KBX32_OPICA	Carbamidomethylation; Oxidation (M)	99 99 100 100 100 100 99 98 99 99 99 99 99 99 100 100	GFGC(+57.02)MANM(+15.99)DTVGLC(+57.02)KK	HCD
1	210707-MClass-21_B_amazonicus-MELD-LSM-R.raw	2513	TQ(+.98)KKVQDYLK	9887	10	99	99	10	4179017	3	24.62	-	60546000000	12506870	-3.0		Deamidation (NQ)	100 100 100 100 100 97 99 100 100 97	TQ(+.98)KKVQDYLK	HCD
1	210707-MClass-21_B_amazonicus-MELD-LSM-R.raw	57225	LC(+57.02)GGN(+.98)SGGPLC(+57.02)LFDQGSK	23367	18	99	99	18	9344200	2	45.94	-	236350000000	18668240	0.8		Carbamidomethylation; Deamidation (NQ)	100 100 100 100 100 100 100 100 100 100 100 100 100 100 99 96 96 96	LC(+57.02)GGN(+.98)SGGPLC(+57.02)LFDQGSK	HCD
1	210707-MClass-21_B_amazonicus-MELD-LSM-R.raw	55412	GFGC(+57.02)MANVN(+.98)M(+15.99)MGGC(+57.02)EK	18027	16	99	99	16	8903334	2	38.04	-	1336100000000	17786555	-1.9		Carbamidomethylation; Deamidation (NQ); Oxidation (M)	96 98 100 100 100 100 100 99 99 100 99 99 99 100 98 100	GFGC(+57.02)MANVN(+.98)M(+15.99)MGGC(+57.02)EK	HCD
1	210707-MClass-21_B_amazonicus-MELD-LSM-R.raw	31598	FSEDHTFC(+57.02)R	6312	9	99	99	9	5997515	2	18.85	-	32014000000	11974873	0.9		Carbamidomethylation	98 98 100 100 100 100 99 99 100	FSEDHTFC(+57.02)R	HCD
1	210707-MClass-21_B_amazonicus-MELD-LSM-R.raw	20491	C(+57.02)C(+57.02)SLSLC(+57.02)R	8455	8	99	99	8	5282244	2	22.19	-	120860000000	10544358	-1.5		Carbamidomethylation	100 100 100 100 98 98 99 100	C(+57.02)C(+57.02)SLSLC(+57.02)R	HCD
1	210707-MClass-21_B_amazonicus-MELD-LSM-R.raw	57263	LLLDTFTC(+57.02)TTTLKNTK	20824	16	99	99	16	9355024	2	41.87	-	91031000000	18689917	-0.7		Carbamidomethylation	97 100 100 100 100 100 100 99 99 99 99 99 99 98 99 100	LLLDTFTC(+57.02)TTTLKNTK	HCD
1	210707-MClass-21_B_amazonicus-MELD-LSM-R.raw	52814	GFGC(+57.02)M(+15.99)ANMN(+.98)TVGLC(+57.02)K	18581	15	99	99	15	8388474	2	38.87	-	512390000000	16756826	-1.4	Q5WR01|KBX32_OPICA	Carbamidomethylation; Oxidation (M); Deamidation (NQ)	95 97 100 100 100 100 100 99 100 100 100 99 100 100 100	GFGC(+57.02)M(+15.99)ANMN(+.98)TVGLC(+57.02)K	HCD
1	210707-MClass-21_B_amazonicus-MELD-LSM-R.raw	-	LEKPGVC(+57.02)HGTK	6345	11	99	99	11	6133228	2	18.84	-	0	12246284	2.1	tr|T1DP99|T1DP99_9SCOR:tr|T1E6W8|T1E6W8_9SCOR:Q0GY40|KBX3_HOFGE:Q5WR03|KBX31_OPICA:tr|A0A1W7RB11|A0A1W7RB11_9SCOR:Q5WR01|KBX32_OPICA:Q5WQZ7|KBX33_OPICA:Q5WQZ9|KBX34_OPICA:tr|T1DMR0|T1DMR0_9SCOR	Carbamidomethylation	99 100 100 100 99 99 100 100 100 99 97	LEKPGVC(+57.02)HGTK	HCD
1	210707-MClass-21_B_amazonicus-MELD-LSM-R.raw	20788	LLC(+57.02)DKDKTASVPLK	6765	14	99	99	14	5299635	3	19.66	-	1489200000000	15868701	-0.9		Carbamidomethylation	100 100 100 100 98 99 100 100 99 98 99 99 99 97	LLC(+57.02)DKDKTASVPLK	HCD
1	210707-MClass-21_B_amazonicus-MELD-LSM-R.raw	55410	GFGC(+57.02)MANVDM(+15.99)MGGC(+57.02)EK	15456	16	99	99	16	8903330	2	33.42	-	5.77E7	17786555	-2.3	Q5WR03|KBX31_OPICA:Q5WQZ7|KBX33_OPICA	Carbamidomethylation; Oxidation (M)	96 100 100 100 100 100 100 99 100 99 99 99 99 99 98 100	GFGC(+57.02)MANVDM(+15.99)MGGC(+57.02)EK	HCD
1	210707-MClass-21_B_amazonicus-MELD-LSM-R.raw	1837	LVDHWR	13226	6	99	99	6	4132217	2	29.82	-	5405900000	8244293	-0.5			99 99 100 98 100 100	LVDHWR	HCD
1	210707-MClass-21_B_amazonicus-MELD-LSM-R.raw	50470	FGC(+57.02)MANMN(+.98)TVGLC(+57.02)K	19018	14	99	99	14	8023416	2	39.12	-	33054000000	16026663	1.4	Q5WR01|KBX32_OPICA	Carbamidomethylation; Deamidation (NQ)	100 100 100 100 100 100 99 99 99 99 97 98 99 100	FGC(+57.02)MANMN(+.98)TVGLC(+57.02)K	HCD
1	210707-MClass-21_B_amazonicus-MELD-LSM-R.raw	7039	FADLHMR	8535	7	99	99	7	4452202	2	22.54	-	540620000000	8884276	-2.0			100 100 100 100 100 100 96	FADLHMR	HCD
1	210707-MClass-21_B_amazonicus-MELD-LSM-R.raw	55412	GFGC(+57.02)MANM(+15.99)DVMGGC(+57.02)EK	18257	16	99	99	16	8903334	2	38.04	-	1336100000000	17786555	-1.9	Q5WR01|KBX32_OPICA	Carbamidomethylation; Oxidation (M)	97 99 100 100 100 100 99 99 99 99 100 99 99 99 98 100	GFGC(+57.02)MANM(+15.99)DVMGGC(+57.02)EK	HCD
1	210707-MClass-21_B_amazonicus-MELD-LSM-R.raw	46176	NC(+57.02)TYN(+.98)ADADLVPK	12885	13	99	99	13	7413310	2	29.41	-	301830000000	14806504	-2.0	tr|A0A1W7R9W4|A0A1W7R9W4_9SCOR	Carbamidomethylation; Deamidation (NQ)	96 99 100 100 100 100 100 98 99 100 100 100 98	NC(+57.02)TYN(+.98)ADADLVPK	HCD
1	210707-MClass-21_B_amazonicus-MELD-LSM-R.raw	41111	C(+57.02)TYN(+.98)ADADLVPK	12641	12	99	99	12	6843098	2	28.40	-	2062800000000	13666074	-1.7	tr|A0A1W7R9W4|A0A1W7R9W4_9SCOR	Carbamidomethylation; Deamidation (NQ)	98 100 100 100 100 100 97 99 100 100 100 97	C(+57.02)TYN(+.98)ADADLVPK	HCD
1	210707-MClass-21_B_amazonicus-MELD-LSM-R.raw	52815	GFGC(+57.02)MANM(+15.99)N(+.98)TVGLC(+57.02)K	15732	15	99	99	15	8388482	2	34.21	-	526530000000	16756826	-0.5	Q5WR01|KBX32_OPICA	Carbamidomethylation; Oxidation (M); Deamidation (NQ)	95 95 100 100 100 100 100 100 100 100 100 99 99 100 100	GFGC(+57.02)MANM(+15.99)N(+.98)TVGLC(+57.02)K	HCD
1	210707-MClass-21_B_amazonicus-MELD-LSM-R.raw	13983	SPVVSGLTSK	18115	10	99	99	10	4877791	2	37.55	-	146570000000	9735444	-0.8			99 99 100 100 100 100 100 100 99 95	SPVVSGLTSK	HCD
1	210707-MClass-21_B_amazonicus-MELD-LSM-R.raw	5347	TWNLLKHFKPLLAR	23249	14	99	99	14	4350140	4	45.78	-	148360000000	17360249	1.2			98 99 99 100 100 100 99 100 100 100 100 100 99 94	TWNLLKHFKPLLAR	HCD
1	210707-MClass-21_B_amazonicus-MELD-LSM-R.raw	21182	TVWRPFMK	15639	8	99	99	8	5327891	2	33.67	-	23327000000	10635637	0.0			98 99 100 99 98 99 100 100	TVWRPFMK	HCD
1	210707-MClass-21_B_amazonicus-MELD-LSM-R.raw	42762	AAKAEGLDPADLTK	11163	14	99	99	14	7003761	2	26.60	-	161980000000	13987354	1.6	tr|A0A1W7RAF6|A0A1W7RAF6_9SCOR		100 100 100 100 100 99 100 100 97 96 99 100 100 97	AAKAEGLDPADLTK	HCD
1	210707-MClass-21_B_amazonicus-MELD-LSM-R.raw	29088	YVN(+.98)VDLADKK	8756	10	99	99	10	5833085	2	22.83	-	35896000000	11646025	0.0		Deamidation (NQ)	99 100 100 100 100 99 96 98 100 100	YVN(+.98)VDLADKK	HCD
1	210707-MClass-21_B_amazonicus-MELD-LSM-R.raw	55412	GFGC(+57.02)MANM(+15.99)DVMGGC(+57.02)EK	18954	16	99	99	16	8903334	2	38.04	-	1336100000000	17786555	-1.9	Q5WR01|KBX32_OPICA	Carbamidomethylation; Oxidation (M)	98 100 99 100 100 100 99 98 99 99 99 100 99 99 98 100	GFGC(+57.02)MANM(+15.99)DVMGGC(+57.02)EK	HCD
1	210707-MClass-21_B_amazonicus-MELD-LSM-R.raw	614	YVKPLTGLYR	12147	10	99	99	10	4039037	3	28.35	-	1119400000000	12086917	-1.8			99 99 100 100 100 100 100 100 100 94	YVKPLTGLYR	HCD
1	210707-MClass-21_B_amazonicus-MELD-LSM-R.raw	35431	C(+57.02)PKNTAC(+57.02)STKYPGLC(+57.02)K	5343	16	99	99	16	6289639	3	17.16	-	150930000000	18838691	0.3	tr|A0A1L4BJ71|A0A1L4BJ71_HEMLE	Carbamidomethylation	100 98 99 98 98 99 99 99 100 100 100 98 98 100 100 100	C(+57.02)PKNTAC(+57.02)STKYPGLC(+57.02)K	HCD
1	210707-MClass-21_B_amazonicus-MELD-LSM-R.raw	15815	SVGQNLMTSTSDKK	6554	14	99	99	14	4992524	3	19.23	-	21380000000	14947349	0.4	tr|A0A1L4BJ71|A0A1L4BJ71_HEMLE		100 100 100 98 99 100 100 100 100 99 97 99 98 97	SVGQNLMTSTSDKK	HCD
1	210707-MClass-21_B_amazonicus-MELD-LSM-R.raw	46440	LGYFNNVDAC(+57.02)C(+57.02)R	15390	12	99	99	12	7448211	2	32.64	-	9191800000000	14876287	-0.7		Carbamidomethylation	97 97 99 100 99 99 99 99 99 99 100 100	LGYFNNVDAC(+57.02)C(+57.02)R	HCD
1	210707-MClass-21_B_amazonicus-MELD-LSM-R.raw	27407	APLNKYVLPK	12778	10	99	99	10	5718500	2	29.10	-	249640000000	11416858	-0.2			99 99 100 99 99 100 100 100 99 96	APLNKYVLPK	HCD
1	210707-MClass-21_B_amazonicus-MELD-LSM-R.raw	17674	C(+57.02)MANMDTVGLC(+57.02)KK	10954	13	99	99	13	5098981	3	26.15	-	508360000000	15266714	0.7	Q5WR01|KBX32_OPICA	Carbamidomethylation	99 99 100 99 100 100 100 100 99 98 98 97 99	C(+57.02)MANMDTVGLC(+57.02)KK	HCD
1	210707-MClass-21_B_amazonicus-MELD-LSM-R.raw	24737	ANMN(+.98)TVGLC(+57.02)K	8876	10	99	99	10	5547606	2	23.06	-	154990000000	11075054	1.2		Deamidation (NQ); Carbamidomethylation	96 96 100 100 100 100 100 99 100 100	ANMN(+.98)TVGLC(+57.02)K	HCD
1	210707-MClass-21_B_amazonicus-MELD-LSM-R.raw	5877	LGASVSWR	12183	8	99	99	8	4382399	2	28.15	-	64109000000	8744661	-0.9			99 99 100 99 99 98 98 99	LGASVSWR	HCD
1	210707-MClass-21_B_amazonicus-MELD-LSM-R.raw	53909	MDMAC(+57.02)SMGMGSDFRK	15572	15	99	99	15	8623395	2	33.28	-	3057100000000	17226655	-0.7		Carbamidomethylation	98 100 100 100 100 100 100 100 99 98 97 99 98 98 100	MDMAC(+57.02)SMGMGSDFRK	HCD
1	210707-MClass-21_B_amazonicus-MELD-LSM-R.raw	55412	GFGC(+57.02)MANVDM(+15.99)MGGC(+57.02)EK	18141	16	99	99	16	8903334	2	38.04	-	1336100000000	17786555	-1.9	Q5WR03|KBX31_OPICA:Q5WQZ7|KBX33_OPICA	Carbamidomethylation; Oxidation (M)	96 99 100 100 100 100 100 99 99 99 99 99 99 99 97 100	GFGC(+57.02)MANVDM(+15.99)MGGC(+57.02)EK	HCD
1	210707-MClass-21_B_amazonicus-MELD-LSM-R.raw	5182	APLNKYVKPLTGLYR	16404	15	99	99	15	4340095	4	35.01	-	823210000000	17320034	3.1			100 100 100 99 99 99 100 100 99 99 98 99 100 100 96	APLNKYVKPLTGLYR	HCD
1	210707-MClass-21_B_amazonicus-MELD-LSM-R.raw	51569	GFGC(+57.02)MANMN(+.98)VMGGC(+57.02)K	20239	15	99	99	15	8178160	2	41.10	-	759410000000	16336179	-0.3	Q5WR01|KBX32_OPICA	Carbamidomethylation; Deamidation (NQ)	93 96 100 100 100 100 100 100 100 100 99 100 100 100 100	GFGC(+57.02)MANMN(+.98)VMGGC(+57.02)K	HCD
1	210707-MClass-21_B_amazonicus-MELD-LSM-R.raw	7083	LWNDLKDVFGK	22474	11	99	99	11	4455756	3	44.54	-	179370000000	13337029	1.5			99 99 99 100 100 99 99 99 99 99 96	LWNDLKDVFGK	HCD
1	210707-MClass-21_B_amazonicus-MELD-LSM-R.raw	18811	YYWEAFR	21345	7	99	99	7	5177404	2	42.74	-	22695000000	10334658	0.3			98 99 99 99 98 99 100	YYWEAFR	HCD
1	210707-MClass-21_B_amazonicus-MELD-LSM-R.raw	37426	GC(+57.02)GFAHC(+57.02)QLGGK	9213	12	99	99	12	6462867	2	23.55	-	23144000000	12905598	-0.7		Carbamidomethylation	99 99 99 100 100 100 99 98 99 99 99 97	GC(+57.02)GFAHC(+57.02)QLGGK	HCD
1	210707-MClass-21_B_amazonicus-MELD-LSM-R.raw	15991	LQTVYTFK	14389	8	99	99	8	5002791	2	31.68	-	616220000000	9985436	0.0			99 97 99 99 99 99 100 100	LQTVYTFK	HCD
1	210707-MClass-21_B_amazonicus-MELD-LSM-R.raw	9087	FADLYMR	15058	7	99	99	7	4582238	2	32.87	-	85535000000	9144320	1.0			98 98 100 99 99 99 100	FADLYMR	HCD
1	210707-MClass-21_B_amazonicus-MELD-LSM-R.raw	17660	SDDLKSLLK	13106	9	99	99	9	5097935	2	29.70	-	29876000000	10175706	1.7			99 100 100 100 99 98 99 100 97	SDDLKSLLK	HCD
1	210707-MClass-21_B_amazonicus-MELD-LSM-R.raw	44939	LLWNDLKDVFGK	26962	12	99	99	12	7243996	2	51.88	-	61391000000	14467871	-1.7			100 100 100 99 99 99 98 99 99 100 99 97	LLWNDLKDVFGK	HCD
1	210707-MClass-21_B_amazonicus-MELD-LSM-R.raw	14534	MMHQAVHK	6656	8	99	99	8	4912408	2	19.43	-	24989000000	9804684	-1.3			100 100 100 99 99 99 99 96	MMHQAVHK	HCD
1	210707-MClass-21_B_amazonicus-MELD-LSM-R.raw	54672	YGLTNTGTYTMMNC(+57.02)K	16740	15	99	99	15	8778807	2	35.44	-	97140000000	17537473	-0.2	tr|A0A1L4BJ57|A0A1L4BJ57_HEMLE:tr|A0A1W7RA04|A0A1W7RA04_9SCOR:tr|A0A1L4BJ64|A0A1L4BJ64_HEMLE	Carbamidomethylation	98 95 99 100 100 100 100 100 100 100 100 100 100 98 97	YGLTNTGTYTMMNC(+57.02)K	HCD
1	210707-MClass-21_B_amazonicus-MELD-LSM-R.raw	8874	MANMDTVGLC(+57.02)KK	9406	12	99	99	12	4565542	3	23.88	-	91952000000	13666406	0.1	Q5WR01|KBX32_OPICA	Carbamidomethylation	99 100 99 99 100 100 100 98 96 98 99 100	MANMDTVGLC(+57.02)KK	HCD
1	210707-MClass-21_B_amazonicus-MELD-LSM-R.raw	54672	YGLTNTGTYTMMNC(+57.02)K	16865	15	99	99	15	8778807	2	35.44	-	97140000000	17537473	-0.2	tr|A0A1L4BJ57|A0A1L4BJ57_HEMLE:tr|A0A1W7RA04|A0A1W7RA04_9SCOR:tr|A0A1L4BJ64|A0A1L4BJ64_HEMLE	Carbamidomethylation	97 97 99 100 100 100 100 99 100 100 100 100 100 98 96	YGLTNTGTYTMMNC(+57.02)K	HCD
1	210707-MClass-21_B_amazonicus-MELD-LSM-R.raw	46517	LGYFN(+.98)NVDAC(+57.02)C(+57.02)R	15626	12	99	99	12	7453130	2	33.53	-	413630000000	14886125	-0.8		Deamidation (NQ); Carbamidomethylation	98 99 100 100 100 99 99 99 98 98 100 100	LGYFN(+.98)NVDAC(+57.02)C(+57.02)R	HCD
1	210707-MClass-21_B_amazonicus-MELD-LSM-R.raw	41111	C(+57.02)TYN(+.98)AN(+.98)ADLVPK	12870	12	99	99	12	6843098	2	28.40	-	2062800000000	13666074	-1.7	tr|A0A1W7R9W4|A0A1W7R9W4_9SCOR	Carbamidomethylation; Deamidation (NQ)	94 98 100 100 100 100 100 100 100 100 100 97	C(+57.02)TYN(+.98)AN(+.98)ADLVPK	HCD
1	210707-MClass-21_B_amazonicus-MELD-LSM-R.raw	23459	VDVERYPSK	7179	9	99	99	9	5467891	2	20.16	-	33059000000	10915610	2.3			100 100 100 100 99 99 99 99 96	VDVERYPSK	HCD
1	210707-MClass-21_B_amazonicus-MELD-LSM-R.raw	52027	GFGC(+57.02)M(+15.99)ANMDVMGGC(+57.02)K	15187	15	99	99	15	8258134	2	33.11	-	37551000000	16496128	-0.4	Q5WR01|KBX32_OPICA	Carbamidomethylation; Oxidation (M)	93 98 99 100 100 100 99 99 100 100 99 99 99 100 100	GFGC(+57.02)M(+15.99)ANMDVMGGC(+57.02)K	HCD
1	210707-MClass-21_B_amazonicus-MELD-LSM-R.raw	51156	AADSLSSLLPLPVVGGK	30016	17	99	99	17	8124722	2	57.13	-	491240000000	16229243	3.4			99 93 99 99 100 100 100 100 100 100 100 99 99 100 97 99 100	AADSLSSLLPLPVVGGK	HCD
1	210707-MClass-21_B_amazonicus-MELD-LSM-R.raw	43717	LLWSDLKDVFGK	26973	12	99	99	12	7108958	2	52.00	-	655690000000	14197761	0.6			100 100 100 100 99 98 97 98 99 100 99 97	LLWSDLKDVFGK	HCD
1	210707-MClass-21_B_amazonicus-MELD-LSM-R.raw	55412	GFGC(+57.02)MANVDM(+15.99)MGGC(+57.02)EK	17913	16	99	99	16	8903334	2	38.04	-	1336100000000	17786555	-1.9	Q5WR03|KBX31_OPICA:Q5WQZ7|KBX33_OPICA	Carbamidomethylation; Oxidation (M)	98 99 100 100 100 100 99 99 99 99 99 99 96 98 98 100	GFGC(+57.02)MANVDM(+15.99)MGGC(+57.02)EK	HCD
1	210707-MClass-21_B_amazonicus-MELD-LSM-R.raw	56284	C(+57.02)DFSESN(+.98)PLEC(+57.02)NNVK	14882	15	98	98	15	9073721	2	32.46	-	107890000000	18127295	0.1		Carbamidomethylation; Deamidation (NQ)	97 99 100 100 100 100 100 99 99 100 100 97 96 99 100	C(+57.02)DFSESN(+.98)PLEC(+57.02)NNVK	HCD
1	210707-MClass-21_B_amazonicus-MELD-LSM-R.raw	10815	LGC(+57.02)GFAHC(+57.02)QLGGK	9185	13	98	98	13	4688896	3	23.55	-	1725800000000	14036438	2.2		Carbamidomethylation	100 100 100 100 100 100 100 99 98 98 98 98 95	LGC(+57.02)GFAHC(+57.02)QLGGK	HCD
1	210707-MClass-21_B_amazonicus-MELD-LSM-R.raw	5733	C(+57.02)LQDLADKAEDADKR	10291	15	98	98	15	4377126	4	25.13	-	2321900000000	17468206	0.4		Carbamidomethylation	98 97 99 100 100 100 100 99 99 100 99 98 99 99 98	C(+57.02)LQDLADKAEDADKR	HCD
1	210707-MClass-21_B_amazonicus-MELD-LSM-R.raw	17658	SDDLKSLLK	15575	9	98	98	9	5097928	2	33.59	-	39063000000	10175706	0.3			96 99 100 100 100 99 100 100 97	SDDLKSLLK	HCD
1	210707-MClass-21_B_amazonicus-MELD-LSM-R.raw	10815	LGC(+57.02)GFAHC(+57.02)QLGGK	9300	13	98	98	13	4688896	3	23.55	-	1725800000000	14036438	2.2		Carbamidomethylation	100 100 100 100 100 100 99 99 98 98 98 98 97	LGC(+57.02)GFAHC(+57.02)QLGGK	HCD
1	210707-MClass-21_B_amazonicus-MELD-LSM-R.raw	31337	WSDLKDVFGK	26884	10	98	98	10	5978120	2	52.00	-	28426000000	11936079	1.3			99 99 100 99 99 99 99 100 100 96	WSDLKDVFGK	HCD
1	210707-MClass-21_B_amazonicus-MELD-LSM-R.raw	8972	GFFKNLGSMLKK	18859	12	98	98	12	4572596	3	38.86	-	24590000000	13687588	-1.4			98 100 100 99 99 99 99 99 99 99 99 96	GFFKNLGSMLKK	HCD
1	210707-MClass-21_B_amazonicus-MELD-LSM-R.raw	59599	MTEGFGC(+57.02)M(+15.99)ANMN(+.98)TVGLC(+57.02)K	18397	18	98	98	18	10194117	2	38.18	-	94437000000	20368135	-2.2	Q5WR01|KBX32_OPICA	Carbamidomethylation; Oxidation (M); Deamidation (NQ)	93 94 100 100 100 100 100 99 100 99 99 100 100 100 99 100 100 100	MTEGFGC(+57.02)M(+15.99)ANMN(+.98)TVGLC(+57.02)K	HCD
1	210707-MClass-21_B_amazonicus-MELD-LSM-R.raw	8731	LTEKKVQDYLK	9889	11	98	98	11	4555970	3	24.62	-	3237000000	13637710	-1.4	Q0GY40|KBX3_HOFGE:tr|A0A1W7RB11|A0A1W7RB11_9SCOR		100 100 100 99 100 99 96 98 99 100 97	LTEKKVQDYLK	HCD
1	210707-MClass-21_B_amazonicus-MELD-LSM-R.raw	55412	GFGC(+57.02)MANM(+15.99)DVMGGC(+57.02)EK	18609	16	98	98	16	8903334	2	38.04	-	1336100000000	17786555	-1.9	Q5WR01|KBX32_OPICA	Carbamidomethylation; Oxidation (M)	96 98 100 100 100 100 99 99 99 99 99 99 99 99 97 100	GFGC(+57.02)MANM(+15.99)DVMGGC(+57.02)EK	HCD
1	210707-MClass-21_B_amazonicus-MELD-LSM-R.raw	50721	M(+15.99)N(+.98)MAC(+57.02)SMGMGSDFR	16338	14	98	98	14	8062897	2	34.80	-	31120000000	16105657	-0.5		Oxidation (M); Deamidation (NQ); Carbamidomethylation	99 100 100 100 100 100 100 100 99 99 97 98 98 96	M(+15.99)N(+.98)MAC(+57.02)SMGMGSDFR	HCD
1	210707-MClass-21_B_amazonicus-MELD-LSM-R.raw	43201	LVTNMMHQAVHK	6815	12	98	98	12	7048625	2	19.44	-	2134700000000	14077114	-0.7			100 100 100 100 100 100 98 98 98 99 99 97	LVTNMMHQAVHK	HCD
1	210707-MClass-21_B_amazonicus-MELD-LSM-R.raw	50719	MN(+.98)MAC(+57.02)SMGM(+15.99)GSDFR	14610	14	98	98	14	8062888	2	31.55	-	487190000000	16105657	-1.6		Deamidation (NQ); Carbamidomethylation; Oxidation (M)	97 100 100 100 100 100 99 99 99 99 99 100 99 95	MN(+.98)MAC(+57.02)SMGM(+15.99)GSDFR	HCD
1	210707-MClass-21_B_amazonicus-MELD-LSM-R.raw	5733	C(+57.02)LQDLADKAEDADKR	10177	15	98	98	15	4377126	4	25.13	-	2321900000000	17468206	0.4		Carbamidomethylation	96 99 99 100 100 100 100 99 99 100 99 98 99 99 97	C(+57.02)LQDLADKAEDADKR	HCD
1	210707-MClass-21_B_amazonicus-MELD-LSM-R.raw	14684	LC(+57.02)DKDKTASVPLK	6791	13	98	98	13	4922695	3	19.66	-	34051000000	14737861	0.4		Carbamidomethylation	100 100 99 96 96 98 100 100 100 100 100 100 98	LC(+57.02)DKDKTASVPLK	HCD
1	210707-MClass-21_B_amazonicus-MELD-LSM-R.raw	50719	MDMAC(+57.02)SM(+15.99)GMGSDFR	14261	14	98	98	14	8062888	2	31.55	-	487190000000	16105657	-1.6		Carbamidomethylation; Oxidation (M)	95 100 100 100 100 100 100 100 99 99 99 100 99 96	MDMAC(+57.02)SM(+15.99)GMGSDFR	HCD
1	210707-MClass-21_B_amazonicus-MELD-LSM-R.raw	44889	MNC(+57.02)N(+.98)C(+57.02)EEAFN(+.98)R	8096	11	98	98	11	7237581	2	21.90	-	115640000000	14455010	0.5		Carbamidomethylation; Deamidation (NQ)	98 99 100 100 100 100 100 99 99 98 94	MNC(+57.02)N(+.98)C(+57.02)EEAFN(+.98)R	HCD
1	210707-MClass-21_B_amazonicus-MELD-LSM-R.raw	18699	TMMNC(+57.02)KC(+57.02)EEAFK	7781	12	98	98	12	5168816	3	21.26	-	34163000000	15476240	-0.7	tr|A0A1L4BJ57|A0A1L4BJ57_HEMLE:tr|A0A1W7RA04|A0A1W7RA04_9SCOR:tr|A0A1L4BJ64|A0A1L4BJ64_HEMLE	Carbamidomethylation	100 100 100 99 99 99 98 99 99 99 99 95	TMMNC(+57.02)KC(+57.02)EEAFK	HCD
1	210707-MClass-21_B_amazonicus-MELD-LSM-R.raw	43827	GC(+57.02)TYNAN(+.98)ADLVPK	12063	13	98	98	13	7123308	2	27.99	-	2719400000000	14226450	1.4	tr|A0A1W7R9W4|A0A1W7R9W4_9SCOR	Carbamidomethylation; Deamidation (NQ)	95 97 100 100 100 100 100 99 99 100 100 100 97	GC(+57.02)TYNAN(+.98)ADLVPK	HCD
1	210707-MClass-21_B_amazonicus-MELD-LSM-R.raw	39822	MANMN(+.98)VMGGC(+57.02)EK	11666	12	98	98	12	6717667	2	27.50	-	160110000000	13415186	0.3		Deamidation (NQ); Carbamidomethylation	99 100 100 100 100 100 100 99 98 99 99 95	MANMN(+.98)VMGGC(+57.02)EK	HCD
1	210707-MClass-21_B_amazonicus-MELD-LSM-R.raw	45918	LAQAHANLC(+57.02)LFDHDTKTEK	11579	19	98	98	19	7380317	3	27.32	-	2376600000000	22110742	-0.4	tr|A0A1L4BJ71|A0A1L4BJ71_HEMLE	Carbamidomethylation	99 99 100 100 100 99 97 98 97 99 100 100 98 99 99 99 99 99 100	LAQAHANLC(+57.02)LFDHDTKTEK	HCD
1	210707-MClass-21_B_amazonicus-MELD-LSM-R.raw	7665	MTLDDFR	15753	7	98	98	7	4492110	2	33.71	-	89208000000	8964062	1.4			96 99 99 99 99 100 100	MTLDDFR	HCD
1	210707-MClass-21_B_amazonicus-MELD-LSM-R.raw	47313	DKSMYLEGPPC(+57.02)SK	9278	13	98	98	13	7563467	2	23.78	-	310560000000	15106794	-0.4		Carbamidomethylation	96 98 100 100 100 100 100 100 99 97 97 99 100	DKSMYLEGPPC(+57.02)SK	HCD
1	210707-MClass-21_B_amazonicus-MELD-LSM-R.raw	3721	MHQAVHK	6683	7	98	98	7	4257209	2	19.46	-	22213000000	8494279	-0.9			99 99 99 99 100 100 97	MHQAVHK	HCD
1	210707-MClass-21_B_amazonicus-MELD-LSM-R.raw	31498	SYAN(+.98)AKDLTGR	5920	11	98	98	11	5987986	2	18.22	-	79705000000	11955833	-0.5		Deamidation (NQ)	100 100 100 100 100 99 99 98 96 97 99	SYAN(+.98)AKDLTGR	HCD
1	210707-MClass-21_B_amazonicus-MELD-LSM-R.raw	38086	SGC(+57.02)FC(+57.02)QLGYGR	12272	11	98	98	11	6527792	2	28.07	-	1441600000000	13035437	0.2		Carbamidomethylation	97 98 100 100 100 100 100 100 100 99 95	SGC(+57.02)FC(+57.02)QLGYGR	HCD
1	210707-MClass-21_B_amazonicus-MELD-LSM-R.raw	25752	YGTN(+.98)LVVSLR	19141	10	98	98	10	5618116	2	39.33	-	135160000000	11216082	0.5		Deamidation (NQ)	100 100 100 100 100 100 99 95 96 99	YGTN(+.98)LVVSLR	HCD
1	210707-MClass-21_B_amazonicus-MELD-LSM-R.raw	14534	MMHQAVHK	6751	8	98	98	8	4912408	2	19.43	-	24989000000	9804684	-1.3			100 100 100 99 98 99 99 96	MMHQAVHK	HCD
1	210707-MClass-21_B_amazonicus-MELD-LSM-R.raw	50055	DMAC(+57.02)SMGMGSDFRK	13012	14	98	98	14	7968197	2	29.58	-	309050000000	15916252	-0.2		Carbamidomethylation	99 99 100 100 100 100 100 99 98 97 98 97 98 100	DMAC(+57.02)SMGMGSDFRK	HCD
1	210707-MClass-21_B_amazonicus-MELD-LSM-R.raw	52326	FGGC(+57.02)MANMN(+.98)TVGLC(+57.02)K	20534	15	98	98	15	8308535	2	41.54	-	8182500000000	16596877	2.9	Q5WR01|KBX32_OPICA	Carbamidomethylation; Deamidation (NQ)	93 94 100 100 100 100 100 100 100 99 99 99 100 100 100	FGGC(+57.02)MANMN(+.98)TVGLC(+57.02)K	HCD
1	210707-MClass-21_B_amazonicus-MELD-LSM-R.raw	43717	LLWSDLKDVFGK	27082	12	98	98	12	7108958	2	52.00	-	655690000000	14197761	0.6			100 100 100 100 99 98 97 98 99 100 99 97	LLWSDLKDVFGK	HCD
1	210707-MClass-21_B_amazonicus-MELD-LSM-R.raw	614	YVKPLTGLYR	12258	10	98	98	10	4039037	3	28.35	-	1119400000000	12086917	-1.8			98 99 100 100 100 100 100 100 99 93	YVKPLTGLYR	HCD
1	210707-MClass-21_B_amazonicus-MELD-LSM-R.raw	32379	C(+57.02)VFNKDTLGR	8834	10	98	98	10	6053068	2	22.97	-	908370000000	12085972	1.5		Carbamidomethylation	98 99 100 99 99 100 99 97 98 100	C(+57.02)VFNKDTLGR	HCD
1	210707-MClass-21_B_amazonicus-MELD-LSM-R.raw	41558	C(+57.02)MANVN(+.98)MMGGC(+57.02)K	12171	12	98	98	12	6872595	2	28.28	-	14735000000	13725066	-1.6		Carbamidomethylation; Deamidation (NQ)	98 99 100 99 100 100 99 99 97 97 99 100	C(+57.02)MANVN(+.98)MMGGC(+57.02)K	HCD
1	210707-MClass-21_B_amazonicus-MELD-LSM-R.raw	239	FPAALQR	9928	7	98	98	7	4017326	2	24.51	-	88072000000	8014497	1.2			100 100 100 99 97 97 100	FPAALQR	HCD
1	210707-MClass-21_B_amazonicus-MELD-LSM-R.raw	55410	GFGC(+57.02)MANMN(+.98)VM(+15.99)GGC(+57.02)EK	15574	16	98	98	16	8903330	2	33.42	-	5.77E7	17786555	-2.3	Q5WR01|KBX32_OPICA	Carbamidomethylation; Deamidation (NQ); Oxidation (M)	95 96 100 100 100 100 100 100 100 100 100 99 99 99 96 100	GFGC(+57.02)MANMN(+.98)VM(+15.99)GGC(+57.02)EK	HCD
1	210707-MClass-21_B_amazonicus-MELD-LSM-R.raw	52814	GFGC(+57.02)MSNMDTVGLC(+57.02)K	18699	15	98	98	15	8388474	2	38.87	-	512390000000	16756826	-1.4		Carbamidomethylation	97 97 99 99 99 99 99 99 100 99 99 99 100 100 100	GFGC(+57.02)MSNMDTVGLC(+57.02)K	HCD
1	210707-MClass-21_B_amazonicus-MELD-LSM-R.raw	11810	GLTEKKVQDYLK	9861	12	98	98	12	4746045	3	24.62	-	3163600000000	14207925	-0.6	Q0GY40|KBX3_HOFGE:tr|A0A1W7RB11|A0A1W7RB11_9SCOR		99 100 100 100 100 100 99 96 98 99 99 97	GLTEKKVQDYLK	HCD
1	210707-MClass-21_B_amazonicus-MELD-LSM-R.raw	60398	C(+57.02)TLQC(+57.02)NMGC(+57.02)YC(+57.02)QTGYGR	12993	17	98	98	17	10649109	2	29.58	-	230580000000	21278052	1.0		Carbamidomethylation	89 95 100 100 100 100 100 100 100 100 100 99 100 100 100 100 100	C(+57.02)TLQC(+57.02)NMGC(+57.02)YC(+57.02)QTGYGR	HCD
1	210707-MClass-21_B_amazonicus-MELD-LSM-R.raw	5563	LWSDLKDVFGK	22707	11	98	98	11	4365716	3	44.99	-	277880000000	13066921	0.6			100 100 99 100 99 99 99 99 99 98 96	LWSDLKDVFGK	HCD
1	210707-MClass-21_B_amazonicus-MELD-LSM-R.raw	49732	GC(+57.02)MANMN(+.98)TVGLC(+57.02)KK	11164	14	98	98	14	7928523	2	26.63	-	46051000000	15836929	-1.8	Q5WR01|KBX32_OPICA	Carbamidomethylation; Deamidation (NQ)	99 100 100 100 100 100 100 99 98 96 97 97 99 100	GC(+57.02)MANMN(+.98)TVGLC(+57.02)KK	HCD
1	210707-MClass-21_B_amazonicus-MELD-LSM-R.raw	53909	MDMAC(+57.02)SMGMGSDFRK	15340	15	98	98	15	8623395	2	33.28	-	3057100000000	17226655	-0.7		Carbamidomethylation	98 100 100 100 100 100 100 100 99 98 97 98 97 97 99	MDMAC(+57.02)SMGMGSDFRK	HCD
1	210707-MClass-21_B_amazonicus-MELD-LSM-R.raw	47055	C(+57.02)MANMN(+.98)VMGGC(+57.02)EK	13299	13	98	98	13	7517827	2	29.93	-	386850000000	15015493	1.0	Q5WR01|KBX32_OPICA	Carbamidomethylation; Deamidation (NQ)	99 99 100 100 100 100 100 100 100 95 96 97 100	C(+57.02)MANMN(+.98)VMGGC(+57.02)EK	HCD
1	210707-MClass-21_B_amazonicus-MELD-LSM-R.raw	42742	C(+57.02)MANMN(+.98)TVGLC(+57.02)K	13796	12	98	98	12	7002950	2	30.91	-	427420000000	13985764	-0.6	Q5WR01|KBX32_OPICA	Carbamidomethylation; Deamidation (NQ)	98 97 100 100 99 99 99 98 98 99 99 100	C(+57.02)MANMN(+.98)TVGLC(+57.02)K	HCD
1	210707-MClass-21_B_amazonicus-MELD-LSM-R.raw	12480	ASFKLQTVYTFK	19976	12	98	98	12	4782669	3	40.67	-	42218000000	14317761	1.9			97 99 99 99 99 98 98 99 99 99 100 100	ASFKLQTVYTFK	HCD
1	210707-MClass-21_B_amazonicus-MELD-LSM-R.raw	13313	LLWNDLKDVFGK	26941	12	98	98	12	4832690	3	51.88	-	181460000000	14467871	-1.2			100 100 100 99 99 99 99 99 99 99 97 95	LLWNDLKDVFGK	HCD
1	210707-MClass-21_B_amazonicus-MELD-LSM-R.raw	12480	ASFKLQTVYTFK	20085	12	98	98	12	4782669	3	40.67	-	42218000000	14317761	1.9			96 99 99 99 99 98 99 99 99 99 100 100	ASFKLQTVYTFK	HCD
1	210707-MClass-21_B_amazonicus-MELD-LSM-R.raw	61425	KC(+57.02)TLQC(+57.02)NMGC(+57.02)YC(+57.02)QTGYGR	10889	18	98	98	18	11289570	2	26.07	-	142490000000	22559001	-0.3		Carbamidomethylation	99 99 100 100 99 99 99 99 99 99 99 99 98 99 98 98 99 99	KC(+57.02)TLQC(+57.02)NMGC(+57.02)YC(+57.02)QTGYGR	HCD
1	210707-MClass-21_B_amazonicus-MELD-LSM-R.raw	55412	GFGC(+57.02)MANM(+15.99)DVMGGC(+57.02)EK	18491	16	98	98	16	8903334	2	38.04	-	1336100000000	17786555	-1.9	Q5WR01|KBX32_OPICA	Carbamidomethylation; Oxidation (M)	95 97 100 100 100 100 100 99 100 100 100 99 99 99 95 100	GFGC(+57.02)MANM(+15.99)DVMGGC(+57.02)EK	HCD
1	210707-MClass-21_B_amazonicus-MELD-LSM-R.raw	8817	VDSLPGVPK	19224	9	98	98	9	4562639	2	39.26	-	1735000000	9105123	1.0	tr|A0A1L4BJ64|A0A1L4BJ64_HEMLE		100 100 100 100 99 96 99 100 96	VDSLPGVPK	HCD
1	210707-MClass-21_B_amazonicus-MELD-LSM-R.raw	8815	VDSLPGVPK	11661	9	98	98	9	4562635	2	27.40	-	195050000000	9105123	0.2	tr|A0A1L4BJ64|A0A1L4BJ64_HEMLE		99 100 100 100 99 98 99 99 96	VDSLPGVPK	HCD
1	210707-MClass-21_B_amazonicus-MELD-LSM-R.raw	39427	C(+57.02)TGLSVNVGQDGK	9521	13	98	98	13	6678223	2	24.01	-	198330000000	13336296	0.3	tr|A0A1W7RB82|A0A1W7RB82_9SCOR	Carbamidomethylation	99 100 100 100 100 100 100 100 98 95 98 98 97	C(+57.02)TGLSVNVGQDGK	HCD
1	210707-MClass-21_B_amazonicus-MELD-LSM-R.raw	57263	LLLN(+.98)TFTC(+57.02)TTTLKNTK	20709	16	98	98	16	9355024	2	41.87	-	91031000000	18689917	-0.7		Deamidation (NQ); Carbamidomethylation	97 100 100 100 100 100 100 98 98 99 99 99 98 96 98 100	LLLN(+.98)TFTC(+57.02)TTTLKNTK	HCD
1	210707-MClass-21_B_amazonicus-MELD-LSM-R.raw	61125	LAQAHANLC(+57.02)LFDHDTKTEK	11586	19	98	98	19	11065441	2	27.32	-	235880000000	22110742	-0.3	tr|A0A1L4BJ71|A0A1L4BJ71_HEMLE	Carbamidomethylation	97 96 98 100 100 100 99 99 98 99 99 100 99 100 99 99 97 99 100	LAQAHANLC(+57.02)LFDHDTKTEK	HCD
1	210707-MClass-21_B_amazonicus-MELD-LSM-R.raw	11724	LLWSDLKDVFGK	27068	12	98	98	12	4742672	3	51.93	-	181700000000	14197761	2.7			100 100 100 100 100 99 99 99 98 99 98 94	LLWSDLKDVFGK	HCD
1	210707-MClass-21_B_amazonicus-MELD-LSM-R.raw	49409	LLC(+57.02)N(+.98)KDNTASVPLK	9131	14	98	98	14	7874175	2	23.28	-	595010000000	15728181	1.5		Carbamidomethylation; Deamidation (NQ)	100 100 100 99 99 99 96 97 99 99 100 100 99 97	LLC(+57.02)N(+.98)KDNTASVPLK	HCD
1	210707-MClass-21_B_amazonicus-MELD-LSM-R.raw	43886	GC(+57.02)TYN(+.98)AN(+.98)ADLVPK	12765	13	98	98	13	7128220	2	29.23	-	25456000000000	14236289	0.4	tr|A0A1W7R9W4|A0A1W7R9W4_9SCOR	Carbamidomethylation; Deamidation (NQ)	94 97 100 100 100 100 100 99 99 100 100 100 97	GC(+57.02)TYN(+.98)AN(+.98)ADLVPK	HCD
1	210707-MClass-21_B_amazonicus-MELD-LSM-R.raw	6598	KSFLVYK	10566	7	98	98	7	4427654	2	25.72	-	89599000000	8835167	-0.4			99 99 99 99 100 100 96	KSFLVYK	HCD
1	210707-MClass-21_B_amazonicus-MELD-LSM-R.raw	13983	SPVVSGLTSK	18001	10	98	98	10	4877791	2	37.55	-	146570000000	9735444	-0.8			98 98 100 100 100 100 100 100 99 95	SPVVSGLTSK	HCD
1	210707-MClass-21_B_amazonicus-MELD-LSM-R.raw	48100	LSYNDC(+57.02)LDSC(+57.02)QR	8965	12	98	98	12	7658202	2	23.00	-	18061000000	15296238	1.3		Carbamidomethylation	94 99 99 99 100 99 100 100 99 98 99 100	LSYNDC(+57.02)LDSC(+57.02)QR	HCD
1	210707-MClass-21_B_amazonicus-MELD-LSM-R.raw	43886	GC(+57.02)TYN(+.98)AN(+.98)ADLVPK	12882	13	98	98	13	7128220	2	29.23	-	25456000000000	14236289	0.4	tr|A0A1W7R9W4|A0A1W7R9W4_9SCOR	Carbamidomethylation; Deamidation (NQ)	95 97 100 100 100 100 99 98 99 100 100 100 96	GC(+57.02)TYN(+.98)AN(+.98)ADLVPK	HCD
1	210707-MClass-21_B_amazonicus-MELD-LSM-R.raw	34471	GFFKNLGSMLK	22622	11	98	98	11	6213397	2	44.74	-	3321000000	12406638	0.9			99 99 100 100 98 99 98 99 99 99 97	GFFKNLGSMLK	HCD
1	210707-MClass-21_B_amazonicus-MELD-LSM-R.raw	49083	YTGENGVVAWLVVR	29226	14	98	98	14	7819202	2	55.69	-	86051000000	15618252	0.4			100 99 100 100 100 100 100 100 100 100 100 100 99 86	YTGENGVVAWLVVR	HCD
1	210707-MClass-21_B_amazonicus-MELD-LSM-R.raw	4406	LKNKFPAALQR	7777	11	98	98	11	4292620	3	21.30	-	103340000000	12847666	-2.0			100 99 95 97 100 100 100 100 99 98 100	LKNKFPAALQR	HCD
1	210707-MClass-21_B_amazonicus-MELD-LSM-R.raw	48060	LSYNNWSDSC(+57.02)QR	8728	12	98	98	12	7653228	2	22.50	-	159460000000	15286365	-3.6		Carbamidomethylation	99 100 100 100 99 95 97 100 99 98 99 100	LSYNNWSDSC(+57.02)QR	HCD
1	210707-MClass-21_B_amazonicus-MELD-LSM-R.raw	-	FWGLLAK	27131	7	98	98	7	4177471	2	52.24	-	0	8334799	-0.2			100 99 99 99 100 99 95	FWGLLAK	HCD
1	210707-MClass-21_B_amazonicus-MELD-LSM-R.raw	23459	VDVERYPSK	7066	9	98	98	9	5467891	2	20.16	-	33059000000	10915610	2.3			99 99 99 99 99 99 99 99 96	VDVERYPSK	HCD
1	210707-MClass-21_B_amazonicus-MELD-LSM-R.raw	239	FPAALQR	9795	7	98	98	7	4017326	2	24.51	-	88072000000	8014497	1.2			100 99 100 99 97 97 100	FPAALQR	HCD
1	210707-MClass-21_B_amazonicus-MELD-LSM-R.raw	49904	LLC(+57.02)DKDKTASVPLK	6766	14	98	98	14	7944410	2	19.66	-	394350000000	15868701	-1.6		Carbamidomethylation	100 100 99 97 98 99 98 99 98 98 99 100 100 97	LLC(+57.02)DKDKTASVPLK	HCD
1	210707-MClass-21_B_amazonicus-MELD-LSM-R.raw	55639	KGFGC(+57.02)MANMDTVGLC(+57.02)K	17306	16	98	98	16	8948956	2	36.45	-	2440200000000	17877827	-3.4	Q5WR01|KBX32_OPICA	Carbamidomethylation	99 98 99 98 99 99 99 98 97 99 99 99 100 99 100 100	KGFGC(+57.02)MANMDTVGLC(+57.02)K	HCD
1	210707-MClass-21_B_amazonicus-MELD-LSM-R.raw	43911	LVTNM(+15.99)MHQAVHK	4287	12	98	98	12	7128605	2	12.70	-	1172800000000	14237065	-0.1		Oxidation (M)	100 100 100 98 98 98 98 98 99 100 100 98	LVTNM(+15.99)MHQAVHK	HCD
1	210707-MClass-21_B_amazonicus-MELD-LSM-R.raw	28776	LLQQVDTSTR	7387	10	98	98	10	5808175	2	20.50	-	110360000000	11596196	0.7	tr|A0A2I9LPD0|A0A2I9LPD0_9SCOR		100 100 99 97 99 99 98 97 99 100	LLQQVDTSTR	HCD
1	210707-MClass-21_B_amazonicus-MELD-LSM-R.raw	1215	DLLHYR	10245	6	98	98	6	4087199	2	25.19	-	77018000000	8154290	-4.4			95 98 100 99 100 100	DLLHYR	HCD
1	210707-MClass-21_B_amazonicus-MELD-LSM-R.raw	-	GC(+57.02)TYN(+.98)AN(+.98)ADLVPK	13236	13	98	98	13	7128219	2	29.87	-	0	14236289	0.2	tr|A0A1W7R9W4|A0A1W7R9W4_9SCOR	Carbamidomethylation; Deamidation (NQ)	93 97 100 100 100 100 99 99 99 100 100 100 97	GC(+57.02)TYN(+.98)AN(+.98)ADLVPK	HCD
1	210707-MClass-21_B_amazonicus-MELD-LSM-R.raw	11724	LLWSDLKDVFGK	26961	12	98	98	12	4742672	3	51.93	-	181700000000	14197761	2.7			100 100 100 99 99 99 99 98 97 99 99 96	LLWSDLKDVFGK	HCD
1	210707-MClass-21_B_amazonicus-MELD-LSM-R.raw	48856	YYEN(+.98)DFGHFSM(+15.99)K	24412	12	98	98	12	7778127	2	47.76	-	117980000000	15536133	-1.5		Deamidation (NQ); Oxidation (M)	99 100 100 100 100 99 98 95 99 99 98 100	YYEN(+.98)DFGHFSM(+15.99)K	HCD
1	210707-MClass-21_B_amazonicus-MELD-LSM-R.raw	16077	NTAC(+57.02)STKYPGLC(+57.02)K	6083	13	98	98	13	5005714	3	18.42	-	435970000000	14986909	0.9		Carbamidomethylation	96 99 100 100 99 99 99 100 99 95 99 100 100	NTAC(+57.02)STKYPGLC(+57.02)K	HCD
1	210707-MClass-21_B_amazonicus-MELD-LSM-R.raw	28738	MDMAC(+57.02)SM(+15.99)GMGSDFRK	13103	15	98	98	15	5805598	3	31.00	-	2300300000000	17386606	-1.8		Carbamidomethylation; Oxidation (M)	98 100 100 100 100 100 100 99 99 99 99 99 95 95 98	MDMAC(+57.02)SM(+15.99)GMGSDFRK	HCD
1	210707-MClass-21_B_amazonicus-MELD-LSM-R.raw	15991	LQTVYTFK	14507	8	98	98	8	5002791	2	31.68	-	616220000000	9985436	0.0			98 96 99 99 99 99 100 100	LQTVYTFK	HCD
1	210707-MClass-21_B_amazonicus-MELD-LSM-R.raw	8225	FC(+57.02)VFNKDTLGR	15895	11	98	98	11	4528961	3	33.71	-	7943900000000	13556655	0.8		Carbamidomethylation	99 100 100 100 99 98 99 98 98 96 99	FC(+57.02)VFNKDTLGR	HCD
1	210707-MClass-21_B_amazonicus-MELD-LSM-R.raw	32104	LVDVERYPSK	7050	10	98	98	10	6033305	2	20.17	-	364560000000	12046450	1.2			99 99 100 100 99 98 99 99 98 96	LVDVERYPSK	HCD
1	210707-MClass-21_B_amazonicus-MELD-LSM-R.raw	11724	LLWSDLKDVFGK	27174	12	98	98	12	4742672	3	51.93	-	181700000000	14197761	2.7			100 100 100 99 99 99 99 99 99 99 97 95	LLWSDLKDVFGK	HCD
1	210707-MClass-21_B_amazonicus-MELD-LSM-R.raw	7602	GPC(+57.02)LMYR	9879	7	98	98	7	4487077	2	24.65	-	13667000000	8954044	-4.0		Carbamidomethylation	100 100 100 99 96 98 98	GPC(+57.02)LMYR	HCD
1	210707-MClass-21_B_amazonicus-MELD-LSM-R.raw	8272	FADLHM(+15.99)R	5580	7	98	98	7	4532184	2	17.77	-	26270000000	9044225	-0.2		Oxidation (M)	99 99 100 100 99 100 95	FADLHM(+15.99)R	HCD
1	210707-MClass-21_B_amazonicus-MELD-LSM-R.raw	45662	LPEN(+.98)LFGYNFPR	28108	12	98	98	12	7343674	2	53.99	-	169240000000	14667192	0.7		Deamidation (NQ)	100 100 100 100 100 100 99 98 93 95 99 100	LPEN(+.98)LFGYNFPR	HCD
1	210707-MClass-21_B_amazonicus-MELD-LSM-R.raw	46440	LGYFNNVDAC(+57.02)C(+57.02)R	15156	12	98	98	12	7448211	2	32.64	-	9191800000000	14876287	-0.7		Carbamidomethylation	97 94 99 100 99 98 99 99 99 100 100 100	LGYFNNVDAC(+57.02)C(+57.02)R	HCD
1	210707-MClass-21_B_amazonicus-MELD-LSM-R.raw	36023	SDN(+.98)NTQSLC(+57.02)GGFLLSKR	15365	17	98	98	17	6333059	3	33.38	-	209180000000	18968999	-2.1	tr|A0AAD4GWH1|A0AAD4GWH1_ASPNN	Deamidation (NQ); Carbamidomethylation	96 99 100 99 100 99 100 100 99 99 99 99 100 100 96 95 98	SDN(+.98)NTQSLC(+57.02)GGFLLSKR	HCD
1	210707-MClass-21_B_amazonicus-MELD-LSM-R.raw	-	FWGLLAK	24045	7	98	98	7	4177472	2	47.16	-	0	8334799	-0.1			100 99 99 99 100 99 95	FWGLLAK	HCD
1	210707-MClass-21_B_amazonicus-MELD-LSM-R.raw	579	LKDVFGK	11058	7	98	98	7	4037420	2	26.32	-	34492000000	8054697	-0.3			99 99 100 99 99 99 94	LKDVFGK	HCD
1	210707-MClass-21_B_amazonicus-MELD-LSM-R.raw	45957	FLEQQNQVLQTK	12583	12	98	98	12	7383956	2	28.77	-	50239000000	14747781	-0.9			98 99 100 99 98 98 99 100 100 99 99 94	FLEQQNQVLQTK	HCD
1	210707-MClass-21_B_amazonicus-MELD-LSM-R.raw	16787	SDLKDVFGK	11097	9	98	98	9	5047719	2	26.34	-	388140000000	10075287	0.5			97 99 100 100 100 99 100 99 95	SDLKDVFGK	HCD
1	210707-MClass-21_B_amazonicus-MELD-LSM-R.raw	53136	ANLC(+57.02)LFDHDTKTEK	11348	14	98	98	14	8464075	2	26.91	-	12275000000	16907983	1.3		Carbamidomethylation	95 96 100 100 100 100 100 98 99 98 98 99 100 100	ANLC(+57.02)LFDHDTKTEK	HCD
1	210707-MClass-21_B_amazonicus-MELD-LSM-R.raw	7454	DLQ(+.98)KPGVC(+57.02)HGTK	6412	12	98	98	12	4475599	3	18.88	-	163680000000	13396555	1.7	tr|T1DP99|T1DP99_9SCOR:tr|T1E6W8|T1E6W8_9SCOR:Q0GY40|KBX3_HOFGE:Q5WR03|KBX31_OPICA:tr|A0A1W7RB11|A0A1W7RB11_9SCOR:Q5WR01|KBX32_OPICA:Q5WQZ7|KBX33_OPICA:Q5WQZ9|KBX34_OPICA:tr|T1DMR0|T1DMR0_9SCOR	Deamidation (NQ); Carbamidomethylation	98 99 100 100 100 99 99 100 99 98 97 94	DLQ(+.98)KPGVC(+57.02)HGTK	HCD
1	210707-MClass-21_B_amazonicus-MELD-LSM-R.raw	56509	C(+57.02)DFSENN(+.98)PPEC(+57.02)NNVK	7678	15	98	98	15	9128618	2	21.04	-	357680000000	18237090	0.1		Carbamidomethylation; Deamidation (NQ)	90 96 100 100 100 100 100 100 100 100 99 98 97 99 100	C(+57.02)DFSENN(+.98)PPEC(+57.02)NNVK	HCD
1	210707-MClass-21_B_amazonicus-MELD-LSM-R.raw	48008	C(+57.02)MANMN(+.98)TVGLC(+57.02)KK	10944	13	98	98	13	7643422	2	26.15	-	16330000000	15266714	-1.1	Q5WR01|KBX32_OPICA	Carbamidomethylation; Deamidation (NQ)	99 98 100 100 100 100 99 99 97 97 97 99 100	C(+57.02)MANMN(+.98)TVGLC(+57.02)KK	HCD
1	210707-MClass-21_B_amazonicus-MELD-LSM-R.raw	24543	LAQAHANLC(+57.02)LFDHDTKTEK	11580	19	98	98	19	5537771	4	27.32	-	475700000000	22110742	2.3	tr|A0A1L4BJ71|A0A1L4BJ71_HEMLE	Carbamidomethylation	100 100 100 100 100 100 99 99 99 99 100 100 96 98 95 95 98 98 100	LAQAHANLC(+57.02)LFDHDTKTEK	HCD
1	210707-MClass-21_B_amazonicus-MELD-LSM-R.raw	39742	DLEKPGVC(+57.02)HGTK	6432	12	98	98	12	6708363	2	18.87	-	43506000000	13396555	1.9	tr|T1DP99|T1DP99_9SCOR:tr|T1E6W8|T1E6W8_9SCOR:Q0GY40|KBX3_HOFGE:Q5WR03|KBX31_OPICA:tr|A0A1W7RB11|A0A1W7RB11_9SCOR:Q5WR01|KBX32_OPICA:Q5WQZ7|KBX33_OPICA:Q5WQZ9|KBX34_OPICA:tr|T1DMR0|T1DMR0_9SCOR	Carbamidomethylation	97 98 100 100 99 98 98 99 99 99 99 97	DLEKPGVC(+57.02)HGTK	HCD
1	210707-MClass-21_B_amazonicus-MELD-LSM-R.raw	-	LGC(+57.02)GFAHC(+57.02)QLGGK	9422	13	98	98	13	4688886	3	23.83	-	0	14036438	0.1		Carbamidomethylation	100 100 100 99 99 100 98 98 96 98 99 99 97	LGC(+57.02)GFAHC(+57.02)QLGGK	HCD
1	210707-MClass-21_B_amazonicus-MELD-LSM-R.raw	54745	C(+57.02)ANYDQC(+57.02)QPVC(+57.02)GER	5849	14	98	98	14	8788469	2	17.96	-	12375000000000	17556763	1.7		Carbamidomethylation	99 98 100 100 100 100 100 99 96 97 98 95 99 100	C(+57.02)ANYDQC(+57.02)QPVC(+57.02)GER	HCD
1	210707-MClass-21_B_amazonicus-MELD-LSM-R.raw	19153	YLTC(+57.02)VLNR	11739	8	98	98	8	5197737	2	27.42	-	693280000000	10375327	0.1		Carbamidomethylation	100 100 100 99 98 96 97 100	YLTC(+57.02)VLNR	HCD
1	210707-MClass-21_B_amazonicus-MELD-LSM-R.raw	40452	DAC(+57.02)TFPDLC(+57.02)KK	11251	11	98	98	11	6778112	2	26.75	-	52345000000	13536057	1.5		Carbamidomethylation	99 99 100 100 100 99 98 97 96 98 100	DAC(+57.02)TFPDLC(+57.02)KK	HCD
1	210707-MClass-21_B_amazonicus-MELD-LSM-R.raw	41111	C(+57.02)TYN(+.98)ADADLVPK	12285	12	98	98	12	6843098	2	28.40	-	2062800000000	13666074	-1.7	tr|A0A1W7R9W4|A0A1W7R9W4_9SCOR	Carbamidomethylation; Deamidation (NQ)	98 99 100 100 99 99 95 97 99 100 100 97	C(+57.02)TYN(+.98)ADADLVPK	HCD
1	210707-MClass-21_B_amazonicus-MELD-LSM-R.raw	28130	YSGQ(+.98)GDLALVK	13365	11	98	98	11	5763003	2	30.11	-	171170000000	11505869	-0.8		Deamidation (NQ)	100 100 100 100 98 98 98 98 99 99 96	YSGQ(+.98)GDLALVK	HCD
1	210707-MClass-21_B_amazonicus-MELD-LSM-R.raw	17401	TQGYMEMR	7949	8	98	98	8	5082216	2	21.36	-	58331000000	10144263	2.4			98 97 100 99 98 100 98 100	TQGYMEMR	HCD
1	210707-MClass-21_B_amazonicus-MELD-LSM-R.raw	3721	MHQAVHK	6790	7	98	98	7	4257209	2	19.46	-	22213000000	8494279	-0.9			99 99 99 99 99 99 96	MHQAVHK	HCD
1	210707-MClass-21_B_amazonicus-MELD-LSM-R.raw	27965	MDMAC(+57.02)SMGMGSDFRK	15454	15	98	98	15	5752297	3	33.30	-	13157000000000	17226655	1.1		Carbamidomethylation	97 100 100 100 100 100 100 100 99 99 99 99 95 94 98	MDMAC(+57.02)SMGMGSDFRK	HCD
1	210707-MClass-21_B_amazonicus-MELD-LSM-R.raw	16492	LVTNMMHQAVHVK	9510	13	98	98	13	5032675	3	24.05	-	432660000000	15067800	0.3			100 100 100 99 99 100 98 95 95 97 99 100 100	LVTNMMHQAVHVK	HCD
1	210707-MClass-21_B_amazonicus-MELD-LSM-R.raw	57845	YSTLMNC(+57.02)N(+.98)C(+57.02)EEAFN(+.98)R	16910	15	98	98	15	9558693	2	35.59	-	80543000000	19097280	-2.1		Carbamidomethylation; Deamidation (NQ)	93 95 100 100 100 100 100 99 99 99 99 98 97 100 100	YSTLMNC(+57.02)N(+.98)C(+57.02)EEAFN(+.98)R	HCD
1	210707-MClass-21_B_amazonicus-MELD-LSM-R.raw	43886	GC(+57.02)TYN(+.98)ADADLVPK	13119	13	98	98	13	7128220	2	29.23	-	25456000000000	14236289	0.4	tr|A0A1W7R9W4|A0A1W7R9W4_9SCOR	Carbamidomethylation; Deamidation (NQ)	93 96 100 100 100 99 99 98 99 100 100 100 97	GC(+57.02)TYN(+.98)ADADLVPK	HCD
1	210707-MClass-21_B_amazonicus-MELD-LSM-R.raw	60787	LLFC(+57.02)N(+.98)FSTNDPPEC(+57.02)NNVK	21561	18	98	98	18	10854817	2	43.13	-	154110000000	21689507	-0.9		Carbamidomethylation; Deamidation (NQ)	98 99 100 100 100 100 100 100 100 100 100 99 99 98 97 96 92 98	LLFC(+57.02)N(+.98)FSTNDPPEC(+57.02)NNVK	HCD
1	210707-MClass-21_B_amazonicus-MELD-LSM-R.raw	4406	LKNKFPAALQR	7896	11	98	98	11	4292620	3	21.30	-	103340000000	12847666	-2.0			99 98 96 98 100 100 100 100 98 96 99	LKNKFPAALQR	HCD
1	210707-MClass-21_B_amazonicus-MELD-LSM-R.raw	19205	QC(+57.02)LDKLEGFFSSK	21405	13	98	98	13	5202587	3	42.86	-	780380000000	15577498	2.8		Carbamidomethylation	94 99 100 100 99 100 100 99 99 99 99 99 94	QC(+57.02)LDKLEGFFSSK	HCD
1	210707-MClass-21_B_amazonicus-MELD-LSM-R.raw	43886	GC(+57.02)TYDADADLVPK	12999	13	98	98	13	7128220	2	29.23	-	25456000000000	14236289	0.4	tr|A0A1W7R9W4|A0A1W7R9W4_9SCOR	Carbamidomethylation	92 96 100 100 100 100 99 98 99 100 100 100 97	GC(+57.02)TYDADADLVPK	HCD
1	210707-MClass-21_B_amazonicus-MELD-LSM-R.raw	25865	HLNTLGLLDK	14238	10	98	98	10	5623265	2	31.47	-	17064000000	11226396	-1.0	tr|A0A1W7RA02|A0A1W7RA02_9SCOR:Q0GY40|KBX3_HOFGE:tr|A0A1W7RAD4|A0A1W7RAD4_9SCOR:tr|T1DEH9|T1DEH9_9SCOR		98 99 98 98 99 99 99 100 100 95	HLNTLGLLDK	HCD
1	210707-MClass-21_B_amazonicus-MELD-LSM-R.raw	55823	C(+57.02)DFSTNDPPEC(+57.02)NNVK	7859	15	98	98	15	8988668	2	21.51	-	2463300000000	17957141	2.8		Carbamidomethylation	90 96 100 100 100 100 100 100 100 100 99 97 97 99 100	C(+57.02)DFSTNDPPEC(+57.02)NNVK	HCD
1	210707-MClass-21_B_amazonicus-MELD-LSM-R.raw	41973	TVGQNLMTSTSDK	9040	13	98	98	13	6913359	2	23.16	-	87342000000	13806555	1.2	tr|A0A1L4BJ71|A0A1L4BJ71_HEMLE		97 98 99 98 99 100 99 99 99 97 97 99 100	TVGQNLMTSTSDK	HCD
1	210707-MClass-21_B_amazonicus-MELD-LSM-R.raw	40068	LGC(+57.02)FAHC(+57.02)QLGGK	11257	12	98	98	12	6743188	2	26.65	-	52284000000	13466223	0.5		Carbamidomethylation	99 97 99 100 100 100 99 97 98 99 99 96	LGC(+57.02)FAHC(+57.02)QLGGK	HCD
1	210707-MClass-21_B_amazonicus-MELD-LSM-R.raw	48060	LSYNNWSDSC(+57.02)QR	8611	12	98	98	12	7653228	2	22.50	-	159460000000	15286365	-3.6		Carbamidomethylation	98 99 100 100 99 97 97 99 98 97 99 100	LSYNNWSDSC(+57.02)QR	HCD
1	210707-MClass-21_B_amazonicus-MELD-LSM-R.raw	14683	KPGVC(+57.02)HGTK	6341	9	98	98	9	4922578	2	18.87	-	3918800000	9825018	-0.8	tr|T1DP99|T1DP99_9SCOR:tr|T1E6W8|T1E6W8_9SCOR:Q0GY40|KBX3_HOFGE:Q5WR03|KBX31_OPICA:tr|A0A1W7RB11|A0A1W7RB11_9SCOR:Q5WR01|KBX32_OPICA:Q5WQZ7|KBX33_OPICA:Q5WQZ9|KBX34_OPICA:tr|T1DMR0|T1DMR0_9SCOR	Carbamidomethylation	100 100 99 99 99 98 99 98 95	KPGVC(+57.02)HGTK	HCD
1	210707-MClass-21_B_amazonicus-MELD-LSM-R.raw	53210	YDNNVQSLNVADAGSK	10993	16	98	98	16	8479023	2	26.32	-	251520000000	16937908	-0.4			98 98 96 100 100 100 100 100 100 100 99 100 99 96 96 96	YDNNVQSLNVADAGSK	HCD
1	210707-MClass-21_B_amazonicus-MELD-LSM-R.raw	4019	LVTNMMHQAVHKVAK	7676	15	98	98	15	4274857	4	21.00	-	153100000000	17059121	1.0			100 100 100 100 100 100 99 98 97 98 98 99 99 97 95	LVTNMMHQAVHKVAK	HCD
1	210707-MClass-21_B_amazonicus-MELD-LSM-R.raw	53077	YLPNNC(+57.02)VSYC(+57.02)NER	9709	13	98	98	13	8448613	2	24.06	-	288280000000	16877083	-0.1		Carbamidomethylation	100 100 99 98 98 99 99 99 99 97 94 99 100	YLPNNC(+57.02)VSYC(+57.02)NER	HCD
1	210707-MClass-21_B_amazonicus-MELD-LSM-R.raw	-	KPDLEKEGVC(+57.02)HGTK	6123	14	98	98	14	5332731	3	18.49	-	0	15967930	2.8	tr|T1DP99|T1DP99_9SCOR:tr|T1E6W8|T1E6W8_9SCOR:Q0GY40|KBX3_HOFGE:Q5WR03|KBX31_OPICA:tr|A0A1W7RB11|A0A1W7RB11_9SCOR:Q5WR01|KBX32_OPICA:Q5WQZ7|KBX33_OPICA:Q5WQZ9|KBX34_OPICA:tr|T1DMR0|T1DMR0_9SCOR	Carbamidomethylation	97 95 100 100 100 99 100 99 99 99 99 99 99 96	KPDLEKEGVC(+57.02)HGTK	HCD
1	210707-MClass-21_B_amazonicus-MELD-LSM-R.raw	4087	YTVWGTK	11361	7	98	98	7	4277249	2	26.85	-	14689000000	8534334	2.0	tr|A0A1L4BJ57|A0A1L4BJ57_HEMLE:tr|A0A1L4BJ64|A0A1L4BJ64_HEMLE		100 100 100 99 94 98 100	YTVWGTK	HCD
1	210707-MClass-21_B_amazonicus-MELD-LSM-R.raw	50177	MDMAC(+57.02)SMGMGSDFR	19325	14	98	98	14	7982954	2	39.56	-	4147600000000	15945706	3.6		Carbamidomethylation	98 100 100 100 100 100 100 100 99 96 96 98 97 96	MDMAC(+57.02)SMGMGSDFR	HCD
1	210707-MClass-21_B_amazonicus-MELD-LSM-R.raw	16787	SDLKDVFGK	10981	9	98	98	9	5047719	2	26.34	-	388140000000	10075287	0.5			96 97 99 99 99 99 100 100 97	SDLKDVFGK	HCD
1	210707-MClass-21_B_amazonicus-MELD-LSM-R.raw	57635	LC(+57.02)AGDSGGPLC(+57.02)LLDQGHK	18821	18	98	98	18	9494495	2	38.49	-	62066000000	18968821	1.3		Carbamidomethylation	99 99 100 99 99 100 100 100 99 99 96 96 99 99 96 96 98 100	LC(+57.02)AGDSGGPLC(+57.02)LLDQGHK	HCD
1	210707-MClass-21_B_amazonicus-MELD-LSM-R.raw	43949	APSTYGGGLSVSSSR	9420	15	98	98	15	7133517	2	23.86	-	24677000000	14246895	-0.4			100 100 100 100 100 100 98 95 97 96 94 99 100 100 100	APSTYGGGLSVSSSR	HCD
1	210707-MClass-21_B_amazonicus-MELD-LSM-R.raw	39742	DLEKPGVC(+57.02)HGTK	6338	12	98	98	12	6708363	2	18.87	-	43506000000	13396555	1.9	tr|T1DP99|T1DP99_9SCOR:tr|T1E6W8|T1E6W8_9SCOR:Q0GY40|KBX3_HOFGE:Q5WR03|KBX31_OPICA:tr|A0A1W7RB11|A0A1W7RB11_9SCOR:Q5WR01|KBX32_OPICA:Q5WQZ7|KBX33_OPICA:Q5WQZ9|KBX34_OPICA:tr|T1DMR0|T1DMR0_9SCOR	Carbamidomethylation	98 99 100 100 100 98 98 99 99 99 98 95	DLEKPGVC(+57.02)HGTK	HCD
1	210707-MClass-21_B_amazonicus-MELD-LSM-R.raw	8817	VDSLPGVPK	19109	9	98	98	9	4562639	2	39.26	-	1735000000	9105123	1.0	tr|A0A1L4BJ64|A0A1L4BJ64_HEMLE		100 100 100 100 99 94 99 100 96	VDSLPGVPK	HCD
1	210707-MClass-21_B_amazonicus-MELD-LSM-R.raw	51233	VLLN(+.98)TFTC(+57.02)TTLNTK	21951	14	98	98	14	8139241	2	43.72	-	51619000000	16258335	0.1		Deamidation (NQ); Carbamidomethylation	91 97 100 100 100 100 100 99 99 99 99 98 98 100	VLLN(+.98)TFTC(+57.02)TTLNTK	HCD
1	210707-MClass-21_B_amazonicus-MELD-LSM-R.raw	51571	GFGC(+57.02)MANVN(+.98)MMGGC(+57.02)K	19608	15	98	98	15	8178167	2	40.06	-	401690000000	16336179	0.6		Carbamidomethylation; Deamidation (NQ)	88 94 100 100 100 100 100 100 100 100 99 99 99 99 100	GFGC(+57.02)MANVN(+.98)MMGGC(+57.02)K	HCD
1	210707-MClass-21_B_amazonicus-MELD-LSM-R.raw	60599	MTEGFGC(+57.02)MANMN(+.98)TVGLC(+57.02)KK	20153	19	98	98	19	10754652	2	40.78	-	1879200000000	21489133	1.2	Q5WR01|KBX32_OPICA	Carbamidomethylation; Deamidation (NQ)	94 99 100 100 100 100 100 100 100 100 99 100 99 98 97 97 98 94 98	MTEGFGC(+57.02)MANMN(+.98)TVGLC(+57.02)KK	HCD
1	210707-MClass-21_B_amazonicus-MELD-LSM-R.raw	53345	MTQ(+.98)GFGC(+57.02)MANMDVMGGC(+57.02)KEHC(+57.02)K	18172	22	98	98	22	8506647	3	37.77	-	940010000000	25489758	-1.4	Q5WR01|KBX32_OPICA	Deamidation (NQ); Carbamidomethylation	99 100 100 100 100 100 100 100 100 99 99 100 100 100 98 95 92 90 97 98 100 100	MTQ(+.98)GFGC(+57.02)MANMDVMGGC(+57.02)KEHC(+57.02)K	HCD
1	210707-MClass-21_B_amazonicus-MELD-LSM-R.raw	40504	AAKAEGLAPADLTK	9069	14	98	98	14	6783806	2	23.33	-	4756000000	13547456	0.8	tr|A0A1W7RAF6|A0A1W7RAF6_9SCOR		99 99 100 100 100 99 100 100 97 92 97 100 100 98	AAKAEGLAPADLTK	HCD
1	210707-MClass-21_B_amazonicus-MELD-LSM-R.raw	-	C(+57.02)VFNKDTLGR	9135	10	98	98	10	4038732	3	23.38	-	0	12085972	0.6		Carbamidomethylation	98 99 99 99 99 99 98 98 98 98	C(+57.02)VFNKDTLGR	HCD
1	210707-MClass-21_B_amazonicus-MELD-LSM-R.raw	1098	FC(+57.02)VFNK	12700	6	98	98	6	4076997	2	28.98	-	509790000000	8133843	0.6		Carbamidomethylation	99 100 100 100 99 93	FC(+57.02)VFNK	HCD
1	210707-MClass-21_B_amazonicus-MELD-LSM-R.raw	10341	VTNMMHQAVHVK	9528	12	98	98	12	4655732	3	24.03	-	10938000000	13936958	1.5			100 100 99 99 99 98 96 96 97 98 100 100	VTNMMHQAVHVK	HCD
1	210707-MClass-21_B_amazonicus-MELD-LSM-R.raw	-	FC(+57.02)VFNKDTLGR	16130	11	98	98	11	4528958	3	34.46	-	0	13556655	0.1		Carbamidomethylation	99 100 100 100 99 98 99 98 98 95 99	FC(+57.02)VFNKDTLGR	HCD
1	210707-MClass-21_B_amazonicus-MELD-LSM-R.raw	30102	YEELQLTAGR	12846	10	98	98	10	5903031	2	29.31	-	13534000000	11785930	-1.2			98 100 100 100 99 99 99 98 95 99	YEELQLTAGR	HCD
1	210707-MClass-21_B_amazonicus-MELD-LSM-R.raw	52814	GFGC(+57.02)MSNMN(+.98)TVGLC(+57.02)K	18000	15	98	98	15	8388474	2	38.87	-	512390000000	16756826	-1.4		Carbamidomethylation; Deamidation (NQ)	88 99 100 100 99 99 99 98 99 99 99 99 99 100 100	GFGC(+57.02)MSNMN(+.98)TVGLC(+57.02)K	HCD
1	210707-MClass-21_B_amazonicus-MELD-LSM-R.raw	35094	TEKKVQDYLK	9902	10	98	98	10	6263491	2	24.63	-	9988600000	12506870	-2.7	Q0GY40|KBX3_HOFGE:tr|A0A1W7RB11|A0A1W7RB11_9SCOR		98 99 100 100 99 96 98 100 100 95	TEKKVQDYLK	HCD
1	210707-MClass-21_B_amazonicus-MELD-LSM-R.raw	8225	FC(+57.02)VFNKDTLGR	15662	11	98	98	11	4528961	3	33.71	-	7943900000000	13556655	0.8		Carbamidomethylation	100 100 100 100 99 99 99 97 95 96 99	FC(+57.02)VFNKDTLGR	HCD
1	210707-MClass-21_B_amazonicus-MELD-LSM-R.raw	42079	DTC(+57.02)TFPDLC(+57.02)KK	11791	11	98	98	11	6928156	2	27.56	-	1018500000000	13836162	0.3		Carbamidomethylation	98 98 100 100 100 97 97 97 97 99 100	DTC(+57.02)TFPDLC(+57.02)KK	HCD
1	210707-MClass-21_B_amazonicus-MELD-LSM-R.raw	50177	MN(+.98)MAC(+57.02)SMGMGSDFR	19442	14	98	98	14	7982954	2	39.56	-	4147600000000	15945708	3.4		Deamidation (NQ); Carbamidomethylation	97 100 100 100 100 100 100 100 99 96 97 98 97 96	MN(+.98)MAC(+57.02)SMGMGSDFR	HCD
1	210707-MClass-21_B_amazonicus-MELD-LSM-R.raw	43911	LVTNMM(+15.99)HQAVHK	4747	12	98	98	12	7128605	2	12.70	-	1172800000000	14237065	-0.1		Oxidation (M)	100 100 100 98 94 98 98 98 99 100 100 98	LVTNMM(+15.99)HQAVHK	HCD
1	210707-MClass-21_B_amazonicus-MELD-LSM-R.raw	51571	GFGC(+57.02)MANVN(+.98)MMGGC(+57.02)K	19724	15	98	98	15	8178167	2	40.06	-	401690000000	16336179	0.6		Carbamidomethylation; Deamidation (NQ)	88 94 100 100 100 100 100 100 100 100 99 99 99 99 100	GFGC(+57.02)MANVN(+.98)MMGGC(+57.02)K	HCD
1	210707-MClass-21_B_amazonicus-MELD-LSM-R.raw	23629	NMMHQAVHK	6741	9	98	98	9	5482632	2	19.46	-	88504000000	10945115	0.4			94 98 100 100 99 99 100 100 97	NMMHQAVHK	HCD
1	210707-MClass-21_B_amazonicus-MELD-LSM-R.raw	6656	DMSEYLK	12082	7	98	98	7	4432047	2	28.05	-	19364000000	8843950	-0.1			98 93 100 100 99 100 100	DMSEYLK	HCD
1	210707-MClass-21_B_amazonicus-MELD-LSM-R.raw	-	FWGLLAK	24156	7	98	98	7	4177474	2	47.34	-	0	8334799	0.5			100 99 99 99 100 99 95	FWGLLAK	HCD
1	210707-MClass-21_B_amazonicus-MELD-LSM-R.raw	52326	GFGC(+57.02)MANMN(+.98)TVGLC(+57.02)K	20651	15	98	98	15	8308535	2	41.54	-	8182500000000	16596877	2.9	Q5WR01|KBX32_OPICA	Carbamidomethylation; Deamidation (NQ)	90 92 100 100 100 100 100 99 100 100 100 99 99 100 100	GFGC(+57.02)MANMN(+.98)TVGLC(+57.02)K	HCD
1	210707-MClass-21_B_amazonicus-MELD-LSM-R.raw	48998	GC(+57.02)MANMN(+.98)VMGGC(+57.02)EK	13675	14	98	98	14	7802927	2	30.50	-	186670000000	15585708	0.1	Q5WR01|KBX32_OPICA	Carbamidomethylation; Deamidation (NQ)	89 96 100 100 100 99 100 100 100 100 99 99 98 100	GC(+57.02)MANMN(+.98)VMGGC(+57.02)EK	HCD
1	210707-MClass-21_B_amazonicus-MELD-LSM-R.raw	43524	SYNNC(+57.02)LDSC(+57.02)QR	4753	11	98	98	11	7087849	2	16.05	-	27384000000	14155559	-0.4	tr|A0A1L4BJ64|A0A1L4BJ64_HEMLE	Carbamidomethylation	95 98 99 99 100 100 99 98 97 98 99	SYNNC(+57.02)LDSC(+57.02)QR	HCD
1	210707-MClass-21_B_amazonicus-MELD-LSM-R.raw	56779	YTGENGVVAWSEGC(+57.02)LAK	21171	17	98	98	17	9209294	2	42.47	-	30037000000	18398462	-1.1		Carbamidomethylation	98 96 99 99 100 100 100 100 100 100 99 99 94 95 96 99 100	YTGENGVVAWSEGC(+57.02)LAK	HCD
1	210707-MClass-21_B_amazonicus-MELD-LSM-R.raw	-	FGGC(+57.02)MANMDVMGGC(+57.02)EK	20899	16	98	98	16	8823381	2	42.06	-	0	17626606	0.5	Q5WR01|KBX32_OPICA	Carbamidomethylation	95 95 97 99 100 100 99 98 99 99 99 99 98 99 97 100	FGGC(+57.02)MANMDVMGGC(+57.02)EK	HCD
1	210707-MClass-21_B_amazonicus-MELD-LSM-R.raw	59926	YYSTLMNC(+57.02)N(+.98)C(+57.02)EEAFDR	19097	16	98	98	16	10374054	2	39.34	-	224250000000	20727913	2.4		Carbamidomethylation; Deamidation (NQ)	95 96 100 100 100 100 99 99 99 96 97 99 98 98 100 100	YYSTLMNC(+57.02)N(+.98)C(+57.02)EEAFDR	HCD
1	210707-MClass-21_B_amazonicus-MELD-LSM-R.raw	55869	SC(+57.02)EPSLGGC(+57.02)C(+57.02)NDGVC(+57.02)K	7516	16	98	98	16	9003451	2	20.89	-	4463800000000	17986743	0.7		Carbamidomethylation	91 95 100 100 100 100 100 100 100 99 96 99 98 99 100 100	SC(+57.02)EPSLGGC(+57.02)C(+57.02)NDGVC(+57.02)K	HCD
1	210707-MClass-21_B_amazonicus-MELD-LSM-R.raw	-	FWGLLAK	23933	7	98	98	7	4177472	2	46.98	-	0	8334799	0.0			99 99 99 99 100 99 95	FWGLLAK	HCD
1	210707-MClass-21_B_amazonicus-MELD-LSM-R.raw	373	LVN(+.98)VERYPSK	7100	10	98	98	10	4025566	3	20.17	-	1190800000000	12046453	2.2		Deamidation (NQ)	100 100 100 99 99 97 98 98 98 95	LVN(+.98)VERYPSK	HCD
1	210707-MClass-21_B_amazonicus-MELD-LSM-R.raw	20980	SPVVSGLTSSK	18129	11	98	98	11	5312947	2	37.65	-	135220000000	10605764	-1.5			100 100 100 100 100 100 100 100 100 99 85	SPVVSGLTSSK	HCD
1	210707-MClass-21_B_amazonicus-MELD-LSM-R.raw	-	C(+57.02)GTYDADADLVPK	13937	13	98	98	13	7128218	2	30.98	-	0	14236289	0.1	tr|A0A1W7R9W4|A0A1W7R9W4_9SCOR	Carbamidomethylation	93 94 100 100 100 99 99 98 99 100 100 100 97	C(+57.02)GTYDADADLVPK	HCD
1	210707-MClass-21_B_amazonicus-MELD-LSM-R.raw	54899	GFGC(+57.02)MANVN(+.98)MMGGC(+57.02)EK	19776	16	98	98	16	8823353	2	40.26	-	6897900000000	17626606	-2.6		Carbamidomethylation; Deamidation (NQ)	86 93 100 100 100 100 100 100 100 100 100 99 99 100 99 100	GFGC(+57.02)MANVN(+.98)MMGGC(+57.02)EK	HCD
1	210707-MClass-21_B_amazonicus-MELD-LSM-R.raw	2352	VWRPFK	12537	6	98	98	6	4167448	2	28.84	-	18018000000	8314755	-0.7			99 99 99 96 98 100	VWRPFK	HCD
1	210707-MClass-21_B_amazonicus-MELD-LSM-R.raw	20980	SPVVSGLTSSK	18243	11	98	98	11	5312947	2	37.65	-	135220000000	10605764	-1.5			100 100 100 100 100 100 100 100 100 99 85	SPVVSGLTSSK	HCD
1	210707-MClass-21_B_amazonicus-MELD-LSM-R.raw	34619	C(+57.02)GPSLNFDDEKKVC(+57.02)NYADQVK	16144	21	98	98	21	6225402	4	34.60	-	234900000000	24861206	4.5		Carbamidomethylation	100 100 100 100 100 100 100 100 99 99 95 98 99 98 97 98 98 98 96 93 100	C(+57.02)GPSLNFDDEKKVC(+57.02)NYADQVK	HCD
1	210707-MClass-21_B_amazonicus-MELD-LSM-R.raw	43486	C(+57.02)MANM(+15.99)DTVGLC(+57.02)K	8658	12	98	98	12	7082928	2	22.67	-	6278300000	14145713	-0.1	Q5WR01|KBX32_OPICA	Carbamidomethylation; Oxidation (M)	97 99 99 98 97 99 99 98 98 98 99 100	C(+57.02)MANM(+15.99)DTVGLC(+57.02)K	HCD
1	210707-MClass-21_B_amazonicus-MELD-LSM-R.raw	35136	NSLC(+57.02)PEEFEK	12185	10	98	98	10	6267775	2	28.22	-	2327000000	12515442	-2.9		Carbamidomethylation	95 98 100 100 98 98 99 98 100 100	NSLC(+57.02)PEEFEK	HCD
1	210707-MClass-21_B_amazonicus-MELD-LSM-R.raw	-	YFNNVDAC(+57.02)C(+57.02)R	8654	10	98	98	10	6597665	2	22.61	-	0	13175229	-3.4		Carbamidomethylation	97 97 98 98 99 99 98 98 100 100	YFNNVDAC(+57.02)C(+57.02)R	HCD
1	210707-MClass-21_B_amazonicus-MELD-LSM-R.raw	34070	YNLLVNDKEK	9094	10	98	98	10	6183353	2	23.32	-	21771000000	12346558	0.3	tr|A0A1W7RAD4|A0A1W7RAD4_9SCOR:tr|T1DEH9|T1DEH9_9SCOR		99 99 100 100 100 95 96 96 99 100	YNLLVNDKEK	HCD
1	210707-MClass-21_B_amazonicus-MELD-LSM-R.raw	57845	YSTLMNC(+57.02)N(+.98)C(+57.02)EEAFDR	16798	15	98	98	15	9558693	2	35.59	-	80543000000	19097280	-2.1		Carbamidomethylation; Deamidation (NQ)	96 97 100 100 100 100 99 99 96 98 99 97 96 100 100	YSTLMNC(+57.02)N(+.98)C(+57.02)EEAFDR	HCD
1	210707-MClass-21_B_amazonicus-MELD-LSM-R.raw	34318	MANMN(+.98)TVGLC(+57.02)K	12610	11	98	98	11	6202794	2	28.77	-	133170000000	12385457	-1.1		Deamidation (NQ); Carbamidomethylation	98 99 99 99 99 98 98 95 97 99 100	MANMN(+.98)TVGLC(+57.02)K	HCD
1	210707-MClass-21_B_amazonicus-MELD-LSM-R.raw	54472	STLMN(+.98)C(+57.02)N(+.98)C(+57.02)EEAFDR	14673	14	98	98	14	8748348	2	32.13	-	4327800000	17476487	3.6		Deamidation (NQ); Carbamidomethylation	90 94 100 100 100 99 99 99 100 100 99 99 100 100	STLMN(+.98)C(+57.02)N(+.98)C(+57.02)EEAFDR	HCD
1	210707-MClass-21_B_amazonicus-MELD-LSM-R.raw	50055	DMAC(+57.02)SMGMGSDFRK	13129	14	98	98	14	7968197	2	29.58	-	309050000000	15916252	-0.2		Carbamidomethylation	99 99 100 100 100 100 100 99 97 95 97 97 96 99	DMAC(+57.02)SMGMGSDFRK	HCD
1	210707-MClass-21_B_amazonicus-MELD-LSM-R.raw	55771	AKMN(+.98)MAC(+57.02)SMGMGSDFR	16378	16	98	98	16	8978582	2	34.89	-	10611000000	17937026	-0.5		Deamidation (NQ); Carbamidomethylation	99 99 100 100 100 100 100 99 98 98 97 96 96 99 99 96	AKMN(+.98)MAC(+57.02)SMGMGSDFR	HCD
1	210707-MClass-21_B_amazonicus-MELD-LSM-R.raw	57603	AEGSC(+57.02)Q(+.98)VN(+.98)GMTLPSGQEK	12181	18	98	98	18	9479105	2	28.18	-	322770000000	18938083	-1.0		Carbamidomethylation; Deamidation (NQ)	96 98 95 98 100 100 100 100 100 100 100 100 100 99 96 96 98 96	AEGSC(+57.02)Q(+.98)VN(+.98)GMTLPSGQEK	HCD
1	210707-MClass-21_B_amazonicus-MELD-LSM-R.raw	50318	LSLGGGSC(+57.02)ALSGGYGSR	13925	17	98	98	17	7998828	2	31.01	-	14818000000	15977517	-0.4	tr|A0A1W7RB82|A0A1W7RB82_9SCOR	Carbamidomethylation	96 99 100 100 99 99 99 99 99 100 99 93 94 97 99 100 100	LSLGGGSC(+57.02)ALSGGYGSR	HCD
1	210707-MClass-21_B_amazonicus-MELD-LSM-R.raw	6678	LAQAHANLC(+57.02)LFDHDTKTEK	11568	19	98	98	19	4432229	5	27.32	-	4376900000000	22110742	1.8	tr|A0A1L4BJ71|A0A1L4BJ71_HEMLE	Carbamidomethylation	96 92 100 100 99 99 99 100 100 100 100 100 99 100 97 96 96 96 100	LAQAHANLC(+57.02)LFDHDTKTEK	HCD
1	210707-MClass-21_B_amazonicus-MELD-LSM-R.raw	17401	TQGYMEMR	7834	8	98	98	8	5082216	2	21.36	-	58331000000	10144263	2.4			97 96 100 99 98 99 99 99	TQGYMEMR	HCD
1	210707-MClass-21_B_amazonicus-MELD-LSM-R.raw	27721	LEWDDELAR	18153	9	98	98	9	5737744	2	37.65	-	790280000000	11455352	-0.8	tr|A0A1L4BJ71|A0A1L4BJ71_HEMLE		99 99 99 99 99 99 96 97 99	LEWDDELAR	HCD
1	210707-MClass-21_B_amazonicus-MELD-LSM-R.raw	20980	SPVVSGLTSSK	18014	11	98	98	11	5312947	2	37.65	-	135220000000	10605764	-1.5			100 100 100 100 100 100 100 100 100 99 85	SPVVSGLTSSK	HCD
1	210707-MClass-21_B_amazonicus-MELD-LSM-R.raw	57543	ETGFGC(+57.02)MANMN(+.98)TVGLC(+57.02)K	21874	17	98	98	17	9458958	2	43.55	-	32776000000	18897781	-0.5	Q5WR01|KBX32_OPICA	Carbamidomethylation; Deamidation (NQ)	88 89 100 100 100 100 100 100 100 99 100 99 99 100 100 100 100	ETGFGC(+57.02)MANMN(+.98)TVGLC(+57.02)K	HCD
1	210707-MClass-21_B_amazonicus-MELD-LSM-R.raw	46440	LGYFNNVDAC(+57.02)C(+57.02)R	15272	12	98	98	12	7448211	2	32.64	-	9191800000000	14876287	-0.7		Carbamidomethylation	95 93 97 100 99 99 100 100 99 100 100 100	LGYFNNVDAC(+57.02)C(+57.02)R	HCD
1	210707-MClass-21_B_amazonicus-MELD-LSM-R.raw	10592	TVWRPFK	12622	7	98	98	7	4672692	2	28.84	-	178730000000	9325232	0.6			98 98 99 98 96 99 100	TVWRPFK	HCD
1	210707-MClass-21_B_amazonicus-MELD-LSM-R.raw	25957	ANM(+15.99)N(+.98)TVGLC(+57.02)K	6186	10	98	98	10	5627572	2	18.62	-	14983000000	11235002	-0.3		Oxidation (M); Deamidation (NQ); Carbamidomethylation	92 97 100 100 99 99 98 99 100 100	ANM(+15.99)N(+.98)TVGLC(+57.02)K	HCD
1	210707-MClass-21_B_amazonicus-MELD-LSM-R.raw	43911	LVTNM(+15.99)MHQAVHK	4561	12	98	98	12	7128605	2	12.70	-	1172800000000	14237065	-0.1		Oxidation (M)	100 100 100 97 97 97 97 98 99 100 99 97	LVTNM(+15.99)MHQAVHK	HCD
1	210707-MClass-21_B_amazonicus-MELD-LSM-R.raw	33137	WNDLKDVFGK	17682	10	98	98	10	6113178	2	36.99	-	33742000000	12206189	1.8			96 98 100 99 99 99 99 99 99 97	WNDLKDVFGK	HCD
1	210707-MClass-21_B_amazonicus-MELD-LSM-R.raw	55823	C(+57.02)DFSTNN(+.98)PPEC(+57.02)NNVK	8091	15	98	98	15	8988668	2	21.51	-	2463300000000	17957141	2.8		Carbamidomethylation; Deamidation (NQ)	92 96 100 100 100 100 100 100 100 99 99 96 96 99 100	C(+57.02)DFSTNN(+.98)PPEC(+57.02)NNVK	HCD
1	210707-MClass-21_B_amazonicus-MELD-LSM-R.raw	52115	LVTNMALVN(+.98)SLPGVPK	26916	16	98	98	16	8274656	2	51.82	-	4733000000	16529170	-0.2		Deamidation (NQ)	98 95 100 100 100 100 100 100 100 99 99 94 94 98 99 97	LVTNMALVN(+.98)SLPGVPK	HCD
1	210707-MClass-21_B_amazonicus-MELD-LSM-R.raw	52815	GFGC(+57.02)MANM(+15.99)N(+.98)TVGLC(+57.02)K	15845	15	98	98	15	8388482	2	34.21	-	526530000000	16756826	-0.5	Q5WR01|KBX32_OPICA	Carbamidomethylation; Oxidation (M); Deamidation (NQ)	86 93 100 100 100 100 100 100 100 100 100 99 100 100 100	GFGC(+57.02)MANM(+15.99)N(+.98)TVGLC(+57.02)K	HCD
1	210707-MClass-21_B_amazonicus-MELD-LSM-R.raw	46941	YKTVVLQGGEFMK	16599	13	98	98	13	7503984	2	35.24	-	54198000000	14987854	-2.1	tr|A0A1L4BJ71|A0A1L4BJ71_HEMLE		99 100 100 100 100 100 99 94 93 97 99 99 100	YKTVVLQGGEFMK	HCD
1	210707-MClass-21_B_amazonicus-MELD-LSM-R.raw	47925	LPNNC(+57.02)VSYC(+57.02)NER	6856	12	98	98	12	7633290	2	19.75	-	67125000000	15246450	-1.1		Carbamidomethylation	100 100 100 100 100 100 100 99 96 89 97 100	LPNNC(+57.02)VSYC(+57.02)NER	HCD
1	210707-MClass-21_B_amazonicus-MELD-LSM-R.raw	43911	LVTNM(+15.99)MHQAVHK	4936	12	98	98	12	7128605	2	12.70	-	1172800000000	14237065	-0.1		Oxidation (M)	100 100 100 98 97 96 98 98 99 99 99 97	LVTNM(+15.99)MHQAVHK	HCD
1	210707-MClass-21_B_amazonicus-MELD-LSM-R.raw	27965	MDMAC(+57.02)SMGMGSDFRK	15339	15	98	98	15	5752297	3	33.30	-	13157000000000	17226655	1.1		Carbamidomethylation	98 100 100 100 100 100 100 100 100 99 99 99 93 91 96	MDMAC(+57.02)SMGMGSDFRK	HCD
1	210707-MClass-21_B_amazonicus-MELD-LSM-R.raw	43879	GC(+57.02)TYN(+.98)AN(+.98)ADLVPK	12180	13	98	98	13	7128214	2	28.53	-	3238600000000	14236289	-0.4	tr|A0A1W7R9W4|A0A1W7R9W4_9SCOR	Carbamidomethylation; Deamidation (NQ)	90 95 100 100 100 100 99 99 99 100 100 100 97	GC(+57.02)TYN(+.98)AN(+.98)ADLVPK	HCD
1	210707-MClass-21_B_amazonicus-MELD-LSM-R.raw	55412	GFGC(+57.02)MANVN(+.98)M(+15.99)MGGC(+57.02)EK	19289	16	98	98	16	8903334	2	38.04	-	1336100000000	17786555	-1.9		Carbamidomethylation; Deamidation (NQ); Oxidation (M)	92 97 100 100 100 100 100 99 99 99 99 99 98 98 95 100	GFGC(+57.02)MANVN(+.98)M(+15.99)MGGC(+57.02)EK	HCD
1	210707-MClass-21_B_amazonicus-MELD-LSM-R.raw	4676	YTGDMFK	9834	7	98	98	7	4311944	2	24.46	-	16636000000	8603738	0.5			99 99 99 99 98 99 94	YTGDMFK	HCD
1	210707-MClass-21_B_amazonicus-MELD-LSM-R.raw	51143	AADSLSSLLPLPVVNK	30538	16	98	98	16	8124700	2	57.72	-	8595200000000	16229243	0.7			97 91 97 99 100 100 100 100 100 100 100 99 99 99 98 95	AADSLSSLLPLPVVNK	HCD
1	210707-MClass-21_B_amazonicus-MELD-LSM-R.raw	36268	AFKQSWDKLEGFFSSK	25023	16	98	98	16	6356577	3	48.73	-	205750000000	19039468	2.4			100 100 100 98 96 96 99 100 100 100 97 97 97 98 98 97	AFKQSWDKLEGFFSSK	HCD
1	210707-MClass-21_B_amazonicus-MELD-LSM-R.raw	52814	FGGC(+57.02)MSNMDTVGLC(+57.02)K	18943	15	98	98	15	8388474	2	38.87	-	512390000000	16756826	-1.4		Carbamidomethylation	89 92 100 100 99 99 99 99 100 99 99 99 99 100 100	FGGC(+57.02)MSNMDTVGLC(+57.02)K	HCD
1	210707-MClass-21_B_amazonicus-MELD-LSM-R.raw	22004	LGDLWSGLSK	20524	10	98	98	10	5382935	2	41.56	-	127420000000	10745710	1.2			98 98 100 100 100 99 98 99 98 95	LGDLWSGLSK	HCD
1	210707-MClass-21_B_amazonicus-MELD-LSM-R.raw	8225	FC(+57.02)VFNKDTLGR	15547	11	98	98	11	4528961	3	33.71	-	7943900000000	13556655	0.8		Carbamidomethylation	100 100 100 100 98 99 99 95 94 97 100	FC(+57.02)VFNKDTLGR	HCD
1	210707-MClass-21_B_amazonicus-MELD-LSM-R.raw	24514	YN(+.98)ADADLVPK	11205	10	98	98	10	5537722	2	26.59	-	54275000000	11055291	0.8	tr|A0A1W7R9W4|A0A1W7R9W4_9SCOR	Deamidation (NQ)	99 99 100 99 95 97 99 100 100 95	YN(+.98)ADADLVPK	HCD
1	210707-MClass-21_B_amazonicus-MELD-LSM-R.raw	56509	C(+57.02)DFSENDPPEC(+57.02)NNVK	7792	15	98	98	15	9128618	2	21.04	-	357680000000	18237090	0.1		Carbamidomethylation	91 96 100 100 100 100 100 100 100 99 98 97 96 99 100	C(+57.02)DFSENDPPEC(+57.02)NNVK	HCD
1	210707-MClass-21_B_amazonicus-MELD-LSM-R.raw	38716	YFDNVDAC(+57.02)C(+57.02)R	9227	10	98	98	10	6602603	2	23.55	-	6815500000	13185071	-0.9	tr|A0A1W7RA04|A0A1W7RA04_9SCOR	Carbamidomethylation	96 98 99 98 98 99 98 98 100 100	YFDNVDAC(+57.02)C(+57.02)R	HCD
1	210707-MClass-21_B_amazonicus-MELD-LSM-R.raw	15496	LNEEFADR	7022	8	98	98	8	4972355	2	19.95	-	92374000000	9924563	0.1			99 98 100 100 99 99 98 93	LNEEFADR	HCD
1	210707-MClass-21_B_amazonicus-MELD-LSM-R.raw	43911	LVTNM(+15.99)MHQAVHK	5135	12	98	98	12	7128605	2	12.70	-	1172800000000	14237065	-0.1		Oxidation (M)	100 100 100 98 97 95 98 98 99 100 99 97	LVTNM(+15.99)MHQAVHK	HCD
1	210707-MClass-21_B_amazonicus-MELD-LSM-R.raw	53156	GFGC(+57.02)M(+15.99)ANM(+15.99)DTVGLC(+57.02)K	12016	15	98	98	15	8468446	2	27.99	-	15149000000	16916775	-1.7	Q5WR01|KBX32_OPICA	Carbamidomethylation; Oxidation (M)	90 90 100 100 100 100 99 99 100 99 99 99 100 100 100	GFGC(+57.02)M(+15.99)ANM(+15.99)DTVGLC(+57.02)K	HCD
1	210707-MClass-21_B_amazonicus-MELD-LSM-R.raw	41111	C(+57.02)TYN(+.98)ADADLVPK	12987	12	98	98	12	6843098	2	28.40	-	2062800000000	13666074	-1.7	tr|A0A1W7R9W4|A0A1W7R9W4_9SCOR	Carbamidomethylation; Deamidation (NQ)	98 99 100 100 100 99 92 95 99 100 100 97	C(+57.02)TYN(+.98)ADADLVPK	HCD
1	210707-MClass-21_B_amazonicus-MELD-LSM-R.raw	43911	LVTNMM(+15.99)HQAVHK	5033	12	98	98	12	7128605	2	12.70	-	1172800000000	14237065	-0.1		Oxidation (M)	100 100 100 98 95 98 97 98 98 99 99 97	LVTNMM(+15.99)HQAVHK	HCD
1	210707-MClass-21_B_amazonicus-MELD-LSM-R.raw	16635	TVGQNLMTSTSDKK	6763	14	98	98	14	5039239	3	19.50	-	822620000000	15087505	-0.5	tr|A0A1L4BJ71|A0A1L4BJ71_HEMLE		99 99 99 96 99 100 100 100 100 97 95 98 98 96	TVGQNLMTSTSDKK	HCD
1	210707-MClass-21_B_amazonicus-MELD-LSM-R.raw	8280	FC(+57.02)VFDKDTLGR	16742	11	98	98	11	4532239	3	35.46	-	242810000000	13566497	0.1		Carbamidomethylation	99 100 100 99 99 98 99 97 97 94 99	FC(+57.02)VFDKDTLGR	HCD
1	210707-MClass-21_B_amazonicus-MELD-LSM-R.raw	42079	DTC(+57.02)TFPDLC(+57.02)KK	11907	11	98	98	11	6928156	2	27.56	-	1018500000000	13836162	0.3		Carbamidomethylation	98 98 100 100 100 96 96 97 97 99 100	DTC(+57.02)TFPDLC(+57.02)KK	HCD
1	210707-MClass-21_B_amazonicus-MELD-LSM-R.raw	42079	DTC(+57.02)TFPDLC(+57.02)KK	11676	11	98	98	11	6928156	2	27.56	-	1018500000000	13836162	0.3		Carbamidomethylation	98 99 100 100 100 97 96 97 97 99 100	DTC(+57.02)TFPDLC(+57.02)KK	HCD
1	210707-MClass-21_B_amazonicus-MELD-LSM-R.raw	11606	FGMPNKTKDLLR	11636	12	98	98	12	4739306	3	27.34	-	82424000000	14187703	-0.2			99 99 100 98 99 99 98 97 97 97 98 99	FGMPNKTKDLLR	HCD
1	210707-MClass-21_B_amazonicus-MELD-LSM-R.raw	42403	SSPKQ(+.98)N(+.98)FLDQAR	8793	12	98	98	12	6968409	2	22.77	-	198220000000	13916680	-0.5		Deamidation (NQ)	100 100 99 100 100 100 99 97 96 92 97 100	SSPKQ(+.98)N(+.98)FLDQAR	HCD
1	210707-MClass-21_B_amazonicus-MELD-LSM-R.raw	34642	QNLFMTMMTK	25698	10	98	98	10	6227961	2	49.83	-	23912000000	12435764	1.1			91 94 100 100 100 100 99 100 100 100	QNLFMTMMTK	HCD
1	210707-MClass-21_B_amazonicus-MELD-LSM-R.raw	31917	GFGC(+57.02)M(+15.99)ANMDTVGLC(+57.02)KK	13120	16	98	98	16	6022660	3	29.62	-	968930000000	18037776	-0.8	Q5WR01|KBX32_OPICA	Carbamidomethylation; Oxidation (M)	91 95 100 100 100 100 99 99 100 99 99 97 97 98 99 100	GFGC(+57.02)M(+15.99)ANMDTVGLC(+57.02)KK	HCD
1	210707-MClass-21_B_amazonicus-MELD-LSM-R.raw	38213	LWSDLKDVFGK	22733	11	98	98	11	6543544	2	45.01	-	91308000000	13066921	1.7			97 98 99 99 99 97 98 98 99 99 96	LWSDLKDVFGK	HCD
1	210707-MClass-21_B_amazonicus-MELD-LSM-R.raw	20591	GC(+57.02)MANMDTVGLC(+57.02)KK	11256	14	98	98	14	5289039	3	26.63	-	149810000000	15836929	-1.8	Q5WR01|KBX32_OPICA	Carbamidomethylation	99 100 100 100 99 99 100 100 99 95 95 93 96 100	GC(+57.02)MANMDTVGLC(+57.02)KK	HCD
1	210707-MClass-21_B_amazonicus-MELD-LSM-R.raw	57584	AEGSC(+57.02)Q(+.98)VNGMTLPSGQEK	12064	18	98	98	18	9474194	2	27.97	-	413810000000	18928245	-0.1		Carbamidomethylation; Deamidation (NQ)	94 95 98 99 100 100 100 100 100 100 100 100 99 98 96 95 98 96	AEGSC(+57.02)Q(+.98)VNGMTLPSGQEK	HCD
1	210707-MClass-21_B_amazonicus-MELD-LSM-R.raw	7776	LGC(+57.02)FAHC(+57.02)QLGGK	11202	12	98	98	12	4498816	3	26.65	-	152210000000	13466223	0.5		Carbamidomethylation	100 99 99 99 100 99 99 97 97 97 97 96	LGC(+57.02)FAHC(+57.02)QLGGK	HCD
1	210707-MClass-21_B_amazonicus-MELD-LSM-R.raw	17659	SDDLKSLLK	11765	9	98	98	9	5097929	2	27.46	-	100740000000	10175706	0.6			96 99 99 99 98 97 99 100 97	SDDLKSLLK	HCD
1	210707-MClass-21_B_amazonicus-MELD-LSM-R.raw	60787	LLFC(+57.02)DFSTNDPPEC(+57.02)NNVK	21681	18	98	98	18	10854817	2	43.13	-	154110000000	21689507	-0.9		Carbamidomethylation	98 99 100 99 100 100 100 100 99 100 100 99 99 97 95 95 91 98	LLFC(+57.02)DFSTNDPPEC(+57.02)NNVK	HCD
1	210707-MClass-21_B_amazonicus-MELD-LSM-R.raw	53494	LVTNMMHQAVHKVAK	7588	15	98	98	15	8539637	2	21.01	-	188220000000	17059121	0.5			100 99 98 97 96 99 99 97 97 98 97 99 100 100 97	LVTNMMHQAVHKVAK	HCD
1	210707-MClass-21_B_amazonicus-MELD-LSM-R.raw	5563	LWSDLKDVFGK	22823	11	98	98	11	4365716	3	44.99	-	277880000000	13066921	0.6			98 99 98 99 99 98 98 98 99 99 95	LWSDLKDVFGK	HCD
1	210707-MClass-21_B_amazonicus-MELD-LSM-R.raw	1230	LSGLADLK	12921	8	98	98	8	4087444	2	29.29	-	64037000000	8154752	-1.3	tr|A0A1W7RB82|A0A1W7RB82_9SCOR		99 99 98 98 98 99 99 95	LSGLADLK	HCD
1	210707-MClass-21_B_amazonicus-MELD-LSM-R.raw	11816	KVQDYLKGLTEK	13391	12	98	98	12	4746049	3	30.21	-	412350000000	14207925	0.3			100 99 97 99 100 100 99 96 95 98 99 96	KVQDYLKGLTEK	HCD
1	210707-MClass-21_B_amazonicus-MELD-LSM-R.raw	29552	LGYFTVWGTK	25268	10	98	98	10	5863119	2	49.17	-	27551000000	11706074	1.5	tr|A0A1L4BJ57|A0A1L4BJ57_HEMLE:tr|A0A1L4BJ64|A0A1L4BJ64_HEMLE		99 99 100 100 99 98 98 94 97 99	LGYFTVWGTK	HCD
1	210707-MClass-21_B_amazonicus-MELD-LSM-R.raw	50721	MN(+.98)M(+15.99)AC(+57.02)SMGMGSDFR	17936	14	98	98	14	8062897	2	34.80	-	31120000000	16105657	-0.5		Deamidation (NQ); Oxidation (M); Carbamidomethylation	90 98 99 100 100 99 99 99 99 99 99 99 99 95	MN(+.98)M(+15.99)AC(+57.02)SMGMGSDFR	HCD
1	210707-MClass-21_B_amazonicus-MELD-LSM-R.raw	50720	MN(+.98)M(+15.99)AC(+57.02)SMGMGSDFR	17936	14	98	98	14	8062897	2	36.74	-	360740000000	16105657	-0.5		Deamidation (NQ); Oxidation (M); Carbamidomethylation	90 98 99 100 100 99 99 99 99 99 99 99 99 95	MN(+.98)M(+15.99)AC(+57.02)SMGMGSDFR	HCD
1	210707-MClass-21_B_amazonicus-MELD-LSM-R.raw	36940	AKMDMAC(+57.02)SMGMGSDFRK	13308	17	98	98	17	6416080	3	30.07	-	143170000000	19217976	2.4		Carbamidomethylation	100 100 100 100 100 100 100 100 100 100 100 99 95 96 93 92 97	AKMDMAC(+57.02)SMGMGSDFRK	HCD
1	210707-MClass-21_B_amazonicus-MELD-LSM-R.raw	1388	LWEGVSK	8432	7	98	98	7	4097235	2	22.37	-	90866000000	8174334	-1.1			100 99 100 98 98 98 94	LWEGVSK	HCD
1	210707-MClass-21_B_amazonicus-MELD-LSM-R.raw	614	YVKPLTGLYR	12376	10	98	98	10	4039037	3	28.35	-	1119400000000	12086917	-1.8			98 99 100 99 99 99 99 99 99 93	YVKPLTGLYR	HCD
1	210707-MClass-21_B_amazonicus-MELD-LSM-R.raw	34956	LLDC(+57.02)ANEKETPADLER	10551	16	98	98	16	6253048	3	25.58	-	1078400000000	18728887	2.1		Carbamidomethylation	100 100 100 100 99 97 99 97 99 99 97 96 97 95 98 99	LLDC(+57.02)ANEKETPADLER	HCD
1	210707-MClass-21_B_amazonicus-MELD-LSM-R.raw	53077	YLPNNC(+57.02)VSYC(+57.02)NER	9469	13	98	98	13	8448613	2	24.06	-	288280000000	16877083	-0.1		Carbamidomethylation	100 100 100 99 98 99 99 99 99 95 91 99 100	YLPNNC(+57.02)VSYC(+57.02)NER	HCD
1	210707-MClass-21_B_amazonicus-MELD-LSM-R.raw	32104	LVDVERYPSK	7165	10	98	98	10	6033305	2	20.17	-	364560000000	12046450	1.2			99 99 100 99 99 98 98 97 97 95	LVDVERYPSK	HCD
1	210707-MClass-21_B_amazonicus-MELD-LSM-R.raw	20788	LLC(+57.02)DKDKTASVPLK	6880	14	98	98	14	5299635	3	19.66	-	1489200000000	15868701	-0.9		Carbamidomethylation	100 100 99 97 97 98 99 99 98 95 97 99 99 96	LLC(+57.02)DKDKTASVPLK	HCD
1	210707-MClass-21_B_amazonicus-MELD-LSM-R.raw	55413	GFGC(+57.02)MANVN(+.98)M(+15.99)MGGC(+57.02)EK	15967	16	98	98	16	8903335	2	34.27	-	94341000000	17786555	-1.7		Carbamidomethylation; Deamidation (NQ); Oxidation (M)	85 93 100 100 100 100 100 100 100 100 99 99 98 99 99 100	GFGC(+57.02)MANVN(+.98)M(+15.99)MGGC(+57.02)EK	HCD
1	210707-MClass-21_B_amazonicus-MELD-LSM-R.raw	38560	NC(+57.02)N(+.98)C(+57.02)EEAFN(+.98)R	6084	10	98	98	10	6582377	2	18.33	-	63658000000	13144604	0.4		Carbamidomethylation; Deamidation (NQ)	95 99 100 100 100 100 99 98 98 94	NC(+57.02)N(+.98)C(+57.02)EEAFN(+.98)R	HCD
1	210707-MClass-21_B_amazonicus-MELD-LSM-R.raw	12345	C(+57.02)LDKLEGFFSSK	20703	12	98	98	12	4775719	3	41.68	-	202270000000	14296912	1.9		Carbamidomethylation	92 98 100 100 100 100 100 100 99 99 99 93	C(+57.02)LDKLEGFFSSK	HCD
1	210707-MClass-21_B_amazonicus-MELD-LSM-R.raw	53077	YLPNNC(+57.02)VSYC(+57.02)NER	9586	13	98	98	13	8448613	2	24.06	-	288280000000	16877083	-0.1		Carbamidomethylation	99 99 99 99 99 99 100 99 98 95 91 98 100	YLPNNC(+57.02)VSYC(+57.02)NER	HCD
1	210707-MClass-21_B_amazonicus-MELD-LSM-R.raw	47387	LQYQGHC(+57.02)PLNQR	6148	12	98	98	12	7573696	2	18.44	-	96977000000	15127256	-0.6	tr|A0A1W7RA02|A0A1W7RA02_9SCOR	Carbamidomethylation	98 95 99 99 99 100 100 98 97 94 98 100	LQYQGHC(+57.02)PLNQR	HCD
1	210707-MClass-21_B_amazonicus-MELD-LSM-R.raw	45417	LC(+57.02)DKDNTASVPLK	9073	13	98	98	13	7308748	2	23.30	-	4379200000	14597341	0.7		Carbamidomethylation	99 99 99 99 99 94 95 97 99 100 100 100 97	LC(+57.02)DKDNTASVPLK	HCD
1	210707-MClass-21_B_amazonicus-MELD-LSM-R.raw	39538	KTVVLQGGEFMK	13483	12	98	98	12	6688684	2	30.32	-	40635000000	13357219	0.3	tr|A0A1L4BJ71|A0A1L4BJ71_HEMLE		100 100 100 100 100 99 93 92 97 99 100 100	KTVVLQGGEFMK	HCD
1	210707-MClass-21_B_amazonicus-MELD-LSM-R.raw	22183	WNTEWWR	23498	7	98	98	7	5392480	2	46.37	-	65385000000	10764829	-1.3	tr|A0A1W7RA02|A0A1W7RA02_9SCOR		98 95 98 99 98 99 99	WNTEWWR	HCD
1	210707-MClass-21_B_amazonicus-MELD-LSM-R.raw	16787	SDLKN(+.98)VFGK	10868	9	98	98	9	5047719	2	26.34	-	388140000000	10075287	0.5		Deamidation (NQ)	94 96 99 99 99 99 100 100 97	SDLKN(+.98)VFGK	HCD
1	210707-MClass-21_B_amazonicus-MELD-LSM-R.raw	16932	LLFPVGDAALNQKK	19390	14	98	98	14	5052954	3	39.73	-	81141000000	15128665	-1.4	tr|A0A1W7RB11|A0A1W7RB11_9SCOR		100 100 100 100 100 98 99 99 99 98 93 91 98 100	LLFPVGDAALNQKK	HCD
1	210707-MClass-21_B_amazonicus-MELD-LSM-R.raw	9819	DTC(+57.02)TFPDLC(+57.02)KK	11790	11	98	98	11	4622133	3	27.56	-	1941300000000	13836162	1.3		Carbamidomethylation	95 94 99 99 100 99 99 99 97 99 100	DTC(+57.02)TFPDLC(+57.02)KK	HCD
1	210707-MClass-21_B_amazonicus-MELD-LSM-R.raw	52814	GFGC(+57.02)M(+15.99)ANMDTVGLC(+57.02)K	18231	15	98	98	15	8388474	2	38.87	-	512390000000	16756826	-1.4	Q5WR01|KBX32_OPICA	Carbamidomethylation; Oxidation (M)	88 93 100 100 99 98 99 99 100 100 99 99 99 100 100	GFGC(+57.02)M(+15.99)ANMDTVGLC(+57.02)K	HCD
1	210707-MClass-21_B_amazonicus-MELD-LSM-R.raw	52814	FGGC(+57.02)MANM(+15.99)DTVGLC(+57.02)K	18348	15	98	98	15	8388474	2	38.87	-	512390000000	16756826	-1.4	Q5WR01|KBX32_OPICA	Carbamidomethylation; Oxidation (M)	88 91 100 100 100 99 99 99 100 99 99 99 100 100 100	FGGC(+57.02)MANM(+15.99)DTVGLC(+57.02)K	HCD
1	210707-MClass-21_B_amazonicus-MELD-LSM-R.raw	44364	C(+57.02)TLQC(+57.02)NMGC(+57.02)YK	9249	11	98	98	11	7177848	2	23.55	-	49873000000	14335559	-0.6		Carbamidomethylation	91 98 100 100 100 99 99 99 99 99 95	C(+57.02)TLQC(+57.02)NMGC(+57.02)YK	HCD
1	210707-MClass-21_B_amazonicus-MELD-LSM-R.raw	8900	VWFLYGK	24154	7	98	98	7	4567527	2	47.31	-	37554000000	9114905	0.5	tr|A0A1W7RAD4|A0A1W7RAD4_9SCOR		97 98 99 99 100 99 95	VWFLYGK	HCD
1	210707-MClass-21_B_amazonicus-MELD-LSM-R.raw	8272	FADLHM(+15.99)R	5464	7	98	98	7	4532184	2	17.77	-	26270000000	9044225	-0.2		Oxidation (M)	99 99 100 99 98 99 93	FADLHM(+15.99)R	HCD
1	210707-MClass-21_B_amazonicus-MELD-LSM-R.raw	22897	C(+57.02)VFNKDTLGRC(+57.02)EK	13094	13	98	98	13	5429296	3	29.70	-	37221000000	16257654	0.9		Carbamidomethylation	98 99 100 99 99 100 99 98 95 94 95 99 100	C(+57.02)VFNKDTLGRC(+57.02)EK	HCD
1	210707-MClass-21_B_amazonicus-MELD-LSM-R.raw	11031	LVTNMMHQAVHK	6703	12	98	98	12	4702450	3	19.45	-	7490200000000	14077114	1.2			100 100 99 97 99 99 98 96 97 98 98 96	LVTNMMHQAVHK	HCD
1	210707-MClass-21_B_amazonicus-MELD-LSM-R.raw	43825	GC(+57.02)TYNADADLVPK	11404	13	98	98	13	7123275	2	27.06	-	41422000000	14226448	-3.0	tr|A0A1W7R9W4|A0A1W7R9W4_9SCOR	Carbamidomethylation	92 95 100 100 100 100 99 98 99 99 100 100 96	GC(+57.02)TYNADADLVPK	HCD
1	210707-MClass-21_B_amazonicus-MELD-LSM-R.raw	-	WTDEFLR	17163	7	98	98	7	4837370	2	36.10	-	0	9654606	-1.3			96 98 99 99 97 99 99	WTDEFLR	HCD
1	210707-MClass-21_B_amazonicus-MELD-LSM-R.raw	11031	LVTNMMHQAVHK	6602	12	98	98	12	4702450	3	19.45	-	7490200000000	14077114	1.2			100 100 100 99 100 100 97 96 96 97 97 96	LVTNMMHQAVHK	HCD
1	210707-MClass-21_B_amazonicus-MELD-LSM-R.raw	11810	GLTEKKVQDYLK	10085	12	98	98	12	4746045	3	24.62	-	3163600000000	14207925	-0.6	Q0GY40|KBX3_HOFGE:tr|A0A1W7RB11|A0A1W7RB11_9SCOR		98 99 100 100 99 99 96 94 98 99 100 95	GLTEKKVQDYLK	HCD
1	210707-MClass-21_B_amazonicus-MELD-LSM-R.raw	40451	DAC(+57.02)TFPDLC(+57.02)KK	11859	11	98	98	11	6778096	2	27.65	-	57999000000	13536057	-0.8		Carbamidomethylation	96 98 100 100 100 98 97 96 95 99 100	DAC(+57.02)TFPDLC(+57.02)KK	HCD
1	210707-MClass-21_B_amazonicus-MELD-LSM-R.raw	18875	NDLKDVFGK	11032	9	98	98	9	5182769	2	26.24	-	95993000000	10345396	-0.3			93 99 100 99 99 98 100 99 96	NDLKDVFGK	HCD
1	210707-MClass-21_B_amazonicus-MELD-LSM-R.raw	55869	SC(+57.02)EPSLGGC(+57.02)C(+57.02)NDGVC(+57.02)K	7622	16	98	98	16	9003451	2	20.89	-	4463800000000	17986743	0.7		Carbamidomethylation	91 95 100 100 100 100 100 99 99 97 95 98 96 99 100 100	SC(+57.02)EPSLGGC(+57.02)C(+57.02)NDGVC(+57.02)K	HCD
1	210707-MClass-21_B_amazonicus-MELD-LSM-R.raw	46519	LGYFNDVDAC(+57.02)C(+57.02)R	16342	12	98	98	12	7453144	2	34.66	-	194430000000	14886125	1.1		Carbamidomethylation	97 90 98 100 98 98 99 99 99 100 100 100	LGYFNDVDAC(+57.02)C(+57.02)R	HCD
1	210707-MClass-21_B_amazonicus-MELD-LSM-R.raw	55973	GFGC(+57.02)MANM(+15.99)DTVGLC(+57.02)KK	12820	16	98	98	16	9028953	2	29.44	-	188710000000	18037776	-0.9	Q5WR01|KBX32_OPICA	Carbamidomethylation; Oxidation (M)	99 99 100 100 100 100 96 94 98 98 98 96 96 97 99 100	GFGC(+57.02)MANM(+15.99)DTVGLC(+57.02)KK	HCD
1	210707-MClass-21_B_amazonicus-MELD-LSM-R.raw	8225	FC(+57.02)VFNKDTLGR	15779	11	98	98	11	4528961	3	33.71	-	7943900000000	13556655	0.8		Carbamidomethylation	100 100 100 100 98 99 99 95 94 95 99	FC(+57.02)VFNKDTLGR	HCD
1	210707-MClass-21_B_amazonicus-MELD-LSM-R.raw	43872	C(+57.02)GTYN(+.98)AN(+.98)ADLVPK	11625	13	98	98	13	7128207	2	27.29	-	224490000000	14236289	-1.4	tr|A0A1W7R9W4|A0A1W7R9W4_9SCOR	Carbamidomethylation; Deamidation (NQ)	90 92 100 100 100 100 99 99 99 100 100 100 97	C(+57.02)GTYN(+.98)AN(+.98)ADLVPK	HCD
1	210707-MClass-21_B_amazonicus-MELD-LSM-R.raw	2433	LTLLVFK	25039	7	98	98	7	4172786	2	48.73	-	15561000000	8325422	0.5			96 99 100 100 99 99 93	LTLLVFK	HCD
1	210707-MClass-21_B_amazonicus-MELD-LSM-R.raw	32232	TYDADADLVPK	11766	11	98	98	11	6042957	2	27.66	-	196950000000	12065769	0.0	tr|A0A1W7R9W4|A0A1W7R9W4_9SCOR		97 98 100 100 99 95 97 98 100 100 97	TYDADADLVPK	HCD
1	210707-MClass-21_B_amazonicus-MELD-LSM-R.raw	6702	LGASVPWR	14962	8	98	98	8	4432507	2	32.68	-	251170000000	8844868	0.1			98 99 100 100 100 99 97 93	LGASVPWR	HCD
1	210707-MClass-21_B_amazonicus-MELD-LSM-R.raw	43237	LVTN(+.98)MMHQAVHK	7645	12	98	98	12	7053553	2	21.01	-	8296800000	14086956	0.3		Deamidation (NQ)	100 100 100 100 100 99 94 95 96 99 99 96	LVTN(+.98)MMHQAVHK	HCD
1	210707-MClass-21_B_amazonicus-MELD-LSM-R.raw	23198	LGDVWDGLSK	16046	10	98	98	10	5452820	2	34.39	-	165910000000	10885503	-0.8			97 98 100 99 99 99 96 98 99 95	LGDVWDGLSK	HCD
1	210707-MClass-21_B_amazonicus-MELD-LSM-R.raw	54944	GFGC(+57.02)MAGGMN(+.98)VMGGC(+57.02)EK	20783	17	98	98	17	8823398	2	41.35	-	7648200000000	17626606	2.5		Carbamidomethylation; Deamidation (NQ)	82 89 100 100 100 100 100 100 100 100 100 100 100 99 100 100 100	GFGC(+57.02)MAGGMN(+.98)VMGGC(+57.02)EK	HCD
1	210707-MClass-21_B_amazonicus-MELD-LSM-R.raw	5772	LLWSDLK	17053	7	98	98	7	4377559	2	36.04	-	136780000000	8734960	1.5			100 99 98 94 97 99 100	LLWSDLK	HCD
1	210707-MClass-21_B_amazonicus-MELD-LSM-R.raw	50177	MDMAC(+57.02)SMGMGSDFR	19555	14	98	98	14	7982954	2	39.56	-	4147600000000	15945706	3.6		Carbamidomethylation	93 100 100 100 100 100 100 100 99 95 96 98 98 95	MDMAC(+57.02)SMGMGSDFR	HCD
1	210707-MClass-21_B_amazonicus-MELD-LSM-R.raw	5299	FWGLFAK	26518	7	98	98	7	4347403	2	51.00	-	403550000000	8674643	1.9			99 99 98 98 99 99 95	FWGLFAK	HCD
1	210707-MClass-21_B_amazonicus-MELD-LSM-R.raw	9669	DLKDVFGK	10931	8	98	98	8	4612559	2	26.34	-	63583000000	9204967	0.5			98 98 99 99 98 99 99 95	DLKDVFGK	HCD
1	210707-MClass-21_B_amazonicus-MELD-LSM-R.raw	39427	C(+57.02)TGLSVNVGQDGK	9642	13	98	98	13	6678223	2	24.01	-	198330000000	13336296	0.3	tr|A0A1W7RB82|A0A1W7RB82_9SCOR	Carbamidomethylation	98 99 100 100 100 100 100 100 97 92 97 97 96	C(+57.02)TGLSVNVGQDGK	HCD
1	210707-MClass-21_B_amazonicus-MELD-LSM-R.raw	663	QLN(+.98)LEKEGVC(+57.02)HGTK	6110	14	98	98	14	4042038	4	18.22	-	225570000000	16127878	-1.1	tr|T1DP99|T1DP99_9SCOR:tr|T1E6W8|T1E6W8_9SCOR:Q0GY40|KBX3_HOFGE:Q5WR03|KBX31_OPICA:tr|A0A1W7RB11|A0A1W7RB11_9SCOR:Q5WR01|KBX32_OPICA:Q5WQZ7|KBX33_OPICA:Q5WQZ9|KBX34_OPICA:tr|T1DMR0|T1DMR0_9SCOR	Deamidation (NQ); Carbamidomethylation	90 95 99 99 100 100 100 99 99 100 99 99 98 95	QLN(+.98)LEKEGVC(+57.02)HGTK	HCD
1	210707-MClass-21_B_amazonicus-MELD-LSM-R.raw	35842	GLLKEQYFHK	9874	10	98	98	10	6318484	2	24.54	-	11183000000	12616819	0.3	tr|A0A1W7RAQ5|A0A1W7RAQ5_9SCOR		93 97 100 99 98 96 98 99 100 100	GLLKEQYFHK	HCD
1	210707-MClass-21_B_amazonicus-MELD-LSM-R.raw	51143	AADSLSSLLPLPVVNK	30440	16	98	98	16	8124700	2	57.72	-	8595200000000	16229243	0.7			96 90 96 99 100 100 100 100 100 100 100 98 99 99 98 95	AADSLSSLLPLPVVNK	HCD
1	210707-MClass-21_B_amazonicus-MELD-LSM-R.raw	52621	C(+57.02)GPSQNFDDEKKVC(+57.02)NYADQVK	11375	21	98	98	21	8347056	3	27.08	-	559420000000	25010950	0.0		Carbamidomethylation	100 100 100 100 99 98 98 99 99 99 98 100 100 98 96 95 93 96 96 96 100	C(+57.02)GPSQNFDDEKKVC(+57.02)NYADQVK	HCD
1	210707-MClass-21_B_amazonicus-MELD-LSM-R.raw	18859	C(+57.02)FLSFAYK	22599	8	98	98	8	5182522	2	44.84	-	5953900000	10344895	0.3		Carbamidomethylation	99 99 100 99 98 99 98 94	C(+57.02)FLSFAYK	HCD
1	210707-MClass-21_B_amazonicus-MELD-LSM-R.raw	18971	C(+57.02)LVEDLPHEAFPK	19544	13	98	98	13	5189255	3	40.04	-	201510000000	15537546	0.1		Carbamidomethylation	98 99 100 98 98 99 98 93 98 97 98 99 100	C(+57.02)LVEDLPHEAFPK	HCD
1	210707-MClass-21_B_amazonicus-MELD-LSM-R.raw	5972	WLLGFLK	30754	7	98	98	7	4387712	2	58.37	-	20598000000	8755269	1.2			99 100 99 98 99 99 93	WLLGFLK	HCD
1	210707-MClass-21_B_amazonicus-MELD-LSM-R.raw	61542	VLTNSPTAPFPNC(+57.02)C(+57.02)PTVLMR	18917	20	98	98	20	11380548	2	38.82	-	217030000000	22740959	-0.4		Carbamidomethylation	96 92 99 99 100 100 100 100 100 99 96 95 97 99 96 94 99 100 100 100	VLTNSPTAPFPNC(+57.02)C(+57.02)PTVLMR	HCD
1	210707-MClass-21_B_amazonicus-MELD-LSM-R.raw	8272	FADLHM(+15.99)R	5696	7	98	98	7	4532184	2	17.77	-	26270000000	9044225	-0.2		Oxidation (M)	98 98 99 99 98 99 94	FADLHM(+15.99)R	HCD
1	210707-MClass-21_B_amazonicus-MELD-LSM-R.raw	22069	QLN(+.98)LEKEGVC(+57.02)HGTK	6098	14	98	98	14	5386040	3	18.51	-	435320000000	16127878	1.5	tr|T1DP99|T1DP99_9SCOR:tr|T1E6W8|T1E6W8_9SCOR:Q0GY40|KBX3_HOFGE:Q5WR03|KBX31_OPICA:tr|A0A1W7RB11|A0A1W7RB11_9SCOR:Q5WR01|KBX32_OPICA:Q5WQZ7|KBX33_OPICA:Q5WQZ9|KBX34_OPICA:tr|T1DMR0|T1DMR0_9SCOR	Deamidation (NQ); Carbamidomethylation	95 99 100 100 100 100 100 99 99 99 97 96 95 95	QLN(+.98)LEKEGVC(+57.02)HGTK	HCD
1	210707-MClass-21_B_amazonicus-MELD-LSM-R.raw	48972	QC(+57.02)LN(+.98)KLEGFFSSK	21330	13	98	98	13	7798824	2	42.87	-	212760000000	15577498	0.3		Carbamidomethylation; Deamidation (NQ)	94 97 100 100 100 100 100 98 97 97 98 98 97	QC(+57.02)LN(+.98)KLEGFFSSK	HCD
1	210707-MClass-21_B_amazonicus-MELD-LSM-R.raw	12010	LVTNM(+15.99)MHQAVHK	5515	12	98	98	12	4755763	3	12.70	-	540900000000	14237065	0.3		Oxidation (M)	100 100 100 99 99 98 97 96 96 98 97 96	LVTNM(+15.99)MHQAVHK	HCD
1	210707-MClass-21_B_amazonicus-MELD-LSM-R.raw	52326	GFGC(+57.02)MANMN(+.98)TVGLC(+57.02)K	20768	15	98	98	15	8308535	2	41.54	-	8182500000000	16596877	2.9	Q5WR01|KBX32_OPICA	Carbamidomethylation; Deamidation (NQ)	82 92 100 100 100 100 100 100 100 100 99 99 100 100 100	GFGC(+57.02)MANMN(+.98)TVGLC(+57.02)K	HCD
1	210707-MClass-21_B_amazonicus-MELD-LSM-R.raw	35910	FTSNNQNVALR	7025	11	98	98	11	6323256	2	20.12	-	28606000000	12626367	0.0			99 99 100 98 97 97 97 99 99 99 95	FTSNNQNVALR	HCD
1	210707-MClass-21_B_amazonicus-MELD-LSM-R.raw	8272	FADLHM(+15.99)R	5052	7	98	98	7	4532184	2	17.77	-	26270000000	9044225	-0.2		Oxidation (M)	98 99 100 99 99 99 94	FADLHM(+15.99)R	HCD
1	210707-MClass-21_B_amazonicus-MELD-LSM-R.raw	52326	FGGC(+57.02)MANMDTVGLC(+57.02)K	20885	15	98	98	15	8308535	2	41.54	-	8182500000000	16596877	2.9	Q5WR01|KBX32_OPICA	Carbamidomethylation	87 89 99 100 100 100 100 99 100 99 99 99 100 100 100	FGGC(+57.02)MANMDTVGLC(+57.02)K	HCD
1	210707-MClass-21_B_amazonicus-MELD-LSM-R.raw	-	FC(+57.02)VFNKDTLGR	16015	11	98	98	11	4528957	3	34.28	-	0	13556655	-0.1		Carbamidomethylation	100 100 100 100 98 99 99 95 93 96 100	FC(+57.02)VFNKDTLGR	HCD
1	210707-MClass-21_B_amazonicus-MELD-LSM-R.raw	56509	C(+57.02)DFSENDPPEC(+57.02)NNVK	7577	15	98	98	15	9128618	2	21.04	-	357680000000	18237090	0.1		Carbamidomethylation	90 95 100 100 100 99 100 100 99 99 98 96 95 98 100	C(+57.02)DFSENDPPEC(+57.02)NNVK	HCD
1	210707-MClass-21_B_amazonicus-MELD-LSM-R.raw	609	C(+57.02)VFNKDTLGR	8923	10	98	98	10	4038741	3	22.97	-	1938300000000	12085972	2.8		Carbamidomethylation	98 99 100 97 99 100 96 93 99 100	C(+57.02)VFNKDTLGR	HCD
1	210707-MClass-21_B_amazonicus-MELD-LSM-R.raw	20101	AQAHANLC(+57.02)LFDHDTKTEK	11713	18	98	98	18	5255049	4	27.32	-	58827000000	20979900	0.2	tr|A0A1L4BJ71|A0A1L4BJ71_HEMLE	Carbamidomethylation	98 95 100 100 100 100 100 100 100 100 100 99 100 96 87 93 98 99	AQAHANLC(+57.02)LFDHDTKTEK	HCD
1	210707-MClass-21_B_amazonicus-MELD-LSM-R.raw	11360	DADADLVPK	7818	9	98	98	9	4722389	2	21.28	-	1383700000000	9424658	-2.7	tr|A0A1W7R9W4|A0A1W7R9W4_9SCOR		95 93 100 100 100 100 100 100 96	DADADLVPK	HCD
1	210707-MClass-21_B_amazonicus-MELD-LSM-R.raw	9589	C(+57.02)KPGLHC(+57.02)NPEKLC(+57.02)VK	5821	15	98	98	15	4607320	4	17.87	-	92089000000	18388953	1.9		Carbamidomethylation	99 99 98 95 96 97 97 97 97 99 99 99 99 99 100	C(+57.02)KPGLHC(+57.02)NPEKLC(+57.02)VK	HCD
1	210707-MClass-21_B_amazonicus-MELD-LSM-R.raw	55887	SC(+57.02)EPSLGGC(+57.02)C(+57.02)DDGVC(+57.02)K	7852	16	98	98	16	9008351	2	21.88	-	422130000000	17996582	-1.4		Carbamidomethylation	89 93 100 99 99 100 100 99 98 98 99 99 97 98 100 100	SC(+57.02)EPSLGGC(+57.02)C(+57.02)DDGVC(+57.02)K	HCD
1	210707-MClass-21_B_amazonicus-MELD-LSM-R.raw	55869	SC(+57.02)EPSLGGC(+57.02)C(+57.02)NDGVC(+57.02)K	7401	16	98	98	16	9003451	2	20.89	-	4463800000000	17986743	0.7		Carbamidomethylation	89 93 100 100 100 100 100 99 100 99 97 99 97 98 100 100	SC(+57.02)EPSLGGC(+57.02)C(+57.02)NDGVC(+57.02)K	HCD
1	210707-MClass-21_B_amazonicus-MELD-LSM-R.raw	47055	C(+57.02)MANMN(+.98)VMGGC(+57.02)EK	13184	13	98	98	13	7517827	2	29.93	-	386850000000	15015493	1.0	Q5WR01|KBX32_OPICA	Carbamidomethylation; Deamidation (NQ)	99 97 100 99 99 99 100 99 99 94 95 95 99	C(+57.02)MANMN(+.98)VMGGC(+57.02)EK	HCD
1	210707-MClass-21_B_amazonicus-MELD-LSM-R.raw	29067	C(+57.02)LQDLADKAEDADKR	10278	15	98	98	15	5832803	3	25.13	-	1883700000000	17468206	-0.8		Carbamidomethylation	96 99 99 100 100 99 99 98 99 99 99 92 95 97 98	C(+57.02)LQDLADKAEDADKR	HCD
1	210707-MClass-21_B_amazonicus-MELD-LSM-R.raw	43872	GC(+57.02)TYN(+.98)AN(+.98)ADLVPK	11514	13	98	98	13	7128207	2	27.29	-	224490000000	14236289	-1.4	tr|A0A1W7R9W4|A0A1W7R9W4_9SCOR	Carbamidomethylation; Deamidation (NQ)	88 93 100 100 100 100 99 99 99 100 100 100 97	GC(+57.02)TYN(+.98)AN(+.98)ADLVPK	HCD
1	210707-MClass-21_B_amazonicus-MELD-LSM-R.raw	43911	LVTNM(+15.99)MHQAVHK	4373	12	98	98	12	7128605	2	12.70	-	1172800000000	14237065	-0.1		Oxidation (M)	100 99 99 97 96 95 97 98 98 99 99 97	LVTNM(+15.99)MHQAVHK	HCD
1	210707-MClass-21_B_amazonicus-MELD-LSM-R.raw	18875	NDLKDVFGK	10917	9	98	98	9	5182769	2	26.24	-	95993000000	10345396	-0.3			90 99 100 99 99 99 100 99 96	NDLKDVFGK	HCD
1	210707-MClass-21_B_amazonicus-MELD-LSM-R.raw	44164	C(+57.02)LN(+.98)KLEGFFSSK	20656	12	98	98	12	7158538	2	41.68	-	66776000000	14296912	1.3		Carbamidomethylation; Deamidation (NQ)	93 94 98 99 100 100 98 99 99 100 100 97	C(+57.02)LN(+.98)KLEGFFSSK	HCD
1	210707-MClass-21_B_amazonicus-MELD-LSM-R.raw	43879	C(+57.02)GTYN(+.98)AN(+.98)ADLVPK	12531	13	98	98	13	7128214	2	28.53	-	3238600000000	14236289	-0.4	tr|A0A1W7R9W4|A0A1W7R9W4_9SCOR	Carbamidomethylation; Deamidation (NQ)	90 92 100 100 100 99 99 98 99 100 100 100 97	C(+57.02)GTYN(+.98)AN(+.98)ADLVPK	HCD
1	210707-MClass-21_B_amazonicus-MELD-LSM-R.raw	5512	FVTHNPEC(+57.02)FR	8367	10	98	98	10	4362041	3	22.23	-	49256000000	13055925	-1.6		Carbamidomethylation	100 100 99 98 98 98 99 91 97 100	FVTHNPEC(+57.02)FR	HCD
1	210707-MClass-21_B_amazonicus-MELD-LSM-R.raw	55869	SC(+57.02)EPSLGGC(+57.02)C(+57.02)NDGVC(+57.02)K	7727	16	98	98	16	9003451	2	20.89	-	4463800000000	17986743	0.7		Carbamidomethylation	90 93 100 100 100 100 100 100 99 99 96 98 96 98 100 100	SC(+57.02)EPSLGGC(+57.02)C(+57.02)NDGVC(+57.02)K	HCD
1	210707-MClass-21_B_amazonicus-MELD-LSM-R.raw	-	GC(+57.02)TYN(+.98)AN(+.98)ADLVPK	13626	13	98	98	13	7128209	2	30.49	-	0	14236289	-1.2	tr|A0A1W7R9W4|A0A1W7R9W4_9SCOR	Carbamidomethylation; Deamidation (NQ)	89 94 100 100 100 100 99 98 99 99 100 100 97	GC(+57.02)TYN(+.98)AN(+.98)ADLVPK	HCD
1	210707-MClass-21_B_amazonicus-MELD-LSM-R.raw	1098	FC(+57.02)VFNK	12588	6	98	98	6	4076997	2	28.98	-	509790000000	8133843	0.6		Carbamidomethylation	99 99 100 100 99 91	FC(+57.02)VFNK	HCD
1	210707-MClass-21_B_amazonicus-MELD-LSM-R.raw	52814	FGGC(+57.02)MSNMDTVGLC(+57.02)K	19162	15	98	98	15	8388474	2	38.87	-	512390000000	16756826	-1.4		Carbamidomethylation	90 91 100 100 99 99 98 97 100 99 99 99 100 100 100	FGGC(+57.02)MSNMDTVGLC(+57.02)K	HCD
1	210707-MClass-21_B_amazonicus-MELD-LSM-R.raw	48998	GC(+57.02)MANMN(+.98)VMGGC(+57.02)EK	13562	14	98	98	14	7802927	2	30.50	-	186670000000	15585708	0.1	Q5WR01|KBX32_OPICA	Carbamidomethylation; Deamidation (NQ)	85 93 100 100 100 99 100 100 100 99 98 98 99 100	GC(+57.02)MANMN(+.98)VMGGC(+57.02)EK	HCD
1	210707-MClass-21_B_amazonicus-MELD-LSM-R.raw	48997	GC(+57.02)MANVN(+.98)MMGGC(+57.02)EK	12809	14	98	98	14	7802911	2	29.25	-	1.16E7	15585708	-2.1		Carbamidomethylation; Deamidation (NQ)	86 95 100 100 100 100 100 100 100 99 99 99 96 99	GC(+57.02)MANVN(+.98)MMGGC(+57.02)EK	HCD
1	210707-MClass-21_B_amazonicus-MELD-LSM-R.raw	47925	LPNNC(+57.02)VSYC(+57.02)NER	6971	12	98	98	12	7633290	2	19.75	-	67125000000	15246450	-1.1		Carbamidomethylation	100 99 99 98 99 99 99 97 95 92 99 100	LPNNC(+57.02)VSYC(+57.02)NER	HCD
1	210707-MClass-21_B_amazonicus-MELD-LSM-R.raw	37660	C(+57.02)NNWDVC(+57.02)LSK	14502	10	98	98	10	6482791	2	31.92	-	11251000000	12945435	0.1		Carbamidomethylation	94 96 97 99 99 99 98 98 99 100	C(+57.02)NNWDVC(+57.02)LSK	HCD
1	210707-MClass-21_B_amazonicus-MELD-LSM-R.raw	28759	C(+57.02)FC(+57.02)QLGYGR	11411	9	98	98	9	5807526	2	27.04	-	44364000000	11594902	0.4		Carbamidomethylation	97 100 100 100 100 99 99 95 93	C(+57.02)FC(+57.02)QLGYGR	HCD
1	210707-MClass-21_B_amazonicus-MELD-LSM-R.raw	12263	AFKQC(+57.02)LDKLEGFFSSK	25036	16	97	97	16	4769955	4	48.73	-	151770000000	19039502	1.5	tr|A0A1L4BJ57|A0A1L4BJ57_HEMLE	Carbamidomethylation	100 100 100 99 99 99 99 100 100 100 96 96 99 99 99 83	AFKQC(+57.02)LDKLEGFFSSK	HCD
1	210707-MClass-21_B_amazonicus-MELD-LSM-R.raw	7748	FAPLHWK	12770	7	97	97	7	4497498	2	29.14	-	522500000	8974861	-1.2			99 98 99 99 95 97 99	FAPLHWK	HCD
1	210707-MClass-21_B_amazonicus-MELD-LSM-R.raw	56989	LAQAHANLC(+57.02)LFDHDTK	13703	16	97	97	16	9274510	2	30.42	-	13790000000	18528889	-0.8	tr|A0A1L4BJ71|A0A1L4BJ71_HEMLE	Carbamidomethylation	99 98 99 100 100 100 99 98 97 98 99 100 97 99 98 88	LAQAHANLC(+57.02)LFDHDTK	HCD
1	210707-MClass-21_B_amazonicus-MELD-LSM-R.raw	51569	GFGC(+57.02)MANMN(+.98)VMGGC(+57.02)K	20352	15	97	97	15	8178160	2	41.10	-	759410000000	16336179	-0.3	Q5WR01|KBX32_OPICA	Carbamidomethylation; Deamidation (NQ)	85 91 100 100 100 100 100 99 99 99 99 99 99 99 100	GFGC(+57.02)MANMN(+.98)VMGGC(+57.02)K	HCD
1	210707-MClass-21_B_amazonicus-MELD-LSM-R.raw	34619	C(+57.02)GPSLNFDDEKKVC(+57.02)NYADQVK	16259	21	97	97	21	6225402	4	34.60	-	234900000000	24861206	4.5		Carbamidomethylation	100 100 100 100 100 99 99 100 99 98 97 98 98 96 96 97 96 97 95 92 100	C(+57.02)GPSLNFDDEKKVC(+57.02)NYADQVK	HCD
1	210707-MClass-21_B_amazonicus-MELD-LSM-R.raw	38560	NC(+57.02)N(+.98)C(+57.02)EEAFDR	5975	10	97	97	10	6582377	2	18.33	-	63658000000	13144604	0.4		Carbamidomethylation; Deamidation (NQ)	92 99 100 100 100 100 99 98 99 93	NC(+57.02)N(+.98)C(+57.02)EEAFDR	HCD
1	210707-MClass-21_B_amazonicus-MELD-LSM-R.raw	59694	DNNVQSLNVAN(+.98)AGSKFPNR	14159	19	97	97	19	10235032	2	31.35	-	52813000000	20449927	-0.4		Deamidation (NQ)	99 94 97 100 100 100 100 100 100 99 99 97 95 96 97 98 93 97 100	DNNVQSLNVAN(+.98)AGSKFPNR	HCD
1	210707-MClass-21_B_amazonicus-MELD-LSM-R.raw	4160	GPVC(+57.02)HGTK	6337	8	97	97	8	4282112	2	18.94	-	69507000000	8544069	1.1	tr|T1DP99|T1DP99_9SCOR:tr|T1E6W8|T1E6W8_9SCOR:Q0GY40|KBX3_HOFGE:Q5WR03|KBX31_OPICA:tr|A0A1W7RB11|A0A1W7RB11_9SCOR:Q5WR01|KBX32_OPICA:Q5WQZ7|KBX33_OPICA:Q5WQZ9|KBX34_OPICA	Carbamidomethylation	93 97 100 100 100 100 100 95	GPVC(+57.02)HGTK	HCD
1	210707-MClass-21_B_amazonicus-MELD-LSM-R.raw	55823	C(+57.02)DFSTNN(+.98)PPEC(+57.02)NNVK	7974	15	97	97	15	8988668	2	21.51	-	2463300000000	17957141	2.8		Carbamidomethylation; Deamidation (NQ)	88 94 100 100 100 100 100 100 100 99 98 96 96 99 100	C(+57.02)DFSTNN(+.98)PPEC(+57.02)NNVK	HCD
1	210707-MClass-21_B_amazonicus-MELD-LSM-R.raw	41728	GYFN(+.98)NVDAC(+57.02)C(+57.02)R	11794	11	97	97	11	6887721	2	27.64	-	90473000000	13755286	0.8		Deamidation (NQ); Carbamidomethylation	90 94 100 99 99 99 99 98 100 100 100	GYFN(+.98)NVDAC(+57.02)C(+57.02)R	HCD
1	210707-MClass-21_B_amazonicus-MELD-LSM-R.raw	53909	MDMAC(+57.02)SMGMGSDFRK	15455	15	97	97	15	8623395	2	33.28	-	3057100000000	17226655	-0.7		Carbamidomethylation	97 100 100 100 100 100 100 100 100 99 96 95 91 94 99	MDMAC(+57.02)SMGMGSDFRK	HCD
1	210707-MClass-21_B_amazonicus-MELD-LSM-R.raw	11810	GLTEKKVQDYLK	9976	12	97	97	12	4746045	3	24.62	-	3163600000000	14207925	-0.6	Q0GY40|KBX3_HOFGE:tr|A0A1W7RB11|A0A1W7RB11_9SCOR		97 99 100 100 99 100 98 94 97 98 99 95	GLTEKKVQDYLK	HCD
1	210707-MClass-21_B_amazonicus-MELD-LSM-R.raw	8272	FADLHM(+15.99)R	6089	7	97	97	7	4532184	2	17.77	-	26270000000	9044225	-0.2		Oxidation (M)	98 99 100 99 98 99 93	FADLHM(+15.99)R	HCD
1	210707-MClass-21_B_amazonicus-MELD-LSM-R.raw	22183	WNTEWWR	23598	7	97	97	7	5392480	2	46.37	-	65385000000	10764829	-1.3	tr|A0A1W7RA02|A0A1W7RA02_9SCOR		97 95 97 99 99 99 99	WNTEWWR	HCD
1	210707-MClass-21_B_amazonicus-MELD-LSM-R.raw	3409	LPYALLR	18572	7	97	97	7	4232659	2	38.47	-	150910000000	8445170	0.3			100 99 99 97 98 98 94	LPYALLR	HCD
1	210707-MClass-21_B_amazonicus-MELD-LSM-R.raw	8272	FADLHM(+15.99)R	5357	7	97	97	7	4532184	2	17.77	-	26270000000	9044225	-0.2		Oxidation (M)	98 99 99 99 98 99 94	FADLHM(+15.99)R	HCD
1	210707-MClass-21_B_amazonicus-MELD-LSM-R.raw	32452	ANVN(+.98)MMGGC(+57.02)EK	7244	11	97	97	11	6062468	2	20.25	-	89126000000	12104780	0.9		Deamidation (NQ); Carbamidomethylation	95 96 100 100 100 100 100 98 98 97 94	ANVN(+.98)MMGGC(+57.02)EK	HCD
1	210707-MClass-21_B_amazonicus-MELD-LSM-R.raw	6121	LQRPAALVAHLK	9627	12	97	97	12	4396102	3	24.19	-	19348000000	13158088	-0.1	tr|A0A1W7RA02|A0A1W7RA02_9SCOR		99 93 95 94 97 100 100 100 99 99 100 100	LQRPAALVAHLK	HCD
1	210707-MClass-21_B_amazonicus-MELD-LSM-R.raw	55029	NLPGSGC(+57.02)N(+.98)SMN(+.98)LLGMAK	24031	17	97	97	17	8833998	2	47.13	-	184790000000	17647844	0.4	tr|T1DP99|T1DP99_9SCOR:tr|T1E6W8|T1E6W8_9SCOR	Carbamidomethylation; Deamidation (NQ)	95 97 99 99 100 99 99 99 97 95 98 98 98 97 97 100 100	NLPGSGC(+57.02)N(+.98)SMN(+.98)LLGMAK	HCD
1	210707-MClass-21_B_amazonicus-MELD-LSM-R.raw	55411	GFGC(+57.02)MANM(+15.99)N(+.98)VMGGC(+57.02)EK	15065	16	97	97	16	8903333	2	32.66	-	465530000000	17786555	-2.0	Q5WR01|KBX32_OPICA	Carbamidomethylation; Oxidation (M); Deamidation (NQ)	82 92 100 100 100 100 100 100 100 100 100 100 99 99 96 100	GFGC(+57.02)MANM(+15.99)N(+.98)VMGGC(+57.02)EK	HCD
1	210707-MClass-21_B_amazonicus-MELD-LSM-R.raw	43911	LVTNMM(+15.99)HQAVHK	3873	12	97	97	12	7128605	2	12.70	-	1172800000000	14237065	-0.1		Oxidation (M)	100 100 99 97 94 97 97 97 98 99 99 97	LVTNMM(+15.99)HQAVHK	HCD
1	210707-MClass-21_B_amazonicus-MELD-LSM-R.raw	40542	FC(+57.02)VFNKDTLGR	15649	11	97	97	11	6788401	2	33.73	-	2410500000000	13556655	0.1		Carbamidomethylation	99 99 100 100 97 97 98 95 95 97 99	FC(+57.02)VFNKDTLGR	HCD
1	210707-MClass-21_B_amazonicus-MELD-LSM-R.raw	41678	GYFNNVDAC(+57.02)C(+57.02)R	11539	11	97	97	11	6882799	2	27.10	-	2418800000000	13745444	0.6		Carbamidomethylation	89 92 100 99 99 100 100 99 100 100 100	GYFNNVDAC(+57.02)C(+57.02)R	HCD
1	210707-MClass-21_B_amazonicus-MELD-LSM-R.raw	43911	LVTNM(+15.99)MHQAVHK	5329	12	97	97	12	7128605	2	12.70	-	1172800000000	14237065	-0.1		Oxidation (M)	100 100 100 97 96 95 96 97 98 99 99 97	LVTNM(+15.99)MHQAVHK	HCD
1	210707-MClass-21_B_amazonicus-MELD-LSM-R.raw	44304	MTQ(+.98)GFGC(+57.02)MANMDTVGLC(+57.02)KK	20056	19	97	97	19	7173145	3	40.78	-	15572000000000	21489133	3.9	Q5WR01|KBX32_OPICA	Deamidation (NQ); Carbamidomethylation	99 100 100 100 100 100 100 100 100 100 100 100 99 99 92 91 95 88 96	MTQ(+.98)GFGC(+57.02)MANMDTVGLC(+57.02)KK	HCD
1	210707-MClass-21_B_amazonicus-MELD-LSM-R.raw	1926	AWSSEKSLFGK	13748	11	97	97	11	4138836	3	30.73	-	2048000000	12386294	-0.3			99 99 99 98 99 98 96 97 99 98 95	AWSSEKSLFGK	HCD
1	210707-MClass-21_B_amazonicus-MELD-LSM-R.raw	60398	C(+57.02)TLQC(+57.02)NMGC(+57.02)YC(+57.02)QTGYGR	13104	17	97	97	17	10649109	2	29.58	-	230580000000	21278052	1.0		Carbamidomethylation	79 88 100 100 100 100 100 100 100 100 100 99 100 99 100 100 100	C(+57.02)TLQC(+57.02)NMGC(+57.02)YC(+57.02)QTGYGR	HCD
1	210707-MClass-21_B_amazonicus-MELD-LSM-R.raw	49503	SKMTEGFGC(+57.02)MANMDTVGLC(+57.02)KK	18409	21	97	97	21	7890199	3	38.14	-	21740000000	23640403	-1.0	Q5WR01|KBX32_OPICA	Carbamidomethylation	98 99 100 100 100 100 100 100 100 100 100 100 100 100 100 100 97 97 95 81 91	SKMTEGFGC(+57.02)MANMDTVGLC(+57.02)KK	HCD
1	210707-MClass-21_B_amazonicus-MELD-LSM-R.raw	54899	GFGC(+57.02)MANVN(+.98)MMGGC(+57.02)EK	19889	16	97	97	16	8823353	2	40.26	-	6897900000000	17626606	-2.6		Carbamidomethylation; Deamidation (NQ)	82 90 100 100 100 100 100 100 100 100 100 99 99 99 98 100	GFGC(+57.02)MANVN(+.98)MMGGC(+57.02)EK	HCD
1	210707-MClass-21_B_amazonicus-MELD-LSM-R.raw	18560	FGFVSVPHHC(+57.02)AC(+57.02)K	11346	13	97	97	13	5159080	3	26.96	-	155620000000	15447017	0.3		Carbamidomethylation	99 99 100 100 100 100 99 97 92 95 98 99 95	FGFVSVPHHC(+57.02)AC(+57.02)K	HCD
1	210707-MClass-21_B_amazonicus-MELD-LSM-R.raw	17572	TVGQNLM(+15.99)TSTSDKK	4440	14	97	97	14	5092555	3	12.90	-	32330000000	15247454	-0.5	tr|A0A1L4BJ71|A0A1L4BJ71_HEMLE	Oxidation (M)	99 99 99 97 97 100 100 99 99 96 95 98 96 96	TVGQNLM(+15.99)TSTSDKK	HCD
1	210707-MClass-21_B_amazonicus-MELD-LSM-R.raw	7083	LWNDLKDVFGK	22366	11	97	97	11	4455756	3	44.54	-	179370000000	13337029	1.5			100 99 99 99 99 98 98 96 97 96 95	LWNDLKDVFGK	HCD
1	210707-MClass-21_B_amazonicus-MELD-LSM-R.raw	46176	NC(+57.02)TYDADADLVPK	12768	13	97	97	13	7413310	2	29.41	-	301830000000	14806504	-2.0	tr|A0A1W7R9W4|A0A1W7R9W4_9SCOR	Carbamidomethylation	91 93 100 100 100 99 99 96 98 99 100 100 98	NC(+57.02)TYDADADLVPK	HCD
1	210707-MClass-21_B_amazonicus-MELD-LSM-R.raw	10247	LGTLSHMYTVDR	12845	12	97	97	12	4649020	3	29.31	-	1537000000	13916868	-1.8			99 99 100 100 100 99 99 99 94 93 96 97	LGTLSHMYTVDR	HCD
1	210707-MClass-21_B_amazonicus-MELD-LSM-R.raw	56989	LAQAHANLC(+57.02)LFN(+.98)HDTK	13585	16	97	97	16	9274510	2	30.42	-	13790000000	18528889	-0.8	tr|A0A1L4BJ71|A0A1L4BJ71_HEMLE	Carbamidomethylation; Deamidation (NQ)	99 99 99 100 100 100 98 97 94 97 99 100 99 100 98 88	LAQAHANLC(+57.02)LFN(+.98)HDTK	HCD
1	210707-MClass-21_B_amazonicus-MELD-LSM-R.raw	59500	AVDSFTVGQNLMTSTSDKK	17727	19	97	97	19	10150002	2	36.99	-	412030000000	20279834	1.2	tr|A0A1L4BJ71|A0A1L4BJ71_HEMLE		92 90 100 100 100 100 100 99 98 96 98 99 99 99 98 97 99 99 98	AVDSFTVGQNLMTSTSDKK	HCD
1	210707-MClass-21_B_amazonicus-MELD-LSM-R.raw	48008	C(+57.02)MANMDTVGLC(+57.02)KK	10828	13	97	97	13	7643422	2	26.15	-	16330000000	15266714	-1.1	Q5WR01|KBX32_OPICA	Carbamidomethylation	97 97 100 99 99 100 97 96 96 97 97 99 99	C(+57.02)MANMDTVGLC(+57.02)KK	HCD
1	210707-MClass-21_B_amazonicus-MELD-LSM-R.raw	34349	AWSSEKSLFGK	13763	11	97	97	11	6203214	2	30.73	-	6779300000	12386294	-0.9			99 99 99 95 96 96 96 99 100 100 97	AWSSEKSLFGK	HCD
1	210707-MClass-21_B_amazonicus-MELD-LSM-R.raw	24550	LVDVEGYSPK	10295	10	97	97	10	5537880	2	25.13	-	163880000000	11055654	-3.6			99 99 100 100 99 97 97 98 95 95	LVDVEGYSPK	HCD
1	210707-MClass-21_B_amazonicus-MELD-LSM-R.raw	5347	TWNLLKHFKPLLAR	23369	14	97	97	14	4350140	4	45.78	-	148360000000	17360249	1.2			89 97 99 100 100 100 99 100 100 100 100 99 96 93	TWNLLKHFKPLLAR	HCD
1	210707-MClass-21_B_amazonicus-MELD-LSM-R.raw	55412	GFGC(+57.02)MANM(+15.99)DVMGGC(+57.02)EK	19871	16	97	97	16	8903334	2	38.04	-	1336100000000	17786555	-1.9	Q5WR01|KBX32_OPICA	Carbamidomethylation; Oxidation (M)	90 93 100 100 100 100 99 98 99 99 99 99 98 99 95 100	GFGC(+57.02)MANM(+15.99)DVMGGC(+57.02)EK	HCD
1	210707-MClass-21_B_amazonicus-MELD-LSM-R.raw	7665	MTLDDFR	15875	7	97	97	7	4492110	2	33.71	-	89208000000	8964062	1.4			95 98 98 98 99 98 99	MTLDDFR	HCD
1	210707-MClass-21_B_amazonicus-MELD-LSM-R.raw	13630	LYLYKLDKLER	15887	11	97	97	11	4852855	3	34.15	-	17019000000	14528340	0.4			97 99 99 99 99 99 99 96 94 97 99	LYLYKLDKLER	HCD
1	210707-MClass-21_B_amazonicus-MELD-LSM-R.raw	14804	MAC(+57.02)SMGMGSDFRK	10166	13	97	97	13	4932047	3	25.10	-	54734000000	14765981	-4.0		Carbamidomethylation	99 100 100 100 100 100 99 98 98 98 90 93 98	MAC(+57.02)SMGMGSDFRK	HCD
1	210707-MClass-21_B_amazonicus-MELD-LSM-R.raw	54944	GFGC(+57.02)MANMN(+.98)VMGGC(+57.02)EK	20547	16	97	97	16	8823398	2	41.35	-	7648200000000	17626606	2.5	Q5WR01|KBX32_OPICA	Carbamidomethylation; Deamidation (NQ)	83 90 100 100 100 100 100 100 100 100 100 99 99 99 97 100	GFGC(+57.02)MANMN(+.98)VMGGC(+57.02)EK	HCD
1	210707-MClass-21_B_amazonicus-MELD-LSM-R.raw	43668	FGMPNKTKDLLR	11588	12	97	97	12	7103908	2	27.30	-	19921000000	14187703	-2.3			98 98 99 98 95 97 96 96 98 99 99 100	FGMPNKTKDLLR	HCD
1	210707-MClass-21_B_amazonicus-MELD-LSM-R.raw	48972	QC(+57.02)LN(+.98)KLEGFFSSK	21444	13	97	97	13	7798824	2	42.87	-	212760000000	15577498	0.3		Carbamidomethylation; Deamidation (NQ)	94 98 100 99 99 99 99 94 95 98 100 100 97	QC(+57.02)LN(+.98)KLEGFFSSK	HCD
1	210707-MClass-21_B_amazonicus-MELD-LSM-R.raw	46762	SVGQNLMTSTSDKK	6511	14	97	97	14	7483752	2	19.21	-	54068000000	14947349	0.7	tr|A0A1L4BJ71|A0A1L4BJ71_HEMLE		99 99 98 96 98 100 100 100 99 96 94 97 97 96	SVGQNLMTSTSDKK	HCD
1	210707-MClass-21_B_amazonicus-MELD-LSM-R.raw	41728	GYFN(+.98)NVDAC(+57.02)C(+57.02)R	11910	11	97	97	11	6887721	2	27.64	-	90473000000	13755286	0.8		Deamidation (NQ); Carbamidomethylation	90 94 100 99 98 99 99 98 99 100 100	GYFN(+.98)NVDAC(+57.02)C(+57.02)R	HCD
1	210707-MClass-21_B_amazonicus-MELD-LSM-R.raw	18560	FGFVSVPHHC(+57.02)AC(+57.02)K	11461	13	97	97	13	5159080	3	26.96	-	155620000000	15447017	0.3		Carbamidomethylation	100 99 100 99 98 99 99 97 94 96 98 98 95	FGFVSVPHHC(+57.02)AC(+57.02)K	HCD
1	210707-MClass-21_B_amazonicus-MELD-LSM-R.raw	52814	FGGC(+57.02)M(+15.99)ANMN(+.98)TVGLC(+57.02)K	18833	15	97	97	15	8388474	2	38.87	-	512390000000	16756826	-1.4	Q5WR01|KBX32_OPICA	Carbamidomethylation; Oxidation (M); Deamidation (NQ)	84 88 100 100 99 99 99 99 100 100 100 100 100 100 100	FGGC(+57.02)M(+15.99)ANMN(+.98)TVGLC(+57.02)K	HCD
1	210707-MClass-21_B_amazonicus-MELD-LSM-R.raw	2460	FWGLLAK	23704	7	97	97	7	4177471	2	46.38	-	8099400000000	8334799	-0.3			100 99 97 97 99 99 94	FWGLLAK	HCD
1	210707-MClass-21_B_amazonicus-MELD-LSM-R.raw	23319	VTMQNLNDR	6644	9	97	97	9	5457689	2	19.42	-	10044000000	10895237	-0.4			99 100 100 98 97 98 92 97 99	VTMQNLNDR	HCD
1	210707-MClass-21_B_amazonicus-MELD-LSM-R.raw	54944	GFGC(+57.02)MANMN(+.98)VMGGC(+57.02)EK	20665	16	97	97	16	8823398	2	41.35	-	7648200000000	17626606	2.5	Q5WR01|KBX32_OPICA	Carbamidomethylation; Deamidation (NQ)	81 90 99 100 100 100 100 100 100 100 100 100 99 99 98 100	GFGC(+57.02)MANMN(+.98)VMGGC(+57.02)EK	HCD
1	210707-MClass-21_B_amazonicus-MELD-LSM-R.raw	43911	LVTNM(+15.99)MHQAVHK	4846	12	97	97	12	7128605	2	12.70	-	1172800000000	14237065	-0.1		Oxidation (M)	100 100 100 97 93 94 97 98 99 100 99 97	LVTNM(+15.99)MHQAVHK	HCD
1	210707-MClass-21_B_amazonicus-MELD-LSM-R.raw	23749	C(+57.02)KFC(+57.02)VFNKDTLGR	13614	13	97	97	13	5489379	3	30.52	-	30319000000	16437913	0.3		Carbamidomethylation	98 98 99 99 99 100 98 99 99 93 92 97 99	C(+57.02)KFC(+57.02)VFNKDTLGR	HCD
1	210707-MClass-21_B_amazonicus-MELD-LSM-R.raw	7608	VQYFDPK	9719	7	97	97	7	4487291	2	24.17	-	72627000000	8954439	-0.4			97 95 99 98 99 100 97	VQYFDPK	HCD
1	210707-MClass-21_B_amazonicus-MELD-LSM-R.raw	12010	LVTNM(+15.99)MHQAVHK	4525	12	97	97	12	4755763	3	12.70	-	540900000000	14237065	0.3		Oxidation (M)	100 100 100 99 97 96 96 97 97 98 97 96	LVTNM(+15.99)MHQAVHK	HCD
1	210707-MClass-21_B_amazonicus-MELD-LSM-R.raw	43827	GC(+57.02)TYNADADLVPK	11948	13	97	97	13	7123308	2	27.99	-	2719400000000	14226448	1.6	tr|A0A1W7R9W4|A0A1W7R9W4_9SCOR	Carbamidomethylation	92 95 100 100 99 99 99 95 97 98 100 100 95	GC(+57.02)TYNADADLVPK	HCD
1	210707-MClass-21_B_amazonicus-MELD-LSM-R.raw	7030	C(+57.02)LQN(+.98)LADKTEN(+.98)ADKR	6832	15	97	97	15	4452148	4	19.73	-	15442000000	17768313	-0.7		Carbamidomethylation; Deamidation (NQ)	93 95 99 100 100 100 99 99 99 100 99 98 97 97 93	C(+57.02)LQN(+.98)LADKTEN(+.98)ADKR	HCD
1	210707-MClass-21_B_amazonicus-MELD-LSM-R.raw	17330	EGLAPADLTK	11177	10	97	97	10	5077766	2	26.71	-	204570000000	10135393	-0.7			98 96 100 100 99 97 97 98 98 95	EGLAPADLTK	HCD
1	210707-MClass-21_B_amazonicus-MELD-LSM-R.raw	25956	ANM(+15.99)N(+.98)TVGLC(+57.02)K	6481	10	97	97	10	5627569	2	19.23	-	1092000000	11235002	-0.9		Oxidation (M); Deamidation (NQ); Carbamidomethylation	92 94 99 99 99 99 98 98 100 100	ANM(+15.99)N(+.98)TVGLC(+57.02)K	HCD
1	210707-MClass-21_B_amazonicus-MELD-LSM-R.raw	54605	KAADSLSSLLPLPVVNK	27398	17	97	97	17	8765156	2	52.76	-	357830000000	17510193	-1.5			96 93 93 93 98 99 100 100 100 100 100 100 97 98 100 99 96	KAADSLSSLLPLPVVNK	HCD
1	210707-MClass-21_B_amazonicus-MELD-LSM-R.raw	13380	FSSAAVSAVK	18665	10	97	97	10	4837659	2	38.55	-	474300000	9655181	-0.9	tr|A0A1W7RA04|A0A1W7RA04_9SCOR		100 100 100 100 100 99 94 94 96 95	FSSAAVSAVK	HCD
1	210707-MClass-21_B_amazonicus-MELD-LSM-R.raw	41048	C(+57.02)TYNADADLVPK	11376	12	97	97	12	6838188	2	26.94	-	10318000000	13656235	-0.3	tr|A0A1W7R9W4|A0A1W7R9W4_9SCOR	Carbamidomethylation	87 94 100 100 100 99 98 99 100 100 100 97	C(+57.02)TYNADADLVPK	HCD
1	210707-MClass-21_B_amazonicus-MELD-LSM-R.raw	25957	ANM(+15.99)N(+.98)TVGLC(+57.02)K	6296	10	97	97	10	5627572	2	18.62	-	14983000000	11235002	-0.3		Oxidation (M); Deamidation (NQ); Carbamidomethylation	89 95 100 99 99 99 98 99 100 100	ANM(+15.99)N(+.98)TVGLC(+57.02)K	HCD
1	210707-MClass-21_B_amazonicus-MELD-LSM-R.raw	55413	GFGC(+57.02)MANVN(+.98)M(+15.99)MGGC(+57.02)EK	16079	16	97	97	16	8903335	2	34.27	-	94341000000	17786555	-1.7		Carbamidomethylation; Deamidation (NQ); Oxidation (M)	83 91 100 100 100 100 100 99 100 99 98 99 99 99 97 100	GFGC(+57.02)MANVN(+.98)M(+15.99)MGGC(+57.02)EK	HCD
1	210707-MClass-21_B_amazonicus-MELD-LSM-R.raw	17323	QAHANLC(+57.02)LFDHDTKTEK	11630	17	97	97	17	5077442	4	27.34	-	1011000000	20269531	-2.7	tr|A0A1L4BJ71|A0A1L4BJ71_HEMLE	Carbamidomethylation	95 97 98 99 99 100 100 100 100 100 99 99 91 88 97 99 100	QAHANLC(+57.02)LFDHDTKTEK	HCD
1	210707-MClass-21_B_amazonicus-MELD-LSM-R.raw	48680	TMMNC(+57.02)KC(+57.02)EEAFK	7783	12	97	97	12	7748180	2	21.26	-	7903400000	15476240	-1.7	tr|A0A1L4BJ57|A0A1L4BJ57_HEMLE:tr|A0A1W7RA04|A0A1W7RA04_9SCOR:tr|A0A1L4BJ64|A0A1L4BJ64_HEMLE	Carbamidomethylation	99 99 100 99 99 94 95 96 97 98 99 97	TMMNC(+57.02)KC(+57.02)EEAFK	HCD
1	210707-MClass-21_B_amazonicus-MELD-LSM-R.raw	46720	YVHALVN(+.98)SLPGVPK	19725	14	97	97	14	7479196	2	39.81	-	3221900000000	14938242	0.3		Deamidation (NQ)	99 99 100 100 100 100 100 99 99 88 89 99 100 97	YVHALVN(+.98)SLPGVPK	HCD
1	210707-MClass-21_B_amazonicus-MELD-LSM-R.raw	12010	LVTNM(+15.99)MHQAVHK	4812	12	97	97	12	4755763	3	12.70	-	540900000000	14237065	0.3		Oxidation (M)	100 100 100 98 97 96 96 97 97 99 98 96	LVTNM(+15.99)MHQAVHK	HCD
1	210707-MClass-21_B_amazonicus-MELD-LSM-R.raw	20077	VFNKN(+.98)TLGR	15590	9	97	97	9	5252909	2	33.73	-	28472000000	10485664	0.8		Deamidation (NQ)	100 100 100 100 100 91 90 99 100	VFNKN(+.98)TLGR	HCD
1	210707-MClass-21_B_amazonicus-MELD-LSM-R.raw	54916	TSLM(+15.99)NC(+57.02)DC(+57.02)EEADFR	10443	14	97	97	14	8823372	2	25.60	-	10325000000	17626597	0.1	tr|A0A1L4BJ64|A0A1L4BJ64_HEMLE	Oxidation (M); Carbamidomethylation	85 91 100 100 100 100 100 99 99 99 98 98 99 100	TSLM(+15.99)NC(+57.02)DC(+57.02)EEADFR	HCD
1	210707-MClass-21_B_amazonicus-MELD-LSM-R.raw	47983	LLLN(+.98)TFTC(+57.02)TTTLK	24838	13	97	97	13	7639113	2	48.49	-	81207000000	15258062	1.2		Deamidation (NQ); Carbamidomethylation	96 100 100 100 100 100 99 97 95 96 97 95 95	LLLN(+.98)TFTC(+57.02)TTTLK	HCD
1	210707-MClass-21_B_amazonicus-MELD-LSM-R.raw	32941	YGLTNTGTYTK	9222	11	97	97	11	6098034	2	23.47	-	19204000000	12175928	-0.4	tr|A0A1L4BJ57|A0A1L4BJ57_HEMLE:tr|A0A1L4BJ64|A0A1L4BJ64_HEMLE		100 99 100 100 99 98 93 94 98 99 95	YGLTNTGTYTK	HCD
1	210707-MClass-21_B_amazonicus-MELD-LSM-R.raw	19205	QC(+57.02)LDKLEGFFSSK	21522	13	97	97	13	5202587	3	42.86	-	780380000000	15577498	2.8		Carbamidomethylation	87 94 100 100 99 100 100 99 99 99 100 100 94	QC(+57.02)LDKLEGFFSSK	HCD
1	210707-MClass-21_B_amazonicus-MELD-LSM-R.raw	43987	C(+57.02)YGNLVQTC(+57.02)ALK	14158	12	97	97	12	7138428	2	31.35	-	25206000000	14256746	-2.5		Carbamidomethylation	98 98 99 99 100 100 98 96 92 94 97 100	C(+57.02)YGNLVQTC(+57.02)ALK	HCD
1	210707-MClass-21_B_amazonicus-MELD-LSM-R.raw	18903	LGPFFLTLK	30442	9	97	97	9	5183158	2	57.82	-	30327000000	10346165	0.6			99 99 99 99 99 98 97 95 93	LGPFFLTLK	HCD
1	210707-MClass-21_B_amazonicus-MELD-LSM-R.raw	43952	LPFTPYAWSSEK	23457	12	97	97	12	7133566	2	46.15	-	209950000000	14246975	0.8			100 99 100 100 97 94 95 97 97 97 99 99	LPFTPYAWSSEK	HCD
1	210707-MClass-21_B_amazonicus-MELD-LSM-R.raw	41678	GYFNNVDAC(+57.02)C(+57.02)R	11424	11	97	97	11	6882799	2	27.10	-	2418800000000	13745444	0.6		Carbamidomethylation	86 91 100 99 99 100 100 99 100 100 100	GYFNNVDAC(+57.02)C(+57.02)R	HCD
1	210707-MClass-21_B_amazonicus-MELD-LSM-R.raw	36023	SDN(+.98)NTQSLC(+57.02)GGFLLSKR	15480	17	97	97	17	6333059	3	33.38	-	209180000000	18968999	-2.1	tr|A0AAD4GWH1|A0AAD4GWH1_ASPNN	Deamidation (NQ); Carbamidomethylation	94 98 100 99 99 98 99 99 99 98 95 97 99 99 96 96 98	SDN(+.98)NTQSLC(+57.02)GGFLLSKR	HCD
1	210707-MClass-21_B_amazonicus-MELD-LSM-R.raw	55554	SC(+57.02)EPSVGGC(+57.02)C(+57.02)NDGVC(+57.02)K	5735	16	97	97	16	8933361	2	17.89	-	70774000000	17846587	-0.6		Carbamidomethylation	88 91 100 100 100 100 100 100 99 98 96 98 96 97 99 100	SC(+57.02)EPSVGGC(+57.02)C(+57.02)NDGVC(+57.02)K	HCD
1	210707-MClass-21_B_amazonicus-MELD-LSM-R.raw	54944	GFGC(+57.02)MANMN(+.98)VMGGC(+57.02)EK	20430	16	97	97	16	8823398	2	41.35	-	7648200000000	17626606	2.5	Q5WR01|KBX32_OPICA	Carbamidomethylation; Deamidation (NQ)	80 89 100 100 100 100 100 100 100 100 100 100 99 99 97 100	GFGC(+57.02)MANMN(+.98)VMGGC(+57.02)EK	HCD
1	210707-MClass-21_B_amazonicus-MELD-LSM-R.raw	38086	SGC(+57.02)FC(+57.02)QLGYGR	12039	11	97	97	11	6527792	2	28.07	-	1441600000000	13035437	0.2		Carbamidomethylation	95 89 100 100 100 100 100 100 100 97 94	SGC(+57.02)FC(+57.02)QLGYGR	HCD
1	210707-MClass-21_B_amazonicus-MELD-LSM-R.raw	44364	C(+57.02)TLQC(+57.02)NMGC(+57.02)YK	9138	11	97	97	11	7177848	2	23.55	-	49873000000	14335559	-0.6		Carbamidomethylation	94 96 100 99 99 97 97 99 99 99 95	C(+57.02)TLQC(+57.02)NMGC(+57.02)YK	HCD
1	210707-MClass-21_B_amazonicus-MELD-LSM-R.raw	42757	LVEVDNPDETLR	12156	12	97	97	12	7003574	2	28.07	-	146240000000	13986990	0.9			97 98 100 100 100 99 95 97 97 94 96 99	LVEVDNPDETLR	HCD
1	210707-MClass-21_B_amazonicus-MELD-LSM-R.raw	55119	C(+57.02)MKTSQVEGFC(+57.02)HGTK	5786	15	97	97	15	8853904	2	17.91	-	6876600000	17687695	-1.9	tr|T1DP99|T1DP99_9SCOR:tr|T1E6W8|T1E6W8_9SCOR:Q0GY40|KBX3_HOFGE:Q5WR03|KBX31_OPICA:tr|A0A1W7RB11|A0A1W7RB11_9SCOR:Q5WR01|KBX32_OPICA:Q5WQZ7|KBX33_OPICA:Q5WQZ9|KBX34_OPICA	Carbamidomethylation	98 97 100 100 99 98 99 99 95 95 97 96 98 97 96	C(+57.02)MKTSQVEGFC(+57.02)HGTK	HCD
1	210707-MClass-21_B_amazonicus-MELD-LSM-R.raw	54502	Q(+.98)LPLSDEYGKC(+57.02)VSPR	14209	15	97	97	15	8754252	2	31.37	-	188280000000	17488403	-2.6		Deamidation (NQ); Carbamidomethylation	99 100 100 100 100 100 100 99 98 96 94 95 98 98 89	Q(+.98)LPLSDEYGKC(+57.02)VSPR	HCD
1	210707-MClass-21_B_amazonicus-MELD-LSM-R.raw	10797	YSLLLSLK	23548	8	97	97	8	4687920	2	46.24	-	4385000000	9355692	0.3			98 99 100 100 99 98 95 92	YSLLLSLK	HCD
1	210707-MClass-21_B_amazonicus-MELD-LSM-R.raw	11481	LLSKPAELGDFVK	18155	13	97	97	13	4729406	3	37.49	-	19050000000	14158022	-1.6			100 99 100 100 98 97 98 99 97 98 97 97 90	LLSKPAELGDFVK	HCD
1	210707-MClass-21_B_amazonicus-MELD-LSM-R.raw	16992	YLTC(+57.02)VLNK	10698	8	97	97	8	5057708	2	25.89	-	11291000000	10095267	0.4		Carbamidomethylation	100 100 100 98 98 99 97 90	YLTC(+57.02)VLNK	HCD
1	210707-MClass-21_B_amazonicus-MELD-LSM-R.raw	55354	C(+57.02)LQN(+.98)LADKTEDADKR	7772	15	97	97	15	8894193	2	21.28	-	35257000000	17768313	-4.1		Carbamidomethylation; Deamidation (NQ)	96 95 96 99 100 99 99 97 97 98 98 95 97 98 99	C(+57.02)LQN(+.98)LADKTEDADKR	HCD
1	210707-MClass-21_B_amazonicus-MELD-LSM-R.raw	27005	LVTNMMHQAVHKVAK	7688	15	97	97	15	5696449	3	21.00	-	925920000000	17059121	0.4			100 100 100 99 97 96 94 96 97 98 96 98 99 98 96	LVTNMMHQAVHKVAK	HCD
1	210707-MClass-21_B_amazonicus-MELD-LSM-R.raw	58849	TKYGLTNTGTYTMMNC(+57.02)K	14132	17	97	97	17	9924500	2	31.35	-	54368000000	19828901	-2.4	tr|A0A1L4BJ57|A0A1L4BJ57_HEMLE:tr|A0A1W7RA04|A0A1W7RA04_9SCOR:tr|A0A1L4BJ64|A0A1L4BJ64_HEMLE	Carbamidomethylation	97 97 100 99 100 100 99 99 97 95 93 94 97 99 99 99 96	TKYGLTNTGTYTMMNC(+57.02)K	HCD
1	210707-MClass-21_B_amazonicus-MELD-LSM-R.raw	7454	DLQ(+.98)KPGVC(+57.02)HGTK	6317	12	97	97	12	4475599	3	18.88	-	163680000000	13396555	1.7	tr|T1DP99|T1DP99_9SCOR:tr|T1E6W8|T1E6W8_9SCOR:Q0GY40|KBX3_HOFGE:Q5WR03|KBX31_OPICA:tr|A0A1W7RB11|A0A1W7RB11_9SCOR:Q5WR01|KBX32_OPICA:Q5WQZ7|KBX33_OPICA:Q5WQZ9|KBX34_OPICA:tr|T1DMR0|T1DMR0_9SCOR	Deamidation (NQ); Carbamidomethylation	98 99 99 99 99 97 98 99 97 97 95 94	DLQ(+.98)KPGVC(+57.02)HGTK	HCD
1	210707-MClass-21_B_amazonicus-MELD-LSM-R.raw	13402	NLLKHFKPLLAR	14404	12	97	97	12	4839735	3	31.80	-	61572000000	14488979	0.5			94 99 100 100 100 100 100 100 99 96 92 92	NLLKHFKPLLAR	HCD
1	210707-MClass-21_B_amazonicus-MELD-LSM-R.raw	11643	SYTGNMFK	10501	8	97	97	8	4742180	2	25.58	-	88826000000	9464218	-0.3			99 99 100 98 96 96 99 95	SYTGNMFK	HCD
1	210707-MClass-21_B_amazonicus-MELD-LSM-R.raw	9861	APLNKYVKPLTGLLYR	21341	16	97	97	16	4622796	4	42.74	-	158330000000	18450876	0.9			100 98 99 99 98 93 95 98 97 98 99 99 100 99 92 97	APLNKYVKPLTGLLYR	HCD
1	210707-MClass-21_B_amazonicus-MELD-LSM-R.raw	8272	FADLHM(+15.99)R	6323	7	97	97	7	4532184	2	17.77	-	26270000000	9044225	-0.2		Oxidation (M)	98 98 99 99 98 99 92	FADLHM(+15.99)R	HCD
1	210707-MClass-21_B_amazonicus-MELD-LSM-R.raw	54398	FSYN(+.98)TAENGAGC(+57.02)YYK	9769	15	97	97	15	8733568	2	24.19	-	243230000000	17447039	-2.7		Deamidation (NQ); Carbamidomethylation	99 100 100 100 100 99 99 91 92 96 96 99 95 99 100	FSYN(+.98)TAENGAGC(+57.02)YYK	HCD
1	210707-MClass-21_B_amazonicus-MELD-LSM-R.raw	43911	LVTNMM(+15.99)HQAVHK	4201	12	97	97	12	7128605	2	12.70	-	1172800000000	14237065	-0.1		Oxidation (M)	99 99 99 97 93 97 96 97 98 99 99 97	LVTNMM(+15.99)HQAVHK	HCD
1	210707-MClass-21_B_amazonicus-MELD-LSM-R.raw	11364	DADAN(+.98)LVPK	7256	9	97	97	9	4722412	2	20.20	-	81032000000	9424658	2.2		Deamidation (NQ)	94 93 99 99 97 99 100 100 97	DADAN(+.98)LVPK	HCD
1	210707-MClass-21_B_amazonicus-MELD-LSM-R.raw	24825	LLLEDYTDK	14859	9	97	97	9	5552895	2	32.54	-	120090000000	11085652	-0.7			95 100 100 99 99 99 97 97 93	LLLEDYTDK	HCD
1	210707-MClass-21_B_amazonicus-MELD-LSM-R.raw	35059	C(+57.02)GPSQNFN(+.98)DEKKVC(+57.02)NYAN(+.98)QVK	11354	21	97	97	21	6262808	4	27.08	-	1021400000000	25010950	-0.4		Carbamidomethylation; Deamidation (NQ)	100 100 100 99 98 99 99 99 98 99 98 98 97 96 96 96 96 95 94 91 100	C(+57.02)GPSQNFN(+.98)DEKKVC(+57.02)NYAN(+.98)QVK	HCD
1	210707-MClass-21_B_amazonicus-MELD-LSM-R.raw	11663	YTGDMFKNLFGK	26336	12	97	97	12	4742366	3	50.85	-	17989000000	14196855	1.7			99 99 99 99 97 98 98 94 95 98 98 96	YTGDMFKNLFGK	HCD
1	210707-MClass-21_B_amazonicus-MELD-LSM-R.raw	57225	LC(+57.02)GGDSGGPLC(+57.02)LFN(+.98)QGSK	23137	18	97	97	18	9344200	2	45.94	-	236350000000	18668240	0.8		Carbamidomethylation; Deamidation (NQ)	99 99 99 91 96 100 100 100 98 98 99 99 99 99 98 94 95 94	LC(+57.02)GGDSGGPLC(+57.02)LFN(+.98)QGSK	HCD
1	210707-MClass-21_B_amazonicus-MELD-LSM-R.raw	12010	LVTNM(+15.99)MHQAVHK	4086	12	97	97	12	4755763	3	12.70	-	540900000000	14237065	0.3		Oxidation (M)	100 100 99 98 96 95 96 97 97 98 97 96	LVTNM(+15.99)MHQAVHK	HCD
1	210707-MClass-21_B_amazonicus-MELD-LSM-R.raw	43759	GLTEKKVQDYLK	9977	12	97	97	12	7114025	2	24.62	-	948840000000	14207925	-1.5	Q0GY40|KBX3_HOFGE:tr|A0A1W7RB11|A0A1W7RB11_9SCOR		90 95 99 99 99 99 99 96 99 99 100 95	GLTEKKVQDYLK	HCD
1	210707-MClass-21_B_amazonicus-MELD-LSM-R.raw	59600	M(+15.99)TEGFGC(+57.02)MANMN(+.98)TVGLC(+57.02)K	22496	18	97	97	18	10194139	2	43.65	-	328690000000	20368135	-0.1	Q5WR01|KBX32_OPICA	Oxidation (M); Carbamidomethylation; Deamidation (NQ)	82 82 100 99 100 100 100 100 100 99 98 99 99 100 100 100 100 100	M(+15.99)TEGFGC(+57.02)MANMN(+.98)TVGLC(+57.02)K	HCD
1	210707-MClass-21_B_amazonicus-MELD-LSM-R.raw	2852	WWEYR	16371	5	97	97	5	4201960	2	34.80	-	3564300000	8383762	1.4			98 95 98 98 99	WWEYR	HCD
1	210707-MClass-21_B_amazonicus-MELD-LSM-R.raw	8622	LPSDEYGK	12847	8	97	97	8	4547213	2	29.31	-	12504000000	9074286	-0.8	tr|A0A1W7RAQ5|A0A1W7RAQ5_9SCOR		96 93 100 100 100 100 100 93	LPSDEYGK	HCD
1	210707-MClass-21_B_amazonicus-MELD-LSM-R.raw	61574	LTPGTPTLSFPEC(+57.02)C(+57.02)PWSSSR	21678	20	97	97	20	11405269	2	43.28	-	189160000000	22790349	1.9		Carbamidomethylation	100 99 99 99 100 99 99 100 100 100 97 98 97 98 93 95 85 95 100 100	LTPGTPTLSFPEC(+57.02)C(+57.02)PWSSSR	HCD
1	210707-MClass-21_B_amazonicus-MELD-LSM-R.raw	609	C(+57.02)VFNKDTLGR	8809	10	97	97	10	4038741	3	22.97	-	1938300000000	12085972	2.8		Carbamidomethylation	98 100 100 99 99 100 93 90 97 100	C(+57.02)VFNKDTLGR	HCD
1	210707-MClass-21_B_amazonicus-MELD-LSM-R.raw	8815	VDSLPGVPK	11779	9	97	97	9	4562635	2	27.40	-	195050000000	9105123	0.2	tr|A0A1L4BJ64|A0A1L4BJ64_HEMLE		98 99 99 99 96 95 98 98 95	VDSLPGVPK	HCD
1	210707-MClass-21_B_amazonicus-MELD-LSM-R.raw	47199	VLTNMMHQAVHVK	9626	13	97	97	13	7543976	2	24.05	-	12580000000	15067800	0.4			99 99 97 95 98 98 94 95 96 97 99 100 100	VLTNMMHQAVHVK	HCD
1	210707-MClass-21_B_amazonicus-MELD-LSM-R.raw	27721	LEWN(+.98)DELAR	18040	9	97	97	9	5737744	2	37.65	-	790280000000	11455352	-0.8	tr|A0A1L4BJ71|A0A1L4BJ71_HEMLE	Deamidation (NQ)	96 99 98 98 98 98 95 96 99	LEWN(+.98)DELAR	HCD
1	210707-MClass-21_B_amazonicus-MELD-LSM-R.raw	9035	LEGFFSSK	15198	8	97	97	8	4577350	2	33.00	-	26971000000	9134545	1.0			99 100 99 98 98 97 96 93	LEGFFSSK	HCD
1	210707-MClass-21_B_amazonicus-MELD-LSM-R.raw	52111	TTAVGYLLDKPSC(+57.02)TK	14043	15	97	97	15	8274296	2	31.22	-	75573000000	16528442	0.2		Carbamidomethylation	100 100 98 99 100 100 100 100 100 99 93 92 93 95 95	TTAVGYLLDKPSC(+57.02)TK	HCD
1	210707-MClass-21_B_amazonicus-MELD-LSM-R.raw	27356	TEYN(+.98)FDPGAK	11151	10	97	97	10	5717532	2	26.63	-	60983000000	11414927	-0.7		Deamidation (NQ)	98 99 100 99 99 99 97 96 95 93	TEYN(+.98)FDPGAK	HCD
1	210707-MClass-21_B_amazonicus-MELD-LSM-R.raw	47055	MC(+57.02)ANMN(+.98)VMGGC(+57.02)EK	13415	13	97	97	13	7517827	2	29.93	-	386850000000	15015493	1.0		Carbamidomethylation; Deamidation (NQ)	86 94 100 99 99 100 100 99 99 98 98 96 99	MC(+57.02)ANMN(+.98)VMGGC(+57.02)EK	HCD
1	210707-MClass-21_B_amazonicus-MELD-LSM-R.raw	59600	M(+15.99)TEGFGC(+57.02)MANMN(+.98)TVGLC(+57.02)K	22378	18	97	97	18	10194139	2	43.65	-	328690000000	20368135	-0.1	Q5WR01|KBX32_OPICA	Oxidation (M); Carbamidomethylation; Deamidation (NQ)	82 83 100 100 100 100 100 99 99 99 99 99 99 99 99 99 99 100	M(+15.99)TEGFGC(+57.02)MANMN(+.98)TVGLC(+57.02)K	HCD
1	210707-MClass-21_B_amazonicus-MELD-LSM-R.raw	8272	FADLHM(+15.99)R	5972	7	97	97	7	4532184	2	17.77	-	26270000000	9044225	-0.2		Oxidation (M)	97 98 99 99 98 99 92	FADLHM(+15.99)R	HCD
1	210707-MClass-21_B_amazonicus-MELD-LSM-R.raw	28776	LLQQVDTSTR	7271	10	97	97	10	5808175	2	20.50	-	110360000000	11596196	0.7	tr|A0A2I9LPD0|A0A2I9LPD0_9SCOR		100 100 99 98 99 99 97 91 95 98	LLQQVDTSTR	HCD
1	210707-MClass-21_B_amazonicus-MELD-LSM-R.raw	49115	YTGQ(+.98)N(+.98)GVVAWLVVR	29605	14	97	97	14	7824116	2	56.40	-	28744000000	15628093	-0.4		Deamidation (NQ)	99 100 100 100 100 100 100 100 100 99 99 96 95 79	YTGQ(+.98)N(+.98)GVVAWLVVR	HCD
1	210707-MClass-21_B_amazonicus-MELD-LSM-R.raw	51646	GFGC(+57.02)MANMN(+.98)TVGLHK	17258	15	97	97	15	8193646	2	36.25	-	59129000000	16367161	-0.9	Q5WR01|KBX32_OPICA	Carbamidomethylation; Deamidation (NQ)	91 92 100 100 100 100 100 99 99 99 98 95 98 95 96	GFGC(+57.02)MANMN(+.98)TVGLHK	HCD
1	210707-MClass-21_B_amazonicus-MELD-LSM-R.raw	24822	QAPQYFEVK	13728	9	97	97	9	5552853	2	30.61	-	102920000000	11085552	0.7			97 99 99 97 96 97 99 98 95	QAPQYFEVK	HCD
1	210707-MClass-21_B_amazonicus-MELD-LSM-R.raw	3047	GLLKEQYFHK	9826	10	97	97	10	4215682	3	24.54	-	45977000000	12616819	0.8	tr|A0A1W7RAQ5|A0A1W7RAQ5_9SCOR		90 93 100 99 99 98 99 99 99 100	GLLKEQYFHK	HCD
1	210707-MClass-21_B_amazonicus-MELD-LSM-R.raw	6650	C(+57.02)MKTSQVEGFC(+57.02)HGTK	5767	15	97	97	15	4431998	4	17.91	-	90274000000	17687695	0.2	tr|T1DP99|T1DP99_9SCOR:tr|T1E6W8|T1E6W8_9SCOR:Q0GY40|KBX3_HOFGE:Q5WR03|KBX31_OPICA:tr|A0A1W7RB11|A0A1W7RB11_9SCOR:Q5WR01|KBX32_OPICA:Q5WQZ7|KBX33_OPICA:Q5WQZ9|KBX34_OPICA	Carbamidomethylation	99 95 98 96 97 98 100 100 99 99 100 99 97 95 91	C(+57.02)MKTSQVEGFC(+57.02)HGTK	HCD
1	210707-MClass-21_B_amazonicus-MELD-LSM-R.raw	50725	AADGGSVDFEDEDER	9298	15	97	97	15	8063234	2	23.68	-	5841400000	16106331	-0.5	tr|A0A1W7RAM0|A0A1W7RAM0_9SCOR		96 95 100 100 100 100 100 100 99 99 98 88 92 98 99	AADGGSVDFEDEDER	HCD
1	210707-MClass-21_B_amazonicus-MELD-LSM-R.raw	54607	KAADSLSSLLPLVPVNK	27002	17	97	97	17	8765172	2	52.00	-	115190000000	17510193	0.3	tr|A0A1W7RAM0|A0A1W7RAM0_9SCOR		99 98 99 100 99 99 99 98 99 100 97 94 91 88 99 99 100	KAADSLSSLLPLVPVNK	HCD
1	210707-MClass-21_B_amazonicus-MELD-LSM-R.raw	-	GFGC(+57.02)MANMN(+.98)TVGLC(+57.02)K	20419	15	97	97	15	8308530	2	41.30	-	0	16596877	2.3	Q5WR01|KBX32_OPICA	Carbamidomethylation; Deamidation (NQ)	88 90 100 100 100 100 99 98 99 99 98 95 97 99 100	GFGC(+57.02)MANMN(+.98)TVGLC(+57.02)K	HCD
1	210707-MClass-21_B_amazonicus-MELD-LSM-R.raw	43911	LVTNMM(+15.99)HQAVHK	4465	12	97	97	12	7128605	2	12.70	-	1172800000000	14237065	-0.1		Oxidation (M)	100 100 99 95 92 97 97 97 98 99 99 96	LVTNMM(+15.99)HQAVHK	HCD
1	210707-MClass-21_B_amazonicus-MELD-LSM-R.raw	28738	MDM(+15.99)AC(+57.02)SMGMGSDKFR	14350	15	97	97	15	5805598	3	31.00	-	2300300000000	17386606	-1.8		Oxidation (M); Carbamidomethylation	89 99 99 99 100 100 99 99 99 99 94 96 97 96 98	MDM(+15.99)AC(+57.02)SMGMGSDKFR	HCD
1	210707-MClass-21_B_amazonicus-MELD-LSM-R.raw	40065	LGC(+57.02)GFAHC(+57.02)LAGGK	11736	13	97	97	13	6743184	2	27.56	-	144690000000	13466223	-0.1		Carbamidomethylation	99 99 100 100 100 100 97 94 94 95 97 97 95	LGC(+57.02)GFAHC(+57.02)LAGGK	HCD
1	210707-MClass-21_B_amazonicus-MELD-LSM-R.raw	57603	AEGSC(+57.02)EVN(+.98)GMTLPSGQEK	12298	18	97	97	18	9479105	2	28.18	-	322770000000	18938083	-1.0		Carbamidomethylation; Deamidation (NQ)	89 92 98 98 100 100 100 100 100 100 100 100 99 97 93 95 97 96	AEGSC(+57.02)EVN(+.98)GMTLPSGQEK	HCD
1	210707-MClass-21_B_amazonicus-MELD-LSM-R.raw	18687	VMALSVSTPK	13419	10	97	97	10	5167914	2	30.11	-	34268000000	10315685	-0.3	tr|A0A1W7RA02|A0A1W7RA02_9SCOR		99 99 100 100 99 97 96 96 95 94	VMALSVSTPK	HCD
1	210707-MClass-21_B_amazonicus-MELD-LSM-R.raw	43759	GLTEKKVQDYLK	9862	12	97	97	12	7114025	2	24.62	-	948840000000	14207925	-1.5	Q0GY40|KBX3_HOFGE:tr|A0A1W7RB11|A0A1W7RB11_9SCOR		90 91 99 100 100 100 99 96 99 99 100 98	GLTEKKVQDYLK	HCD
1	210707-MClass-21_B_amazonicus-MELD-LSM-R.raw	4676	YTGDMFK	9724	7	97	97	7	4311944	2	24.46	-	16636000000	8603738	0.5			99 99 99 99 96 98 93	YTGDMFK	HCD
1	210707-MClass-21_B_amazonicus-MELD-LSM-R.raw	8272	FADLHM(+15.99)R	6648	7	97	97	7	4532184	2	17.77	-	26270000000	9044225	-0.2		Oxidation (M)	97 98 99 98 97 99 93	FADLHM(+15.99)R	HCD
1	210707-MClass-21_B_amazonicus-MELD-LSM-R.raw	11970	FGTLLSALK	20573	9	97	97	9	4752896	2	41.45	-	72558000000	9485644	0.4			99 99 100 100 99 95 95 95 94	FGTLLSALK	HCD
1	210707-MClass-21_B_amazonicus-MELD-LSM-R.raw	54398	FSYDTAENGAGC(+57.02)YYK	9651	15	97	97	15	8733568	2	24.19	-	243230000000	17447039	-2.7		Carbamidomethylation	98 99 100 100 100 100 99 94 93 95 94 98 95 98 100	FSYDTAENGAGC(+57.02)YYK	HCD
1	210707-MClass-21_B_amazonicus-MELD-LSM-R.raw	52814	GFGC(+57.02)MANM(+15.99)DTVGLC(+57.02)K	17888	15	97	97	15	8388474	2	38.87	-	512390000000	16756826	-1.4	Q5WR01|KBX32_OPICA	Carbamidomethylation; Oxidation (M)	82 88 100 100 100 99 98 99 99 99 99 99 99 100 100	GFGC(+57.02)MANM(+15.99)DTVGLC(+57.02)K	HCD
1	210707-MClass-21_B_amazonicus-MELD-LSM-R.raw	61030	LLFC(+57.02)N(+.98)FSENDPPEC(+57.02)NNVK	21381	18	97	97	18	10994797	2	42.76	-	27136000000	21969456	-0.3		Carbamidomethylation; Deamidation (NQ)	98 99 98 99 100 100 100 99 98 100 100 97 98 96 94 95 89 96	LLFC(+57.02)N(+.98)FSENDPPEC(+57.02)NNVK	HCD
1	210707-MClass-21_B_amazonicus-MELD-LSM-R.raw	24514	YDADADLVPK	11087	10	97	97	10	5537722	2	26.59	-	54275000000	11055291	0.8	tr|A0A1W7R9W4|A0A1W7R9W4_9SCOR		100 100 99 98 90 94 98 100 100 97	YDADADLVPK	HCD
1	210707-MClass-21_B_amazonicus-MELD-LSM-R.raw	4160	GPVC(+57.02)HGTK	6429	8	97	97	8	4282112	2	18.94	-	69507000000	8544069	1.1	tr|T1DP99|T1DP99_9SCOR:tr|T1E6W8|T1E6W8_9SCOR:Q0GY40|KBX3_HOFGE:Q5WR03|KBX31_OPICA:tr|A0A1W7RB11|A0A1W7RB11_9SCOR:Q5WR01|KBX32_OPICA:Q5WQZ7|KBX33_OPICA:Q5WQZ9|KBX34_OPICA	Carbamidomethylation	92 96 100 100 99 100 99 94	GPVC(+57.02)HGTK	HCD
1	210707-MClass-21_B_amazonicus-MELD-LSM-R.raw	53318	C(+57.02)ANYDQC(+57.02)QPVC(+57.02)ER	5740	13	97	97	13	8503369	2	17.87	-	30251000000	16986548	2.6		Carbamidomethylation	98 96 99 100 100 99 100 99 94 95 97 94 97	C(+57.02)ANYDQC(+57.02)QPVC(+57.02)ER	HCD
1	210707-MClass-21_B_amazonicus-MELD-LSM-R.raw	53156	FGGC(+57.02)M(+15.99)ANM(+15.99)DTVGLC(+57.02)K	12129	15	97	97	15	8468446	2	27.99	-	15149000000	16916775	-1.7	Q5WR01|KBX32_OPICA	Carbamidomethylation; Oxidation (M)	83 87 100 100 100 100 99 99 99 99 99 98 99 100 100	FGGC(+57.02)M(+15.99)ANM(+15.99)DTVGLC(+57.02)K	HCD
1	210707-MClass-21_B_amazonicus-MELD-LSM-R.raw	27721	LEWN(+.98)DELAR	18270	9	97	97	9	5737744	2	37.65	-	790280000000	11455352	-0.8	tr|A0A1L4BJ71|A0A1L4BJ71_HEMLE	Deamidation (NQ)	96 98 98 98 98 97 95 97 99	LEWN(+.98)DELAR	HCD
1	210707-MClass-21_B_amazonicus-MELD-LSM-R.raw	52621	GC(+57.02)PSQNFDDEKKVC(+57.02)NYADQVK	11487	21	97	97	21	8347056	3	27.08	-	559420000000	25010950	0.0		Carbamidomethylation	95 95 99 99 98 98 99 100 100 100 99 100 99 97 97 96 93 95 95 94 100	GC(+57.02)PSQNFDDEKKVC(+57.02)NYADQVK	HCD
1	210707-MClass-21_B_amazonicus-MELD-LSM-R.raw	35716	VNGMTLPSGQEK	9080	12	97	97	12	6308175	2	23.04	-	1585700000000	12596179	2.0			100 99 100 100 100 100 99 96 91 93 97 95	VNGMTLPSGQEK	HCD
1	210707-MClass-21_B_amazonicus-MELD-LSM-R.raw	52814	GFGC(+57.02)MANM(+15.99)DTVGLC(+57.02)K	19394	15	97	97	15	8388474	2	38.87	-	512390000000	16756826	-1.4	Q5WR01|KBX32_OPICA	Carbamidomethylation; Oxidation (M)	82 89 100 100 100 99 98 98 99 99 99 99 99 100 100	GFGC(+57.02)MANM(+15.99)DTVGLC(+57.02)K	HCD
1	210707-MClass-21_B_amazonicus-MELD-LSM-R.raw	5512	FVTHNPEC(+57.02)FR	8485	10	97	97	10	4362041	3	22.23	-	49256000000	13055925	-1.6		Carbamidomethylation	99 100 100 98 97 97 98 89 96 100	FVTHNPEC(+57.02)FR	HCD
1	210707-MClass-21_B_amazonicus-MELD-LSM-R.raw	60599	MTEGFGC(+57.02)MANMN(+.98)TVGLC(+57.02)KK	20034	19	97	97	19	10754652	2	40.78	-	1879200000000	21489133	1.2	Q5WR01|KBX32_OPICA	Carbamidomethylation; Deamidation (NQ)	96 96 99 98 100 100 100 100 100 99 98 99 96 96 95 97 97 91 97	MTEGFGC(+57.02)MANMN(+.98)TVGLC(+57.02)KK	HCD
1	210707-MClass-21_B_amazonicus-MELD-LSM-R.raw	39833	AEGLAPADLTKEK	9526	13	97	97	13	6718648	2	24.03	-	9716900000	13417139	0.9			95 97 97 99 100 98 93 97 97 97 96 99 100	AEGLAPADLTKEK	HCD
1	210707-MClass-21_B_amazonicus-MELD-LSM-R.raw	12010	LVTNM(+15.99)MHQAVHK	4908	12	97	97	12	4755763	3	12.70	-	540900000000	14237065	0.3		Oxidation (M)	100 100 100 99 98 95 94 96 96 98 98 96	LVTNM(+15.99)MHQAVHK	HCD
1	210707-MClass-21_B_amazonicus-MELD-LSM-R.raw	9087	FADLYMR	15169	7	97	97	7	4582238	2	32.87	-	85535000000	9144320	1.0			97 97 98 97 96 97 100	FADLYMR	HCD
1	210707-MClass-21_B_amazonicus-MELD-LSM-R.raw	21014	DMAC(+57.02)SMGMGSDFRK	13038	14	97	97	14	5315500	3	29.58	-	872940000000	15916252	1.8		Carbamidomethylation	94 91 100 100 100 99 100 99 99 95 97 95 95 99	DMAC(+57.02)SMGMGSDFRK	HCD
1	210707-MClass-21_B_amazonicus-MELD-LSM-R.raw	373	LVDVERYPSK	6990	10	97	97	10	4025566	3	20.17	-	1190800000000	12046450	2.4			100 100 100 98 97 95 96 97 97 95	LVDVERYPSK	HCD
1	210707-MClass-21_B_amazonicus-MELD-LSM-R.raw	40542	FC(+57.02)VFNKDTLGR	15766	11	97	97	11	6788401	2	33.73	-	2410500000000	13556655	0.1		Carbamidomethylation	99 99 100 100 96 95 97 94 92 98 100	FC(+57.02)VFNKDTLGR	HCD
1	210707-MClass-21_B_amazonicus-MELD-LSM-R.raw	61425	KC(+57.02)TLQC(+57.02)NMGC(+57.02)YC(+57.02)QTGYGR	10777	18	97	97	18	11289570	2	26.07	-	142490000000	22559001	-0.3		Carbamidomethylation	99 99 99 99 95 98 97 96 99 99 99 98 94 95 93 97 98 99	KC(+57.02)TLQC(+57.02)NMGC(+57.02)YC(+57.02)QTGYGR	HCD
1	210707-MClass-21_B_amazonicus-MELD-LSM-R.raw	22217	KLTNPLTYK	11803	9	97	97	9	5393186	2	27.62	-	231510000000	10766230	-0.4			99 99 98 95 92 98 100 100 97	KLTNPLTYK	HCD
1	210707-MClass-21_B_amazonicus-MELD-LSM-R.raw	28425	KDKQLLLQLHNNLR	11665	14	97	97	14	5783444	3	27.46	-	134860000000	17320107	0.3	tr|A0A2I9LPD0|A0A2I9LPD0_9SCOR:tr|A0A1W7RAQ5|A0A1W7RAQ5_9SCOR		99 99 99 98 100 100 100 99 100 99 95 91 92 92	KDKQLLLQLHNNLR	HCD
1	210707-MClass-21_B_amazonicus-MELD-LSM-R.raw	24550	LVDVEGYPSK	10178	10	97	97	10	5537880	2	25.13	-	163880000000	11055654	-3.6			98 99 100 99 99 97 98 96 95 92	LVDVEGYPSK	HCD
1	210707-MClass-21_B_amazonicus-MELD-LSM-R.raw	20953	C(+57.02)LQDLADKAEDAN(+.98)K	11271	14	97	97	14	5312482	3	26.84	-	19329000000	15907195	2.0		Carbamidomethylation; Deamidation (NQ)	99 99 99 100 100 99 99 99 99 99 99 90 89 93	C(+57.02)LQDLADKAEDAN(+.98)K	HCD
1	210707-MClass-21_B_amazonicus-MELD-LSM-R.raw	35501	AGKLDPADLTEK	10059	12	97	97	12	6293351	2	24.84	-	105140000000	12566611	-4.4			98 99 100 100 100 95 93 98 98 99 99 88	AGKLDPADLTEK	HCD
1	210707-MClass-21_B_amazonicus-MELD-LSM-R.raw	31337	WSDLKDVFGK	27097	10	97	97	10	5978120	2	52.00	-	28426000000	11936079	1.3			97 98 100 99 98 99 97 98 97 92	WSDLKDVFGK	HCD
1	210707-MClass-21_B_amazonicus-MELD-LSM-R.raw	239	FPAALQR	9684	7	97	97	7	4017326	2	24.51	-	88072000000	8014497	1.2			100 99 100 98 92 94 99	FPAALQR	HCD
1	210707-MClass-21_B_amazonicus-MELD-LSM-R.raw	54433	TSLMNC(+57.02)N(+.98)C(+57.02)EEAFDR	14316	14	97	97	14	8743398	2	31.80	-	80370000000	17466648	0.2		Carbamidomethylation; Deamidation (NQ)	81 88 100 100 100 100 99 99 99 99 99 99 100 100	TSLMNC(+57.02)N(+.98)C(+57.02)EEAFDR	HCD
1	210707-MClass-21_B_amazonicus-MELD-LSM-R.raw	43911	LVTNM(+15.99)MHQAVHK	4655	12	97	97	12	7128605	2	12.70	-	1172800000000	14237065	-0.1		Oxidation (M)	100 99 100 97 95 92 95 97 98 100 100 97	LVTNM(+15.99)MHQAVHK	HCD
1	210707-MClass-21_B_amazonicus-MELD-LSM-R.raw	744	TNM(+15.99)MHQAVHK	4667	10	97	97	10	4048584	3	15.89	-	53597000000	12115540	-0.6		Oxidation (M)	99 98 98 97 97 96 96 98 98 95	TNM(+15.99)MHQAVHK	HCD
1	210707-MClass-21_B_amazonicus-MELD-LSM-R.raw	2323	FWGLLAKLATK	26571	11	97	97	11	4165885	3	51.23	-	28821000000	12467437	-0.1	tr|A0A2I9LPD0|A0A2I9LPD0_9SCOR		99 99 95 98 99 99 99 99 95 94 94	FWGLLAKLATK	HCD
1	210707-MClass-21_B_amazonicus-MELD-LSM-R.raw	55412	FGGC(+57.02)MANM(+15.99)DVMGGC(+57.02)EK	19173	16	97	97	16	8903334	2	38.04	-	1336100000000	17786555	-1.9	Q5WR01|KBX32_OPICA	Carbamidomethylation; Oxidation (M)	84 88 100 100 100 100 99 98 98 99 99 99 98 98 99 100	FGGC(+57.02)MANM(+15.99)DVMGGC(+57.02)EK	HCD
1	210707-MClass-21_B_amazonicus-MELD-LSM-R.raw	49311	C(+57.02)AGGYDQC(+57.02)QPVC(+57.02)R	5316	13	97	97	13	7858131	2	17.10	-	870660000000	15696123	-0.4		Carbamidomethylation	95 94 95 98 100 100 99 99 98 93 95 99 100	C(+57.02)AGGYDQC(+57.02)QPVC(+57.02)R	HCD
1	210707-MClass-21_B_amazonicus-MELD-LSM-R.raw	52027	GFGC(+57.02)MANVDMM(+15.99)GGC(+57.02)K	15302	15	97	97	15	8258134	2	33.11	-	37551000000	16496128	-0.4	Q5WR03|KBX31_OPICA:Q5WQZ7|KBX33_OPICA	Carbamidomethylation; Oxidation (M)	84 91 100 100 100 100 99 99 99 96 98 98 98 98 100	GFGC(+57.02)MANVDMM(+15.99)GGC(+57.02)K	HCD
1	210707-MClass-21_B_amazonicus-MELD-LSM-R.raw	54277	MDMAC(+57.02)SM(+15.99)GMGSDFRK	13342	15	97	97	15	8703376	2	31.06	-	332010000000	17386606	0.1		Carbamidomethylation; Oxidation (M)	95 99 100 100 100 99 99 97 95 95 94 97 96 96 98	MDMAC(+57.02)SM(+15.99)GMGSDFRK	HCD
1	210707-MClass-21_B_amazonicus-MELD-LSM-R.raw	28182	YLTC(+57.02)VLNNR	11536	9	97	97	9	5767936	2	27.20	-	8110200000	11515757	-2.7		Carbamidomethylation	99 99 100 99 99 99 96 93 92	YLTC(+57.02)VLNNR	HCD
1	210707-MClass-21_B_amazonicus-MELD-LSM-R.raw	31917	GFGC(+57.02)MANM(+15.99)DTVGLC(+57.02)KK	12884	16	97	97	16	6022660	3	29.62	-	968930000000	18037776	-0.8	Q5WR01|KBX32_OPICA	Carbamidomethylation; Oxidation (M)	92 95 100 100 100 99 99 99 99 99 99 94 94 94 97 99	GFGC(+57.02)MANM(+15.99)DTVGLC(+57.02)KK	HCD
1	210707-MClass-21_B_amazonicus-MELD-LSM-R.raw	55887	SC(+57.02)EPSLGGC(+57.02)C(+57.02)DDGVC(+57.02)K	8365	16	97	97	16	9008351	2	21.88	-	422130000000	17996582	-1.4		Carbamidomethylation	86 89 100 100 100 100 100 99 99 98 98 98 96 97 99 100	SC(+57.02)EPSLGGC(+57.02)C(+57.02)DDGVC(+57.02)K	HCD
1	210707-MClass-21_B_amazonicus-MELD-LSM-R.raw	47390	VLN(+.98)TFTC(+57.02)TTLNTK	15954	13	97	97	13	7573826	2	34.25	-	27027000000	15127495	0.7		Deamidation (NQ); Carbamidomethylation	85 91 100 100 100 100 99 99 99 99 97 98 100	VLN(+.98)TFTC(+57.02)TTLNTK	HCD
1	210707-MClass-21_B_amazonicus-MELD-LSM-R.raw	54745	C(+57.02)ANYN(+.98)QC(+57.02)QPVC(+57.02)GER	5944	14	97	97	14	8788469	2	17.96	-	12375000000000	17556763	1.7		Carbamidomethylation; Deamidation (NQ)	90 88 100 100 100 99 100 99 96 97 99 96 99 100	C(+57.02)ANYN(+.98)QC(+57.02)QPVC(+57.02)GER	HCD
1	210707-MClass-21_B_amazonicus-MELD-LSM-R.raw	35564	AEGLN(+.98)PAN(+.98)LTEK	14843	12	97	97	12	6298099	2	32.37	-	1060700000000	12576089	-2.8		Deamidation (NQ)	97 98 99 99 100 98 96 98 99 99 99 85	AEGLN(+.98)PAN(+.98)LTEK	HCD
1	210707-MClass-21_B_amazonicus-MELD-LSM-R.raw	671	ADFVDLK	13257	7	97	97	7	4042161	2	29.93	-	6829800000	8064174	0.4			96 98 98 98 99 98 93	ADFVDLK	HCD
1	210707-MClass-21_B_amazonicus-MELD-LSM-R.raw	33205	FLGN(+.98)LWSGLSK	26929	11	97	97	11	6118279	2	51.64	-	246860000000	12216394	1.5		Deamidation (NQ)	100 100 99 99 99 99 96 94 96 95 94	FLGN(+.98)LWSGLSK	HCD
1	210707-MClass-21_B_amazonicus-MELD-LSM-R.raw	24894	AAPNELLLNR	12678	10	97	97	10	5558169	2	29.16	-	308920000000	11096194	-0.1			95 100 99 98 100 100 100 97 91 93	AAPNELLLNR	HCD
1	210707-MClass-21_B_amazonicus-MELD-LSM-R.raw	49409	LLC(+57.02)N(+.98)KDNTASVPLK	9018	14	97	97	14	7874175	2	23.28	-	595010000000	15728181	1.5		Carbamidomethylation; Deamidation (NQ)	100 100 100 100 99 99 89 87 97 98 99 99 99 97	LLC(+57.02)N(+.98)KDNTASVPLK	HCD
1	210707-MClass-21_B_amazonicus-MELD-LSM-R.raw	17335	LSFAYKGTK	8951	9	97	97	9	5077853	2	23.08	-	93009000000	10135546	1.4			99 100 100 100 100 99 94 91 93	LSFAYKGTK	HCD
1	210707-MClass-21_B_amazonicus-MELD-LSM-R.raw	50719	MDMAC(+57.02)SM(+15.99)GMGSDFR	14379	14	97	97	14	8062888	2	31.55	-	487190000000	16105657	-1.6		Carbamidomethylation; Oxidation (M)	79 98 100 100 100 100 100 99 99 98 99 99 99 93	MDMAC(+57.02)SM(+15.99)GMGSDFR	HCD
1	210707-MClass-21_B_amazonicus-MELD-LSM-R.raw	39312	MTEGFGC(+57.02)MANMDTVGLHK	20047	18	97	97	18	6669570	3	40.71	-	35758000000	19978467	1.3	Q5WR01|KBX32_OPICA	Carbamidomethylation	85 94 100 100 100 100 100 100 100 99 99 100 99 99 95 97 96 90	MTEGFGC(+57.02)MANMDTVGLHK	HCD
1	210707-MClass-21_B_amazonicus-MELD-LSM-R.raw	8130	DAC(+57.02)TFPDLC(+57.02)KK	11741	11	97	97	11	4522091	3	27.65	-	114620000000	13536057	-0.1		Carbamidomethylation	94 92 99 99 99 98 99 98 95 97 99	DAC(+57.02)TFPDLC(+57.02)KK	HCD
1	210707-MClass-21_B_amazonicus-MELD-LSM-R.raw	32872	GC(+57.02)FC(+57.02)QLGYGR	11937	10	97	97	10	6092636	2	27.91	-	9653000000	12165117	0.8		Carbamidomethylation	93 95 100 100 100 100 99 99 95 93	GC(+57.02)FC(+57.02)QLGYGR	HCD
1	210707-MClass-21_B_amazonicus-MELD-LSM-R.raw	12010	LVTNM(+15.99)MHQAVHK	5199	12	97	97	12	4755763	3	12.70	-	540900000000	14237065	0.3		Oxidation (M)	100 100 100 98 98 95 93 96 96 98 98 96	LVTNM(+15.99)MHQAVHK	HCD
1	210707-MClass-21_B_amazonicus-MELD-LSM-R.raw	7039	FADLHMR	8650	7	97	97	7	4452202	2	22.54	-	540620000000	8884276	-2.0			98 99 100 100 99 99 86	FADLHMR	HCD
1	210707-MClass-21_B_amazonicus-MELD-LSM-R.raw	35059	C(+57.02)GPSQNFDDEKKVC(+57.02)NYADQVK	11595	21	97	97	21	6262808	4	27.08	-	1021400000000	25010950	-0.4		Carbamidomethylation	100 100 100 100 99 99 100 100 99 98 96 97 96 94 96 97 94 94 94 91 100	C(+57.02)GPSQNFDDEKKVC(+57.02)NYADQVK	HCD
1	210707-MClass-21_B_amazonicus-MELD-LSM-R.raw	373	LVDVERYPSK	7217	10	97	97	10	4025566	3	20.17	-	1190800000000	12046450	2.4			100 99 99 98 99 97 97 95 94 94	LVDVERYPSK	HCD
1	210707-MClass-21_B_amazonicus-MELD-LSM-R.raw	5299	FWGLFAK	26401	7	97	97	7	4347403	2	51.00	-	403550000000	8674643	1.9			99 98 96 96 99 99 95	FWGLFAK	HCD
1	210707-MClass-21_B_amazonicus-MELD-LSM-R.raw	32377	C(+57.02)VFNKDTLGR	15691	10	97	97	10	6053057	2	33.71	-	44946000000	12085972	-0.2		Carbamidomethylation	94 96 100 99 99 99 96 94 96 99	C(+57.02)VFNKDTLGR	HCD
1	210707-MClass-21_B_amazonicus-MELD-LSM-R.raw	34351	QLLNTHNMLR	11581	10	97	97	10	6203341	2	27.32	-	151780000000	12386553	-1.3			94 99 100 99 99 98 96 89 98 100	QLLNTHNMLR	HCD
1	210707-MClass-21_B_amazonicus-MELD-LSM-R.raw	49222	MDMAC(+57.02)SMGMGSDFK	18728	14	97	97	14	7842902	2	38.70	-	111330000000	15665645	0.9		Carbamidomethylation	95 100 99 100 100 100 99 97 89 97 96 99 97 95	MDMAC(+57.02)SMGMGSDFK	HCD
1	210707-MClass-21_B_amazonicus-MELD-LSM-R.raw	44797	M(+15.99)TEGFGC(+57.02)MANMDTVGLC(+57.02)KK	19622	19	97	97	19	7226435	3	38.92	-	2004700000000	21649084	0.1	Q5WR01|KBX32_OPICA	Oxidation (M); Carbamidomethylation	95 99 100 99 99 99 99 99 99 99 98 99 98 99 99 99 95 82 90	M(+15.99)TEGFGC(+57.02)MANMDTVGLC(+57.02)KK	HCD
1	210707-MClass-21_B_amazonicus-MELD-LSM-R.raw	-	C(+57.02)GTYDADADLVPK	13353	13	97	97	13	7128221	2	30.06	-	0	14236289	0.5	tr|A0A1W7R9W4|A0A1W7R9W4_9SCOR	Carbamidomethylation	90 92 100 100 100 99 99 92 97 98 100 100 97	C(+57.02)GTYDADADLVPK	HCD
1	210707-MClass-21_B_amazonicus-MELD-LSM-R.raw	7165	LLKHFKPLLAR	9971	11	97	97	11	4459571	3	24.81	-	198820000000	13348550	-4.1			99 100 100 98 99 100 100 99 96 92 88	LLKHFKPLLAR	HCD
1	210707-MClass-21_B_amazonicus-MELD-LSM-R.raw	59599	MTEGFGC(+57.02)M(+15.99)ANMN(+.98)TVGLC(+57.02)K	18517	18	97	97	18	10194117	2	38.18	-	94437000000	20368135	-2.2	Q5WR01|KBX32_OPICA	Carbamidomethylation; Oxidation (M); Deamidation (NQ)	92 85 96 100 100 100 100 100 99 98 99 99 96 95 96 98 99 100	MTEGFGC(+57.02)M(+15.99)ANMN(+.98)TVGLC(+57.02)K	HCD
1	210707-MClass-21_B_amazonicus-MELD-LSM-R.raw	60509	M(+15.99)TEGFGC(+57.02)MANMN(+.98)VMGGC(+57.02)EK	21767	19	97	97	19	10709006	2	42.36	-	142870000000	21397861	0.3	Q5WR01|KBX32_OPICA	Oxidation (M); Carbamidomethylation; Deamidation (NQ)	77 79 100 100 100 100 100 100 100 100 100 100 100 100 100 99 99 96 100	M(+15.99)TEGFGC(+57.02)MANMN(+.98)VMGGC(+57.02)EK	HCD
1	210707-MClass-21_B_amazonicus-MELD-LSM-R.raw	46176	NC(+57.02)TYN(+.98)AN(+.98)ADLVPK	13002	13	97	97	13	7413310	2	29.41	-	301830000000	14806504	-2.0	tr|A0A1W7R9W4|A0A1W7R9W4_9SCOR	Carbamidomethylation; Deamidation (NQ)	79 90 100 100 100 100 100 99 100 100 100 100 97	NC(+57.02)TYN(+.98)AN(+.98)ADLVPK	HCD
1	210707-MClass-21_B_amazonicus-MELD-LSM-R.raw	17927	KLGC(+57.02)GFAHC(+57.02)QLGGK	7334	14	97	97	14	5115881	3	20.39	-	357440000000	15317388	2.4		Carbamidomethylation	100 100 99 97 96 97 98 97 96 95 98 97 96 95	KLGC(+57.02)GFAHC(+57.02)QLGGK	HCD
1	210707-MClass-21_B_amazonicus-MELD-LSM-R.raw	25069	EKPGVC(+57.02)HGTK	6339	10	97	97	10	5567790	2	18.92	-	20955000000	11115444	-0.9	tr|T1DP99|T1DP99_9SCOR:tr|T1E6W8|T1E6W8_9SCOR:Q0GY40|KBX3_HOFGE:Q5WR03|KBX31_OPICA:tr|A0A1W7RB11|A0A1W7RB11_9SCOR:Q5WR01|KBX32_OPICA:Q5WQZ7|KBX33_OPICA:Q5WQZ9|KBX34_OPICA:tr|T1DMR0|T1DMR0_9SCOR	Carbamidomethylation	95 95 99 99 99 99 97 98 97 94	EKPGVC(+57.02)HGTK	HCD
1	210707-MClass-21_B_amazonicus-MELD-LSM-R.raw	58603	SNVQQN(+.98)N(+.98)TPTYLPSGLVK	19726	18	97	97	18	9814933	2	40.10	-	7886000000	19609741	-1.1		Deamidation (NQ)	86 88 97 99 99 100 100 100 99 99 100 100 99 95 92 98 100 100	SNVQQN(+.98)N(+.98)TPTYLPSGLVK	HCD
1	210707-MClass-21_B_amazonicus-MELD-LSM-R.raw	37327	SYTDC(+57.02)FVNRK	8197	10	97	97	10	6453000	2	21.94	-	21825000000	12885869	-1.1		Carbamidomethylation	99 100 100 100 99 96 95 93 92 97	SYTDC(+57.02)FVNRK	HCD
1	210707-MClass-21_B_amazonicus-MELD-LSM-R.raw	28740	M(+15.99)DMAC(+57.02)SMGMGSDFRK	12637	15	97	97	15	5805607	3	28.98	-	394870000000	17386606	-0.2		Oxidation (M); Carbamidomethylation	95 99 100 100 100 100 100 100 99 99 98 99 88 86 95	M(+15.99)DMAC(+57.02)SMGMGSDFRK	HCD
1	210707-MClass-21_B_amazonicus-MELD-LSM-R.raw	52376	YGLTNTGTYTVWGTK	21080	15	97	97	15	8314135	2	42.26	-	138150000000	16608096	1.7	tr|A0A1L4BJ57|A0A1L4BJ57_HEMLE:tr|A0A1L4BJ64|A0A1L4BJ64_HEMLE		86 86 100 100 100 100 99 99 99 99 99 99 95 98 100	YGLTNTGTYTVWGTK	HCD
1	210707-MClass-21_B_amazonicus-MELD-LSM-R.raw	24894	AAPNELLLNR	12791	10	97	97	10	5558169	2	29.16	-	308920000000	11096194	-0.1			96 100 100 98 99 100 100 97 92 92	AAPNELLLNR	HCD
1	210707-MClass-21_B_amazonicus-MELD-LSM-R.raw	11970	FGTLLSALK	20458	9	97	97	9	4752896	2	41.45	-	72558000000	9485644	0.4			99 99 100 100 99 97 95 94 93	FGTLLSALK	HCD
1	210707-MClass-21_B_amazonicus-MELD-LSM-R.raw	-	SC(+57.02)EPSLGGC(+57.02)C(+57.02)NDGVC(+57.02)K	7286	16	97	97	16	9003452	2	20.42	-	0	17986743	0.8		Carbamidomethylation	86 91 100 99 99 100 100 98 98 97 96 98 96 97 99 100	SC(+57.02)EPSLGGC(+57.02)C(+57.02)NDGVC(+57.02)K	HCD
1	210707-MClass-21_B_amazonicus-MELD-LSM-R.raw	30770	LSDNEVVWVK	16285	10	97	97	10	5948181	2	34.68	-	58957000000	11876187	2.4			99 99 97 88 95 98 99 98 99 100	LSDNEVVWVK	HCD
1	210707-MClass-21_B_amazonicus-MELD-LSM-R.raw	31329	NMMHQAVHVK	9554	10	97	97	10	5977985	2	24.05	-	186100000	11935798	2.1			92 93 99 99 97 95 98 99 100 100	NMMHQAVHVK	HCD
1	210707-MClass-21_B_amazonicus-MELD-LSM-R.raw	12010	LVTNM(+15.99)MHQAVHK	3674	12	97	97	12	4755763	3	12.70	-	540900000000	14237065	0.3		Oxidation (M)	100 100 100 98 96 94 93 96 97 99 98 96	LVTNM(+15.99)MHQAVHK	HCD
1	210707-MClass-21_B_amazonicus-MELD-LSM-R.raw	46018	MAC(+57.02)SMGMGSDFRK	10182	13	97	97	13	7393047	2	25.10	-	16821000000	14765981	-2.2		Carbamidomethylation	98 100 100 100 99 98 94 94 95 97 95 96 97	MAC(+57.02)SMGMGSDFRK	HCD
1	210707-MClass-21_B_amazonicus-MELD-LSM-R.raw	45918	LAQAHANLC(+57.02)LFDHDTKTEK	11700	19	97	97	19	7380317	3	27.32	-	2376600000000	22110742	-0.4	tr|A0A1L4BJ71|A0A1L4BJ71_HEMLE	Carbamidomethylation	99 99 99 100 100 98 95 95 95 95 97 98 92 98 97 97 96 96 100	LAQAHANLC(+57.02)LFDHDTKTEK	HCD
1	210707-MClass-21_B_amazonicus-MELD-LSM-R.raw	28421	LNVAPGKDLTK	7297	11	97	97	11	5783405	2	20.46	-	7237000000	11546658	0.5			98 97 100 100 99 93 94 96 98 98 96	LNVAPGKDLTK	HCD
1	210707-MClass-21_B_amazonicus-MELD-LSM-R.raw	40822	QVC(+57.02)YTEDMC(+57.02)R	14313	10	97	97	10	6812656	2	31.57	-	43004000000	13605210	-3.2		Carbamidomethylation	80 95 99 100 100 99 99 98 100 100	QVC(+57.02)YTEDMC(+57.02)R	HCD
1	210707-MClass-21_B_amazonicus-MELD-LSM-R.raw	3674	LLLDTFK	20170	7	97	97	7	4252574	2	40.86	-	45204000000	8485007	-0.6			94 100 100 99 98 97 92	LLLDTFK	HCD
1	210707-MClass-21_B_amazonicus-MELD-LSM-R.raw	40730	AQ(+.98)GLDPADLTKEKLEALVK	24958	19	97	97	19	6807128	3	48.69	-	65386000000	20391150	0.7		Deamidation (NQ)	99 99 99 100 100 96 93 97 98 98 97 96 94 97 98 95 97 97 96	AQ(+.98)GLDPADLTKEKLEALVK	HCD
1	210707-MClass-21_B_amazonicus-MELD-LSM-R.raw	12010	LVTNM(+15.99)MHQAVHK	4171	12	97	97	12	4755763	3	12.70	-	540900000000	14237065	0.3		Oxidation (M)	100 100 100 98 97 95 94 95 96 98 97 96	LVTNM(+15.99)MHQAVHK	HCD
1	210707-MClass-21_B_amazonicus-MELD-LSM-R.raw	23952	NLC(+57.02)C(+57.02)YFHPC(+57.02)HLK	14716	12	97	97	12	5502431	3	32.23	-	12846000000	16477109	-2.1		Carbamidomethylation	95 99 100 99 97 99 98 97 97 95 98 93	NLC(+57.02)C(+57.02)YFHPC(+57.02)HLK	HCD
1	210707-MClass-21_B_amazonicus-MELD-LSM-R.raw	52814	FGGC(+57.02)MSNMN(+.98)TVGLC(+57.02)K	19507	15	97	97	15	8388474	2	38.87	-	512390000000	16756826	-1.4		Carbamidomethylation; Deamidation (NQ)	82 86 100 100 99 99 99 97 99 99 99 99 99 100 100	FGGC(+57.02)MSNMN(+.98)TVGLC(+57.02)K	HCD
1	210707-MClass-21_B_amazonicus-MELD-LSM-R.raw	9669	DLKDVFGK	11045	8	97	97	8	4612559	2	26.34	-	63583000000	9204967	0.5			96 96 97 98 98 99 99 94	DLKDVFGK	HCD
1	210707-MClass-21_B_amazonicus-MELD-LSM-R.raw	10994	SWN(+.98)YLQK	12521	7	97	97	7	4702319	2	28.84	-	95859000000	9384498	-0.6		Deamidation (NQ)	98 99 100 100 100 97 86	SWN(+.98)YLQK	HCD
1	210707-MClass-21_B_amazonicus-MELD-LSM-R.raw	8518	FGMPNLTK	15467	8	97	97	8	4542381	2	33.42	-	10440000000	9064633	-1.8			99 99 100 98 93 97 97 95	FGMPNLTK	HCD
1	210707-MClass-21_B_amazonicus-MELD-LSM-R.raw	43879	C(+57.02)GTYN(+.98)AN(+.98)ADLVPK	12297	13	97	97	13	7128214	2	28.53	-	3238600000000	14236289	-0.4	tr|A0A1W7R9W4|A0A1W7R9W4_9SCOR	Carbamidomethylation; Deamidation (NQ)	86 87 100 100 100 100 99 98 99 99 100 100 97	C(+57.02)GTYN(+.98)AN(+.98)ADLVPK	HCD
1	210707-MClass-21_B_amazonicus-MELD-LSM-R.raw	-	LLEN(+.98)YTDK	6446	8	97	97	8	4987486	2	19.04	-	0	9954811	1.5		Deamidation (NQ)	100 99 99 97 97 97 95 92	LLEN(+.98)YTDK	HCD
1	210707-MClass-21_B_amazonicus-MELD-LSM-R.raw	16880	LQYQGHC(+57.02)PLNQR	6135	12	97	97	12	5052490	3	18.44	-	525290000000	15127256	-0.2	tr|A0A1W7RA02|A0A1W7RA02_9SCOR	Carbamidomethylation	99 96 97 96 99 99 100 97 95 92 95 99	LQYQGHC(+57.02)PLNQR	HCD
1	210707-MClass-21_B_amazonicus-MELD-LSM-R.raw	744	TNM(+15.99)MHQAVHK	4572	10	97	97	10	4048584	3	15.89	-	53597000000	12115540	-0.6		Oxidation (M)	98 98 98 97 97 98 97 98 98 93	TNM(+15.99)MHQAVHK	HCD
1	210707-MClass-21_B_amazonicus-MELD-LSM-R.raw	8518	FGMPNLTK	15357	8	97	97	8	4542381	2	33.42	-	10440000000	9064633	-1.8			99 99 100 97 94 97 96 95	FGMPNLTK	HCD
1	210707-MClass-21_B_amazonicus-MELD-LSM-R.raw	52814	FGGC(+57.02)MSNMDTVGLC(+57.02)K	19740	15	97	97	15	8388474	2	38.87	-	512390000000	16756826	-1.4		Carbamidomethylation	82 87 100 100 99 99 98 97 99 99 99 99 99 100 100	FGGC(+57.02)MSNMDTVGLC(+57.02)K	HCD
1	210707-MClass-21_B_amazonicus-MELD-LSM-R.raw	45264	GC(+57.02)MANMN(+.98)TVGLC(+57.02)K	14234	13	97	97	13	7288049	2	31.33	-	2.18E7	14555979	-1.8	Q5WR01|KBX32_OPICA	Carbamidomethylation; Deamidation (NQ)	85 91 100 100 99 98 98 98 98 98 98 99 100	GC(+57.02)MANMN(+.98)TVGLC(+57.02)K	HCD
1	210707-MClass-21_B_amazonicus-MELD-LSM-R.raw	34409	ALEC(+57.02)SEYLQK	10910	10	97	97	10	6207979	2	26.28	-	45676000000	12395806	0.5		Carbamidomethylation	95 97 100 99 98 99 98 98 95 91	ALEC(+57.02)SEYLQK	HCD
1	210707-MClass-21_B_amazonicus-MELD-LSM-R.raw	36675	VNGM(+15.99)TLPSGQEK	5711	12	97	97	12	6388143	2	18.86	-	415430000000	12756128	1.0		Oxidation (M)	99 99 100 100 100 100 99 95 90 92 96 95	VNGM(+15.99)TLPSGQEK	HCD
1	210707-MClass-21_B_amazonicus-MELD-LSM-R.raw	36274	YLKPFPSKPSFHVTEK	13272	16	97	97	16	6356808	3	29.84	-	153720000000	19040195	0.5	tr|A0A1W7RA02|A0A1W7RA02_9SCOR		97 98 100 98 98 98 99 99 97 96 94 88 94 98 100 100	YLKPFPSKPSFHVTEK	HCD
1	210707-MClass-21_B_amazonicus-MELD-LSM-R.raw	21827	VGQYLLPVGK	15947	10	97	97	10	5373213	2	34.25	-	785010000000	10726279	0.1			99 92 93 100 100 100 98 98 97 94	VGQYLLPVGK	HCD
1	210707-MClass-21_B_amazonicus-MELD-LSM-R.raw	16880	LQYQGHC(+57.02)PLNQR	6027	12	97	97	12	5052490	3	18.44	-	525290000000	15127256	-0.2	tr|A0A1W7RA02|A0A1W7RA02_9SCOR	Carbamidomethylation	99 98 99 99 99 99 100 96 95 91 92 99	LQYQGHC(+57.02)PLNQR	HCD
1	210707-MClass-21_B_amazonicus-MELD-LSM-R.raw	38211	LWSDLKDVFGK	27011	11	97	97	11	6543534	2	52.00	-	15755000000	13066921	0.1			96 97 97 98 98 94 98 99 99 97 95	LWSDLKDVFGK	HCD
1	210707-MClass-21_B_amazonicus-MELD-LSM-R.raw	14878	GLTEKGKVQDYLK	10018	13	97	97	13	4936104	3	24.84	-	43322000000	14778140	-3.2			97 99 100 100 96 95 97 94 93 98 99 99 95	GLTEKGKVQDYLK	HCD
1	210707-MClass-21_B_amazonicus-MELD-LSM-R.raw	28740	MDMAC(+57.02)SM(+15.99)GMGSDFRK	12986	15	97	97	15	5805607	3	28.98	-	394870000000	17386606	-0.2		Carbamidomethylation; Oxidation (M)	97 100 100 99 99 99 99 99 97 95 95 97 93 92 97	MDMAC(+57.02)SM(+15.99)GMGSDFRK	HCD
1	210707-MClass-21_B_amazonicus-MELD-LSM-R.raw	12010	LVTNM(+15.99)MHQAVHK	4257	12	97	97	12	4755763	3	12.70	-	540900000000	14237065	0.3		Oxidation (M)	100 100 100 97 93 93 96 97 97 99 97 96	LVTNM(+15.99)MHQAVHK	HCD
1	210707-MClass-21_B_amazonicus-MELD-LSM-R.raw	15184	LLWSDLDK	17117	8	97	97	8	4952700	2	36.04	-	126650000000	9885229	2.6			100 100 99 97 98 97 94 92	LLWSDLDK	HCD
1	210707-MClass-21_B_amazonicus-MELD-LSM-R.raw	30327	FC(+57.02)VFNKDTLGRC(+57.02)EK	13286	14	97	97	14	5919527	3	29.68	-	5253100000000	17728337	1.4		Carbamidomethylation	100 100 100 99 98 99 100 98 97 96 94 88 90 99	FC(+57.02)VFNKDTLGRC(+57.02)EK	HCD
1	210707-MClass-21_B_amazonicus-MELD-LSM-R.raw	8972	GFFKNLGSMLKK	18970	12	97	97	12	4572596	3	38.86	-	24590000000	13687588	-1.4			95 95 99 98 96 96 99 99 97 98 97 93	GFFKNLGSMLKK	HCD
1	210707-MClass-21_B_amazonicus-MELD-LSM-R.raw	8272	FADLHM(+15.99)R	6207	7	97	97	7	4532184	2	17.77	-	26270000000	9044225	-0.2		Oxidation (M)	96 98 99 99 97 98 92	FADLHM(+15.99)R	HCD
1	210707-MClass-21_B_amazonicus-MELD-LSM-R.raw	12010	LVTNM(+15.99)MHQAVHK	3929	12	97	97	12	4755763	3	12.70	-	540900000000	14237065	0.3		Oxidation (M)	100 100 100 98 96 93 95 96 97 98 96 95	LVTNM(+15.99)MHQAVHK	HCD
1	210707-MClass-21_B_amazonicus-MELD-LSM-R.raw	28738	MDM(+15.99)AC(+57.02)SMGMGSDFRK	14235	15	97	97	15	5805598	3	31.00	-	2300300000000	17386606	-1.8		Oxidation (M); Carbamidomethylation	90 99 99 100 100 100 99 100 99 99 98 99 91 86 96	MDM(+15.99)AC(+57.02)SMGMGSDFRK	HCD
1	210707-MClass-21_B_amazonicus-MELD-LSM-R.raw	43766	KVQN(+.98)YLKGLTEK	13404	12	97	97	12	7114039	2	30.19	-	93822000000	14207925	0.6		Deamidation (NQ)	100 99 97 98 99 99 98 91 89 98 99 97	KVQN(+.98)YLKGLTEK	HCD
1	210707-MClass-21_B_amazonicus-MELD-LSM-R.raw	2460	FWGLLAK	23511	7	97	97	7	4177471	2	46.38	-	8099400000000	8334799	-0.3			99 98 97 97 99 98 92	FWGLLAK	HCD
1	210707-MClass-21_B_amazonicus-MELD-LSM-R.raw	12912	KVQDYLKDKFPAALQR	14872	16	97	97	16	4807737	4	32.48	-	53722000000	19190627	1.6	tr|A0A1W7RAH0|A0A1W7RAH0_9SCOR		98 95 86 94 96 97 99 96 94 99 100 100 100 99 99 100	KVQDYLKDKFPAALQR	HCD
1	210707-MClass-21_B_amazonicus-MELD-LSM-R.raw	340	FTPLVAR	11673	7	97	97	7	4022422	2	27.32	-	32756000000	8024701	-0.4			98 97 99 99 97 96 92	FTPLVAR	HCD
1	210707-MClass-21_B_amazonicus-MELD-LSM-R.raw	35769	VDGMTLPSGQEK	9326	12	97	97	12	6313083	2	23.64	-	131870000000	12606021	0.1			99 100 100 100 100 100 98 93 89 93 97 95	VDGMTLPSGQEK	HCD
1	210707-MClass-21_B_amazonicus-MELD-LSM-R.raw	52814	GFGC(+57.02)MANM(+15.99)DTVGLC(+57.02)K	19620	15	97	97	15	8388474	2	38.87	-	512390000000	16756826	-1.4	Q5WR01|KBX32_OPICA	Carbamidomethylation; Oxidation (M)	78 86 100 100 99 99 98 99 99 99 99 99 100 100 100	GFGC(+57.02)MANM(+15.99)DTVGLC(+57.02)K	HCD
1	210707-MClass-21_B_amazonicus-MELD-LSM-R.raw	32452	ANVN(+.98)MMGGC(+57.02)EK	7128	11	97	97	11	6062468	2	20.25	-	89126000000	12104780	0.9		Deamidation (NQ); Carbamidomethylation	91 89 100 100 100 100 100 98 98 97 94	ANVN(+.98)MMGGC(+57.02)EK	HCD
1	210707-MClass-21_B_amazonicus-MELD-LSM-R.raw	50721	MN(+.98)MAC(+57.02)SM(+15.99)GMGSDFR	17185	14	97	97	14	8062897	2	34.80	-	31120000000	16105657	-0.5		Deamidation (NQ); Carbamidomethylation; Oxidation (M)	95 99 99 100 100 100 99 98 96 92 93 96 95 95	MN(+.98)MAC(+57.02)SM(+15.99)GMGSDFR	HCD
1	210707-MClass-21_B_amazonicus-MELD-LSM-R.raw	50720	MN(+.98)MAC(+57.02)SM(+15.99)GMGSDFR	17185	14	97	97	14	8062897	2	36.74	-	360740000000	16105657	-0.5		Deamidation (NQ); Carbamidomethylation; Oxidation (M)	95 99 99 100 100 100 99 98 96 92 93 96 95 95	MN(+.98)MAC(+57.02)SM(+15.99)GMGSDFR	HCD
1	210707-MClass-21_B_amazonicus-MELD-LSM-R.raw	32872	GC(+57.02)FC(+57.02)QLGYGR	12051	10	97	97	10	6092636	2	27.91	-	9653000000	12165117	0.8		Carbamidomethylation	95 96 100 100 99 99 98 98 92 93	GC(+57.02)FC(+57.02)QLGYGR	HCD
1	210707-MClass-21_B_amazonicus-MELD-LSM-R.raw	57913	TYADPGQFC(+57.02)VSNLKGEK	15042	17	97	97	17	9574548	2	32.66	-	207130000000	19128989	-2.0		Carbamidomethylation	92 94 100 100 99 98 97 98 99 99 96 92 95 97 94 99 100	TYADPGQFC(+57.02)VSNLKGEK	HCD
1	210707-MClass-21_B_amazonicus-MELD-LSM-R.raw	12010	LVTNM(+15.99)MHQAVHK	4437	12	97	97	12	4755763	3	12.70	-	540900000000	14237065	0.3		Oxidation (M)	100 100 100 98 96 93 94 96 96 98 97 96	LVTNM(+15.99)MHQAVHK	HCD
1	210707-MClass-21_B_amazonicus-MELD-LSM-R.raw	41049	C(+57.02)TYNADADLVPK	11813	12	97	97	12	6838197	2	27.79	-	318540000000	13656235	1.0	tr|A0A1W7R9W4|A0A1W7R9W4_9SCOR	Carbamidomethylation	86 95 100 99 100 99 93 97 100 100 100 96	C(+57.02)TYNADADLVPK	HCD
1	210707-MClass-21_B_amazonicus-MELD-LSM-R.raw	57687	VADSFTVGQNLMTSTSDK	20224	18	97	97	18	9509528	2	41.08	-	163080000000	18998884	1.3	tr|A0A1L4BJ71|A0A1L4BJ71_HEMLE		76 82 100 100 100 100 100 100 99 99 99 99 100 99 98 97 99 100	VADSFTVGQNLMTSTSDK	HCD
1	210707-MClass-21_B_amazonicus-MELD-LSM-R.raw	12010	LVTNM(+15.99)MHQAVHK	4717	12	97	97	12	4755763	3	12.70	-	540900000000	14237065	0.3		Oxidation (M)	100 100 100 98 96 93 94 96 95 98 97 96	LVTNM(+15.99)MHQAVHK	HCD
1	210707-MClass-21_B_amazonicus-MELD-LSM-R.raw	40594	FC(+57.02)VFDKDTLGR	16748	11	97	97	11	6793326	2	35.46	-	27928000000	13566497	0.7		Carbamidomethylation	99 99 100 100 99 97 97 93 90 95 99	FC(+57.02)VFDKDTLGR	HCD
1	210707-MClass-21_B_amazonicus-MELD-LSM-R.raw	24634	QKLDGYLDR	7913	9	97	97	9	5542942	2	21.44	-	21929000000	11065720	1.6			92 98 100 100 95 95 96 97 99	QKLDGYLDR	HCD
1	210707-MClass-21_B_amazonicus-MELD-LSM-R.raw	57432	SVDNTQSLC(+57.02)GGFLLSKR	16199	17	97	97	17	9414779	2	34.60	-	13636000000	18809414	-0.1	tr|A0AAD4GWH1|A0AAD4GWH1_ASPNN	Carbamidomethylation	95 95 99 97 97 98 99 98 97 95 94 95 98 98 96 96 99	SVDNTQSLC(+57.02)GGFLLSKR	HCD
1	210707-MClass-21_B_amazonicus-MELD-LSM-R.raw	2581	LVLDTFK	16612	7	96	96	7	4182495	2	35.36	-	90823000000	8344850	-0.8			95 99 98 97 98 98 93	LVLDTFK	HCD
1	210707-MClass-21_B_amazonicus-MELD-LSM-R.raw	47840	GHFQDDPDC(+57.02)SSFLLC(+57.02)DKDK	14233	19	96	96	19	7619916	3	31.37	-	170590000000	22829570	-1.8		Carbamidomethylation	98 94 98 97 99 89 75 100 100 100 100 100 100 100 99 99 99 95 99	GHFQDDPDC(+57.02)SSFLLC(+57.02)DKDK	HCD
1	210707-MClass-21_B_amazonicus-MELD-LSM-R.raw	47922	NYN(+.98)QC(+57.02)QPVC(+57.02)GER	4986	12	96	96	12	7633115	2	16.64	-	101310000000	15246086	-0.1		Deamidation (NQ); Carbamidomethylation	93 97 100 99 100 99 97 95 93 92 99 100	NYN(+.98)QC(+57.02)QPVC(+57.02)GER	HCD
1	210707-MClass-21_B_amazonicus-MELD-LSM-R.raw	24189	LNYFAPLHK	22410	9	96	96	9	5518073	2	44.54	-	8857700000	11015972	2.6			95 97 99 99 99 96 97 95 95	LNYFAPLHK	HCD
1	210707-MClass-21_B_amazonicus-MELD-LSM-R.raw	61549	VLTNSPTAPFPNC(+57.02)C(+57.02)PTVLC(+57.02)K	19287	20	96	96	20	11385498	2	39.44	-	4.9E7	22750798	2.3		Carbamidomethylation	92 86 98 98 100 100 100 100 100 99 92 90 96 99 96 96 98 100 100 100	VLTNSPTAPFPNC(+57.02)C(+57.02)PTVLC(+57.02)K	HCD
1	210707-MClass-21_B_amazonicus-MELD-LSM-R.raw	54144	KDKQLLLQLHNNLR	11677	14	96	96	14	8670121	2	27.46	-	20152000000	17320107	-0.6	tr|A0A2I9LPD0|A0A2I9LPD0_9SCOR:tr|A0A1W7RAQ5|A0A1W7RAQ5_9SCOR		99 99 99 98 100 100 100 98 99 93 93 93 94 93	KDKQLLLQLHNNLR	HCD
1	210707-MClass-21_B_amazonicus-MELD-LSM-R.raw	20767	EGLDPADLTK	13547	10	96	96	10	5297715	2	30.13	-	131210000000	10575291	-0.6			97 94 97 100 99 98 98 97 95 94	EGLDPADLTK	HCD
1	210707-MClass-21_B_amazonicus-MELD-LSM-R.raw	16414	LAPSAQDFR	7768	9	96	96	9	5027626	2	21.14	-	70838000000	10035087	1.9			100 100 100 99 97 91 92 93 99	LAPSAQDFR	HCD
1	210707-MClass-21_B_amazonicus-MELD-LSM-R.raw	29349	VSTATLFEQGVTEKDK	14873	16	96	96	16	5849708	3	32.48	-	27107000000	17518940	-2.0			100 100 100 100 100 100 99 99 98 86 90 93 94 92 99 100	VSTATLFEQGVTEKDK	HCD
1	210707-MClass-21_B_amazonicus-MELD-LSM-R.raw	52814	FGGC(+57.02)M(+15.99)ANMN(+.98)TVGLC(+57.02)K	19969	15	96	96	15	8388474	2	38.87	-	512390000000	16756826	-1.4	Q5WR01|KBX32_OPICA	Carbamidomethylation; Oxidation (M); Deamidation (NQ)	80 85 100 100 99 98 98 98 99 99 99 99 100 100 100	FGGC(+57.02)M(+15.99)ANMN(+.98)TVGLC(+57.02)K	HCD
1	210707-MClass-21_B_amazonicus-MELD-LSM-R.raw	28072	EKKVQDYLK	9918	9	96	96	9	5758247	2	24.60	-	3693800000	11496394	-4.0	Q0GY40|KBX3_HOFGE:tr|A0A1W7RB11|A0A1W7RB11_9SCOR		91 96 100 100 95 98 99 99 95	EKKVQDYLK	HCD
1	210707-MClass-21_B_amazonicus-MELD-LSM-R.raw	6768	DAKTQGYMEMR	8445	11	96	96	11	4438690	3	22.19	-	42771000000	13285852	0.0			94 95 97 92 93 97 100 99 100 99 99	DAKTQGYMEMR	HCD
1	210707-MClass-21_B_amazonicus-MELD-LSM-R.raw	60599	MTEGFGC(+57.02)MANMN(+.98)TVGLC(+57.02)KK	20269	19	96	96	19	10754652	2	40.78	-	1879200000000	21489133	1.2	Q5WR01|KBX32_OPICA	Carbamidomethylation; Deamidation (NQ)	99 100 100 100 100 100 100 100 100 98 98 99 97 96 92 89 95 86 94	MTEGFGC(+57.02)MANMN(+.98)TVGLC(+57.02)KK	HCD
1	210707-MClass-21_B_amazonicus-MELD-LSM-R.raw	61125	LAQAHANLC(+57.02)LFDHDTKTEK	11701	19	96	96	19	11065441	2	27.32	-	235880000000	22110742	-0.3	tr|A0A1L4BJ71|A0A1L4BJ71_HEMLE	Carbamidomethylation	97 79 87 100 100 100 99 99 98 98 99 100 98 99 99 99 91 98 100	LAQAHANLC(+57.02)LFDHDTKTEK	HCD
1	210707-MClass-21_B_amazonicus-MELD-LSM-R.raw	54771	C(+57.02)AN(+.98)YN(+.98)GAC(+57.02)GAPVC(+57.02)GER	6059	16	96	96	16	8793386	2	18.42	-	200650000000	17566604	1.3		Carbamidomethylation; Deamidation (NQ)	97 99 100 100 100 86 90 100 95 93 98 99 99 95 99 100	C(+57.02)AN(+.98)YN(+.98)GAC(+57.02)GAPVC(+57.02)GER	HCD
1	210707-MClass-21_B_amazonicus-MELD-LSM-R.raw	4600	NTLLMLR	17195	7	96	96	7	4307550	2	36.21	-	117880000000	8594949	0.5			92 98 100 100 98 98 92	NTLLMLR	HCD
1	210707-MClass-21_B_amazonicus-MELD-LSM-R.raw	2581	LVLDTFK	16729	7	96	96	7	4182495	2	35.36	-	90823000000	8344850	-0.8			95 98 98 98 98 97 92	LVLDTFK	HCD
1	210707-MClass-21_B_amazonicus-MELD-LSM-R.raw	25749	FELSDDKLR	11259	9	96	96	9	5617941	2	26.83	-	2756000000	11215715	1.8			97 99 99 99 99 98 93 92 96	FELSDDKLR	HCD
1	210707-MClass-21_B_amazonicus-MELD-LSM-R.raw	45662	LPEN(+.98)LFGYNFPR	28225	12	96	96	12	7343674	2	53.99	-	169240000000	14667192	0.7		Deamidation (NQ)	100 100 100 100 100 100 98 96 84 88 98 100	LPEN(+.98)LFGYNFPR	HCD
1	210707-MClass-21_B_amazonicus-MELD-LSM-R.raw	12010	LVTNM(+15.99)MHQAVHK	4006	12	96	96	12	4755763	3	12.70	-	540900000000	14237065	0.3		Oxidation (M)	100 100 99 95 96 95 95 96 96 98 97 96	LVTNM(+15.99)MHQAVHK	HCD
1	210707-MClass-21_B_amazonicus-MELD-LSM-R.raw	17925	LGC(+57.02)GFAHC(+57.02)QLGGKK	6792	14	96	96	14	5115858	3	19.62	-	6707800000	15317388	-2.1		Carbamidomethylation	100 100 100 98 99 99 95 95 94 96 90 94 98 100	LGC(+57.02)GFAHC(+57.02)QLGGKK	HCD
1	210707-MClass-21_B_amazonicus-MELD-LSM-R.raw	5790	VTNM(+15.99)MHQAVHK	4705	11	96	96	11	4378812	3	16.09	-	124220000000	13106223	-0.4		Oxidation (M)	100 100 99 97 95 93 94 97 98 97 96	VTNM(+15.99)MHQAVHK	HCD
1	210707-MClass-21_B_amazonicus-MELD-LSM-R.raw	11643	SYTGNMFK	10620	8	96	96	8	4742180	2	25.58	-	88826000000	9464218	-0.3			99 99 99 95 95 95 98 94	SYTGNMFK	HCD
1	210707-MClass-21_B_amazonicus-MELD-LSM-R.raw	9085	DLEKEGVC(+57.02)HGTK	6133	12	96	96	12	4582233	3	18.51	-	2250900000	13716453	2.0	tr|T1DP99|T1DP99_9SCOR:tr|T1E6W8|T1E6W8_9SCOR:Q0GY40|KBX3_HOFGE:Q5WR03|KBX31_OPICA:tr|A0A1W7RB11|A0A1W7RB11_9SCOR:Q5WR01|KBX32_OPICA:Q5WQZ7|KBX33_OPICA:Q5WQZ9|KBX34_OPICA:tr|T1DMR0|T1DMR0_9SCOR	Carbamidomethylation	96 97 99 99 99 97 98 99 96 95 94 94	DLEKEGVC(+57.02)HGTK	HCD
1	210707-MClass-21_B_amazonicus-MELD-LSM-R.raw	11325	C(+57.02)PKNTAC(+57.02)STKYPGLC(+57.02)K	5342	16	96	96	16	4719751	4	17.16	-	24040000000	18838691	1.1	tr|A0A1L4BJ71|A0A1L4BJ71_HEMLE	Carbamidomethylation	98 94 95 80 98 100 100 99 100 100 100 98 93 96 99 100	C(+57.02)PKNTAC(+57.02)STKYPGLC(+57.02)K	HCD
1	210707-MClass-21_B_amazonicus-MELD-LSM-R.raw	20451	QLN(+.98)LEKPGVC(+57.02)HGTK	6396	14	96	96	14	5279413	3	18.88	-	14858000000000	15807981	2.5	tr|T1DP99|T1DP99_9SCOR:tr|T1E6W8|T1E6W8_9SCOR:Q0GY40|KBX3_HOFGE:Q5WR03|KBX31_OPICA:tr|A0A1W7RB11|A0A1W7RB11_9SCOR:Q5WR01|KBX32_OPICA:Q5WQZ7|KBX33_OPICA:Q5WQZ9|KBX34_OPICA:tr|T1DMR0|T1DMR0_9SCOR	Deamidation (NQ); Carbamidomethylation	89 97 100 100 100 99 97 97 98 98 96 97 96 92	QLN(+.98)LEKPGVC(+57.02)HGTK	HCD
1	210707-MClass-21_B_amazonicus-MELD-LSM-R.raw	4725	LLLDFLK	27042	7	96	96	7	4312765	2	52.06	-	316030000000	8605371	1.5			92 100 99 99 98 98 93	LLLDFLK	HCD
1	210707-MClass-21_B_amazonicus-MELD-LSM-R.raw	28623	YSLSHTYC(+57.02)K	5284	9	96	96	9	5797651	2	17.11	-	2246500000	11575176	-1.6		Carbamidomethylation	96 98 99 98 94 95 95 96 99	YSLSHTYC(+57.02)K	HCD
1	210707-MClass-21_B_amazonicus-MELD-LSM-R.raw	30571	TFTC(+57.02)TTLNTK	7963	10	96	96	10	5937930	2	21.59	-	337570000000	11855701	1.2		Carbamidomethylation	95 96 100 100 99 97 99 96 95 92	TFTC(+57.02)TTLNTK	HCD
1	210707-MClass-21_B_amazonicus-MELD-LSM-R.raw	54771	C(+57.02)AN(+.98)YN(+.98)GAC(+57.02)GAPVC(+57.02)GER	6172	16	96	96	16	8793386	2	18.42	-	200650000000	17566604	1.3		Carbamidomethylation; Deamidation (NQ)	95 96 100 100 100 88 92 100 96 95 99 99 98 93 99 100	C(+57.02)AN(+.98)YN(+.98)GAC(+57.02)GAPVC(+57.02)GER	HCD
1	210707-MClass-21_B_amazonicus-MELD-LSM-R.raw	43733	C(+57.02)LFN(+.98)HN(+.98)EDNEK	6393	11	96	96	11	7112863	2	18.95	-	18948000000	14205564	1.1		Carbamidomethylation; Deamidation (NQ)	88 95 100 100 99 99 99 99 95 98 95	C(+57.02)LFN(+.98)HN(+.98)EDNEK	HCD
1	210707-MClass-21_B_amazonicus-MELD-LSM-R.raw	43879	C(+57.02)GTYDAN(+.98)ADLVPK	12414	13	96	96	13	7128214	2	28.53	-	3238600000000	14236289	-0.4	tr|A0A1W7R9W4|A0A1W7R9W4_9SCOR	Carbamidomethylation; Deamidation (NQ)	88 90 100 100 100 99 98 93 96 98 100 100 97	C(+57.02)GTYDAN(+.98)ADLVPK	HCD
1	210707-MClass-21_B_amazonicus-MELD-LSM-R.raw	13313	LLWNDLKDVFGK	27044	12	96	96	12	4832690	3	51.88	-	181460000000	14467871	-1.2			100 100 100 97 99 98 96 93 92 97 96 94	LLWNDLKDVFGK	HCD
1	210707-MClass-21_B_amazonicus-MELD-LSM-R.raw	55029	NLPGSGC(+57.02)N(+.98)SMDLLGMAK	24135	17	96	96	17	8833998	2	47.13	-	184790000000	17647844	0.4	tr|A0A1W7RAH0|A0A1W7RAH0_9SCOR:tr|T1DP99|T1DP99_9SCOR:tr|T1E6W8|T1E6W8_9SCOR	Carbamidomethylation; Deamidation (NQ)	96 98 99 99 99 92 90 98 96 92 98 98 98 96 96 100 100	NLPGSGC(+57.02)N(+.98)SMDLLGMAK	HCD
1	210707-MClass-21_B_amazonicus-MELD-LSM-R.raw	38336	M(+15.99)GYN(+.98)AN(+.98)ADLVPK	13390	12	96	96	12	6557993	2	30.11	-	34584000000	13095859	-1.4	tr|A0A1W7R9W4|A0A1W7R9W4_9SCOR	Oxidation (M); Deamidation (NQ)	83 87 100 100 100 99 98 99 100 100 100 96	M(+15.99)GYN(+.98)AN(+.98)ADLVPK	HCD
1	210707-MClass-21_B_amazonicus-MELD-LSM-R.raw	8881	QLLNTHNMLRK	7966	11	96	96	11	4565915	3	21.61	-	96199000000	13667502	1.8			95 98 99 98 98 98 96 90 95 97 100	QLLNTHNMLRK	HCD
1	210707-MClass-21_B_amazonicus-MELD-LSM-R.raw	15991	LQTVYTFK	14281	8	96	96	8	5002791	2	31.68	-	616220000000	9985436	0.0			88 92 99 99 98 99 99 100	LQTVYTFK	HCD
1	210707-MClass-21_B_amazonicus-MELD-LSM-R.raw	48933	C(+57.02)NLFGTNC(+57.02)QC(+57.02)QR	10530	12	96	96	12	7793209	2	25.74	-	42640000000	15566282	-0.6		Carbamidomethylation	95 93 100 100 100 99 98 98 96 89 94 99	C(+57.02)NLFGTNC(+57.02)QC(+57.02)QR	HCD
1	210707-MClass-21_B_amazonicus-MELD-LSM-R.raw	17572	TVGQNLM(+15.99)TSTSDKK	4536	14	96	96	14	5092555	3	12.90	-	32330000000	15247454	-0.5	tr|A0A1L4BJ71|A0A1L4BJ71_HEMLE	Oxidation (M)	99 99 94 92 95 98 100 99 99 97 95 97 96 96	TVGQNLM(+15.99)TSTSDKK	HCD
1	210707-MClass-21_B_amazonicus-MELD-LSM-R.raw	29850	LNLHKADMADLYGSSK	13036	16	96	96	16	5882978	3	29.58	-	16497000000	17618718	-0.2	tr|A0A1W7RA02|A0A1W7RA02_9SCOR		96 98 100 99 99 96 99 99 99 99 99 99 91 91 93 93	LNLHKADMADLYGSSK	HCD
1	210707-MClass-21_B_amazonicus-MELD-LSM-R.raw	44565	AKQLLNTHNMLR	8810	12	96	96	12	7199005	2	22.89	-	7637300000	14377874	-0.6			98 97 99 100 100 98 98 95 93 87 98 100	AKQLLNTHNMLR	HCD
1	210707-MClass-21_B_amazonicus-MELD-LSM-R.raw	15175	NVQ(+.98)FTGSKPFETK	11714	13	96	96	13	4952521	3	27.50	-	20279000000	14827354	-0.5	tr|A0A1L4BJ71|A0A1L4BJ71_HEMLE	Deamidation (NQ)	92 99 100 100 100 98 99 97 90 88 98 100 100	NVQ(+.98)FTGSKPFETK	HCD
1	210707-MClass-21_B_amazonicus-MELD-LSM-R.raw	23878	NMFKNLFGK	19650	9	96	96	9	5497916	2	40.10	-	13527000000	10975691	-0.4			95 96 99 98 93 94 99 100 96	NMFKNLFGK	HCD
1	210707-MClass-21_B_amazonicus-MELD-LSM-R.raw	59665	C(+57.02)TLQC(+57.02)NMGC(+57.02)YC(+57.02)QTGYK	12551	16	96	96	16	10223971	2	28.86	-	16442000000	20427778	0.9		Carbamidomethylation	74 85 100 100 100 100 100 100 100 100 99 99 99 99 99 96	C(+57.02)TLQC(+57.02)NMGC(+57.02)YC(+57.02)QTGYK	HCD
1	210707-MClass-21_B_amazonicus-MELD-LSM-R.raw	13421	NTDTYNAHDLMR	8407	12	96	96	12	4842166	3	22.27	-	16599000000	14496306	-1.9			88 97 99 99 98 98 98 96 98 97 95 97	NTDTYNAHDLMR	HCD
1	210707-MClass-21_B_amazonicus-MELD-LSM-R.raw	12010	LVTNM(+15.99)MHQAVHK	5402	12	96	96	12	4755763	3	12.70	-	540900000000	14237065	0.3		Oxidation (M)	100 100 100 98 94 93 95 96 96 98 96 96	LVTNM(+15.99)MHQAVHK	HCD
1	210707-MClass-21_B_amazonicus-MELD-LSM-R.raw	10994	SWN(+.98)YLQK	12636	7	96	96	7	4702319	2	28.84	-	95859000000	9384498	-0.6		Deamidation (NQ)	96 97 100 99 99 96 91	SWN(+.98)YLQK	HCD
1	210707-MClass-21_B_amazonicus-MELD-LSM-R.raw	1230	LSGLADLK	12811	8	96	96	8	4087444	2	29.29	-	64037000000	8154752	-1.3	tr|A0A1W7RB82|A0A1W7RB82_9SCOR		97 96 96 97 96 99 99 94	LSGLADLK	HCD
1	210707-MClass-21_B_amazonicus-MELD-LSM-R.raw	7608	VQYFDPK	9601	7	96	96	7	4487291	2	24.17	-	72627000000	8954439	-0.4			94 91 98 98 100 100 97	VQYFDPK	HCD
1	210707-MClass-21_B_amazonicus-MELD-LSM-R.raw	12010	LVTNM(+15.99)MHQAVHK	3222	12	96	96	12	4755763	3	12.70	-	540900000000	14237065	0.3		Oxidation (M)	100 100 100 98 96 93 93 95 95 97 97 96	LVTNM(+15.99)MHQAVHK	HCD
1	210707-MClass-21_B_amazonicus-MELD-LSM-R.raw	8272	FADLHM(+15.99)R	4952	7	96	96	7	4532184	2	17.77	-	26270000000	9044225	-0.2		Oxidation (M)	97 98 100 99 97 98 90	FADLHM(+15.99)R	HCD
1	210707-MClass-21_B_amazonicus-MELD-LSM-R.raw	26557	LGSLFKKVLK	12084	10	96	96	10	5668765	2	28.05	-	3174500000	11317378	0.5			95 94 97 97 99 99 98 98 97 94	LGSLFKKVLK	HCD
1	210707-MClass-21_B_amazonicus-MELD-LSM-R.raw	43911	LVTNMM(+15.99)HQAVHK	4035	12	96	96	12	7128605	2	12.70	-	1172800000000	14237065	-0.1		Oxidation (M)	100 99 98 92 91 95 95 96 98 99 99 97	LVTNMM(+15.99)HQAVHK	HCD
1	210707-MClass-21_B_amazonicus-MELD-LSM-R.raw	12345	C(+57.02)LDKLEGFFSSK	20592	12	96	96	12	4775719	3	41.68	-	202270000000	14296912	1.9		Carbamidomethylation	95 95 97 96 99 99 96 97 97 97 97 95	C(+57.02)LDKLEGFFSSK	HCD
1	210707-MClass-21_B_amazonicus-MELD-LSM-R.raw	8272	FADLHM(+15.99)R	4765	7	96	96	7	4532184	2	17.77	-	26270000000	9044225	-0.2		Oxidation (M)	96 98 99 99 96 97 92	FADLHM(+15.99)R	HCD
1	210707-MClass-21_B_amazonicus-MELD-LSM-R.raw	43879	C(+57.02)GTYN(+.98)AN(+.98)ADLVPK	12648	13	96	96	13	7128214	2	28.53	-	3238600000000	14236289	-0.4	tr|A0A1W7R9W4|A0A1W7R9W4_9SCOR	Carbamidomethylation; Deamidation (NQ)	88 91 100 100 100 99 98 91 96 99 100 100 96	C(+57.02)GTYN(+.98)AN(+.98)ADLVPK	HCD
1	210707-MClass-21_B_amazonicus-MELD-LSM-R.raw	55412	GFGC(+57.02)MANM(+15.99)DVMGGC(+57.02)EK	19519	16	96	96	16	8903334	2	38.04	-	1336100000000	17786555	-1.9	Q5WR01|KBX32_OPICA	Carbamidomethylation; Oxidation (M)	73 86 100 100 100 100 99 98 98 99 99 99 99 99 98 100	GFGC(+57.02)MANM(+15.99)DVMGGC(+57.02)EK	HCD
1	210707-MClass-21_B_amazonicus-MELD-LSM-R.raw	57958	KTLYTDVGC(+57.02)MNDNAC(+57.02)R	10663	16	96	96	16	9594148	2	25.84	-	11592000000	19168179	-1.5		Carbamidomethylation	98 98 100 100 100 100 100 98 97 91 92 95 91 93 96 99	KTLYTDVGC(+57.02)MNDNAC(+57.02)R	HCD
1	210707-MClass-21_B_amazonicus-MELD-LSM-R.raw	13824	LNGLEDVGR	10010	9	96	96	9	4867575	2	24.77	-	6123100000	9715036	-3.2			96 98 99 99 98 97 91 94 98	LNGLEDVGR	HCD
1	210707-MClass-21_B_amazonicus-MELD-LSM-R.raw	-	VLTNSPTAPFPNC(+57.02)C(+57.02)PTVLC(+57.02)KK	16571	21	96	96	21	8020670	3	35.16	-	0	24031748	1.8		Carbamidomethylation	97 97 100 100 100 100 100 100 99 99 97 97 99 98 90 88 96 98 97 85 95	VLTNSPTAPFPNC(+57.02)C(+57.02)PTVLC(+57.02)KK	HCD
1	210707-MClass-21_B_amazonicus-MELD-LSM-R.raw	43911	LVTNMM(+15.99)HQAVHK	3789	12	96	96	12	7128605	2	12.70	-	1172800000000	14237065	-0.1		Oxidation (M)	100 99 99 95 91 95 95 96 97 99 99 97	LVTNMM(+15.99)HQAVHK	HCD
1	210707-MClass-21_B_amazonicus-MELD-LSM-R.raw	55841	C(+57.02)DFSTNN(+.98)PPEC(+57.02)N(+.98)NVK	8862	15	96	96	15	8993563	2	22.40	-	44503000000	17966982	-0.1		Carbamidomethylation; Deamidation (NQ)	84 91 100 100 100 99 100 100 99 99 95 94 93 98 100	C(+57.02)DFSTNN(+.98)PPEC(+57.02)N(+.98)NVK	HCD
1	210707-MClass-21_B_amazonicus-MELD-LSM-R.raw	60752	MTEGFGC(+57.02)MANM(+15.99)DTVGLC(+57.02)KK	15924	19	96	96	19	10834612	2	34.19	-	6335000000	21649084	-0.3	Q5WR01|KBX32_OPICA	Carbamidomethylation; Oxidation (M)	94 98 100 100 100 100 100 99 99 94 91 98 97 97 97 97 96 88 96	MTEGFGC(+57.02)MANM(+15.99)DTVGLC(+57.02)KK	HCD
1	210707-MClass-21_B_amazonicus-MELD-LSM-R.raw	23455	DTN(+.98)VPN(+.98)FRK	6517	9	96	96	9	5467703	2	19.09	-	77128000000	10915247	1.2		Deamidation (NQ)	97 98 100 100 97 97 94 91 97	DTN(+.98)VPN(+.98)FRK	HCD
1	210707-MClass-21_B_amazonicus-MELD-LSM-R.raw	43228	C(+57.02)GPSLNFDDEKK	10046	12	96	96	12	7053203	2	25.00	-	513070000000	14086292	-2.3		Carbamidomethylation	97 97 99 99 99 95 93 97 95 95 95 99	C(+57.02)GPSLNFDDEKK	HCD
1	210707-MClass-21_B_amazonicus-MELD-LSM-R.raw	43911	LVTNM(+15.99)MHQAVHK	3707	12	96	96	12	7128605	2	12.70	-	1172800000000	14237065	-0.1		Oxidation (M)	100 99 98 95 95 92 94 96 97 99 99 97	LVTNM(+15.99)MHQAVHK	HCD
1	210707-MClass-21_B_amazonicus-MELD-LSM-R.raw	57584	AEGSC(+57.02)Q(+.98)VNGMTLPSGQEK	11950	18	96	96	18	9474194	2	27.97	-	413810000000	18928245	-0.1		Carbamidomethylation; Deamidation (NQ)	87 91 93 98 100 100 100 100 100 100 100 100 99 96 90 93 98 95	AEGSC(+57.02)Q(+.98)VNGMTLPSGQEK	HCD
1	210707-MClass-21_B_amazonicus-MELD-LSM-R.raw	12010	LVTNM(+15.99)MHQAVHK	5292	12	96	96	12	4755763	3	12.70	-	540900000000	14237065	0.3		Oxidation (M)	100 100 99 97 95 93 93 96 96 98 97 96	LVTNM(+15.99)MHQAVHK	HCD
1	210707-MClass-21_B_amazonicus-MELD-LSM-R.raw	41109	QAQ(+.98)N(+.98)VGSC(+57.02)TLC(+57.02)K	5908	12	96	96	12	6843013	2	18.16	-	3528800000	13665857	1.7		Deamidation (NQ); Carbamidomethylation	89 96 100 100 100 99 96 95 95 97 98 96	QAQ(+.98)N(+.98)VGSC(+57.02)TLC(+57.02)K	HCD
1	210707-MClass-21_B_amazonicus-MELD-LSM-R.raw	25956	ANM(+15.99)N(+.98)TVGLC(+57.02)K	6586	10	96	96	10	5627569	2	19.23	-	1092000000	11235002	-0.9		Oxidation (M); Deamidation (NQ); Carbamidomethylation	82 94 99 99 99 98 98 98 100 100	ANM(+15.99)N(+.98)TVGLC(+57.02)K	HCD
1	210707-MClass-21_B_amazonicus-MELD-LSM-R.raw	5790	VTNM(+15.99)MHQAVHK	4906	11	96	96	11	4378812	3	16.09	-	124220000000	13106223	-0.4		Oxidation (M)	100 100 99 97 94 92 95 96 98 97 96	VTNM(+15.99)MHQAVHK	HCD
1	210707-MClass-21_B_amazonicus-MELD-LSM-R.raw	23231	LGTLWEGVSK	24521	10	96	96	10	5453010	2	47.60	-	20018000000	10885867	0.8			99 99 100 100 100 99 95 98 96 80	LGTLWEGVSK	HCD
1	210707-MClass-21_B_amazonicus-MELD-LSM-R.raw	23220	LGTLWEGVSK	24521	10	96	96	10	5453005	2	48.06	-	20669000000	10885867	-0.1			99 99 100 100 100 99 95 98 96 80	LGTLWEGVSK	HCD
1	210707-MClass-21_B_amazonicus-MELD-LSM-R.raw	2686	YSVHGFK	9029	7	96	96	7	4192164	2	23.20	-	570100000	8364180	0.3			99 99 100 98 86 95 100	YSVHGFK	HCD
1	210707-MClass-21_B_amazonicus-MELD-LSM-R.raw	512	QLYLLR	16835	6	96	96	6	4032499	2	35.63	-	36948000000	8044858	-0.6			86 95 99 100 100 100	QLYLLR	HCD
1	210707-MClass-21_B_amazonicus-MELD-LSM-R.raw	54737	C(+57.02)ANYN(+.98)QC(+57.02)QPVC(+57.02)GER	5579	14	96	96	14	8788456	2	17.51	-	122080000000	17556763	0.3		Carbamidomethylation; Deamidation (NQ)	89 86 100 100 100 100 100 99 95 96 97 93 99 100	C(+57.02)ANYN(+.98)QC(+57.02)QPVC(+57.02)GER	HCD
1	210707-MClass-21_B_amazonicus-MELD-LSM-R.raw	5790	VTNM(+15.99)MHQAVHK	4428	11	96	96	11	4378812	3	16.09	-	124220000000	13106223	-0.4		Oxidation (M)	100 99 98 97 95 90 94 97 99 98 96	VTNM(+15.99)MHQAVHK	HCD
1	210707-MClass-21_B_amazonicus-MELD-LSM-R.raw	61156	LSYSDPNQ(+.98)DGPNPVVGC(+57.02)LER	16962	20	96	96	20	11095068	2	35.69	-	77064000000	22170007	-0.7		Deamidation (NQ); Carbamidomethylation	85 90 100 100 100 92 91 99 100 100 96 95 98 99 100 97 95 97 99 100	LSYSDPNQ(+.98)DGPNPVVGC(+57.02)LER	HCD
1	210707-MClass-21_B_amazonicus-MELD-LSM-R.raw	43911	LVTNM(+15.99)MHQAVHK	5231	12	96	96	12	7128605	2	12.70	-	1172800000000	14237065	-0.1		Oxidation (M)	100 100 100 96 89 90 95 98 99 99 99 97	LVTNM(+15.99)MHQAVHK	HCD
1	210707-MClass-21_B_amazonicus-MELD-LSM-R.raw	53509	VSTVTNC(+57.02)N(+.98)SNPC(+57.02)LLK	12793	15	96	96	15	8544040	2	29.18	-	65692000000	17067969	-2.0		Carbamidomethylation; Deamidation (NQ)	89 94 100 100 100 100 100 100 94 85 95 96 98 100 100	VSTVTNC(+57.02)N(+.98)SNPC(+57.02)LLK	HCD
1	210707-MClass-21_B_amazonicus-MELD-LSM-R.raw	18127	LVDSLPGVPK	15883	10	96	96	10	5128052	2	34.39	-	666750000000	10235964	-0.6	tr|A0A1L4BJ64|A0A1L4BJ64_HEMLE		99 99 100 99 97 91 91 98 98 95	LVDSLPGVPK	HCD
1	210707-MClass-21_B_amazonicus-MELD-LSM-R.raw	25069	EKPGVC(+57.02)HGTK	6433	10	96	96	10	5567790	2	18.92	-	20955000000	11115444	-0.9	tr|T1DP99|T1DP99_9SCOR:tr|T1E6W8|T1E6W8_9SCOR:Q0GY40|KBX3_HOFGE:Q5WR03|KBX31_OPICA:tr|A0A1W7RB11|A0A1W7RB11_9SCOR:Q5WR01|KBX32_OPICA:Q5WQZ7|KBX33_OPICA:Q5WQZ9|KBX34_OPICA:tr|T1DMR0|T1DMR0_9SCOR	Carbamidomethylation	95 95 99 99 99 99 97 96 96 93	EKPGVC(+57.02)HGTK	HCD
1	210707-MClass-21_B_amazonicus-MELD-LSM-R.raw	55412	GFGC(+57.02)MANVN(+.98)M(+15.99)MGGC(+57.02)EK	17793	16	96	96	16	8903334	2	38.04	-	1336100000000	17786555	-1.9		Carbamidomethylation; Deamidation (NQ); Oxidation (M)	76 84 99 100 100 100 99 99 99 99 98 99 99 99 97 99	GFGC(+57.02)MANVN(+.98)M(+15.99)MGGC(+57.02)EK	HCD
1	210707-MClass-21_B_amazonicus-MELD-LSM-R.raw	24549	SPLLSNSSSSK	15177	11	96	96	11	5537877	2	33.05	-	18099000000	11055615	-0.6			100 100 100 100 97 97 100 100 94 82 93	SPLLSNSSSSK	HCD
1	210707-MClass-21_B_amazonicus-MELD-LSM-R.raw	39432	LWNN(+.98)LKDVFGK	22487	11	96	96	11	6678595	2	44.54	-	61707000000	13337029	1.2		Deamidation (NQ)	86 94 97 99 99 96 98 99 99 99 96	LWNN(+.98)LKDVFGK	HCD
1	210707-MClass-21_B_amazonicus-MELD-LSM-R.raw	43911	LVTNM(+15.99)MHQAVHK	3957	12	96	96	12	7128605	2	12.70	-	1172800000000	14237065	-0.1		Oxidation (M)	100 99 99 93 94 91 93 97 98 99 99 97	LVTNM(+15.99)MHQAVHK	HCD
1	210707-MClass-21_B_amazonicus-MELD-LSM-R.raw	28738	MDM(+15.99)AC(+57.02)SMGMGSDFRK	14702	15	96	96	15	5805598	3	31.00	-	2300300000000	17386606	-1.8		Oxidation (M); Carbamidomethylation	85 99 99 100 100 99 98 99 98 99 98 99 92 89 95	MDM(+15.99)AC(+57.02)SMGMGSDFRK	HCD
1	210707-MClass-21_B_amazonicus-MELD-LSM-R.raw	53044	YKYMYLTTPANSEFC(+57.02)VDKDGK	18761	21	96	96	21	8440602	3	38.66	-	20629000000	25291555	1.3		Carbamidomethylation	99 99 100 99 100 99 100 100 97 93 94 94 96 92 91 91 96 94 98 97 100	YKYMYLTTPANSEFC(+57.02)VDKDGK	HCD
1	210707-MClass-21_B_amazonicus-MELD-LSM-R.raw	31915	GFGC(+57.02)MSNMDTVGLC(+57.02)KK	15246	16	96	96	16	6022650	3	33.40	-	696060000000	18037776	-2.4		Carbamidomethylation	94 96 100 100 95 93 95 94 99 99 98 94 96 97 99 100	GFGC(+57.02)MSNMDTVGLC(+57.02)KK	HCD
1	210707-MClass-21_B_amazonicus-MELD-LSM-R.raw	38086	SGC(+57.02)FC(+57.02)QLGYGR	12154	11	96	96	11	6527792	2	28.07	-	1441600000000	13035437	0.2		Carbamidomethylation	83 90 100 100 100 100 100 100 99 97 94	SGC(+57.02)FC(+57.02)QLGYGR	HCD
1	210707-MClass-21_B_amazonicus-MELD-LSM-R.raw	13312	NKLVDVERYPSK	6754	12	96	96	12	4832682	3	19.60	-	1856000000	14467830	-0.2			96 99 100 100 100 97 95 92 94 96 97 94	NKLVDVERYPSK	HCD
1	210707-MClass-21_B_amazonicus-MELD-LSM-R.raw	16414	LAPSAQFN(+.98)R	7651	9	96	96	9	5027626	2	21.14	-	70838000000	10035087	1.9	tr|A0A1W7R962|A0A1W7R962_9SCOR	Deamidation (NQ)	100 100 100 99 97 91 90 94 99	LAPSAQFN(+.98)R	HCD
1	210707-MClass-21_B_amazonicus-MELD-LSM-R.raw	55412	GFGC(+57.02)MANVDM(+15.99)MGGC(+57.02)EK	17448	16	96	96	16	8903334	2	38.04	-	1336100000000	17786555	-1.9	Q5WR03|KBX31_OPICA:Q5WQZ7|KBX33_OPICA	Carbamidomethylation; Oxidation (M)	79 85 100 100 100 100 99 98 99 98 98 98 98 98 96 99	GFGC(+57.02)MANVDM(+15.99)MGGC(+57.02)EK	HCD
1	210707-MClass-21_B_amazonicus-MELD-LSM-R.raw	23585	YLPQDRFR	6986	8	96	96	8	5477910	2	19.83	-	70885000000	10935669	0.5			100 99 93 91 98 97 98 98	YLPQDRFR	HCD
1	210707-MClass-21_B_amazonicus-MELD-LSM-R.raw	52483	FGHFSQVVWAATWK	25687	14	96	96	14	8324233	2	49.74	-	14073000000	16628306	0.9	tr|A0A1L4BJ71|A0A1L4BJ71_HEMLE		95 95 99 99 97 93 96 97 96 95 97 98 96 99	FGHFSQVVWAATWK	HCD
1	210707-MClass-21_B_amazonicus-MELD-LSM-R.raw	36675	VNGM(+15.99)TLPSGQEK	6678	12	96	96	12	6388143	2	18.86	-	415430000000	12756128	1.0		Oxidation (M)	99 99 100 100 100 100 99 94 88 90 96 95	VNGM(+15.99)TLPSGQEK	HCD
1	210707-MClass-21_B_amazonicus-MELD-LSM-R.raw	21062	LFGTLLSALK	26223	10	96	96	10	5318332	2	50.73	-	60778000000	10616484	3.2			100 99 97 95 99 98 95 95 95 94	LFGTLLSALK	HCD
1	210707-MClass-21_B_amazonicus-MELD-LSM-R.raw	29726	LELQSQLSKK	7492	10	96	96	10	5873461	2	20.79	-	15937000000	11726765	1.0	tr|A0A1W7RAQ5|A0A1W7RAQ5_9SCOR		100 100 100 98 95 92 96 96 95 95	LELQSQLSKK	HCD
1	210707-MClass-21_B_amazonicus-MELD-LSM-R.raw	48040	FGGC(+57.02)MANMN(+.98)TVGLR	21275	14	96	96	14	7648377	2	42.67	-	109970000000	15276633	-1.6	Q5WR01|KBX32_OPICA	Carbamidomethylation; Deamidation (NQ)	88 89 100 100 100 100 99 98 99 98 98 94 95 94	FGGC(+57.02)MANMN(+.98)TVGLR	HCD
1	210707-MClass-21_B_amazonicus-MELD-LSM-R.raw	17330	EGLAPADLTK	11294	10	96	96	10	5077766	2	26.71	-	204570000000	10135393	-0.7			98 95 99 100 99 96 97 95 94 94	EGLAPADLTK	HCD
1	210707-MClass-21_B_amazonicus-MELD-LSM-R.raw	-	FTPLVAR	11557	7	96	96	7	4022426	2	27.21	-	0	8024701	0.6			98 97 99 99 97 95 92	FTPLVAR	HCD
1	210707-MClass-21_B_amazonicus-MELD-LSM-R.raw	56367	KYLPNNC(+57.02)VSYC(+57.02)NER	7967	14	96	96	14	9089073	2	21.30	-	203750000000	18158032	-1.7		Carbamidomethylation	100 100 100 97 95 95 97 97 97 95 93 90 97 99	KYLPNNC(+57.02)VSYC(+57.02)NER	HCD
1	210707-MClass-21_B_amazonicus-MELD-LSM-R.raw	17718	VAKMDMAC(+57.02)SM(+15.99)GMGSDKFR	10540	18	96	96	18	5102226	4	25.64	-	124660000000	20368611	0.1		Carbamidomethylation; Oxidation (M)	98 90 95 98 95 92 100 100 100 100 100 98 97 97 98 97 89 95	VAKMDMAC(+57.02)SM(+15.99)GMGSDKFR	HCD
1	210707-MClass-21_B_amazonicus-MELD-LSM-R.raw	17572	TVGQNLM(+15.99)TSTSDKK	4997	14	96	96	14	5092555	3	12.90	-	32330000000	15247454	-0.5	tr|A0A1L4BJ71|A0A1L4BJ71_HEMLE	Oxidation (M)	96 96 92 92 95 99 99 99 99 97 96 98 97 95	TVGQNLM(+15.99)TSTSDKK	HCD
1	210707-MClass-21_B_amazonicus-MELD-LSM-R.raw	40862	QLLLQLHNNLR	16560	11	96	96	11	6814030	2	35.22	-	379040000000	13607939	-1.8	tr|A0A2I9LPD0|A0A2I9LPD0_9SCOR:tr|A0A1W7RAQ5|A0A1W7RAQ5_9SCOR		94 98 100 100 99 100 99 94 91 92 94	QLLLQLHNNLR	HCD
1	210707-MClass-21_B_amazonicus-MELD-LSM-R.raw	36675	VNGM(+15.99)TLPSGQEK	6260	12	96	96	12	6388143	2	18.86	-	415430000000	12756128	1.0		Oxidation (M)	94 95 100 100 100 100 99 96 90 93 97 94	VNGM(+15.99)TLPSGQEK	HCD
1	210707-MClass-21_B_amazonicus-MELD-LSM-R.raw	43911	LVTNM(+15.99)MHQAVHK	5437	12	96	96	12	7128605	2	12.70	-	1172800000000	14237065	-0.1		Oxidation (M)	100 99 99 97 94 90 91 96 97 99 99 97	LVTNM(+15.99)MHQAVHK	HCD
1	210707-MClass-21_B_amazonicus-MELD-LSM-R.raw	3476	TC(+57.02)TFPDLC(+57.02)KK	10597	10	96	96	10	4238701	3	25.70	-	15307000000	12685894	-0.7		Carbamidomethylation	89 93 98 99 98 99 98 95 97 100	TC(+57.02)TFPDLC(+57.02)KK	HCD
1	210707-MClass-21_B_amazonicus-MELD-LSM-R.raw	5583	LDPADLTK	10423	8	96	96	8	4367401	2	25.47	-	67658000000	8714651	0.7			98 98 97 97 98 97 93 94	LDPADLTK	HCD
1	210707-MClass-21_B_amazonicus-MELD-LSM-R.raw	12009	LVTNM(+15.99)MHQAVHK	5928	12	96	96	12	4755763	3	15.74	-	5589500000000	14237065	0.3		Oxidation (M)	100 100 100 98 95 94 94 94 94 97 96 95	LVTNM(+15.99)MHQAVHK	HCD
1	210707-MClass-21_B_amazonicus-MELD-LSM-R.raw	20101	AQAHANLC(+57.02)LFDHDTKTEK	11596	18	96	96	18	5255049	4	27.32	-	58827000000	20979900	0.2	tr|A0A1L4BJ71|A0A1L4BJ71_HEMLE	Carbamidomethylation	96 81 100 100 100 100 100 100 100 100 100 99 99 92 83 93 96 99	AQAHANLC(+57.02)LFDHDTKTEK	HCD
1	210707-MClass-21_B_amazonicus-MELD-LSM-R.raw	7165	LLKHFKPLLAR	10084	11	96	96	11	4459571	3	24.81	-	198820000000	13348550	-4.1			100 100 100 98 99 100 100 99 96 92 79	LLKHFKPLLAR	HCD
1	210707-MClass-21_B_amazonicus-MELD-LSM-R.raw	7167	SRPTC(+57.02)SNTHYGPYDKLSSR	6164	19	96	96	19	4460128	5	18.58	-	18785000000	22250283	-0.3		Carbamidomethylation	85 90 92 97 100 99 99 99 98 99 99 93 93 98 98 98 98 99 100	SRPTC(+57.02)SNTHYGPYDKLSSR	HCD
1	210707-MClass-21_B_amazonicus-MELD-LSM-R.raw	12839	LPTEC(+57.02)ALR	8730	8	96	96	8	4802522	2	22.81	-	19686000000	9584906	-0.7	tr|A0A1W7R962|A0A1W7R962_9SCOR	Carbamidomethylation	100 100 100 99 92 90 93 99	LPTEC(+57.02)ALR	HCD
1	210707-MClass-21_B_amazonicus-MELD-LSM-R.raw	18468	C(+57.02)MANM(+15.99)DTVGLC(+57.02)KK	6299	13	96	96	13	5152304	3	18.81	-	5871900000	15426663	2.0	Q5WR01|KBX32_OPICA	Carbamidomethylation; Oxidation (M)	99 99 99 95 90 98 99 99 92 92 95 98 100	C(+57.02)MANM(+15.99)DTVGLC(+57.02)KK	HCD
1	210707-MClass-21_B_amazonicus-MELD-LSM-R.raw	56284	N(+.98)C(+57.02)FSESN(+.98)PLEC(+57.02)NNVK	14768	15	96	96	15	9073721	2	32.46	-	107890000000	18127295	0.1		Deamidation (NQ); Carbamidomethylation	85 89 100 100 100 100 100 98 98 99 97 92 93 98 100	N(+.98)C(+57.02)FSESN(+.98)PLEC(+57.02)NNVK	HCD
1	210707-MClass-21_B_amazonicus-MELD-LSM-R.raw	21034	ATLSGWGNTR	9951	10	96	96	10	5317686	2	24.69	-	79594000000	10615254	-2.6			99 99 100 100 99 98 92 86 92 99	ATLSGWGNTR	HCD
1	210707-MClass-21_B_amazonicus-MELD-LSM-R.raw	55841	C(+57.02)DFSTNDPPEC(+57.02)DNVK	8572	15	96	96	15	8993563	2	22.40	-	44503000000	17966982	-0.1		Carbamidomethylation	76 87 99 100 100 99 100 100 99 99 98 98 95 99 100	C(+57.02)DFSTNDPPEC(+57.02)DNVK	HCD
1	210707-MClass-21_B_amazonicus-MELD-LSM-R.raw	24549	SPLLSNSSSSK	15292	11	96	96	11	5537877	2	33.05	-	18099000000	11055615	-0.6			100 100 100 100 95 96 100 100 94 83 93	SPLLSNSSSSK	HCD
1	210707-MClass-21_B_amazonicus-MELD-LSM-R.raw	41122	MANMN(+.98)TVGLC(+57.02)KK	9408	12	96	96	12	6843267	2	23.89	-	31258000000	13666406	-1.3		Deamidation (NQ); Carbamidomethylation	97 99 99 99 99 99 99 94 90 89 95 99	MANMN(+.98)TVGLC(+57.02)KK	HCD
1	210707-MClass-21_B_amazonicus-MELD-LSM-R.raw	8900	VWFLYGK	24027	7	96	96	7	4567527	2	47.31	-	37554000000	9114905	0.5	tr|A0A1W7RAD4|A0A1W7RAD4_9SCOR		94 97 99 99 98 96 93	VWFLYGK	HCD
1	210707-MClass-21_B_amazonicus-MELD-LSM-R.raw	42133	LLFPVGDAALNQK	22911	13	96	96	13	6933922	2	45.25	-	304490000000	13847715	-1.3	tr|A0A1W7RB11|A0A1W7RB11_9SCOR		98 99 100 100 99 98 98 97 96 94 89 90 97	LLFPVGDAALNQK	HCD
1	210707-MClass-21_B_amazonicus-MELD-LSM-R.raw	7401	KVQDYLK	5393	7	96	96	7	4472586	2	17.34	-	20713000000	8925018	1.0			99 98 92 95 98 99 95	KVQDYLK	HCD
1	210707-MClass-21_B_amazonicus-MELD-LSM-R.raw	748	TNM(+15.99)MHQAVHK	5055	10	96	96	10	4048587	3	16.49	-	32696000000	12115540	0.3		Oxidation (M)	96 96 97 94 97 97 97 98 97 95	TNM(+15.99)MHQAVHK	HCD
1	210707-MClass-21_B_amazonicus-MELD-LSM-R.raw	-	FGGC(+57.02)MANMDVMGGC(+57.02)EK	21021	16	96	96	16	8823356	2	42.25	-	0	17626606	-2.2	Q5WR01|KBX32_OPICA	Carbamidomethylation	77 79 98 99 100 100 99 98 99 99 99 100 99 99 98 100	FGGC(+57.02)MANMDVMGGC(+57.02)EK	HCD
1	210707-MClass-21_B_amazonicus-MELD-LSM-R.raw	44797	M(+15.99)TEGFGC(+57.02)MANMDTVGLC(+57.02)KK	19392	19	96	96	19	7226435	3	38.92	-	2004700000000	21649084	0.1	Q5WR01|KBX32_OPICA	Oxidation (M); Carbamidomethylation	86 97 99 99 99 98 99 99 99 97 92 98 98 99 95 96 97 88 95	M(+15.99)TEGFGC(+57.02)MANMDTVGLC(+57.02)KK	HCD
1	210707-MClass-21_B_amazonicus-MELD-LSM-R.raw	5790	VTNM(+15.99)MHQAVHK	4804	11	96	96	11	4378812	3	16.09	-	124220000000	13106223	-0.4		Oxidation (M)	99 99 98 98 94 91 94 96 98 97 96	VTNM(+15.99)MHQAVHK	HCD
1	210707-MClass-21_B_amazonicus-MELD-LSM-R.raw	43911	LVTNM(+15.99)MHQAVHK	5555	12	96	96	12	7128605	2	12.70	-	1172800000000	14237065	-0.1		Oxidation (M)	100 99 99 94 92 89 93 97 99 99 99 97	LVTNM(+15.99)MHQAVHK	HCD
1	210707-MClass-21_B_amazonicus-MELD-LSM-R.raw	43717	LLWSDLKDVFGK	26862	12	96	96	12	7108958	2	52.00	-	655690000000	14197761	0.6			100 100 99 97 98 94 94 95 95 97 95 94	LLWSDLKDVFGK	HCD
1	210707-MClass-21_B_amazonicus-MELD-LSM-R.raw	13402	NLLKHFKPLLAR	14519	12	96	96	12	4839735	3	31.80	-	61572000000	14488979	0.5			83 97 100 100 100 100 100 100 99 97 93 89	NLLKHFKPLLAR	HCD
1	210707-MClass-21_B_amazonicus-MELD-LSM-R.raw	37080	SM(+15.99)YLEGPPC(+57.02)SK	9629	11	96	96	11	6427845	2	24.06	-	63874000000	12835525	1.6		Oxidation (M); Carbamidomethylation	94 95 100 100 100 98 98 95 95 94 93	SM(+15.99)YLEGPPC(+57.02)SK	HCD
1	210707-MClass-21_B_amazonicus-MELD-LSM-R.raw	28738	MDMAC(+57.02)SM(+15.99)GMGSDFRK	13337	15	96	96	15	5805598	3	31.00	-	2300300000000	17386606	-1.8		Carbamidomethylation; Oxidation (M)	98 100 99 98 96 94 96 97 95 97 95 96 94 93 97	MDMAC(+57.02)SM(+15.99)GMGSDFRK	HCD
1	210707-MClass-21_B_amazonicus-MELD-LSM-R.raw	44797	MTEGFGC(+57.02)M(+15.99)ANMDTVGLC(+57.02)KK	17798	19	96	96	19	7226435	3	38.92	-	2004700000000	21649084	0.1	Q5WR01|KBX32_OPICA	Carbamidomethylation; Oxidation (M)	99 100 100 100 100 99 98 94 93 93 90 98 96 96 95 97 97 90 96	MTEGFGC(+57.02)M(+15.99)ANMDTVGLC(+57.02)KK	HCD
1	210707-MClass-21_B_amazonicus-MELD-LSM-R.raw	12010	LVTNM(+15.99)MHQAVHK	5631	12	96	96	12	4755763	3	12.70	-	540900000000	14237065	0.3		Oxidation (M)	100 100 100 97 91 92 94 96 96 98 97 96	LVTNM(+15.99)MHQAVHK	HCD
1	210707-MClass-21_B_amazonicus-MELD-LSM-R.raw	44800	MTQ(+.98)GFGC(+57.02)MANM(+15.99)DTVGLC(+57.02)KK	16000	19	96	96	19	7226440	3	34.26	-	604870000000	21649084	0.9	Q5WR01|KBX32_OPICA	Deamidation (NQ); Carbamidomethylation; Oxidation (M)	99 100 100 100 100 100 100 99 99 95 94 99 97 97 94 95 93 77 93	MTQ(+.98)GFGC(+57.02)MANM(+15.99)DTVGLC(+57.02)KK	HCD
1	210707-MClass-21_B_amazonicus-MELD-LSM-R.raw	7454	DLQ(+.98)KPGVC(+57.02)HGTK	6516	12	96	96	12	4475599	3	18.88	-	163680000000	13396555	1.7	tr|T1DP99|T1DP99_9SCOR:tr|T1E6W8|T1E6W8_9SCOR:Q0GY40|KBX3_HOFGE:Q5WR03|KBX31_OPICA:tr|A0A1W7RB11|A0A1W7RB11_9SCOR:Q5WR01|KBX32_OPICA:Q5WQZ7|KBX33_OPICA:Q5WQZ9|KBX34_OPICA:tr|T1DMR0|T1DMR0_9SCOR	Deamidation (NQ); Carbamidomethylation	96 98 100 100 99 98 99 99 95 93 90 91	DLQ(+.98)KPGVC(+57.02)HGTK	HCD
1	210707-MClass-21_B_amazonicus-MELD-LSM-R.raw	48060	LSYNNWSDSC(+57.02)QR	8499	12	96	96	12	7653228	2	22.50	-	159460000000	15286365	-3.6		Carbamidomethylation	97 99 100 99 96 86 89 99 97 97 98 100	LSYNNWSDSC(+57.02)QR	HCD
1	210707-MClass-21_B_amazonicus-MELD-LSM-R.raw	43911	LVTNM(+15.99)MHQAVHK	3618	12	96	96	12	7128605	2	12.70	-	1172800000000	14237065	-0.1		Oxidation (M)	100 99 99 96 96 93 91 95 95 99 98 96	LVTNM(+15.99)MHQAVHK	HCD
1	210707-MClass-21_B_amazonicus-MELD-LSM-R.raw	11131	LVTDMMHQAVHK	8782	12	96	96	12	4705725	3	22.93	-	27298000000	14086956	0.0	tr|A0A1W7RAQ5|A0A1W7RAQ5_9SCOR		100 99 99 99 97 96 94 94 93 97 95 95	LVTDMMHQAVHK	HCD
1	210707-MClass-21_B_amazonicus-MELD-LSM-R.raw	35767	VDGMTLPSGQEK	10265	12	96	96	12	6313058	2	25.12	-	121410000000	12606021	-4.0			99 99 99 99 100 100 99 95 88 91 96 93	VDGMTLPSGQEK	HCD
1	210707-MClass-21_B_amazonicus-MELD-LSM-R.raw	36802	NNLC(+57.02)PEEFEK	11664	10	96	96	10	6402844	2	27.44	-	50101000000	12785549	-0.5		Carbamidomethylation	83 89 100 100 98 98 99 98 100 100	NNLC(+57.02)PEEFEK	HCD
1	210707-MClass-21_B_amazonicus-MELD-LSM-R.raw	40542	FC(+57.02)VFNKDTLGR	15882	11	96	96	11	6788401	2	33.73	-	2410500000000	13556655	0.1		Carbamidomethylation	99 99 100 100 95 92 95 93 92 95 99	FC(+57.02)VFNKDTLGR	HCD
1	210707-MClass-21_B_amazonicus-MELD-LSM-R.raw	39144	DAKTQGYMEMR	8354	11	96	96	11	6652989	2	22.19	-	18894000000	13285852	-1.5			98 98 99 100 98 95 95 90 96 93 98	DAKTQGYMEMR	HCD
1	210707-MClass-21_B_amazonicus-MELD-LSM-R.raw	12010	LVTNM(+15.99)MHQAVHK	3840	12	96	96	12	4755763	3	12.70	-	540900000000	14237065	0.3		Oxidation (M)	100 100 99 97 95 90 93 95 96 98 97 96	LVTNM(+15.99)MHQAVHK	HCD
1	210707-MClass-21_B_amazonicus-MELD-LSM-R.raw	50117	LGGC(+57.02)TYN(+.98)ADADLVPK	15313	15	96	96	15	7978748	2	33.22	-	75283000000	15937344	0.4	tr|A0A1W7R9W4|A0A1W7R9W4_9SCOR	Carbamidomethylation; Deamidation (NQ)	82 78 99 99 100 100 100 99 99 96 99 100 100 100 97	LGGC(+57.02)TYN(+.98)ADADLVPK	HCD
1	210707-MClass-21_B_amazonicus-MELD-LSM-R.raw	7250	LGSLFKVK	11850	8	96	96	8	4462868	2	27.79	-	121150000000	8905589	0.2			97 96 98 97 98 98 97 90	LGSLFKVK	HCD
1	210707-MClass-21_B_amazonicus-MELD-LSM-R.raw	47313	DKSMYLEGPPC(+57.02)SK	9515	13	96	96	13	7563467	2	23.78	-	310560000000	15106794	-0.4		Carbamidomethylation	86 86 99 99 100 100 100 99 98 94 95 97 100	DKSMYLEGPPC(+57.02)SK	HCD
1	210707-MClass-21_B_amazonicus-MELD-LSM-R.raw	52814	GFGC(+57.02)MANM(+15.99)DTVGLC(+57.02)K	19276	15	96	96	15	8388474	2	38.87	-	512390000000	16756826	-1.4	Q5WR01|KBX32_OPICA	Carbamidomethylation; Oxidation (M)	77 80 100 100 100 99 97 98 100 99 99 99 99 100 100	GFGC(+57.02)MANM(+15.99)DTVGLC(+57.02)K	HCD
1	210707-MClass-21_B_amazonicus-MELD-LSM-R.raw	54770	C(+57.02)AN(+.98)YN(+.98)QC(+57.02)GAPVC(+57.02)GER	6489	15	96	96	15	8793376	2	19.19	-	62726000000	17566604	0.2		Carbamidomethylation; Deamidation (NQ)	89 92 98 100 100 99 100 93 91 97 96 98 94 98 100	C(+57.02)AN(+.98)YN(+.98)QC(+57.02)GAPVC(+57.02)GER	HCD
1	210707-MClass-21_B_amazonicus-MELD-LSM-R.raw	4019	LVTNMMHQAVHKVAK	7573	15	96	96	15	4274857	4	21.00	-	153100000000	17059121	1.0			96 97 100 99 99 99 98 98 95 95 89 96 98 96 90	LVTNMMHQAVHKVAK	HCD
1	210707-MClass-21_B_amazonicus-MELD-LSM-R.raw	12010	LVTNM(+15.99)MHQAVHK	3492	12	96	96	12	4755763	3	12.70	-	540900000000	14237065	0.3		Oxidation (M)	100 100 98 95 93 93 95 95 95 97 97 96	LVTNM(+15.99)MHQAVHK	HCD
1	210707-MClass-21_B_amazonicus-MELD-LSM-R.raw	7025	ANLC(+57.02)LFDHDTK	13690	11	96	96	11	4452117	3	30.67	-	37095000000	13326133	0.1		Carbamidomethylation	91 96 99 99 99 99 98 89 97 98 93	ANLC(+57.02)LFDHDTK	HCD
1	210707-MClass-21_B_amazonicus-MELD-LSM-R.raw	3745	YLSLLNK	13264	7	96	96	7	4257556	2	29.97	-	10875000000	8494960	0.9			97 98 98 99 99 94 89	YLSLLNK	HCD
1	210707-MClass-21_B_amazonicus-MELD-LSM-R.raw	50018	C(+57.02)LQN(+.98)LADKAEDADK	11298	14	96	96	14	7963672	2	26.83	-	6642900000	15907195	0.2		Carbamidomethylation; Deamidation (NQ)	91 91 95 97 98 98 98 97 97 98 98 96 97 95	C(+57.02)LQN(+.98)LADKAEDADK	HCD
1	210707-MClass-21_B_amazonicus-MELD-LSM-R.raw	12010	LVTNM(+15.99)MHQAVHK	4626	12	96	96	12	4755763	3	12.70	-	540900000000	14237065	0.3		Oxidation (M)	100 100 100 98 93 89 93 95 96 97 98 96	LVTNM(+15.99)MHQAVHK	HCD
1	210707-MClass-21_B_amazonicus-MELD-LSM-R.raw	11364	DADAN(+.98)LVPK	7141	9	96	96	9	4722412	2	20.20	-	81032000000	9424658	2.2		Deamidation (NQ)	89 86 99 99 99 99 100 99 95	DADAN(+.98)LVPK	HCD
1	210707-MClass-21_B_amazonicus-MELD-LSM-R.raw	12010	LVTNMM(+15.99)HQAVHK	3757	12	96	96	12	4755763	3	12.70	-	540900000000	14237065	0.3		Oxidation (M)	100 100 99 97 90 95 93 95 95 98 98 97	LVTNMM(+15.99)HQAVHK	HCD
1	210707-MClass-21_B_amazonicus-MELD-LSM-R.raw	8731	LTEKKVQDYLK	10002	11	96	96	11	4555970	3	24.62	-	3237000000	13637710	-1.4	Q0GY40|KBX3_HOFGE:tr|A0A1W7RB11|A0A1W7RB11_9SCOR		99 99 100 99 97 94 92 97 95 95 93	LTEKKVQDYLK	HCD
1	210707-MClass-21_B_amazonicus-MELD-LSM-R.raw	20591	GC(+57.02)MANMDTVGLC(+57.02)KK	11139	14	96	96	14	5289039	3	26.63	-	149810000000	15836929	-1.8	Q5WR01|KBX32_OPICA	Carbamidomethylation	99 99 93 93 99 100 100 100 99 91 90 91 96 99	GC(+57.02)MANMDTVGLC(+57.02)KK	HCD
1	210707-MClass-21_B_amazonicus-MELD-LSM-R.raw	12010	LVTNM(+15.99)MHQAVHK	3403	12	96	96	12	4755763	3	12.70	-	540900000000	14237065	0.3		Oxidation (M)	100 100 100 97 92 89 95 96 96 98 97 96	LVTNM(+15.99)MHQAVHK	HCD
1	210707-MClass-21_B_amazonicus-MELD-LSM-R.raw	15905	LNTHNMLR	11612	8	96	96	8	4997628	2	27.30	-	154400000	9975128	-1.7			97 97 99 98 96 86 96 99	LNTHNMLR	HCD
1	210707-MClass-21_B_amazonicus-MELD-LSM-R.raw	11822	GLTEKKVQDYLK	7207	12	96	96	12	4746053	3	20.08	-	15609000000	14207925	1.2	Q0GY40|KBX3_HOFGE:tr|A0A1W7RB11|A0A1W7RB11_9SCOR		97 99 99 99 98 94 92 92 97 97 97 95	GLTEKKVQDYLK	HCD
1	210707-MClass-21_B_amazonicus-MELD-LSM-R.raw	7775	LGC(+57.02)GFAHC(+57.02)ALGGK	11729	13	96	96	13	4498814	3	27.58	-	422330000000	13466223	0.0		Carbamidomethylation	100 100 100 100 100 100 99 83 82 98 98 97 95	LGC(+57.02)GFAHC(+57.02)ALGGK	HCD
1	210707-MClass-21_B_amazonicus-MELD-LSM-R.raw	11391	FQLASHLK	9277	8	96	96	8	4722717	2	23.68	-	34955000000	9425287	0.2			95 94 100 99 97 95 97 93	FQLASHLK	HCD
1	210707-MClass-21_B_amazonicus-MELD-LSM-R.raw	43910	LVTNM(+15.99)MHQAVHK	5892	12	96	96	12	7128604	2	15.76	-	1187900000000	14237065	-0.3		Oxidation (M)	99 99 99 96 96 92 90 94 97 99 99 96	LVTNM(+15.99)MHQAVHK	HCD
1	210707-MClass-21_B_amazonicus-MELD-LSM-R.raw	17986	C(+57.02)TGLSVNVGQDGKAK	7452	15	96	96	15	5119277	3	20.73	-	38034000000	15327617	-0.2	tr|A0A1W7RB82|A0A1W7RB82_9SCOR	Carbamidomethylation	95 96 99 99 100 99 100 100 97 90 98 92 94 94 92	C(+57.02)TGLSVNVGQDGKAK	HCD
1	210707-MClass-21_B_amazonicus-MELD-LSM-R.raw	5790	VTNM(+15.99)MHQAVHK	4334	11	96	96	11	4378812	3	16.09	-	124220000000	13106223	-0.4		Oxidation (M)	100 100 98 95 93 92 93 97 98 98 96	VTNM(+15.99)MHQAVHK	HCD
1	210707-MClass-21_B_amazonicus-MELD-LSM-R.raw	8272	FADLHM(+15.99)R	4866	7	96	96	7	4532184	2	17.77	-	26270000000	9044225	-0.2		Oxidation (M)	97 98 99 99 95 97 89	FADLHM(+15.99)R	HCD
1	210707-MClass-21_B_amazonicus-MELD-LSM-R.raw	59416	MTEGFGC(+57.02)MAN(+.98)MN(+.98)TVGLC(+57.02)K	22990	18	96	96	18	10119109	2	45.51	-	13659000000	20218025	2.3	Q5WR01|KBX32_OPICA	Carbamidomethylation; Deamidation (NQ)	75 86 98 100 100 100 100 100 100 99 97 98 98 98 92 95 98 99	MTEGFGC(+57.02)MAN(+.98)MN(+.98)TVGLC(+57.02)K	HCD
1	210707-MClass-21_B_amazonicus-MELD-LSM-R.raw	12010	LVTNM(+15.99)MHQAVHK	4995	12	96	96	12	4755763	3	12.70	-	540900000000	14237065	0.3		Oxidation (M)	100 100 100 98 95 92 93 95 94 97 95 96	LVTNM(+15.99)MHQAVHK	HCD
1	210707-MClass-21_B_amazonicus-MELD-LSM-R.raw	58816	LC(+57.02)GGDSGGPLC(+57.02)LFDQGSLK	27869	19	96	96	19	9909622	2	53.40	-	19237000000	19799080	0.9		Carbamidomethylation	100 99 88 85 100 100 100 100 98 97 96 97 98 99 96 92 94 91 100	LC(+57.02)GGDSGGPLC(+57.02)LFDQGSLK	HCD
1	210707-MClass-21_B_amazonicus-MELD-LSM-R.raw	47387	LQYQGHC(+57.02)PLNQR	6039	12	96	96	12	7573696	2	18.44	-	96977000000	15127256	-0.6	tr|A0A1W7RA02|A0A1W7RA02_9SCOR	Carbamidomethylation	96 95 99 98 97 97 99 95 90 92 97 100	LQYQGHC(+57.02)PLNQR	HCD
1	210707-MClass-21_B_amazonicus-MELD-LSM-R.raw	241	LQRAPALVAHGLTEK	11438	15	96	96	15	4017370	4	27.02	-	15948000000	16029204	-1.0			100 96 98 89 82 99 99 100 99 99 97 97 96 97 95	LQRAPALVAHGLTEK	HCD
1	210707-MClass-21_B_amazonicus-MELD-LSM-R.raw	50721	M(+15.99)DMAC(+57.02)AM(+15.99)GMGSDFR	17819	14	96	96	14	8062897	2	34.80	-	31120000000	16105657	-0.5		Oxidation (M); Carbamidomethylation	78 89 99 100 100 99 99 99 98 98 99 99 99 93	M(+15.99)DMAC(+57.02)AM(+15.99)GMGSDFR	HCD
1	210707-MClass-21_B_amazonicus-MELD-LSM-R.raw	50720	M(+15.99)DMAC(+57.02)AM(+15.99)GMGSDFR	17819	14	96	96	14	8062897	2	36.74	-	360740000000	16105657	-0.5		Oxidation (M); Carbamidomethylation	78 89 99 100 100 99 99 99 98 98 99 99 99 93	M(+15.99)DMAC(+57.02)AM(+15.99)GMGSDFR	HCD
1	210707-MClass-21_B_amazonicus-MELD-LSM-R.raw	54322	SDDNTQSLC(+57.02)GGFLLSK	18105	16	96	96	16	8714062	2	37.59	-	78501000000	17407988	-0.5	tr|A0AAD4GWH1|A0AAD4GWH1_ASPNN	Carbamidomethylation	76 85 90 97 100 100 100 100 100 100 98 99 100 100 100 97	SDDNTQSLC(+57.02)GGFLLSK	HCD
1	210707-MClass-21_B_amazonicus-MELD-LSM-R.raw	12010	LVTNM(+15.99)MHQAVHK	3130	12	96	96	12	4755763	3	12.70	-	540900000000	14237065	0.3		Oxidation (M)	100 100 99 98 96 93 91 94 95 97 96 96	LVTNM(+15.99)MHQAVHK	HCD
1	210707-MClass-21_B_amazonicus-MELD-LSM-R.raw	39822	MANMN(+.98)VMGGC(+57.02)EK	11778	12	96	96	12	6717667	2	27.50	-	160110000000	13415186	0.3		Deamidation (NQ); Carbamidomethylation	99 99 99 99 100 100 100 99 98 99 88 75	MANMN(+.98)VMGGC(+57.02)EK	HCD
1	210707-MClass-21_B_amazonicus-MELD-LSM-R.raw	58816	LC(+57.02)GGDSGGPLC(+57.02)LFDQGSLK	27751	19	96	96	19	9909622	2	53.40	-	19237000000	19799080	0.9		Carbamidomethylation	99 99 99 97 99 96 99 97 83 86 99 99 99 99 96 96 96 90 99	LC(+57.02)GGDSGGPLC(+57.02)LFDQGSLK	HCD
1	210707-MClass-21_B_amazonicus-MELD-LSM-R.raw	34150	FLGN(+.98)LWSGLTK	28303	11	96	96	11	6188364	2	54.21	-	707260000000	12356550	2.6		Deamidation (NQ)	100 100 100 100 99 99 98 96 98 91 78	FLGN(+.98)LWSGLTK	HCD
1	210707-MClass-21_B_amazonicus-MELD-LSM-R.raw	45147	LDLEKPGVC(+57.02)HGTK	5898	13	96	96	13	7273771	2	18.20	-	34471000000	14527395	0.1	tr|T1DP99|T1DP99_9SCOR:tr|T1E6W8|T1E6W8_9SCOR:Q0GY40|KBX3_HOFGE:Q5WR03|KBX31_OPICA:tr|A0A1W7RB11|A0A1W7RB11_9SCOR:Q5WR01|KBX32_OPICA:Q5WQZ7|KBX33_OPICA:Q5WQZ9|KBX34_OPICA:tr|T1DMR0|T1DMR0_9SCOR	Carbamidomethylation	98 99 100 100 100 98 88 92 96 94 96 95 95	LDLEKPGVC(+57.02)HGTK	HCD
1	210707-MClass-21_B_amazonicus-MELD-LSM-R.raw	8623	LPSDEYGK	19635	8	96	96	8	4547222	2	40.02	-	2574100000	9074286	1.3	tr|A0A1W7RAQ5|A0A1W7RAQ5_9SCOR		96 91 99 99 99 99 98 90	LPSDEYGK	HCD
1	210707-MClass-21_B_amazonicus-MELD-LSM-R.raw	37080	SM(+15.99)YLEGPPC(+57.02)SK	9253	11	96	96	11	6427845	2	24.06	-	63874000000	12835525	1.6		Oxidation (M); Carbamidomethylation	96 97 100 100 100 98 98 94 93 92 91	SM(+15.99)YLEGPPC(+57.02)SK	HCD
1	210707-MClass-21_B_amazonicus-MELD-LSM-R.raw	54277	MDMAC(+57.02)SM(+15.99)GMGSDFRK	13572	15	96	96	15	8703376	2	31.06	-	332010000000	17386606	0.1		Carbamidomethylation; Oxidation (M)	92 99 98 99 99 98 98 97 94 94 94 96 94 94 96	MDMAC(+57.02)SM(+15.99)GMGSDFRK	HCD
1	210707-MClass-21_B_amazonicus-MELD-LSM-R.raw	12032	FNKN(+.98)TLGR	8851	8	96	96	8	4757563	2	22.97	-	36955000000	9494981	0.0		Deamidation (NQ)	99 98 100 100 88 87 99 100	FNKN(+.98)TLGR	HCD
1	210707-MClass-21_B_amazonicus-MELD-LSM-R.raw	54769	C(+57.02)ANYDEC(+57.02)QPVC(+57.02)GER	6883	14	96	96	14	8793365	2	19.81	-	16215000000	17566604	-1.1		Carbamidomethylation	90 88 99 100 100 99 97 96 96 96 97 91 97 99	C(+57.02)ANYDEC(+57.02)QPVC(+57.02)GER	HCD
1	210707-MClass-21_B_amazonicus-MELD-LSM-R.raw	52024	FGGC(+57.02)M(+15.99)ANVDMMGGC(+57.02)K	14588	15	96	96	15	8258113	2	32.08	-	30041000000	16496128	-2.9	Q5WR03|KBX31_OPICA:Q5WQZ7|KBX33_OPICA	Carbamidomethylation; Oxidation (M)	79 82 100 100 100 99 99 98 98 96 97 98 99 100 100	FGGC(+57.02)M(+15.99)ANVDMMGGC(+57.02)K	HCD
1	210707-MClass-21_B_amazonicus-MELD-LSM-R.raw	47258	TVGQNLMTSTSDKK	6777	14	96	96	14	7553816	2	19.51	-	202380000000	15087505	-1.2	tr|A0A1L4BJ71|A0A1L4BJ71_HEMLE		99 99 99 96 99 100 100 100 99 94 80 95 92 95	TVGQNLMTSTSDKK	HCD
1	210707-MClass-21_B_amazonicus-MELD-LSM-R.raw	7028	C(+57.02)LQN(+.98)LADKTEDADKR	7857	15	96	96	15	4452140	4	21.28	-	407270000000	17768313	-2.5		Carbamidomethylation; Deamidation (NQ)	89 93 98 100 100 100 100 99 99 99 99 89 87 95 97	C(+57.02)LQN(+.98)LADKTEDADKR	HCD
1	210707-MClass-21_B_amazonicus-MELD-LSM-R.raw	43911	LVTNMM(+15.99)HQAVHK	4113	12	96	96	12	7128605	2	12.70	-	1172800000000	14237065	-0.1		Oxidation (M)	100 99 99 92 89 96 96 95 95 98 98 96	LVTNMM(+15.99)HQAVHK	HCD
1	210707-MClass-21_B_amazonicus-MELD-LSM-R.raw	11832	TPRSC(+57.02)SNTHYGPYDLK	8686	16	96	96	16	4747227	4	22.75	-	138450000000	18948633	-0.7		Carbamidomethylation	86 81 89 96 100 100 100 100 99 100 100 98 98 99 99 96	TPRSC(+57.02)SNTHYGPYDLK	HCD
1	210707-MClass-21_B_amazonicus-MELD-LSM-R.raw	28745	MDMAC(+57.02)SM(+15.99)GMGSDFRK	11084	15	96	96	15	5805616	3	26.46	-	1059600000000	17386606	1.4		Carbamidomethylation; Oxidation (M)	96 100 100 100 99 93 96 98 96 96 93 94 92 92 97	MDMAC(+57.02)SM(+15.99)GMGSDFRK	HCD
1	210707-MClass-21_B_amazonicus-MELD-LSM-R.raw	52814	FGGC(+57.02)M(+15.99)ANMN(+.98)TVGLC(+57.02)K	20315	15	96	96	15	8388474	2	38.87	-	512390000000	16756826	-1.4	Q5WR01|KBX32_OPICA	Carbamidomethylation; Oxidation (M); Deamidation (NQ)	78 78 99 100 99 99 99 97 99 99 99 99 99 100 100	FGGC(+57.02)M(+15.99)ANMN(+.98)TVGLC(+57.02)K	HCD
1	210707-MClass-21_B_amazonicus-MELD-LSM-R.raw	16635	TVGQNLMTSTSDKK	6669	14	96	96	14	5039239	3	19.50	-	822620000000	15087505	-0.5	tr|A0A1L4BJ71|A0A1L4BJ71_HEMLE		99 99 90 81 99 100 100 100 99 95 96 98 97 95	TVGQNLMTSTSDKK	HCD
1	210707-MClass-21_B_amazonicus-MELD-LSM-R.raw	12010	LVTNM(+15.99)MHQAVHK	3580	12	96	96	12	4755763	3	12.70	-	540900000000	14237065	0.3		Oxidation (M)	100 100 99 97 92 92 92 94 97 98 98 96	LVTNM(+15.99)MHQAVHK	HCD
1	210707-MClass-21_B_amazonicus-MELD-LSM-R.raw	15609	RLHLYFVTHNPEC(+57.02)FR	13070	15	96	96	15	4980034	4	29.66	-	75528000000	19879839	0.3		Carbamidomethylation	82 82 86 99 100 100 100 100 100 99 99 99 97 98 100	RLHLYFVTHNPEC(+57.02)FR	HCD
1	210707-MClass-21_B_amazonicus-MELD-LSM-R.raw	16492	LVTNMMHQAVHVK	9625	13	96	96	13	5032675	3	24.05	-	432660000000	15067800	0.3			100 100 99 94 86 97 96 94 93 95 98 100 100	LVTNMMHQAVHVK	HCD
1	210707-MClass-21_B_amazonicus-MELD-LSM-R.raw	52814	GFGC(+57.02)M(+15.99)ANMDTVGLC(+57.02)K	20438	15	96	96	15	8388474	2	38.87	-	512390000000	16756826	-1.4	Q5WR01|KBX32_OPICA	Carbamidomethylation; Oxidation (M)	89 74 89 100 99 99 99 98 99 99 99 99 99 100 100	GFGC(+57.02)M(+15.99)ANMDTVGLC(+57.02)K	HCD
1	210707-MClass-21_B_amazonicus-MELD-LSM-R.raw	-	DKAEDADKR	10244	9	96	96	9	5242563	2	25.14	-	0	10464993	-1.2			94 95 99 99 97 94 96 94 96	DKAEDADKR	HCD
1	210707-MClass-21_B_amazonicus-MELD-LSM-R.raw	54672	YGLTNTGTYTMMNC(+57.02)K	16632	15	96	96	15	8778807	2	35.44	-	97140000000	17537473	-0.2	tr|A0A1L4BJ57|A0A1L4BJ57_HEMLE:tr|A0A1W7RA04|A0A1W7RA04_9SCOR:tr|A0A1L4BJ64|A0A1L4BJ64_HEMLE	Carbamidomethylation	82 82 96 100 100 100 99 99 99 99 99 99 99 95 94	YGLTNTGTYTMMNC(+57.02)K	HCD
1	210707-MClass-21_B_amazonicus-MELD-LSM-R.raw	11816	KVQDYLKGLTEK	13506	12	96	96	12	4746049	3	30.21	-	412350000000	14207925	0.3			100 99 95 97 100 100 99 91 85 95 99 95	KVQDYLKGLTEK	HCD
1	210707-MClass-21_B_amazonicus-MELD-LSM-R.raw	38783	NTGTYTMMNC(+57.02)K	7755	11	96	96	11	6607724	2	21.26	-	14689000000	13195308	-0.4	tr|A0A1L4BJ57|A0A1L4BJ57_HEMLE:tr|A0A1W7RA04|A0A1W7RA04_9SCOR:tr|A0A1L4BJ64|A0A1L4BJ64_HEMLE	Carbamidomethylation	86 91 100 100 100 99 99 98 96 95 94	NTGTYTMMNC(+57.02)K	HCD
1	210707-MClass-21_B_amazonicus-MELD-LSM-R.raw	60752	MTEGFGC(+57.02)MANM(+15.99)DTVGLC(+57.02)KK	16047	19	96	96	19	10834612	2	34.19	-	6335000000	21649084	-0.3	Q5WR01|KBX32_OPICA	Carbamidomethylation; Oxidation (M)	91 94 99 98 100 99 99 98 98 96 95 98 96 94 94 96 97 89 96	MTEGFGC(+57.02)MANM(+15.99)DTVGLC(+57.02)KK	HCD
1	210707-MClass-21_B_amazonicus-MELD-LSM-R.raw	2476	AFKQC(+57.02)LDELK	9979	10	96	96	10	4178840	3	24.79	-	3854400000000	12506328	-2.0	tr|A0A1L4BJ57|A0A1L4BJ57_HEMLE	Carbamidomethylation	100 100 100 99 99 99 97 93 88 87	AFKQC(+57.02)LDELK	HCD
1	210707-MClass-21_B_amazonicus-MELD-LSM-R.raw	29547	VN(+.98)NPDETLLR	15262	10	96	96	10	5863021	2	33.10	-	8651500000	11705881	1.3		Deamidation (NQ)	97 98 98 97 99 99 95 96 89 92	VN(+.98)NPDETLLR	HCD
1	210707-MClass-21_B_amazonicus-MELD-LSM-R.raw	59020	MTEGFGC(+57.02)MANVN(+.98)MMGC(+57.02)GK	22438	18	96	96	18	9983812	2	44.47	-	26191000000	19947488	-0.4		Carbamidomethylation; Deamidation (NQ)	97 98 100 100 100 100 100 100 100 99 100 100 99 99 99 73 69 98	MTEGFGC(+57.02)MANVN(+.98)MMGC(+57.02)GK	HCD
1	210707-MClass-21_B_amazonicus-MELD-LSM-R.raw	10444	SQLKHFTPLVAR	10475	12	96	96	12	4662734	3	25.56	-	303140000000	13957986	-0.2			82 90 99 99 99 100 100 100 100 98 96 91	SQLKHFTPLVAR	HCD
1	210707-MClass-21_B_amazonicus-MELD-LSM-R.raw	61111	YDNNVQSLNVADAGSKFPNR	14973	20	96	96	20	11050342	2	32.56	-	164870000000	22080559	-1.0			96 97 97 98 99 99 99 99 98 98 98 99 96 94 95 96 97 75 92 100	YDNNVQSLNVADAGSKFPNR	HCD
1	210707-MClass-21_B_amazonicus-MELD-LSM-R.raw	47928	NWNGADKWYDEK	13312	12	96	96	12	7633398	2	29.93	-	648920000000	15246633	1.2			93 96 97 94 97 99 99 99 99 87 93 99	NWNGADKWYDEK	HCD
1	210707-MClass-21_B_amazonicus-MELD-LSM-R.raw	57687	AVDSFTVGQNLMTSTSDK	20339	18	96	96	18	9509528	2	41.08	-	163080000000	18998884	1.3	tr|A0A1L4BJ71|A0A1L4BJ71_HEMLE		69 74 99 100 100 100 100 100 99 99 100 100 100 99 97 97 99 100	AVDSFTVGQNLMTSTSDK	HCD
1	210707-MClass-21_B_amazonicus-MELD-LSM-R.raw	-	MTEGFGC(+57.02)MANMN(+.98)TVGLC(+57.02)K	23462	18	96	96	18	10114155	2	46.19	-	0	20208186	-1.0	Q5WR01|KBX32_OPICA	Carbamidomethylation; Deamidation (NQ)	75 92 99 92 95 100 100 99 99 98 96 99 98 98 95 97 99 100	MTEGFGC(+57.02)MANMN(+.98)TVGLC(+57.02)K	HCD
1	210707-MClass-21_B_amazonicus-MELD-LSM-R.raw	4755	LVTNM(+15.99)MHQAVHKVAK	4526	15	96	96	15	4314845	4	15.64	-	31733000000	17219070	1.1		Oxidation (M)	100 100 99 98 98 97 90 92 94 96 95 98 97 95 94	LVTNM(+15.99)MHQAVHKVAK	HCD
1	210707-MClass-21_B_amazonicus-MELD-LSM-R.raw	11276	SGNN(+.98)YMDKLLEK	16894	12	96	96	12	4715624	3	35.75	-	22432000000	14116653	0.1	tr|A0A1L4BJ71|A0A1L4BJ71_HEMLE	Deamidation (NQ)	99 99 97 98 96 89 95 91 95 100 100 94	SGNN(+.98)YMDKLLEK	HCD
1	210707-MClass-21_B_amazonicus-MELD-LSM-R.raw	59600	M(+15.99)TEGFGC(+57.02)MANMN(+.98)TVGLC(+57.02)K	21784	18	96	96	18	10194139	2	43.65	-	328690000000	20368135	-0.1	Q5WR01|KBX32_OPICA	Oxidation (M); Carbamidomethylation; Deamidation (NQ)	69 75 99 100 100 99 99 99 99 99 98 99 99 99 99 99 98 100	M(+15.99)TEGFGC(+57.02)MANMN(+.98)TVGLC(+57.02)K	HCD
1	210707-MClass-21_B_amazonicus-MELD-LSM-R.raw	50791	QLDLEKEGVC(+57.02)HGTK	6086	14	96	96	14	8074015	2	18.51	-	86268000000	16127878	0.4	tr|A0A1W7RA38|A0A1W7RA38_9SCOR:tr|A0A1W7RA46|A0A1W7RA46_9SCOR:tr|T1DP99|T1DP99_9SCOR:tr|T1E6W8|T1E6W8_9SCOR:Q0GY40|KBX3_HOFGE:Q5WR03|KBX31_OPICA:tr|A0A1W7RB11|A0A1W7RB11_9SCOR:Q5WR01|KBX32_OPICA:Q5WQZ7|KBX33_OPICA:Q5WQZ9|KBX34_OPICA:tr|T1DMR0|T1DMR0_9SCOR	Carbamidomethylation	88 92 100 100 100 98 98 96 97 98 95 95 94 94	QLDLEKEGVC(+57.02)HGTK	HCD
1	210707-MClass-21_B_amazonicus-MELD-LSM-R.raw	5920	KFDDYGHLYR	11576	10	96	96	10	4385478	3	27.20	-	5211700000	13126199	1.2	tr|A0A1W7RAM0|A0A1W7RAM0_9SCOR		97 94 98 98 98 97 92 95 92 99	KFDDYGHLYR	HCD
1	210707-MClass-21_B_amazonicus-MELD-LSM-R.raw	12010	LVTNM(+15.99)MHQAVHK	4347	12	96	96	12	4755763	3	12.70	-	540900000000	14237065	0.3		Oxidation (M)	100 100 99 93 96 92 92 95 95 98 97 96	LVTNM(+15.99)MHQAVHK	HCD
1	210707-MClass-21_B_amazonicus-MELD-LSM-R.raw	3588	LGEARFR	11554	7	96	96	7	4247405	2	27.30	-	48681000000	8474664	0.0			98 96 99 98 96 89 95	LGEARFR	HCD
1	210707-MClass-21_B_amazonicus-MELD-LSM-R.raw	12010	LVTNM(+15.99)MHQAVHK	3319	12	96	96	12	4755763	3	12.70	-	540900000000	14237065	0.3		Oxidation (M)	100 100 99 97 94 91 92 94 95 97 97 96	LVTNM(+15.99)MHQAVHK	HCD
1	210707-MClass-21_B_amazonicus-MELD-LSM-R.raw	7473	QLHNNLR	9434	7	96	96	7	4477491	2	23.90	-	9182200000	8934832	0.7	tr|A0A1W7RAQ5|A0A1W7RAQ5_9SCOR		95 99 100 98 93 95 92	QLHNNLR	HCD
1	210707-MClass-21_B_amazonicus-MELD-LSM-R.raw	55412	GFGC(+57.02)MANVN(+.98)M(+15.99)MGGC(+57.02)EK	19070	16	96	96	16	8903334	2	38.04	-	1336100000000	17786555	-1.9		Carbamidomethylation; Deamidation (NQ); Oxidation (M)	72 82 100 100 100 100 99 98 98 98 97 99 99 99 96 99	GFGC(+57.02)MANVN(+.98)M(+15.99)MGGC(+57.02)EK	HCD
1	210707-MClass-21_B_amazonicus-MELD-LSM-R.raw	29783	LPSVVSGLTSSK	16183	12	96	96	12	5878370	2	34.39	-	498170000000	11736604	-0.7	tr|A0A1W7RAQ5|A0A1W7RAQ5_9SCOR		100 100 100 100 100 98 96 97 96 98 92 77	LPSVVSGLTSSK	HCD
1	210707-MClass-21_B_amazonicus-MELD-LSM-R.raw	50721	MDM(+15.99)AC(+57.02)AM(+15.99)GMGSDFR	17708	14	96	96	14	8062897	2	34.80	-	31120000000	16105657	-0.5		Oxidation (M); Carbamidomethylation	83 95 98 99 100 99 99 98 97 93 95 97 96 95	MDM(+15.99)AC(+57.02)AM(+15.99)GMGSDFR	HCD
1	210707-MClass-21_B_amazonicus-MELD-LSM-R.raw	50720	MDM(+15.99)AC(+57.02)AM(+15.99)GMGSDFR	17708	14	96	96	14	8062897	2	36.74	-	360740000000	16105657	-0.5		Oxidation (M); Carbamidomethylation	83 95 98 99 100 99 99 98 97 93 95 97 96 95	MDM(+15.99)AC(+57.02)AM(+15.99)GMGSDFR	HCD
1	210707-MClass-21_B_amazonicus-MELD-LSM-R.raw	39373	ANLC(+57.02)LFDHDTK	13692	11	96	96	11	6673140	2	30.67	-	18784000000	13326133	0.1		Carbamidomethylation	88 90 99 99 99 99 99 90 98 98 96	ANLC(+57.02)LFDHDTK	HCD
1	210707-MClass-21_B_amazonicus-MELD-LSM-R.raw	28738	MDM(+15.99)AC(+57.02)SMGMGSDFRK	14820	15	96	96	15	5805598	3	31.00	-	2300300000000	17386606	-1.8		Oxidation (M); Carbamidomethylation	86 99 99 99 98 99 99 99 99 99 98 98 88 86 94	MDM(+15.99)AC(+57.02)SMGMGSDFRK	HCD
1	210707-MClass-21_B_amazonicus-MELD-LSM-R.raw	37193	LALNYFAPLHK	22461	11	96	96	11	6438667	2	44.56	-	93781000000	12857183	0.5			87 90 100 99 100 100 100 97 97 93 94	LALNYFAPLHK	HCD
1	210707-MClass-21_B_amazonicus-MELD-LSM-R.raw	55410	FGGC(+57.02)MANMDVM(+15.99)GGC(+57.02)EK	15705	16	96	96	16	8903330	2	33.42	-	5.77E7	17786555	-2.3	Q5WR01|KBX32_OPICA	Carbamidomethylation; Oxidation (M)	79 79 97 98 100 100 100 99 100 99 99 98 96 98 95 99	FGGC(+57.02)MANMDVM(+15.99)GGC(+57.02)EK	HCD
1	210707-MClass-21_B_amazonicus-MELD-LSM-R.raw	54274	MDMNDQC(+57.02)QPVC(+57.02)GER	11098	14	96	96	14	8703335	2	26.65	-	1200800000000	17386531	-0.4		Carbamidomethylation	74 93 98 99 100 99 100 99 96 97 98 93 99 100	MDMNDQC(+57.02)QPVC(+57.02)GER	HCD
1	210707-MClass-21_B_amazonicus-MELD-LSM-R.raw	51622	SC(+57.02)Q(+.98)VNGMTLPSGQEK	11690	15	96	96	15	8188685	2	27.54	-	85138000000	16357231	-0.4		Carbamidomethylation; Deamidation (NQ)	89 92 100 100 100 100 100 100 100 98 94 89 90 96 95	SC(+57.02)Q(+.98)VNGMTLPSGQEK	HCD
1	210707-MClass-21_B_amazonicus-MELD-LSM-R.raw	36607	YGLTNTGTYGTK	9414	12	96	96	12	6383149	2	23.87	-	620100000	12746143	0.8	tr|A0A1L4BJ57|A0A1L4BJ57_HEMLE:tr|A0A1L4BJ64|A0A1L4BJ64_HEMLE		99 98 100 100 98 97 92 93 95 93 93 94	YGLTNTGTYGTK	HCD
1	210707-MClass-21_B_amazonicus-MELD-LSM-R.raw	51143	AADSLSSLLPLPVVNK	30341	16	96	96	16	8124700	2	57.72	-	8595200000000	16229243	0.7			86 80 91 93 100 100 100 100 100 100 99 98 98 99 97 95	AADSLSSLLPLPVVNK	HCD
1	210707-MClass-21_B_amazonicus-MELD-LSM-R.raw	14417	YLSLLNEK	13719	8	96	96	8	4902764	2	30.71	-	20128000000	9785386	-0.3			93 95 99 99 99 97 95 92	YLSLLNEK	HCD
1	210707-MClass-21_B_amazonicus-MELD-LSM-R.raw	30510	C(+57.02)LQDLAN(+.98)KTEDADKR	7845	15	96	96	15	5932827	3	21.28	-	342820000000	17768313	-2.8		Carbamidomethylation; Deamidation (NQ)	96 99 99 100 100 99 99 99 99 99 99 83 74 96 98	C(+57.02)LQDLAN(+.98)KTEDADKR	HCD
1	210707-MClass-21_B_amazonicus-MELD-LSM-R.raw	12010	LVTNM(+15.99)MHQAVHK	3034	12	96	96	12	4755763	3	12.70	-	540900000000	14237065	0.3		Oxidation (M)	100 100 99 97 94 93 94 95 92 96 96 96	LVTNM(+15.99)MHQAVHK	HCD
1	210707-MClass-21_B_amazonicus-MELD-LSM-R.raw	59600	MTEGFGC(+57.02)MSNMN(+.98)TVGLC(+57.02)K	21074	18	96	96	18	10194139	2	43.65	-	328690000000	20368135	-0.1		Carbamidomethylation; Deamidation (NQ)	63 77 100 100 100 100 100 99 99 98 97 99 99 99 99 100 99 100	MTEGFGC(+57.02)MSNMN(+.98)TVGLC(+57.02)K	HCD
1	210707-MClass-21_B_amazonicus-MELD-LSM-R.raw	44334	ELNEDMHC(+57.02)DKFAEC(+57.02)QPK	8706	17	96	96	17	7176353	3	22.77	-	72941000000	21498867	-1.3		Carbamidomethylation	97 94 98 100 100 99 98 96 97 96 97 96 98 95 92 85 95	ELNEDMHC(+57.02)DKFAEC(+57.02)QPK	HCD
1	210707-MClass-21_B_amazonicus-MELD-LSM-R.raw	44797	MTEGFGC(+57.02)MSNMN(+.98)TVGLC(+57.02)KK	18646	19	96	96	19	7226435	3	38.92	-	2004700000000	21649084	0.1		Carbamidomethylation; Deamidation (NQ)	98 100 100 99 99 100 100 96 96 96 95 99 99 99 94 94 92 76 92	MTEGFGC(+57.02)MSNMN(+.98)TVGLC(+57.02)KK	HCD
1	210707-MClass-21_B_amazonicus-MELD-LSM-R.raw	-	VKPVGKQAEDVGSC(+57.02)TLHK	11338	18	96	96	18	4890134	4	26.87	-	0	19520149	4.9		Carbamidomethylation	93 95 100 100 84 79 96 98 99 100 100 99 99 97 98 99 96 96	VKPVGKQAEDVGSC(+57.02)TLHK	HCD
1	210707-MClass-21_B_amazonicus-MELD-LSM-R.raw	37285	VSGTLGENQVER	6494	12	96	96	12	6448290	2	19.11	-	3939600000	12876418	1.2	tr|A0A1W7RA38|A0A1W7RA38_9SCOR:tr|A0A1W7RA46|A0A1W7RA46_9SCOR:tr|A0A2I9LPD0|A0A2I9LPD0_9SCOR		100 99 97 98 100 99 99 96 94 96 85 89	VSGTLGENQVER	HCD
1	210707-MClass-21_B_amazonicus-MELD-LSM-R.raw	39821	MANVN(+.98)MMGGC(+57.02)EK	10996	12	96	96	12	6717667	2	26.42	-	99257000000	13415186	0.3		Deamidation (NQ); Carbamidomethylation	99 100 100 100 100 100 100 99 95 96 89 76	MANVN(+.98)MMGGC(+57.02)EK	HCD
1	210707-MClass-21_B_amazonicus-MELD-LSM-R.raw	27652	QAVLQMGWGR	17975	10	96	96	10	5732975	2	37.44	-	159030000000	11445811	-0.6			91 97 100 100 99 97 95 95 92 93	QAVLQMGWGR	HCD
1	210707-MClass-21_B_amazonicus-MELD-LSM-R.raw	745	TNM(+15.99)MHQAVHK	4276	10	96	96	10	4048584	3	12.73	-	31442000000	12115540	-0.6		Oxidation (M)	99 98 98 95 97 97 93 94 95 94	TNM(+15.99)MHQAVHK	HCD
1	210707-MClass-21_B_amazonicus-MELD-LSM-R.raw	43911	LVTNM(+15.99)MHQAVHK	3438	12	96	96	12	7128605	2	12.70	-	1172800000000	14237065	-0.1		Oxidation (M)	99 99 98 95 95 91 91 94 95 99 99 97	LVTNM(+15.99)MHQAVHK	HCD
1	210707-MClass-21_B_amazonicus-MELD-LSM-R.raw	55412	FGGC(+57.02)MANM(+15.99)N(+.98)VMGGC(+57.02)EK	19633	16	96	96	16	8903334	2	38.04	-	1336100000000	17786555	-1.9	Q5WR01|KBX32_OPICA	Carbamidomethylation; Oxidation (M); Deamidation (NQ)	71 78 100 100 100 100 99 99 98 99 98 99 98 98 99 100	FGGC(+57.02)MANM(+15.99)N(+.98)VMGGC(+57.02)EK	HCD
1	210707-MClass-21_B_amazonicus-MELD-LSM-R.raw	28572	QGVN(+.98)ADLNGLR	12053	11	96	96	11	5792993	2	28.05	-	44637000000	11565837	0.3		Deamidation (NQ)	93 98 100 100 99 100 99 93 89 91 93	QGVN(+.98)ADLNGLR	HCD
1	210707-MClass-21_B_amazonicus-MELD-LSM-R.raw	38618	TEEN(+.98)LN(+.98)PASSPR	6127	12	96	96	12	6588016	2	18.54	-	10685000000	13155891	-0.4		Deamidation (NQ)	82 91 100 100 100 99 95 93 95 97 98 100	TEEN(+.98)LN(+.98)PASSPR	HCD
1	210707-MClass-21_B_amazonicus-MELD-LSM-R.raw	37080	SM(+15.99)YLEGPPC(+57.02)SK	9366	11	96	96	11	6427845	2	24.06	-	63874000000	12835525	1.6		Oxidation (M); Carbamidomethylation	97 98 100 100 99 98 96 95 91 92 90	SM(+15.99)YLEGPPC(+57.02)SK	HCD
1	210707-MClass-21_B_amazonicus-MELD-LSM-R.raw	-	LVTDMMHQAVHK	8804	12	96	96	12	7053553	2	22.85	-	0	14086956	0.4	tr|A0A1W7RAQ5|A0A1W7RAQ5_9SCOR		95 93 95 99 99 97 94 94 94 97 99 96	LVTDMMHQAVHK	HCD
1	210707-MClass-21_B_amazonicus-MELD-LSM-R.raw	39946	LTAGQALNAAAESK	13137	14	96	96	14	6728601	2	29.78	-	11546000000	13437043	1.0	tr|A0A1W7RA02|A0A1W7RA02_9SCOR		83 88 100 99 99 99 99 98 98 98 92 95 98 100	LTAGQALNAAAESK	HCD
1	210707-MClass-21_B_amazonicus-MELD-LSM-R.raw	43910	LVTNM(+15.99)MHQAVHK	6026	12	96	96	12	7128604	2	15.76	-	1187900000000	14237065	-0.3		Oxidation (M)	99 98 98 95 95 91 90 95 96 98 98 96	LVTNM(+15.99)MHQAVHK	HCD
1	210707-MClass-21_B_amazonicus-MELD-LSM-R.raw	6678	LAQAHANLC(+57.02)LFDHDTKTEK	11686	19	96	96	19	4432229	5	27.32	-	4376900000000	22110742	1.8	tr|A0A1L4BJ71|A0A1L4BJ71_HEMLE	Carbamidomethylation	88 82 96 99 97 98 96 99 100 100 99 95 93 99 95 95 96 95 99	LAQAHANLC(+57.02)LFDHDTKTEK	HCD
1	210707-MClass-21_B_amazonicus-MELD-LSM-R.raw	-	LVTNM(+15.99)MHQAVHK	6567	12	95	95	12	4755763	3	19.24	-	0	14237065	0.4		Oxidation (M)	100 100 99 98 96 92 92 94 92 97 96 96	LVTNM(+15.99)MHQAVHK	HCD
1	210707-MClass-21_B_amazonicus-MELD-LSM-R.raw	14730	KLGC(+57.02)GFAHC(+57.02)ALGGK	9514	14	95	95	14	4925797	3	24.05	-	63805000000	14747173	0.0		Carbamidomethylation	100 100 100 99 95 99 100 99 86 79 98 98 97 94	KLGC(+57.02)GFAHC(+57.02)ALGGK	HCD
1	210707-MClass-21_B_amazonicus-MELD-LSM-R.raw	43201	LVTNMMHQAVHK	6605	12	95	95	12	7048625	2	19.44	-	2134700000000	14077114	-0.7			99 98 94 93 95 95 92 94 97 98 98 96	LVTNMMHQAVHK	HCD
1	210707-MClass-21_B_amazonicus-MELD-LSM-R.raw	59795	EQSC(+57.02)EPSLGGC(+57.02)C(+57.02)N(+.98)DGVC(+57.02)K	8446	18	95	95	18	10293857	2	22.46	-	63513000000	20567595	-1.3		Carbamidomethylation; Deamidation (NQ)	75 72 99 100 100 98 98 99 99 97 98 97 99 100 97 98 100 100	EQSC(+57.02)EPSLGGC(+57.02)C(+57.02)N(+.98)DGVC(+57.02)K	HCD
1	210707-MClass-21_B_amazonicus-MELD-LSM-R.raw	53632	VFMVC(+57.02)ASDC(+57.02)HSEVC(+57.02)PEYRPPK	15158	21	95	95	21	8567092	3	33.01	-	494720000000	25671064	-0.2		Carbamidomethylation	99 100 100 100 100 100 85 82 95 94 97 98 98 99 96 97 95 96 98 90 94	VFMVC(+57.02)ASDC(+57.02)HSEVC(+57.02)PEYRPPK	HCD
1	210707-MClass-21_B_amazonicus-MELD-LSM-R.raw	58604	SNVQQN(+.98)N(+.98)TPTYLPSGLVK	19609	18	95	95	18	9814968	2	39.71	-	36445000000	19609741	2.5		Deamidation (NQ)	80 82 94 98 98 100 100 100 97 95 99 100 98 95 91 97 100 100	SNVQQN(+.98)N(+.98)TPTYLPSGLVK	HCD
1	210707-MClass-21_B_amazonicus-MELD-LSM-R.raw	56345	AHN(+.98)HC(+57.02)DNLPSEETYK	5781	15	95	95	15	9083845	2	17.93	-	7293900000	18147529	0.9	tr|A0A1L4BJ57|A0A1L4BJ57_HEMLE:tr|A0A1W7RA04|A0A1W7RA04_9SCOR:tr|A0A1L4BJ64|A0A1L4BJ64_HEMLE	Deamidation (NQ); Carbamidomethylation	96 91 99 98 98 97 94 96 93 93 94 99 98 95 97	AHN(+.98)HC(+57.02)DNLPSEETYK	HCD
1	210707-MClass-21_B_amazonicus-MELD-LSM-R.raw	36346	EGLAPADLTKEK	9445	12	95	95	12	6363452	2	23.92	-	14446000000	12706768	-0.7			98 93 98 100 98 90 96 95 95 95 96 94	EGLAPADLTKEK	HCD
1	210707-MClass-21_B_amazonicus-MELD-LSM-R.raw	19205	QC(+57.02)LDKLEGFFSSK	21292	13	95	95	13	5202587	3	42.86	-	780380000000	15577498	2.8		Carbamidomethylation	92 98 99 99 99 99 99 92 93 93 95 95 93	QC(+57.02)LDKLEGFFSSK	HCD
1	210707-MClass-21_B_amazonicus-MELD-LSM-R.raw	10728	WLSNLFR	24921	7	95	95	7	4682586	2	48.65	-	2059000000	9345024	0.2			99 99 98 90 90 96 99	WLSNLFR	HCD
1	210707-MClass-21_B_amazonicus-MELD-LSM-R.raw	23232	LGTLWN(+.98)GLSK	26761	10	95	95	10	5453010	2	51.77	-	10248000000	10885867	0.8		Deamidation (NQ)	99 99 100 100 100 99 94 97 93 79	LGTLWN(+.98)GLSK	HCD
1	210707-MClass-21_B_amazonicus-MELD-LSM-R.raw	57913	TYADPGQFC(+57.02)VSNLKGEK	14923	17	95	95	17	9574548	2	32.66	-	207130000000	19128989	-2.0		Carbamidomethylation	93 95 100 100 98 80 87 100 99 99 98 95 96 97 93 99 100	TYADPGQFC(+57.02)VSNLKGEK	HCD
1	210707-MClass-21_B_amazonicus-MELD-LSM-R.raw	44304	MTQ(+.98)GFGC(+57.02)MANMN(+.98)TVGLC(+57.02)KK	20296	19	95	95	19	7173145	3	40.78	-	15572000000000	21489133	3.9	Q5WR01|KBX32_OPICA	Deamidation (NQ); Carbamidomethylation	95 100 100 100 100 100 100 99 99 99 97 99 99 99 92 93 90 73 88	MTQ(+.98)GFGC(+57.02)MANMN(+.98)TVGLC(+57.02)KK	HCD
1	210707-MClass-21_B_amazonicus-MELD-LSM-R.raw	18875	NDLKDVFGK	10803	9	95	95	9	5182769	2	26.24	-	95993000000	10345396	-0.3			88 95 99 98 98 97 98 98 94	NDLKDVFGK	HCD
1	210707-MClass-21_B_amazonicus-MELD-LSM-R.raw	42757	LVEVDNPDETLR	12044	12	95	95	12	7003574	2	28.07	-	146240000000	13986990	0.9			94 95 100 100 100 97 90 92 96 94 96 98	LVEVDNPDETLR	HCD
1	210707-MClass-21_B_amazonicus-MELD-LSM-R.raw	48047	AAKAEGLDPADLTEK	12389	15	95	95	15	7648959	2	28.55	-	273440000000	15277781	-0.6	tr|A0A1W7RAF6|A0A1W7RAF6_9SCOR		100 100 100 100 100 99 99 100 74 72 98 99 100 100 98	AAKAEGLDPADLTEK	HCD
1	210707-MClass-21_B_amazonicus-MELD-LSM-R.raw	36675	VNGM(+15.99)TLPSGQEK	6036	12	95	95	12	6388143	2	18.86	-	415430000000	12756128	1.0		Oxidation (M)	98 97 99 100 100 100 99 94 86 89 95 94	VNGM(+15.99)TLPSGQEK	HCD
1	210707-MClass-21_B_amazonicus-MELD-LSM-R.raw	52024	FGGC(+57.02)MANM(+15.99)N(+.98)VMGGC(+57.02)K	14708	15	95	95	15	8258113	2	32.08	-	30041000000	16496128	-2.9	Q5WR01|KBX32_OPICA	Carbamidomethylation; Oxidation (M); Deamidation (NQ)	76 78 99 100 99 99 98 98 98 99 98 98 98 99 99	FGGC(+57.02)MANM(+15.99)N(+.98)VMGGC(+57.02)K	HCD
1	210707-MClass-21_B_amazonicus-MELD-LSM-R.raw	47922	NYDQC(+57.02)QPVC(+57.02)GER	5086	12	95	95	12	7633115	2	16.64	-	101310000000	15246086	-0.1		Carbamidomethylation	90 93 99 97 98 97 94 95 95 92 98 100	NYDQC(+57.02)QPVC(+57.02)GER	HCD
1	210707-MClass-21_B_amazonicus-MELD-LSM-R.raw	5790	VTNM(+15.99)MHQAVHK	5001	11	95	95	11	4378812	3	16.09	-	124220000000	13106223	-0.4		Oxidation (M)	100 99 98 95 92 89 94 96 98 98 95	VTNM(+15.99)MHQAVHK	HCD
1	210707-MClass-21_B_amazonicus-MELD-LSM-R.raw	39196	LTTLSQGN(+.98)VVAAR	13862	13	95	95	13	6658690	2	30.91	-	32025000000	13297251	-1.2		Deamidation (NQ)	87 95 100 100 100 98 95 95 96 95 95 95 94	LTTLSQGN(+.98)VVAAR	HCD
1	210707-MClass-21_B_amazonicus-MELD-LSM-R.raw	50320	YNDAN(+.98)YNADLALLK	21652	14	95	95	14	7998876	2	43.17	-	49852000000	15977625	-1.2	tr|A0A1L4BJ64|A0A1L4BJ64_HEMLE	Deamidation (NQ)	70 79 100 100 100 100 99 99 99 99 100 100 100 96	YNDAN(+.98)YNADLALLK	HCD
1	210707-MClass-21_B_amazonicus-MELD-LSM-R.raw	46307	AAKAQ(+.98)GLAPADLTEK	10437	15	95	95	15	7429014	2	25.35	-	6.65E6	14837881	0.1		Deamidation (NQ)	98 98 100 100 99 94 97 100 95 86 88 98 99 99 85	AAKAQ(+.98)GLAPADLTEK	HCD
1	210707-MClass-21_B_amazonicus-MELD-LSM-R.raw	33555	ANVN(+.98)M(+15.99)MGGC(+57.02)EK	5157	11	95	95	11	6142441	2	14.14	-	94039000000	12264729	0.6		Deamidation (NQ); Oxidation (M); Carbamidomethylation	95 97 99 99 99 99 99 99 99 93 74	ANVN(+.98)M(+15.99)MGGC(+57.02)EK	HCD
1	210707-MClass-21_B_amazonicus-MELD-LSM-R.raw	9820	DTC(+57.02)TFPDLC(+57.02)KK	12769	11	95	95	11	4622133	3	29.00	-	25477000000	13836162	1.4		Carbamidomethylation	92 94 97 97 99 99 99 97 90 91 99	DTC(+57.02)TFPDLC(+57.02)KK	HCD
1	210707-MClass-21_B_amazonicus-MELD-LSM-R.raw	11031	LVTNMMHQAVHK	6802	12	95	95	12	4702450	3	19.45	-	7490200000000	14077114	1.2			100 100 94 89 99 99 97 95 92 95 95 95	LVTNMMHQAVHK	HCD
1	210707-MClass-21_B_amazonicus-MELD-LSM-R.raw	17572	TVGQNLM(+15.99)TSTSDKK	4631	14	95	95	14	5092555	3	12.90	-	32330000000	15247454	-0.5	tr|A0A1L4BJ71|A0A1L4BJ71_HEMLE	Oxidation (M)	98 98 93 89 95 99 99 99 98 95 90 96 97 95	TVGQNLM(+15.99)TSTSDKK	HCD
1	210707-MClass-21_B_amazonicus-MELD-LSM-R.raw	14536	NPFVFDSR	16260	8	95	95	8	4912432	2	34.60	-	27259000000	9804716	0.3			96 98 99 98 94 95 92 91	NPFVFDSR	HCD
1	210707-MClass-21_B_amazonicus-MELD-LSM-R.raw	55411	FGGC(+57.02)M(+15.99)ANVN(+.98)MMGGC(+57.02)EK	14836	16	95	95	16	8903333	2	32.66	-	465530000000	17786555	-2.0		Carbamidomethylation; Oxidation (M); Deamidation (NQ)	72 78 100 100 100 100 99 98 100 99 99 99 98 98 93 99	FGGC(+57.02)M(+15.99)ANVN(+.98)MMGGC(+57.02)EK	HCD
1	210707-MClass-21_B_amazonicus-MELD-LSM-R.raw	57323	LLDC(+57.02)ANEKETPADLER	10578	16	95	95	16	9374509	2	25.58	-	182140000000	18728887	-0.7		Carbamidomethylation	100 100 100 100 100 98 99 100 100 100 77 68 96 97 99 100	LLDC(+57.02)ANEKETPADLER	HCD
1	210707-MClass-21_B_amazonicus-MELD-LSM-R.raw	744	TNM(+15.99)MHQAVHK	4868	10	95	95	10	4048584	3	15.89	-	53597000000	12115540	-0.6		Oxidation (M)	99 98 97 97 92 96 93 95 95 95	TNM(+15.99)MHQAVHK	HCD
1	210707-MClass-21_B_amazonicus-MELD-LSM-R.raw	37335	ELLQQVDTSTR	11347	11	95	95	11	6453386	2	26.94	-	14474000000	12886624	0.3	tr|A0A2I9LPD0|A0A2I9LPD0_9SCOR		91 92 100 99 97 98 98 92 92 96 99	ELLQQVDTSTR	HCD
1	210707-MClass-21_B_amazonicus-MELD-LSM-R.raw	59641	AVN(+.98)NFSVGQNLMTSTSDKK	16825	19	95	95	19	10214943	2	35.61	-	22579000000	20409785	-2.2	tr|A0A1L4BJ71|A0A1L4BJ71_HEMLE	Deamidation (NQ)	77 84 99 99 100 100 100 98 95 96 98 97 98 98 96 95 97 96 96	AVN(+.98)NFSVGQNLMTSTSDKK	HCD
1	210707-MClass-21_B_amazonicus-MELD-LSM-R.raw	59399	VAKMN(+.98)MAC(+57.02)SMGMGSDFRK	14322	18	95	95	18	10114390	2	31.65	-	4093000000	20208662	-1.4		Deamidation (NQ); Carbamidomethylation	99 99 100 99 99 99 100 100 99 98 98 93 93 94 97 95 74 89	VAKMN(+.98)MAC(+57.02)SMGMGSDFRK	HCD
1	210707-MClass-21_B_amazonicus-MELD-LSM-R.raw	54903	EGFGC(+57.02)MANMN(+.98)VMGGC(+57.02)K	21529	16	95	95	16	8823360	2	43.05	-	59582000000	17626606	-1.8	Q5WR01|KBX32_OPICA	Carbamidomethylation; Deamidation (NQ)	78 66 94 100 100 100 100 100 99 100 99 99 99 99 99 100	EGFGC(+57.02)MANMN(+.98)VMGGC(+57.02)K	HCD
1	210707-MClass-21_B_amazonicus-MELD-LSM-R.raw	-	LLDFLNK	21276	7	95	95	7	4317551	2	42.66	-	0	8614960	-0.3			100 99 99 95 95 91 91	LLDFLNK	HCD
1	210707-MClass-21_B_amazonicus-MELD-LSM-R.raw	23085	LPSVVSGLTSK	15858	11	95	95	11	5443215	2	34.25	-	179760000000	10866284	0.0	tr|A0A1W7RAQ5|A0A1W7RAQ5_9SCOR		100 100 100 100 99 95 85 93 95 93 93	LPSVVSGLTSK	HCD
1	210707-MClass-21_B_amazonicus-MELD-LSM-R.raw	31915	GFGC(+57.02)MSNMDTVGLC(+57.02)KK	15363	16	95	95	16	6022650	3	33.40	-	696060000000	18037776	-2.4		Carbamidomethylation	92 96 100 100 96 94 93 88 98 98 98 95 95 92 97 99	GFGC(+57.02)MSNMDTVGLC(+57.02)KK	HCD
1	210707-MClass-21_B_amazonicus-MELD-LSM-R.raw	16623	FGTLLSALGK	21314	10	95	95	10	5038016	2	42.74	-	2291500000000	10055859	2.8			99 99 100 100 100 98 98 99 92 72	FGTLLSALGK	HCD
1	210707-MClass-21_B_amazonicus-MELD-LSM-R.raw	47928	NWNGAN(+.98)KWYDEK	13200	12	95	95	12	7633398	2	29.93	-	648920000000	15246633	1.2		Deamidation (NQ)	93 98 98 98 99 99 99 99 99 79 89 99	NWNGAN(+.98)KWYDEK	HCD
1	210707-MClass-21_B_amazonicus-MELD-LSM-R.raw	47053	MC(+57.02)ANVN(+.98)MMGGC(+57.02)EK	12606	13	95	95	13	7517816	2	29.02	-	311050000000	15015493	-0.4		Carbamidomethylation; Deamidation (NQ)	79 90 100 99 100 100 99 98 95 92 95 99 100	MC(+57.02)ANVN(+.98)MMGGC(+57.02)EK	HCD
1	210707-MClass-21_B_amazonicus-MELD-LSM-R.raw	46291	VAQAHANLC(+57.02)LFDHN(+.98)EDNEK	13005	19	95	95	19	7426676	3	29.62	-	231410000000	22249807	0.1	tr|A0A1L4BJ71|A0A1L4BJ71_HEMLE	Carbamidomethylation; Deamidation (NQ)	97 98 99 100 100 99 98 98 96 97 99 100 94 95 96 95 94 85 79	VAQAHANLC(+57.02)LFDHN(+.98)EDNEK	HCD
1	210707-MClass-21_B_amazonicus-MELD-LSM-R.raw	7776	LGC(+57.02)FAHC(+57.02)QLGGK	11337	12	95	95	12	4498816	3	26.65	-	152210000000	13466223	0.5		Carbamidomethylation	99 98 98 97 98 91 93 91 95 97 97 96	LGC(+57.02)FAHC(+57.02)QLGGK	HCD
1	210707-MClass-21_B_amazonicus-MELD-LSM-R.raw	-	LVTNMMHQAVHK	6959	12	95	95	12	4702442	3	19.90	-	0	14077114	-0.4			100 99 97 92 97 98 95 95 92 95 94 95	LVTNMMHQAVHK	HCD
1	210707-MClass-21_B_amazonicus-MELD-LSM-R.raw	25132	VAQAHANLC(+57.02)LFDHDEDNEK	13090	19	95	95	19	5572531	4	29.60	-	432490000000	22249807	1.1	tr|A0A1L4BJ71|A0A1L4BJ71_HEMLE	Carbamidomethylation	100 100 99 100 99 99 97 98 97 98 98 98 93 97 95 92 93 84 80	VAQAHANLC(+57.02)LFDHDEDNEK	HCD
1	210707-MClass-21_B_amazonicus-MELD-LSM-R.raw	39409	DAC(+57.02)C(+57.02)RDHN(+.98)HC(+57.02)DNLGAGK	11654	17	95	95	17	6675990	3	27.34	-	16069000000	19997683	3.4	tr|A0A1L4BJ57|A0A1L4BJ57_HEMLE:tr|A0A1W7RA04|A0A1W7RA04_9SCOR:tr|A0A1L4BJ64|A0A1L4BJ64_HEMLE	Carbamidomethylation; Deamidation (NQ)	98 96 97 93 63 89 99 100 99 99 99 98 100 100 100 100 97	DAC(+57.02)C(+57.02)RDHN(+.98)HC(+57.02)DNLGAGK	HCD
1	210707-MClass-21_B_amazonicus-MELD-LSM-R.raw	60617	ELNQ(+.98)DMHC(+57.02)DKFAEC(+57.02)QPK	8916	17	95	95	17	10759521	2	23.06	-	7244700000	21498867	1.4		Deamidation (NQ); Carbamidomethylation	94 92 92 96 99 97 94 93 96 94 96 96 98 97 96 96 99	ELNQ(+.98)DMHC(+57.02)DKFAEC(+57.02)QPK	HCD
1	210707-MClass-21_B_amazonicus-MELD-LSM-R.raw	3178	VKLRDWYQR	9668	9	95	95	9	4219032	3	24.27	-	9365600000	12626882	-0.3			100 99 97 93 95 93 92 93 99	VKLRDWYQR	HCD
1	210707-MClass-21_B_amazonicus-MELD-LSM-R.raw	8396	GFFSKLGSLFKK	24270	12	95	95	12	4535995	3	47.42	-	71859000000	13577756	0.7	P86100|HYAL1_OLIMR		96 96 99 98 98 99 94 93 93 95 93 94	GFFSKLGSLFKK	HCD
1	210707-MClass-21_B_amazonicus-MELD-LSM-R.raw	18466	C(+57.02)M(+15.99)ANMDTVGLC(+57.02)KK	9111	13	95	95	13	5152290	3	23.32	-	79354000000	15426663	-0.7	Q5WR01|KBX32_OPICA	Carbamidomethylation; Oxidation (M)	94 90 91 91 88 99 100 100 99 98 98 98 99	C(+57.02)M(+15.99)ANMDTVGLC(+57.02)KK	HCD
1	210707-MClass-21_B_amazonicus-MELD-LSM-R.raw	5790	VTNM(+15.99)MHQAVHK	5101	11	95	95	11	4378812	3	16.09	-	124220000000	13106223	-0.4		Oxidation (M)	100 100 99 96 91 90 92 95 96 97 96	VTNM(+15.99)MHQAVHK	HCD
1	210707-MClass-21_B_amazonicus-MELD-LSM-R.raw	53286	VAPGSWPWQVSLQDK	27434	15	95	95	15	8494384	2	52.89	-	503680000000	16968572	2.9			88 92 99 99 99 99 98 97 94 97 96 95 92 95 94	VAPGSWPWQVSLQDK	HCD
1	210707-MClass-21_B_amazonicus-MELD-LSM-R.raw	36494	VLPSVVSGLTSSK	18051	13	95	95	13	6373728	2	37.65	-	16018000000000	12727290	1.6	tr|A0A1W7RAQ5|A0A1W7RAQ5_9SCOR		99 99 100 99 99 99 97 95 96 95 97 90 79	VLPSVVSGLTSSK	HCD
1	210707-MClass-21_B_amazonicus-MELD-LSM-R.raw	8272	FADLHM(+15.99)R	7052	7	95	95	7	4532184	2	17.77	-	26270000000	9044225	-0.2		Oxidation (M)	97 98 99 99 94 93 90	FADLHM(+15.99)R	HCD
1	210707-MClass-21_B_amazonicus-MELD-LSM-R.raw	46969	FGGC(+57.02)MANMDTVGLK	20589	14	95	95	14	7508369	2	41.68	-	231710000000	14996570	1.5	Q5WR01|KBX32_OPICA	Carbamidomethylation	85 87 99 100 100 100 99 97 99 97 97 92 93 93	FGGC(+57.02)MANMDTVGLK	HCD
1	210707-MClass-21_B_amazonicus-MELD-LSM-R.raw	-	VTNMMHQAVHK	6682	11	95	95	11	4325496	3	19.43	-	0	12946274	-0.3			100 100 99 99 99 98 91 76 97 97 95	VTNMMHQAVHK	HCD
1	210707-MClass-21_B_amazonicus-MELD-LSM-R.raw	18971	C(+57.02)LVEDLPHEAFPK	19660	13	95	95	13	5189255	3	40.04	-	201510000000	15537546	0.1		Carbamidomethylation	94 95 100 99 99 99 99 97 98 97 96 79 90	C(+57.02)LVEDLPHEAFPK	HCD
1	210707-MClass-21_B_amazonicus-MELD-LSM-R.raw	19052	YLN(+.98)GANGLSK	12473	10	95	95	10	5192661	2	28.71	-	1201000000	10365189	-1.2		Deamidation (NQ)	98 99 99 96 95 96 92 94 93 92	YLN(+.98)GANGLSK	HCD
1	210707-MClass-21_B_amazonicus-MELD-LSM-R.raw	60509	M(+15.99)TEGFGC(+57.02)MANMN(+.98)VMGGC(+57.02)EK	21875	19	95	95	19	10709006	2	42.36	-	142870000000	21397861	0.3	Q5WR01|KBX32_OPICA	Oxidation (M); Carbamidomethylation; Deamidation (NQ)	73 71 97 99 100 100 100 100 100 99 98 99 100 99 99 93 94 97 100	M(+15.99)TEGFGC(+57.02)MANMN(+.98)VMGGC(+57.02)EK	HCD
1	210707-MClass-21_B_amazonicus-MELD-LSM-R.raw	31336	TDQ(+.98)LKVGGYGR	7457	11	95	95	11	5978104	2	20.79	-	28359000000	11936040	1.9	tr|A0A1W7RAI2|A0A1W7RAI2_9SCOR	Deamidation (NQ)	91 97 100 100 100 100 98 95 92 86 93	TDQ(+.98)LKVGGYGR	HCD
1	210707-MClass-21_B_amazonicus-MELD-LSM-R.raw	16077	NTAC(+57.02)STKYPGLC(+57.02)K	5976	13	95	95	13	5005714	3	18.42	-	435970000000	14986909	0.9		Carbamidomethylation	83 95 100 99 98 96 95 98 96 89 95 99 100	NTAC(+57.02)STKYPGLC(+57.02)K	HCD
1	210707-MClass-21_B_amazonicus-MELD-LSM-R.raw	1928	QLLNTHNMLR	11567	10	95	95	10	4138921	3	27.32	-	388970000000	12386553	-0.6			94 97 100 99 99 97 93 81 97 100	QLLNTHNMLR	HCD
1	210707-MClass-21_B_amazonicus-MELD-LSM-R.raw	51569	FGGC(+57.02)MANMN(+.98)VMGGC(+57.02)K	20470	15	95	95	15	8178160	2	41.10	-	759410000000	16336179	-0.3	Q5WR01|KBX32_OPICA	Carbamidomethylation; Deamidation (NQ)	79 79 98 99 99 100 99 98 99 99 98 98 94 97 99	FGGC(+57.02)MANMN(+.98)VMGGC(+57.02)K	HCD
1	210707-MClass-21_B_amazonicus-MELD-LSM-R.raw	42989	GNN(+.98)N(+.98)LDLEM(+15.99)NPR	8950	12	95	95	12	7028060	2	22.66	-	225050000000	14035986	-0.9		Deamidation (NQ); Oxidation (M)	76 77 100 100 100 100 100 100 98 98 99 100	GNN(+.98)N(+.98)LDLEM(+15.99)NPR	HCD
1	210707-MClass-21_B_amazonicus-MELD-LSM-R.raw	50470	FGC(+57.02)MANMN(+.98)TVGLC(+57.02)K	19128	14	95	95	14	8023416	2	39.12	-	33054000000	16026663	1.4	Q5WR01|KBX32_OPICA	Carbamidomethylation; Deamidation (NQ)	97 78 92 99 100 98 97 98 98 98 97 98 90 99	FGC(+57.02)MANMN(+.98)TVGLC(+57.02)K	HCD
1	210707-MClass-21_B_amazonicus-MELD-LSM-R.raw	12009	LVTNM(+15.99)MHQAVHK	6259	12	95	95	12	4755763	3	15.74	-	5589500000000	14237065	0.3		Oxidation (M)	100 100 99 97 97 95 95 92 86 95 95 95	LVTNM(+15.99)MHQAVHK	HCD
1	210707-MClass-21_B_amazonicus-MELD-LSM-R.raw	-	C(+57.02)GTYN(+.98)ADADLVPK	13514	13	95	95	13	7128212	2	30.31	-	0	14236289	-0.8	tr|A0A1W7R9W4|A0A1W7R9W4_9SCOR	Carbamidomethylation; Deamidation (NQ)	83 86 100 100 99 98 97 91 95 97 100 100 97	C(+57.02)GTYN(+.98)ADADLVPK	HCD
1	210707-MClass-21_B_amazonicus-MELD-LSM-R.raw	32379	C(+57.02)VFNKDTLGR	8949	10	95	95	10	6053068	2	22.97	-	908370000000	12085972	1.5		Carbamidomethylation	96 98 100 98 98 99 95 80 93 99	C(+57.02)VFNKDTLGR	HCD
1	210707-MClass-21_B_amazonicus-MELD-LSM-R.raw	23337	LPSDEYGKC(+57.02)VSRPK	11718	14	95	95	14	5459451	3	27.48	-	317600000	16348086	2.9	tr|A0A1W7RAQ5|A0A1W7RAQ5_9SCOR	Carbamidomethylation	99 98 100 100 100 100 99 99 100 99 98 75 73 98	LPSDEYGKC(+57.02)VSRPK	HCD
1	210707-MClass-21_B_amazonicus-MELD-LSM-R.raw	46440	LGYFNNVDAC(+57.02)C(+57.02)R	15038	12	95	95	12	7448211	2	32.64	-	9191800000000	14876287	-0.7		Carbamidomethylation	78 76 99 100 99 99 99 99 98 99 100 100	LGYFNNVDAC(+57.02)C(+57.02)R	HCD
1	210707-MClass-21_B_amazonicus-MELD-LSM-R.raw	54398	FSYN(+.98)TAENGAGC(+57.02)YYK	9540	15	95	95	15	8733568	2	24.19	-	243230000000	17447039	-2.7		Deamidation (NQ); Carbamidomethylation	98 98 99 98 99 99 97 90 91 94 91 96 86 97 99	FSYN(+.98)TAENGAGC(+57.02)YYK	HCD
1	210707-MClass-21_B_amazonicus-MELD-LSM-R.raw	52814	FGGC(+57.02)MSNMDTVGLC(+57.02)K	19853	15	95	95	15	8388474	2	38.87	-	512390000000	16756826	-1.4		Carbamidomethylation	75 74 99 99 98 98 99 98 99 99 98 99 99 99 100	FGGC(+57.02)MSNMDTVGLC(+57.02)K	HCD
1	210707-MClass-21_B_amazonicus-MELD-LSM-R.raw	59785	QESC(+57.02)EPSLGGC(+57.02)C(+57.02)NDGVC(+57.02)K	8092	18	95	95	18	10288956	2	21.53	-	479140000000	20557754	0.6		Carbamidomethylation	60 82 98 99 100 100 100 100 100 98 97 97 96 98 97 98 100 100	QESC(+57.02)EPSLGGC(+57.02)C(+57.02)NDGVC(+57.02)K	HCD
1	210707-MClass-21_B_amazonicus-MELD-LSM-R.raw	56367	KYLPNNC(+57.02)VSYC(+57.02)NER	7847	14	95	95	14	9089073	2	21.30	-	203750000000	18158032	-1.7		Carbamidomethylation	100 100 100 99 97 97 98 99 99 98 95 63 90 100	KYLPNNC(+57.02)VSYC(+57.02)NER	HCD
1	210707-MClass-21_B_amazonicus-MELD-LSM-R.raw	12009	LVTNMM(+15.99)HQAVHK	5738	12	95	95	12	4755763	3	15.74	-	5589500000000	14237065	0.3		Oxidation (M)	100 100 99 92 86 95 93 95 95 97 97 96	LVTNMM(+15.99)HQAVHK	HCD
1	210707-MClass-21_B_amazonicus-MELD-LSM-R.raw	12009	LVTNM(+15.99)MHQAVHK	6035	12	95	95	12	4755763	3	15.74	-	5589500000000	14237065	0.3		Oxidation (M)	100 100 99 97 95 94 92 92 90 96 95 95	LVTNM(+15.99)MHQAVHK	HCD
1	210707-MClass-21_B_amazonicus-MELD-LSM-R.raw	4090	VLTDMMHQAVHKVAK	10574	15	95	95	15	4277311	4	25.66	-	5908500000	17068960	-0.4			91 93 100 100 99 98 94 95 96 96 91 96 95 94 94	VLTDMMHQAVHKVAK	HCD
1	210707-MClass-21_B_amazonicus-MELD-LSM-R.raw	60509	M(+15.99)TEGFGC(+57.02)MANVN(+.98)MMGGC(+57.02)EK	21031	19	95	95	19	10709006	2	42.36	-	142870000000	21397861	0.3		Oxidation (M); Carbamidomethylation; Deamidation (NQ)	65 68 94 100 100 100 100 100 100 99 100 100 99 99 99 99 99 95 99	M(+15.99)TEGFGC(+57.02)MANVN(+.98)MMGGC(+57.02)EK	HCD
1	210707-MClass-21_B_amazonicus-MELD-LSM-R.raw	50953	LLLEN(+.98)YTDKLLER	25996	13	95	95	13	8109459	2	50.31	-	41909000000	16198770	0.2		Deamidation (NQ)	95 100 100 100 99 99 95 96 95 95 95 84 86	LLLEN(+.98)YTDKLLER	HCD
1	210707-MClass-21_B_amazonicus-MELD-LSM-R.raw	28738	MDMAC(+57.02)SM(+15.99)GMGSDKFR	15378	15	95	95	15	5805598	3	31.00	-	2300300000000	17386606	-1.8		Carbamidomethylation; Oxidation (M)	96 100 100 100 99 96 96 96 93 92 84 95 94 93 97	MDMAC(+57.02)SM(+15.99)GMGSDKFR	HCD
1	210707-MClass-21_B_amazonicus-MELD-LSM-R.raw	24822	QAPQYFEVK	13616	9	95	95	9	5552853	2	30.61	-	102920000000	11085552	0.7			94 98 98 95 94 95 98 95 92	QAPQYFEVK	HCD
1	210707-MClass-21_B_amazonicus-MELD-LSM-R.raw	49886	FGGC(+57.02)MANMN(+.98)TVGLSK	19997	15	95	95	15	7943521	2	40.78	-	106560000000	15866892	0.2	Q5WR01|KBX32_OPICA	Carbamidomethylation; Deamidation (NQ)	79 85 100 100 100 100 99 98 99 98 98 94 96 94 93	FGGC(+57.02)MANMN(+.98)TVGLSK	HCD
1	210707-MClass-21_B_amazonicus-MELD-LSM-R.raw	28738	MDM(+15.99)AC(+57.02)SMGMGSDFRK	14832	15	95	95	15	5805598	3	31.00	-	2300300000000	17386606	-1.8		Oxidation (M); Carbamidomethylation	78 96 96 99 99 99 97 99 98 98 97 98 91 89 96	MDM(+15.99)AC(+57.02)SMGMGSDFRK	HCD
1	210707-MClass-21_B_amazonicus-MELD-LSM-R.raw	499	LLGEAFR	14850	7	95	95	7	4032318	2	32.52	-	22501000000	8044493	-0.3			99 95 91 95 96 95 97	LLGEAFR	HCD
1	210707-MClass-21_B_amazonicus-MELD-LSM-R.raw	54745	C(+57.02)ANYN(+.98)QC(+57.02)QPVC(+57.02)GER	5755	14	95	95	14	8788469	2	17.96	-	12375000000000	17556763	1.7		Carbamidomethylation; Deamidation (NQ)	81 79 99 100 100 99 100 99 95 95 97 93 98 100	C(+57.02)ANYN(+.98)QC(+57.02)QPVC(+57.02)GER	HCD
1	210707-MClass-21_B_amazonicus-MELD-LSM-R.raw	54220	MDMAC(+57.02)SMGMGSN(+.98)FVAK	21197	16	95	95	16	8693419	2	42.47	-	25378000000	17366702	-0.5		Carbamidomethylation; Deamidation (NQ)	60 89 90 100 100 100 100 100 99 99 99 99 99 99 99 95	MDMAC(+57.02)SMGMGSN(+.98)FVAK	HCD
1	210707-MClass-21_B_amazonicus-MELD-LSM-R.raw	55412	GFGC(+57.02)MANVN(+.98)M(+15.99)MGGC(+57.02)EK	18844	16	95	95	16	8903334	2	38.04	-	1336100000000	17786555	-1.9		Carbamidomethylation; Deamidation (NQ); Oxidation (M)	65 79 100 100 100 100 100 98 98 99 99 99 98 99 95 99	GFGC(+57.02)MANVN(+.98)M(+15.99)MGGC(+57.02)EK	HCD
1	210707-MClass-21_B_amazonicus-MELD-LSM-R.raw	59600	MTEGFGC(+57.02)MSNMDTVGLC(+57.02)K	21552	18	95	95	18	10194139	2	43.65	-	328690000000	20368135	-0.1		Carbamidomethylation	81 88 97 79 86 100 100 98 98 98 96 99 99 99 99 99 100 100	MTEGFGC(+57.02)MSNMDTVGLC(+57.02)K	HCD
1	210707-MClass-21_B_amazonicus-MELD-LSM-R.raw	32511	TNM(+15.99)MHQAVHK	4432	10	95	95	10	6067850	2	15.73	-	8728000000	12115540	1.3		Oxidation (M)	93 91 96 94 94 95 98 99 98 95	TNM(+15.99)MHQAVHK	HCD
1	210707-MClass-21_B_amazonicus-MELD-LSM-R.raw	59600	MTEGFGC(+57.02)MSNMDTVGLC(+57.02)K	21307	18	95	95	18	10194139	2	43.65	-	328690000000	20368135	-0.1		Carbamidomethylation	61 74 100 100 100 100 100 98 97 98 95 99 99 99 99 99 99 100	MTEGFGC(+57.02)MSNMDTVGLC(+57.02)K	HCD
1	210707-MClass-21_B_amazonicus-MELD-LSM-R.raw	48571	QC(+57.02)LN(+.98)NLEGFFSSK	25621	13	95	95	13	7728564	2	49.72	-	39666000000	15436978	0.4		Carbamidomethylation; Deamidation (NQ)	72 88 100 100 99 100 100 97 98 98 98 97 95	QC(+57.02)LN(+.98)NLEGFFSSK	HCD
1	210707-MClass-21_B_amazonicus-MELD-LSM-R.raw	32247	VN(+.98)SFTVGQNLK	13498	11	95	95	11	6043203	2	30.26	-	14471000000	12066245	1.3	tr|A0A1L4BJ71|A0A1L4BJ71_HEMLE	Deamidation (NQ)	95 98 99 99 99 99 92 88 85 95 100	VN(+.98)SFTVGQNLK	HCD
1	210707-MClass-21_B_amazonicus-MELD-LSM-R.raw	44159	GC(+57.02)MANMN(+.98)VMGGC(+57.02)K	13134	13	95	95	13	7157703	2	29.76	-	1246000000	14295281	-1.5	Q5WR01|KBX32_OPICA	Carbamidomethylation; Deamidation (NQ)	82 91 100 100 99 98 99 99 97 91 91 95 98	GC(+57.02)MANMN(+.98)VMGGC(+57.02)K	HCD
1	210707-MClass-21_B_amazonicus-MELD-LSM-R.raw	26216	AGGLC(+57.02)LFDHDTKTEK	11372	15	95	95	15	5646073	3	26.91	-	79123000000	16907983	1.0		Carbamidomethylation	97 76 95 100 100 100 99 99 96 98 86 90 94 99 100	AGGLC(+57.02)LFDHDTKTEK	HCD
1	210707-MClass-21_B_amazonicus-MELD-LSM-R.raw	11133	LVTDMMHQAVHK	7597	12	95	95	12	4705731	3	21.01	-	4011000000	14086956	1.4	tr|A0A1W7RAQ5|A0A1W7RAQ5_9SCOR		100 100 99 97 91 98 94 93 90 93 95 95	LVTDMMHQAVHK	HCD
1	210707-MClass-21_B_amazonicus-MELD-LSM-R.raw	44797	TM(+15.99)EGFGC(+57.02)MANMDTVGLC(+57.02)KK	18880	19	95	95	19	7226435	3	38.92	-	2004700000000	21649084	0.1	Q5WR01|KBX32_OPICA	Oxidation (M); Carbamidomethylation	74 79 100 100 100 100 100 100 100 99 99 100 99 99 99 99 94 79 92	TM(+15.99)EGFGC(+57.02)MANMDTVGLC(+57.02)KK	HCD
1	210707-MClass-21_B_amazonicus-MELD-LSM-R.raw	59500	VADSFTVGQNLMTSTSN(+.98)KK	17844	19	95	95	19	10150002	2	36.99	-	412030000000	20279834	1.2	tr|A0A1L4BJ71|A0A1L4BJ71_HEMLE	Deamidation (NQ)	73 77 95 100 100 100 100 99 97 95 98 98 99 99 97 95 96 97 96	VADSFTVGQNLMTSTSN(+.98)KK	HCD
1	210707-MClass-21_B_amazonicus-MELD-LSM-R.raw	28057	LEPLSDEYGK	12908	10	95	95	10	5757848	2	29.33	-	2182500000000	11495554	-0.3			88 93 99 99 97 98 97 95 93 94	LEPLSDEYGK	HCD
1	210707-MClass-21_B_amazonicus-MELD-LSM-R.raw	11661	YTGDMFKNLFGK	23693	12	95	95	12	4742362	3	46.64	-	18835000000	14196855	0.9			99 98 91 94 96 97 92 90 95 98 97 95	YTGDMFKNLFGK	HCD
1	210707-MClass-21_B_amazonicus-MELD-LSM-R.raw	9723	NN(+.98)ATQVFK	9365	8	95	95	8	4617356	2	23.67	-	47238000000	9214556	1.1		Deamidation (NQ)	94 99 100 100 99 100 98 73	NN(+.98)ATQVFK	HCD
1	210707-MClass-21_B_amazonicus-MELD-LSM-R.raw	31917	GFGC(+57.02)M(+15.99)ANMDTVGLC(+57.02)KK	13238	16	95	95	16	6022660	3	29.62	-	968930000000	18037776	-0.8	Q5WR01|KBX32_OPICA	Carbamidomethylation; Oxidation (M)	79 89 99 100 99 98 96 88 99 98 97 95 95 97 99 100	GFGC(+57.02)M(+15.99)ANMDTVGLC(+57.02)KK	HCD
1	210707-MClass-21_B_amazonicus-MELD-LSM-R.raw	31915	GFGC(+57.02)M(+15.99)ANMDTVGLC(+57.02)KK	15598	16	95	95	16	6022650	3	33.40	-	696060000000	18037776	-2.4	Q5WR01|KBX32_OPICA	Carbamidomethylation; Oxidation (M)	81 89 99 99 97 91 92 92 99 98 98 96 97 97 99 100	GFGC(+57.02)M(+15.99)ANMDTVGLC(+57.02)KK	HCD
1	210707-MClass-21_B_amazonicus-MELD-LSM-R.raw	-	GFGC(+57.02)MANVN(+.98)MMGGC(+57.02)EK	20201	16	95	95	16	8823353	2	40.95	-	0	17626606	-2.6		Carbamidomethylation; Deamidation (NQ)	73 81 100 100 99 99 99 99 99 99 99 99 92 94 94 99	GFGC(+57.02)MANVN(+.98)MMGGC(+57.02)EK	HCD
1	210707-MClass-21_B_amazonicus-MELD-LSM-R.raw	744	TNM(+15.99)MHQAVHK	4480	10	95	95	10	4048584	3	15.89	-	53597000000	12115540	-0.6		Oxidation (M)	98 97 97 92 96 96 93 95 95 95	TNM(+15.99)MHQAVHK	HCD
1	210707-MClass-21_B_amazonicus-MELD-LSM-R.raw	49455	WC(+57.02)GPDNLAENESDFGLPKAN(+.98)K	20588	21	95	95	21	7883589	3	41.58	-	101660000000	23620535	0.7		Carbamidomethylation; Deamidation (NQ)	100 100 100 99 99 99 100 100 100 96 97 96 98 99 95 76 68 95 95 91 100	WC(+57.02)GPDNLAENESDFGLPKAN(+.98)K	HCD
1	210707-MClass-21_B_amazonicus-MELD-LSM-R.raw	36675	VNGM(+15.99)TLPSGQEK	6366	12	95	95	12	6388143	2	18.86	-	415430000000	12756128	1.0		Oxidation (M)	97 97 100 100 100 100 99 94 80 88 95 93	VNGM(+15.99)TLPSGQEK	HCD
1	210707-MClass-21_B_amazonicus-MELD-LSM-R.raw	52051	LYGYFNNVDAC(+57.02)C(+57.02)R	18546	13	95	95	13	8263512	2	38.37	-	16816000000	16506919	-2.5		Carbamidomethylation	83 85 99 100 99 97 96 98 99 97 86 98 100	LYGYFNNVDAC(+57.02)C(+57.02)R	HCD
1	210707-MClass-21_B_amazonicus-MELD-LSM-R.raw	37669	TNMMHQAVHVK	9580	11	95	95	11	6483216	2	24.03	-	480400000	12946274	0.9			85 88 94 98 97 95 96 97 99 99 100	TNMMHQAVHVK	HCD
1	210707-MClass-21_B_amazonicus-MELD-LSM-R.raw	41112	C(+57.02)TYN(+.98)ADADLVPK	13887	12	95	95	12	6843108	2	30.98	-	12741000000	13666074	-0.3	tr|A0A1W7R9W4|A0A1W7R9W4_9SCOR	Carbamidomethylation; Deamidation (NQ)	74 83 100 100 99 98 97 98 99 100 100 95	C(+57.02)TYN(+.98)ADADLVPK	HCD
1	210707-MClass-21_B_amazonicus-MELD-LSM-R.raw	37034	YGFPVTDTMPR	19366	11	95	95	11	6423105	2	39.56	-	23525000000	12826016	3.8			98 98 100 100 99 97 97 95 89 80 95	YGFPVTDTMPR	HCD
1	210707-MClass-21_B_amazonicus-MELD-LSM-R.raw	7267	NKLQDWYDKK	8457	10	95	95	10	4465659	3	22.29	-	10664000000	13366775	-1.3			92 94 96 92 98 99 98 97 94 92	NKLQDWYDKK	HCD
1	210707-MClass-21_B_amazonicus-MELD-LSM-R.raw	2821	TGDMFKNLFGK	24908	11	95	95	11	4198812	3	48.61	-	10979000000	12566223	-0.5			88 93 99 97 98 97 92 95 97 97 95	TGDMFKNLFGK	HCD
1	210707-MClass-21_B_amazonicus-MELD-LSM-R.raw	46192	YTPGAPPQYFNVK	17960	13	95	95	13	7413741	2	37.24	-	150360000000	14807351	-0.9	tr|A0A1L4BJ71|A0A1L4BJ71_HEMLE		92 91 99 98 99 99 94 93 96 96 94 93 93	YTPGAPPQYFNVK	HCD
1	210707-MClass-21_B_amazonicus-MELD-LSM-R.raw	19122	C(+57.02)SQ(+.98)THYGPYDLSK	8858	13	95	95	13	5195607	3	22.91	-	192250000000	15556614	-0.8		Carbamidomethylation; Deamidation (NQ)	100 100 100 100 100 100 100 99 99 100 66 76 99	C(+57.02)SQ(+.98)THYGPYDLSK	HCD
1	210707-MClass-21_B_amazonicus-MELD-LSM-R.raw	32941	YGLTNTGTYTK	9114	11	95	95	11	6098034	2	23.47	-	19204000000	12175928	-0.4	tr|A0A1L4BJ57|A0A1L4BJ57_HEMLE:tr|A0A1L4BJ64|A0A1L4BJ64_HEMLE		99 99 100 100 97 93 79 91 97 97 94	YGLTNTGTYTK	HCD
1	210707-MClass-21_B_amazonicus-MELD-LSM-R.raw	745	TNM(+15.99)MHQAVHK	4366	10	95	95	10	4048584	3	12.73	-	31442000000	12115540	-0.6		Oxidation (M)	99 97 97 94 97 95 91 93 95 94	TNM(+15.99)MHQAVHK	HCD
1	210707-MClass-21_B_amazonicus-MELD-LSM-R.raw	-	LLC(+57.02)DKDNTASVPLK	9263	14	95	95	14	5252795	3	23.58	-	0	15728181	-1.0		Carbamidomethylation	100 100 99 98 97 97 92 93 96 94 92 90 92 93	LLC(+57.02)DKDNTASVPLK	HCD
1	210707-MClass-21_B_amazonicus-MELD-LSM-R.raw	400	LTVWTGK	12727	7	95	95	7	4027350	2	28.98	-	9187800000	8034542	1.5			97 97 98 96 90 90 98	LTVWTGK	HCD
1	210707-MClass-21_B_amazonicus-MELD-LSM-R.raw	54279	MDMAC(+57.02)SM(+15.99)GMGSDFRK	13101	15	95	95	15	8703379	2	28.98	-	84033000000	17386606	0.3		Carbamidomethylation; Oxidation (M)	89 98 98 99 99 99 96 92 90 93 93 96 94 94 97	MDMAC(+57.02)SM(+15.99)GMGSDFRK	HCD
1	210707-MClass-21_B_amazonicus-MELD-LSM-R.raw	21758	DMAC(+57.02)SM(+15.99)GMGSDFRK	11284	14	95	95	14	5368813	3	26.94	-	93714000000	16076201	1.2		Carbamidomethylation; Oxidation (M)	96 88 99 98 98 96 97 96 94 93 96 93 92 97	DMAC(+57.02)SM(+15.99)GMGSDFRK	HCD
1	210707-MClass-21_B_amazonicus-MELD-LSM-R.raw	43910	LVTNM(+15.99)MHQAVHK	5671	12	95	95	12	7128604	2	15.76	-	1187900000000	14237065	-0.3		Oxidation (M)	100 99 97 93 92 87 89 94 97 99 99 97	LVTNM(+15.99)MHQAVHK	HCD
1	210707-MClass-21_B_amazonicus-MELD-LSM-R.raw	55828	TTALGYLLDKPSC(+57.02)TEK	17993	16	95	95	16	8989567	2	37.44	-	29232000000	17959026	-2.1		Carbamidomethylation	100 100 100 100 100 100 100 100 100 99 91 90 82 94 90 78	TTALGYLLDKPSC(+57.02)TEK	HCD
1	210707-MClass-21_B_amazonicus-MELD-LSM-R.raw	60512	MTEGFGC(+57.02)M(+15.99)ANVN(+.98)MMGGC(+57.02)EK	17548	19	95	95	19	10709011	2	36.78	-	19089000000	21397861	0.7		Carbamidomethylation; Oxidation (M); Deamidation (NQ)	51 69 100 100 100 100 99 98 99 99 99 100 100 100 100 99 100 98 100	MTEGFGC(+57.02)M(+15.99)ANVN(+.98)MMGGC(+57.02)EK	HCD
1	210707-MClass-21_B_amazonicus-MELD-LSM-R.raw	28260	C(+57.02)LNEEFADR	9448	9	95	95	9	5772497	2	23.84	-	2238100000	11524868	-1.7		Carbamidomethylation	95 95 98 99 99 96 91 92 91	C(+57.02)LNEEFADR	HCD
1	210707-MClass-21_B_amazonicus-MELD-LSM-R.raw	45069	ALLSSC(+57.02)DQWFPK	22525	12	95	95	12	7263539	2	44.68	-	56247000000	14506914	1.2		Carbamidomethylation	87 93 100 100 99 97 96 86 89 97 98 100	ALLSSC(+57.02)DQWFPK	HCD
1	210707-MClass-21_B_amazonicus-MELD-LSM-R.raw	18674	FGMPNKTKDLLKR	9150	13	95	95	13	5166293	3	23.49	-	15532000000	15468652	0.5			99 99 99 97 89 91 95 95 98 97 95 88 94	FGMPNKTKDLLKR	HCD
1	210707-MClass-21_B_amazonicus-MELD-LSM-R.raw	54277	MDM(+15.99)AC(+57.02)SMGMGSDKFR	15022	15	95	95	15	8703376	2	31.06	-	332010000000	17386606	0.1		Oxidation (M); Carbamidomethylation	88 96 96 98 99 97 95 97 95 95 95 96 91 91 97	MDM(+15.99)AC(+57.02)SMGMGSDKFR	HCD
1	210707-MClass-21_B_amazonicus-MELD-LSM-R.raw	20437	QLN(+.98)LEKPGVC(+57.02)HGTK	5774	14	95	95	14	5279404	3	17.91	-	1019000000	15807981	0.9	tr|T1DP99|T1DP99_9SCOR:tr|T1E6W8|T1E6W8_9SCOR:Q0GY40|KBX3_HOFGE:Q5WR03|KBX31_OPICA:tr|A0A1W7RB11|A0A1W7RB11_9SCOR:Q5WR01|KBX32_OPICA:Q5WQZ7|KBX33_OPICA:Q5WQZ9|KBX34_OPICA:tr|T1DMR0|T1DMR0_9SCOR	Deamidation (NQ); Carbamidomethylation	93 99 99 99 100 99 98 94 94 93 88 91 90 92	QLN(+.98)LEKPGVC(+57.02)HGTK	HCD
1	210707-MClass-21_B_amazonicus-MELD-LSM-R.raw	37029	LFGTNC(+57.02)QC(+57.02)QR	6975	10	95	95	10	6422832	2	19.93	-	4680700000	12825547	-2.2		Carbamidomethylation	97 98 98 95 96 95 95 88 91 99	LFGTNC(+57.02)QC(+57.02)QR	HCD
1	210707-MClass-21_B_amazonicus-MELD-LSM-R.raw	50016	GLTNTGTYTMMNC(+57.02)K	13366	14	95	95	14	7963499	2	30.09	-	136950000000	15906841	0.8	tr|A0A1L4BJ57|A0A1L4BJ57_HEMLE:tr|A0A1W7RA04|A0A1W7RA04_9SCOR:tr|A0A1L4BJ64|A0A1L4BJ64_HEMLE	Carbamidomethylation	65 78 99 100 100 100 100 100 100 99 99 99 98 95	GLTNTGTYTMMNC(+57.02)K	HCD
1	210707-MClass-21_B_amazonicus-MELD-LSM-R.raw	24011	AVNNGFTDRGEQWR	10568	14	95	95	14	5505984	3	25.66	-	24028000000	16487705	1.8			99 98 98 98 97 97 97 97 92 79 94 90 95 99	AVNNGFTDRGEQWR	HCD
1	210707-MClass-21_B_amazonicus-MELD-LSM-R.raw	3779	LN(+.98)GYLDR	8235	7	95	95	7	4262170	2	21.90	-	45008000000	8504185	1.3		Deamidation (NQ)	97 97 98 95 83 97 99	LN(+.98)GYLDR	HCD
1	210707-MClass-21_B_amazonicus-MELD-LSM-R.raw	16077	NTAC(+57.02)STKYPGLC(+57.02)K	6195	13	95	95	13	5005714	3	18.42	-	435970000000	14986909	0.9		Carbamidomethylation	89 95 99 98 95 91 94 98 97 91 92 98 100	NTAC(+57.02)STKYPGLC(+57.02)K	HCD
1	210707-MClass-21_B_amazonicus-MELD-LSM-R.raw	60751	M(+15.99)TEGFGC(+57.02)MANMDTVGLC(+57.02)KK	18956	19	95	95	19	10834607	2	38.92	-	76435000000	21649084	-0.7	Q5WR01|KBX32_OPICA	Oxidation (M); Carbamidomethylation	95 97 100 99 100 100 100 99 99 82 71 99 97 97 96 97 96 89 96	M(+15.99)TEGFGC(+57.02)MANMDTVGLC(+57.02)KK	HCD
1	210707-MClass-21_B_amazonicus-MELD-LSM-R.raw	33555	ANVN(+.98)M(+15.99)MGGC(+57.02)EK	5054	11	95	95	11	6142441	2	14.14	-	94039000000	12264729	0.6		Deamidation (NQ); Oxidation (M); Carbamidomethylation	96 98 100 99 99 98 99 98 99 88 71	ANVN(+.98)M(+15.99)MGGC(+57.02)EK	HCD
1	210707-MClass-21_B_amazonicus-MELD-LSM-R.raw	49651	QLDLEKPGVC(+57.02)HGTK	6399	14	95	95	14	7914071	2	18.88	-	3931100000000	15807981	1.0	tr|A0A1W7RA38|A0A1W7RA38_9SCOR:tr|A0A1W7RA46|A0A1W7RA46_9SCOR:tr|T1DP99|T1DP99_9SCOR:tr|T1E6W8|T1E6W8_9SCOR:Q0GY40|KBX3_HOFGE:Q5WR03|KBX31_OPICA:tr|A0A1W7RB11|A0A1W7RB11_9SCOR:Q5WR01|KBX32_OPICA:Q5WQZ7|KBX33_OPICA:Q5WQZ9|KBX34_OPICA:tr|T1DMR0|T1DMR0_9SCOR	Carbamidomethylation	72 91 100 100 100 100 97 92 95 97 96 98 98 95	QLDLEKPGVC(+57.02)HGTK	HCD
1	210707-MClass-21_B_amazonicus-MELD-LSM-R.raw	35268	SVN(+.98)NTQSLC(+57.02)GGFLLSKR	16160	17	95	95	17	6279871	3	34.60	-	126620000000	18809414	-1.1	tr|A0AAD4GWH1|A0AAD4GWH1_ASPNN	Deamidation (NQ); Carbamidomethylation	82 86 99 99 99 99 99 99 99 91 95 97 98 99 95 83 97	SVN(+.98)NTQSLC(+57.02)GGFLLSKR	HCD
1	210707-MClass-21_B_amazonicus-MELD-LSM-R.raw	42989	GGGN(+.98)N(+.98)LDLEM(+15.99)NPR	8716	13	95	95	13	7028060	2	22.66	-	225050000000	14035986	-0.9		Deamidation (NQ); Oxidation (M)	85 69 90 100 100 100 100 100 100 98 98 98 100	GGGN(+.98)N(+.98)LDLEM(+15.99)NPR	HCD
1	210707-MClass-21_B_amazonicus-MELD-LSM-R.raw	5299	FWGLFAK	26286	7	95	95	7	4347403	2	51.00	-	403550000000	8674643	1.9			99 97 93 93 96 95 92	FWGLFAK	HCD
1	210707-MClass-21_B_amazonicus-MELD-LSM-R.raw	50721	MDMAC(+57.02)SM(+15.99)GMGSDFR	17535	14	95	95	14	8062897	2	34.80	-	31120000000	16105657	-0.5		Carbamidomethylation; Oxidation (M)	57 93 100 100 100 99 99 98 97 98 98 99 99 93	MDMAC(+57.02)SM(+15.99)GMGSDFR	HCD
1	210707-MClass-21_B_amazonicus-MELD-LSM-R.raw	50720	MDMAC(+57.02)SM(+15.99)GMGSDFR	17535	14	95	95	14	8062897	2	36.74	-	360740000000	16105657	-0.5		Carbamidomethylation; Oxidation (M)	57 93 100 100 100 99 99 98 97 98 98 99 99 93	MDMAC(+57.02)SM(+15.99)GMGSDFR	HCD
1	210707-MClass-21_B_amazonicus-MELD-LSM-R.raw	50003	FNEALNN(+.98)PGC(+57.02)YYK	12509	13	95	95	13	7958461	2	28.81	-	53483000000	15896819	-2.7		Deamidation (NQ); Carbamidomethylation	81 95 99 99 97 94 95 95 98 99 88 96 100	FNEALNN(+.98)PGC(+57.02)YYK	HCD
1	210707-MClass-21_B_amazonicus-MELD-LSM-R.raw	54277	MDM(+15.99)AC(+57.02)AM(+15.99)GMGSDFRK	13938	15	95	95	15	8703376	2	31.06	-	332010000000	17386606	0.1		Oxidation (M); Carbamidomethylation	90 96 97 98 99 98 98 98 95 89 86 97 95 94 96	MDM(+15.99)AC(+57.02)AM(+15.99)GMGSDFRK	HCD
1	210707-MClass-21_B_amazonicus-MELD-LSM-R.raw	48933	C(+57.02)NLFGTNC(+57.02)QC(+57.02)QR	10643	12	95	95	12	7793209	2	25.74	-	42640000000	15566282	-0.6		Carbamidomethylation	81 86 100 100 100 100 98 96 91 92 97 100	C(+57.02)NLFGTNC(+57.02)QC(+57.02)QR	HCD
1	210707-MClass-21_B_amazonicus-MELD-LSM-R.raw	53986	VSDNTQSLC(+57.02)GGFLLSK	18823	16	95	95	16	8634264	2	38.80	-	42941000000	17248403	-1.2	tr|A0AAD4GWH1|A0AAD4GWH1_ASPNN	Carbamidomethylation	79 80 98 97 99 99 100 100 99 96 85 92 99 100 100 96	VSDNTQSLC(+57.02)GGFLLSK	HCD
1	210707-MClass-21_B_amazonicus-MELD-LSM-R.raw	48991	TLSYLLN(+.98)C(+57.02)ANEKETPADLER	19915	20	95	95	20	7800433	3	40.40	-	195090000000	23371157	-3.2		Deamidation (NQ); Carbamidomethylation	97 98 100 100 100 100 98 98 97 94 96 98 99 98 72 70 96 95 97 99	TLSYLLN(+.98)C(+57.02)ANEKETPADLER	HCD
1	210707-MClass-21_B_amazonicus-MELD-LSM-R.raw	2012	GFFKNLGSMLK	22494	11	95	95	11	4145625	3	44.76	-	68853000000	12406638	1.5			79 83 99 99 98 99 99 99 97 99 94	GFFKNLGSMLK	HCD
1	210707-MClass-21_B_amazonicus-MELD-LSM-R.raw	12009	LVTNM(+15.99)MHQAVHK	5838	12	95	95	12	4755763	3	15.74	-	5589500000000	14237065	0.3		Oxidation (M)	100 100 99 97 94 89 91 94 92 95 95 95	LVTNM(+15.99)MHQAVHK	HCD
1	210707-MClass-21_B_amazonicus-MELD-LSM-R.raw	41968	YGLTSYTGNMFK	21886	12	95	95	12	6913263	2	43.59	-	205030000000	13806384	-0.3			81 85 100 100 100 99 99 97 92 89 98 100	YGLTSYTGNMFK	HCD
1	210707-MClass-21_B_amazonicus-MELD-LSM-R.raw	8272	FADLHM(+15.99)R	6935	7	95	95	7	4532184	2	17.77	-	26270000000	9044225	-0.2		Oxidation (M)	96 98 99 97 92 92 90	FADLHM(+15.99)R	HCD
1	210707-MClass-21_B_amazonicus-MELD-LSM-R.raw	32511	TNM(+15.99)MHQAVHK	4825	10	95	95	10	6067850	2	15.73	-	8728000000	12115540	1.3		Oxidation (M)	93 93 95 92 91 95 97 99 99 96	TNM(+15.99)MHQAVHK	HCD
1	210707-MClass-21_B_amazonicus-MELD-LSM-R.raw	42989	GNDN(+.98)LN(+.98)LEM(+15.99)NPR	9066	12	95	95	12	7028060	2	22.66	-	225050000000	14035986	-0.9		Deamidation (NQ); Oxidation (M)	71 74 100 100 100 100 100 100 99 98 99 100	GNDN(+.98)LN(+.98)LEM(+15.99)NPR	HCD
1	210707-MClass-21_B_amazonicus-MELD-LSM-R.raw	5790	VTNM(+15.99)MHQAVHK	4249	11	95	95	11	4378812	3	16.09	-	124220000000	13106223	-0.4		Oxidation (M)	99 99 97 94 93 88 93 93 97 98 95	VTNM(+15.99)MHQAVHK	HCD
1	210707-MClass-21_B_amazonicus-MELD-LSM-R.raw	54916	STLM(+15.99)NC(+57.02)DC(+57.02)EEAFDR	10562	14	95	95	14	8823372	2	25.60	-	10325000000	17626597	0.1	tr|A0A1L4BJ64|A0A1L4BJ64_HEMLE	Oxidation (M); Carbamidomethylation	78 85 100 100 99 98 98 95 97 97 95 91 98 100	STLM(+15.99)NC(+57.02)DC(+57.02)EEAFDR	HCD
1	210707-MClass-21_B_amazonicus-MELD-LSM-R.raw	58870	LTQC(+57.02)NM(+15.99)GC(+57.02)YC(+57.02)QTGYGR	7893	16	95	95	16	9928922	2	21.42	-	1922600000	19837695	0.2		Carbamidomethylation; Oxidation (M)	70 66 99 99 99 99 99 99 98 98 98 99 99 100 100 100	LTQC(+57.02)NM(+15.99)GC(+57.02)YC(+57.02)QTGYGR	HCD
1	210707-MClass-21_B_amazonicus-MELD-LSM-R.raw	26551	LPSLLNSSSSK	12199	11	95	95	11	5668141	2	28.30	-	11073000000	11316135	0.1			100 100 100 100 99 96 97 97 87 79 90	LPSLLNSSSSK	HCD
1	210707-MClass-21_B_amazonicus-MELD-LSM-R.raw	55841	C(+57.02)N(+.98)FSTNDPPEC(+57.02)DNVK	8458	15	95	95	15	8993563	2	22.40	-	44503000000	17966982	-0.1		Carbamidomethylation; Deamidation (NQ)	73 76 98 100 100 99 100 100 99 99 97 97 92 98 100	C(+57.02)N(+.98)FSTNDPPEC(+57.02)DNVK	HCD
1	210707-MClass-21_B_amazonicus-MELD-LSM-R.raw	23198	LGDVWDGLSK	16169	10	95	95	10	5452820	2	34.39	-	165910000000	10885503	-0.8			96 97 99 99 99 98 79 90 97 95	LGDVWDGLSK	HCD
1	210707-MClass-21_B_amazonicus-MELD-LSM-R.raw	28057	LEPLSDEYGK	13031	10	95	95	10	5757848	2	29.33	-	2182500000000	11495554	-0.3			85 90 99 98 96 97 98 97 95 94	LEPLSDEYGK	HCD
1	210707-MClass-21_B_amazonicus-MELD-LSM-R.raw	56594	N(+.98)ASMYLEGSPC(+57.02)SKC(+57.02)PK	10463	16	95	95	16	9153990	2	25.33	-	361160000000	18287793	2.3	tr|A0A1L4BJ71|A0A1L4BJ71_HEMLE	Deamidation (NQ); Carbamidomethylation	98 98 100 100 100 100 100 100 93 72 88 86 88 98 100 100	N(+.98)ASMYLEGSPC(+57.02)SKC(+57.02)PK	HCD
1	210707-MClass-21_B_amazonicus-MELD-LSM-R.raw	36675	VNGM(+15.99)TLPSGQEK	5476	12	95	95	12	6388143	2	18.86	-	415430000000	12756128	1.0		Oxidation (M)	99 98 99 100 100 100 98 95 85 77 95 94	VNGM(+15.99)TLPSGQEK	HCD
1	210707-MClass-21_B_amazonicus-MELD-LSM-R.raw	22948	EAGLAPADLTK	11280	11	95	95	11	5432969	2	26.75	-	290390000000	10845764	2.6			88 83 99 100 100 97 92 96 98 97 95	EAGLAPADLTK	HCD
1	210707-MClass-21_B_amazonicus-MELD-LSM-R.raw	25418	MDGPC(+57.02)SMGMGSN(+.98)FRK	7906	15	95	95	15	5592264	3	21.42	-	507900000	16746624	-3.0		Carbamidomethylation; Deamidation (NQ)	99 99 78 73 98 99 98 100 100 100 100 99 94 92 97	MDGPC(+57.02)SMGMGSN(+.98)FRK	HCD
1	210707-MClass-21_B_amazonicus-MELD-LSM-R.raw	49886	GFGC(+57.02)MANMN(+.98)TVGLSK	20111	15	95	95	15	7943521	2	40.78	-	106560000000	15866892	0.2	Q5WR01|KBX32_OPICA	Carbamidomethylation; Deamidation (NQ)	81 86 98 100 100 100 99 98 98 95 93 92 95 95 93	GFGC(+57.02)MANMN(+.98)TVGLSK	HCD
1	210707-MClass-21_B_amazonicus-MELD-LSM-R.raw	55412	FGGC(+57.02)M(+15.99)ANVDMMGGC(+57.02)EK	17204	16	95	95	16	8903334	2	38.04	-	1336100000000	17786555	-1.9	Q5WR03|KBX31_OPICA:Q5WQZ7|KBX33_OPICA	Carbamidomethylation; Oxidation (M)	69 69 99 99 98 98 99 99 100 99 99 99 98 99 96 100	FGGC(+57.02)M(+15.99)ANVDMMGGC(+57.02)EK	HCD
1	210707-MClass-21_B_amazonicus-MELD-LSM-R.raw	59600	MTEGFGC(+57.02)MSNMN(+.98)TVGLC(+57.02)K	21674	18	95	95	18	10194139	2	43.65	-	328690000000	20368135	-0.1		Carbamidomethylation; Deamidation (NQ)	52 69 100 100 100 100 99 98 98 99 98 99 99 99 99 100 100 100	MTEGFGC(+57.02)MSNMN(+.98)TVGLC(+57.02)K	HCD
1	210707-MClass-21_B_amazonicus-MELD-LSM-R.raw	6688	SN(+.98)VYVFR	19413	7	95	95	7	4432260	2	39.79	-	16797000000	8844392	-2.1		Deamidation (NQ)	91 93 97 98 97 94 94	SN(+.98)VYVFR	HCD
1	210707-MClass-21_B_amazonicus-MELD-LSM-R.raw	31915	GFGC(+57.02)MSNMN(+.98)TVGLC(+57.02)KK	17004	16	95	95	16	6022650	3	33.40	-	696060000000	18037776	-2.4		Carbamidomethylation; Deamidation (NQ)	83 87 99 99 95 94 94 93 97 98 98 95 95 95 97 99	GFGC(+57.02)MSNMN(+.98)TVGLC(+57.02)KK	HCD
1	210707-MClass-21_B_amazonicus-MELD-LSM-R.raw	38109	TEYN(+.98)FDPGAYK	15871	11	95	95	11	6532863	2	34.15	-	91425000000	13045562	1.4		Deamidation (NQ)	98 99 100 100 99 99 95 94 96 89 76	TEYN(+.98)FDPGAYK	HCD
1	210707-MClass-21_B_amazonicus-MELD-LSM-R.raw	23244	LGTLWDGLSK	20213	10	95	95	10	5453018	2	41.02	-	48431000000	10885867	2.1			99 99 100 100 99 99 97 98 86 73	LGTLWDGLSK	HCD
1	210707-MClass-21_B_amazonicus-MELD-LSM-R.raw	5183	KDKQLLLQLHNNLR	11675	14	95	95	14	4340099	4	27.46	-	36380000000	17320107	0.0	tr|A0A2I9LPD0|A0A2I9LPD0_9SCOR:tr|A0A1W7RAQ5|A0A1W7RAQ5_9SCOR		99 97 90 90 100 100 100 98 99 98 93 88 88 90	KDKQLLLQLHNNLR	HCD
1	210707-MClass-21_B_amazonicus-MELD-LSM-R.raw	60513	MTEGFGC(+57.02)MANVDMM(+15.99)NC(+57.02)EK	18569	18	95	95	18	10709014	2	38.57	-	56824000000	21397861	1.0	tr|A0A1L4BJ57|A0A1L4BJ57_HEMLE:Q5WR03|KBX31_OPICA:Q5WQZ7|KBX33_OPICA	Carbamidomethylation; Oxidation (M)	57 68 95 97 100 100 100 100 100 99 100 100 99 99 98 99 98 99	MTEGFGC(+57.02)MANVDMM(+15.99)NC(+57.02)EK	HCD
1	210707-MClass-21_B_amazonicus-MELD-LSM-R.raw	52273	GFGC(+57.02)MANMN(+.98)TVGLC(+57.02)K	19506	15	94	94	15	8308497	2	39.79	-	29805000000	16596877	-1.7	Q5WR01|KBX32_OPICA	Carbamidomethylation; Deamidation (NQ)	69 76 89 97 100 100 99 99 100 99 99 98 99 100 100	GFGC(+57.02)MANMN(+.98)TVGLC(+57.02)K	HCD
1	210707-MClass-21_B_amazonicus-MELD-LSM-R.raw	60747	MTEGFGC(+57.02)M(+15.99)ANMDTVGLC(+57.02)KK	15644	19	94	94	19	10834600	2	33.75	-	60245000000	21649084	-1.4	Q5WR01|KBX32_OPICA	Carbamidomethylation; Oxidation (M)	97 99 100 100 100 100 99 99 99 74 57 98 96 97 97 98 98 96 99	MTEGFGC(+57.02)M(+15.99)ANMDTVGLC(+57.02)KK	HCD
1	210707-MClass-21_B_amazonicus-MELD-LSM-R.raw	8224	FC(+57.02)VFNKDTLGR	15132	11	94	94	11	4528961	3	32.85	-	15568000000	13556655	0.7		Carbamidomethylation	99 100 100 99 97 98 99 90 67 96 99	FC(+57.02)VFNKDTLGR	HCD
1	210707-MClass-21_B_amazonicus-MELD-LSM-R.raw	1756	YNLLVNDKEK	9063	10	94	94	10	4125596	3	23.33	-	43631000000	12346558	0.9	tr|A0A1W7RAD4|A0A1W7RAD4_9SCOR:tr|T1DEH9|T1DEH9_9SCOR		98 98 100 100 100 96 96 71 90 100	YNLLVNDKEK	HCD
1	210707-MClass-21_B_amazonicus-MELD-LSM-R.raw	36725	QFGDKDVVLTR	9969	11	94	94	11	6393438	2	24.71	-	8556300000	12766775	-3.6	tr|A0A1W7RAI2|A0A1W7RAI2_9SCOR		91 94 82 89 95 98 98 99 99 99 99	QFGDKDVVLTR	HCD
1	210707-MClass-21_B_amazonicus-MELD-LSM-R.raw	50822	LASGVVVGKDLTLTNK	14717	16	94	94	16	8079720	2	32.27	-	13815000000	16139353	-3.6			100 99 99 98 100 100 100 98 92 93 66 78 99 99 99 100	LASGVVVGKDLTLTNK	HCD
1	210707-MClass-21_B_amazonicus-MELD-LSM-R.raw	55412	FGGC(+57.02)MANM(+15.99)DVMGGC(+57.02)EK	20011	16	94	94	16	8903334	2	38.04	-	1336100000000	17786555	-1.9	Q5WR01|KBX32_OPICA	Carbamidomethylation; Oxidation (M)	73 73 96 98 100 100 97 96 98 98 99 99 98 98 96 100	FGGC(+57.02)MANM(+15.99)DVMGGC(+57.02)EK	HCD
1	210707-MClass-21_B_amazonicus-MELD-LSM-R.raw	12923	LVTNM(+15.99)M(+15.99)HQAVHK	3590	12	94	94	12	4809075	3	14.15	-	28710000000	14397014	-0.5		Oxidation (M)	100 99 99 96 95 94 88 92 90 94 95 95	LVTNM(+15.99)M(+15.99)HQAVHK	HCD
1	210707-MClass-21_B_amazonicus-MELD-LSM-R.raw	45957	FLQ(+.98)QQNQVLQTK	12470	12	94	94	12	7383956	2	28.77	-	50239000000	14747781	-0.9		Deamidation (NQ)	80 87 100 97 96 94 96 99 99 99 98 94	FLQ(+.98)QQNQVLQTK	HCD
1	210707-MClass-21_B_amazonicus-MELD-LSM-R.raw	3949	FKNLFGK	12020	7	94	94	7	4272504	2	27.97	-	368500000	8524857	0.7			95 92 93 94 98 98 93	FKNLFGK	HCD
1	210707-MClass-21_B_amazonicus-MELD-LSM-R.raw	58027	KAMN(+.98)MAC(+57.02)SMGMGSDFRK	13343	17	94	94	17	9619072	2	30.07	-	11437000000	19217976	1.2		Deamidation (NQ); Carbamidomethylation	99 99 100 100 99 100 100 99 98 98 97 95 95 97 93 61 82	KAMN(+.98)MAC(+57.02)SMGMGSDFRK	HCD
1	210707-MClass-21_B_amazonicus-MELD-LSM-R.raw	41727	YGFN(+.98)NVDAC(+57.02)C(+57.02)R	13274	11	94	94	11	6887705	2	29.82	-	29303000000	13755286	-1.5		Deamidation (NQ); Carbamidomethylation	79 79 99 98 97 99 98 97 99 100 100	YGFN(+.98)NVDAC(+57.02)C(+57.02)R	HCD
1	210707-MClass-21_B_amazonicus-MELD-LSM-R.raw	16285	LGDLWTGLK	21225	9	94	94	9	5017856	2	42.66	-	52423000000	10015546	2.2			97 98 100 99 99 96 86 86 91	LGDLWTGLK	HCD
1	210707-MClass-21_B_amazonicus-MELD-LSM-R.raw	55639	GFGC(+57.02)MANMN(+.98)TVGSWKK	17414	16	94	94	16	8948956	2	36.45	-	2440200000000	17877793	-1.4	Q5WR01|KBX32_OPICA	Carbamidomethylation; Deamidation (NQ)	99 99 100 100 100 100 100 99 100 98 97 95 68 67 96 99	GFGC(+57.02)MANMN(+.98)TVGSWKK	HCD
1	210707-MClass-21_B_amazonicus-MELD-LSM-R.raw	26488	LSDDLKSLLK	15665	10	94	94	10	5663352	2	33.59	-	288080000000	11306545	1.2			98 99 100 100 99 98 76 85 99 94	LSDDLKSLLK	HCD
1	210707-MClass-21_B_amazonicus-MELD-LSM-R.raw	25626	LLQLHNNLR	9396	9	94	94	9	5608330	2	23.88	-	182970000000	11196514	0.1	tr|A0A1W7RAQ5|A0A1W7RAQ5_9SCOR		100 99 99 99 96 92 90 88 91	LLQLHNNLR	HCD
1	210707-MClass-21_B_amazonicus-MELD-LSM-R.raw	37562	GFLGN(+.98)LWSGLTK	31277	12	94	94	12	6473462	2	59.46	-	190560000000	12926765	1.0		Deamidation (NQ)	79 88 100 100 100 100 99 99 96 99 98 81	GFLGN(+.98)LWSGLTK	HCD
1	210707-MClass-21_B_amazonicus-MELD-LSM-R.raw	41380	QESC(+57.02)EPSLGGC(+57.02)C(+57.02)NDGVC(+57.02)K	7987	18	94	94	18	6862667	3	21.51	-	581660000000	20557754	1.3		Carbamidomethylation	56 77 89 92 100 99 100 100 100 100 100 100 99 99 98 99 99 100	QESC(+57.02)EPSLGGC(+57.02)C(+57.02)NDGVC(+57.02)K	HCD
1	210707-MClass-21_B_amazonicus-MELD-LSM-R.raw	28057	LEPLSDEYGK	12797	10	94	94	10	5757848	2	29.33	-	2182500000000	11495554	-0.3			86 91 99 98 95 97 98 96 94 92	LEPLSDEYGK	HCD
1	210707-MClass-21_B_amazonicus-MELD-LSM-R.raw	7775	LGC(+57.02)GFAHC(+57.02)ALGGK	11843	13	94	94	13	4498814	3	27.58	-	422330000000	13466223	0.0		Carbamidomethylation	100 100 100 99 98 99 97 79 78 96 96 96 95	LGC(+57.02)GFAHC(+57.02)ALGGK	HCD
1	210707-MClass-21_B_amazonicus-MELD-LSM-R.raw	34028	KMDMAC(+57.02)SMGMGSDKFR	13077	16	94	94	16	6179273	3	29.56	-	54878000000	18507605	-0.2		Carbamidomethylation	97 95 99 98 100 100 100 100 100 99 98 92 93 86 77 82	KMDMAC(+57.02)SMGMGSDKFR	HCD
1	210707-MClass-21_B_amazonicus-MELD-LSM-R.raw	12923	LVTNM(+15.99)M(+15.99)HQAVHK	4102	12	94	94	12	4809075	3	14.15	-	28710000000	14397014	-0.5		Oxidation (M)	100 99 98 94 95 94 86 91 93 95 96 95	LVTNM(+15.99)M(+15.99)HQAVHK	HCD
1	210707-MClass-21_B_amazonicus-MELD-LSM-R.raw	50719	MDM(+15.99)AC(+57.02)SMGMGSDFR	14497	14	94	94	14	8062888	2	31.55	-	487190000000	16105657	-1.6		Oxidation (M); Carbamidomethylation	63 85 99 100 100 99 97 99 98 98 98 99 99 93	MDM(+15.99)AC(+57.02)SMGMGSDFR	HCD
1	210707-MClass-21_B_amazonicus-MELD-LSM-R.raw	47292	DN(+.98)DNMDTVGLC(+57.02)KK	18466	13	94	94	13	7558289	2	38.12	-	39196000000	15096440	-0.6		Deamidation (NQ); Carbamidomethylation	70 91 95 96 99 100 99 99 95 94 96 99 100	DN(+.98)DNMDTVGLC(+57.02)KK	HCD
1	210707-MClass-21_B_amazonicus-MELD-LSM-R.raw	48122	C(+57.02)DFSTNN(+.98)PPEC(+57.02)NNVKVTSGR	9495	20	94	94	20	7663351	3	23.88	-	176030000000	22959849	-0.6		Carbamidomethylation; Deamidation (NQ)	90 95 100 100 100 98 99 99 96 95 95 94 93 95 96 95 93 73 90 100	C(+57.02)DFSTNN(+.98)PPEC(+57.02)NNVKVTSGR	HCD
1	210707-MClass-21_B_amazonicus-MELD-LSM-R.raw	48807	ADSLSSLLPLPVVNK	30117	15	94	94	15	7769528	2	57.46	-	186780000000	15518872	2.4			72 79 84 99 100 100 100 100 100 100 99 99 99 97 94	ADSLSSLLPLPVVNK	HCD
1	210707-MClass-21_B_amazonicus-MELD-LSM-R.raw	7453	DLQ(+.98)KPGVC(+57.02)HGTK	5921	12	94	94	12	4475591	3	18.20	-	7691600000	13396555	0.0	tr|T1DP99|T1DP99_9SCOR:tr|T1E6W8|T1E6W8_9SCOR:Q0GY40|KBX3_HOFGE:Q5WR03|KBX31_OPICA:tr|A0A1W7RB11|A0A1W7RB11_9SCOR:Q5WR01|KBX32_OPICA:Q5WQZ7|KBX33_OPICA:Q5WQZ9|KBX34_OPICA:tr|T1DMR0|T1DMR0_9SCOR	Deamidation (NQ); Carbamidomethylation	96 97 99 99 98 96 96 97 90 88 88 92	DLQ(+.98)KPGVC(+57.02)HGTK	HCD
1	210707-MClass-21_B_amazonicus-MELD-LSM-R.raw	57557	ELNLHKAN(+.98)MADLYGSSK	14410	17	94	94	17	9464650	2	31.78	-	5508400000	18909146	0.4	tr|A0A1W7RA02|A0A1W7RA02_9SCOR	Deamidation (NQ)	95 91 95 99 100 100 99 98 75 77 95 98 99 98 98 97 96	ELNLHKAN(+.98)MADLYGSSK	HCD
1	210707-MClass-21_B_amazonicus-MELD-LSM-R.raw	62691	MTEGFGC(+57.02)MANVDMMGGC(+57.02)KEHC(+57.02)K	17432	22	94	94	22	12754889	2	36.45	-	32633000000	25489758	-4.9	Q5WR03|KBX31_OPICA:Q5WQZ7|KBX33_OPICA	Carbamidomethylation	93 69 82 94 95 99 99 99 100 99 99 100 99 98 94 89 92 91 97 98 99 100	MTEGFGC(+57.02)MANVDMMGGC(+57.02)KEHC(+57.02)K	HCD
1	210707-MClass-21_B_amazonicus-MELD-LSM-R.raw	52051	YLGYFNNVDAC(+57.02)C(+57.02)R	18667	13	94	94	13	8263512	2	38.37	-	16816000000	16506919	-2.5		Carbamidomethylation	94 96 84 87 98 94 94 97 98 96 96 97 99	YLGYFNNVDAC(+57.02)C(+57.02)R	HCD
1	210707-MClass-21_B_amazonicus-MELD-LSM-R.raw	4196	LFPHWR	14146	6	94	94	6	4282339	2	31.33	-	1816000000	8544551	-2.1			98 98 96 82 97 98	LFPHWR	HCD
1	210707-MClass-21_B_amazonicus-MELD-LSM-R.raw	18583	TQGYM(+15.99)EMR	5063	8	94	94	8	5162180	2	16.29	-	16552000000	10304211	0.2		Oxidation (M)	95 94 99 98 93 93 88 98	TQGYM(+15.99)EMR	HCD
1	210707-MClass-21_B_amazonicus-MELD-LSM-R.raw	32232	TYDADADLVPK	11650	11	94	94	11	6042957	2	27.66	-	196950000000	12065769	0.0	tr|A0A1W7R9W4|A0A1W7R9W4_9SCOR		98 98 97 90 94 86 93 95 99 99 94	TYDADADLVPK	HCD
1	210707-MClass-21_B_amazonicus-MELD-LSM-R.raw	59795	QESC(+57.02)Q(+.98)PSLGC(+57.02)GC(+57.02)DDGVC(+57.02)K	8569	18	94	94	18	10293857	2	22.46	-	63513000000	20567595	-1.3		Carbamidomethylation; Deamidation (NQ)	69 87 99 99 100 100 100 100 99 89 78 95 98 99 95 98 100 100	QESC(+57.02)Q(+.98)PSLGC(+57.02)GC(+57.02)DDGVC(+57.02)K	HCD
1	210707-MClass-21_B_amazonicus-MELD-LSM-R.raw	11363	DADADLVPK	9061	9	94	94	9	4722411	2	23.26	-	6227900000	9424658	1.9	tr|A0A1W7R9W4|A0A1W7R9W4_9SCOR		91 90 98 95 93 93 98 99 95	DADADLVPK	HCD
1	210707-MClass-21_B_amazonicus-MELD-LSM-R.raw	46887	QGVTEKDKQLLLQLHNNLR	15966	19	94	94	19	7497568	3	34.27	-	108190000000	22462495	-0.5	tr|A0A2I9LPD0|A0A2I9LPD0_9SCOR:tr|A0A1W7RAQ5|A0A1W7RAQ5_9SCOR		71 79 99 100 99 97 98 95 96 99 100 100 99 99 94 95 93 91 95	QGVTEKDKQLLLQLHNNLR	HCD
1	210707-MClass-21_B_amazonicus-MELD-LSM-R.raw	50820	FLPEN(+.98)LFGYNFPR	32584	13	94	94	13	8079017	2	62.05	-	50704000000	16137878	0.6		Deamidation (NQ)	89 87 98 99 99 99 99 97 94 90 93 88 99	FLPEN(+.98)LFGYNFPR	HCD
1	210707-MClass-21_B_amazonicus-MELD-LSM-R.raw	33555	ANVN(+.98)M(+15.99)MGGC(+57.02)EK	4957	11	94	94	11	6142441	2	14.14	-	94039000000	12264729	0.6		Deamidation (NQ); Oxidation (M); Carbamidomethylation	95 97 100 100 99 98 99 98 99 86 71	ANVN(+.98)M(+15.99)MGGC(+57.02)EK	HCD
1	210707-MClass-21_B_amazonicus-MELD-LSM-R.raw	59785	QESC(+57.02)EPSLGGC(+57.02)C(+57.02)NDGVC(+57.02)K	7863	18	94	94	18	10288956	2	21.53	-	479140000000	20557754	0.6		Carbamidomethylation	65 85 99 100 100 99 99 99 99 90 95 93 94 96 95 96 99 100	QESC(+57.02)EPSLGGC(+57.02)C(+57.02)NDGVC(+57.02)K	HCD
1	210707-MClass-21_B_amazonicus-MELD-LSM-R.raw	7801	SKLGSLFKKVLK	13131	12	94	94	12	4499621	3	29.72	-	11612000000	13468650	-0.3	P86100|HYAL1_OLIMR		98 98 98 95 83 93 97 97 94 93 94 93	SKLGSLFKKVLK	HCD
1	210707-MClass-21_B_amazonicus-MELD-LSM-R.raw	54277	MDM(+15.99)AC(+57.02)SMGMGSDFRK	14521	15	94	94	15	8703376	2	31.06	-	332010000000	17386606	0.1		Oxidation (M); Carbamidomethylation	82 95 95 97 98 97 94 96 92 94 94 97 95 94 98	MDM(+15.99)AC(+57.02)SMGMGSDFRK	HCD
1	210707-MClass-21_B_amazonicus-MELD-LSM-R.raw	1101	FAYKGTK	8914	7	94	94	7	4077266	2	23.06	-	9270100000	8134385	0.3			99 99 98 96 90 88 91	FAYKGTK	HCD
1	210707-MClass-21_B_amazonicus-MELD-LSM-R.raw	38211	LWSDLKDVFGK	26908	11	94	94	11	6543534	2	52.00	-	15755000000	13066921	0.1			91 91 96 97 96 96 94 94 96 95 94	LWSDLKDVFGK	HCD
1	210707-MClass-21_B_amazonicus-MELD-LSM-R.raw	52220	C(+57.02)GPSLNFN(+.98)DEKKVC(+57.02)NYAN(+.98)QVK	16273	21	94	94	21	8297154	3	34.60	-	142800000000	24861206	1.5		Carbamidomethylation; Deamidation (NQ)	99 100 100 100 100 99 98 98 98 98 97 97 97 92 63 82 92 94 93 90 100	C(+57.02)GPSLNFN(+.98)DEKKVC(+57.02)NYAN(+.98)QVK	HCD
1	210707-MClass-21_B_amazonicus-MELD-LSM-R.raw	38236	LC(+57.02)AGDSGGPLC(+57.02)VSNLKDAK	13139	19	94	94	19	6546519	3	29.82	-	22069000000	19609346	-0.4		Carbamidomethylation	100 100 100 99 100 99 98 97 90 95 96 97 94 91 94 93 71 83 100	LC(+57.02)AGDSGGPLC(+57.02)VSNLKDAK	HCD
1	210707-MClass-21_B_amazonicus-MELD-LSM-R.raw	14909	GPLVSGLTSR	20792	10	94	94	10	4937853	2	41.87	-	1526300000	9855556	0.4			81 84 99 100 99 95 95 96 97 99	GPLVSGLTSR	HCD
1	210707-MClass-21_B_amazonicus-MELD-LSM-R.raw	55972	GFGC(+57.02)MSNMDTVGLC(+57.02)KK	15213	16	94	94	16	9028951	2	32.68	-	18302000000	18037776	-1.0		Carbamidomethylation	90 89 98 99 97 95 88 88 98 97 96 93 94 95 98 99	GFGC(+57.02)MSNMDTVGLC(+57.02)KK	HCD
1	210707-MClass-21_B_amazonicus-MELD-LSM-R.raw	32377	C(+57.02)VFNKDTLGR	15578	10	94	94	10	6053057	2	33.71	-	44946000000	12085972	-0.2		Carbamidomethylation	98 98 100 99 99 99 92 74 89 98	C(+57.02)VFNKDTLGR	HCD
1	210707-MClass-21_B_amazonicus-MELD-LSM-R.raw	53442	TDLGYFNNVDAC(+57.02)C(+57.02)R	17014	14	94	94	14	8528568	2	35.88	-	1131000000	17037031	-2.5	tr|A0A1L4BJ64|A0A1L4BJ64_HEMLE	Carbamidomethylation	59 74 99 100 100 100 99 99 99 99 99 99 100 100	TDLGYFNNVDAC(+57.02)C(+57.02)R	HCD
1	210707-MClass-21_B_amazonicus-MELD-LSM-R.raw	16623	FGTLLSALGK	21431	10	94	94	10	5038016	2	42.74	-	2291500000000	10055859	2.8			97 99 100 100 99 98 98 98 88 68	FGTLLSALGK	HCD
1	210707-MClass-21_B_amazonicus-MELD-LSM-R.raw	50721	M(+15.99)DMAC(+57.02)AM(+15.99)GMGSDFR	18285	14	94	94	14	8062897	2	34.80	-	31120000000	16105657	-0.5		Oxidation (M); Carbamidomethylation	69 80 99 100 100 99 99 99 98 98 96 99 98 93	M(+15.99)DMAC(+57.02)AM(+15.99)GMGSDFR	HCD
1	210707-MClass-21_B_amazonicus-MELD-LSM-R.raw	50720	M(+15.99)DMAC(+57.02)AM(+15.99)GMGSDFR	18285	14	94	94	14	8062897	2	36.74	-	360740000000	16105657	-0.5		Oxidation (M); Carbamidomethylation	69 80 99 100 100 99 99 99 98 98 96 99 98 93	M(+15.99)DMAC(+57.02)AM(+15.99)GMGSDFR	HCD
1	210707-MClass-21_B_amazonicus-MELD-LSM-R.raw	56999	SDPNEDGPNPVVGC(+57.02)LER	13751	17	94	94	17	9279153	2	30.85	-	109580000000	18538213	-2.8		Carbamidomethylation	94 86 86 89 99 100 99 96 94 95 98 99 95 91 92 97 99	SDPNEDGPNPVVGC(+57.02)LER	HCD
1	210707-MClass-21_B_amazonicus-MELD-LSM-R.raw	53286	VAPGSWPWQVSLQN(+.98)K	27323	15	94	94	15	8494384	2	52.89	-	503680000000	16968572	2.9	Q5WR03|KBX31_OPICA:Q5WR01|KBX32_OPICA:Q5WQZ7|KBX33_OPICA:Q5WQZ9|KBX34_OPICA	Deamidation (NQ)	89 90 99 97 98 99 97 95 92 95 96 95 91 90 93	VAPGSWPWQVSLQN(+.98)K	HCD
1	210707-MClass-21_B_amazonicus-MELD-LSM-R.raw	4598	LVC(+57.02)VLTR	10019	7	94	94	7	4307535	2	24.75	-	3846800000	8594949	-2.9		Carbamidomethylation	96 97 97 96 91 92 93	LVC(+57.02)VLTR	HCD
1	210707-MClass-21_B_amazonicus-MELD-LSM-R.raw	45554	DMAC(+57.02)SMGMGSDFR	16883	13	94	94	13	7327729	2	35.64	-	73230000000	14635303	0.7		Carbamidomethylation	79 68 100 100 100 100 100 99 98 96 98 98 94	DMAC(+57.02)SMGMGSDFR	HCD
1	210707-MClass-21_B_amazonicus-MELD-LSM-R.raw	60787	LLFC(+57.02)N(+.98)FSTNDPPEC(+57.02)NNVK	21450	18	94	94	18	10854817	2	43.13	-	154110000000	21689507	-0.9		Carbamidomethylation; Deamidation (NQ)	95 95 94 94 99 100 99 97 91 99 100 96 96 92 90 91 80 94	LLFC(+57.02)N(+.98)FSTNDPPEC(+57.02)NNVK	HCD
1	210707-MClass-21_B_amazonicus-MELD-LSM-R.raw	59752	MTEGFGC(+57.02)M(+15.99)ANM(+15.99)DTVGLC(+57.02)K	14967	18	94	94	18	10274100	2	32.60	-	3591600000	20528083	-1.4	Q5WR01|KBX32_OPICA	Carbamidomethylation; Oxidation (M)	50 68 100 99 100 100 100 100 99 98 95 99 99 99 99 100 99 100	MTEGFGC(+57.02)M(+15.99)ANM(+15.99)DTVGLC(+57.02)K	HCD
1	210707-MClass-21_B_amazonicus-MELD-LSM-R.raw	51206	LKVVNC(+57.02)METQFEK	16042	13	94	94	13	8134042	2	34.33	-	3929100000	16247952	-0.8		Carbamidomethylation	99 99 100 100 97 94 91 96 86 86 92 95 94	LKVVNC(+57.02)METQFEK	HCD
1	210707-MClass-21_B_amazonicus-MELD-LSM-R.raw	40862	QLLLQLHNNLR	16675	11	94	94	11	6814030	2	35.22	-	379040000000	13607939	-1.8	tr|A0A2I9LPD0|A0A2I9LPD0_9SCOR:tr|A0A1W7RAQ5|A0A1W7RAQ5_9SCOR		88 94 100 100 99 99 96 91 90 92 92	QLLLQLHNNLR	HCD
1	210707-MClass-21_B_amazonicus-MELD-LSM-R.raw	34738	LLPSLLNSSSSK	15389	12	94	94	12	6233560	2	33.32	-	1081500000000	12446975	0.0			92 100 100 100 99 98 94 97 98 88 82 88	LLPSLLNSSSSK	HCD
1	210707-MClass-21_B_amazonicus-MELD-LSM-R.raw	7857	FPAALQPR	13015	8	94	94	8	4502578	2	29.41	-	18813000000	8985024	-1.5			99 99 100 99 97 88 81 94	FPAALQPR	HCD
1	210707-MClass-21_B_amazonicus-MELD-LSM-R.raw	52814	GFGC(+57.02)M(+15.99)ANMN(+.98)TVGLC(+57.02)K	20087	15	94	94	15	8388474	2	38.87	-	512390000000	16756826	-1.4	Q5WR01|KBX32_OPICA	Carbamidomethylation; Oxidation (M); Deamidation (NQ)	68 78 90 100 98 97 98 97 98 98 99 99 99 100 100	GFGC(+57.02)M(+15.99)ANMN(+.98)TVGLC(+57.02)K	HCD
1	210707-MClass-21_B_amazonicus-MELD-LSM-R.raw	5514	YWSLM(+15.99)R	16151	6	94	94	6	4362086	2	34.35	-	8107200000	8704058	-3.6		Oxidation (M)	92 94 92 93 97 98	YWSLM(+15.99)R	HCD
1	210707-MClass-21_B_amazonicus-MELD-LSM-R.raw	33137	WNDLKDVFGK	17796	10	94	94	10	6113178	2	36.99	-	33742000000	12206189	1.8			89 93 96 98 94 97 96 96 94 94	WNDLKDVFGK	HCD
1	210707-MClass-21_B_amazonicus-MELD-LSM-R.raw	21038	DSFGPLLADK	16743	10	94	94	10	5317767	2	35.59	-	343490000000	10615393	-0.4			79 79 100 100 99 99 99 99 99 94	DSFGPLLADK	HCD
1	210707-MClass-21_B_amazonicus-MELD-LSM-R.raw	54899	GFGC(+57.02)MANVN(+.98)MMGGC(+57.02)EK	20007	16	94	94	16	8823353	2	40.26	-	6897900000000	17626606	-2.6		Carbamidomethylation; Deamidation (NQ)	66 75 94 96 100 100 99 99 100 99 99 98 95 97 95 99	GFGC(+57.02)MANVN(+.98)MMGGC(+57.02)EK	HCD
1	210707-MClass-21_B_amazonicus-MELD-LSM-R.raw	33908	HALVDSLPGVPK	16155	12	94	94	12	6168533	2	34.45	-	53470000000	12316924	-0.3	tr|A0A1L4BJ64|A0A1L4BJ64_HEMLE		96 98 100 99 99 77 82 97 94 98 99 95	HALVDSLPGVPK	HCD
1	210707-MClass-21_B_amazonicus-MELD-LSM-R.raw	12002	C(+57.02)GTYDADADLVPK	13014	13	94	94	13	4755499	3	29.27	-	32170000000	14236289	-0.7	tr|A0A1W7R9W4|A0A1W7R9W4_9SCOR	Carbamidomethylation	74 73 92 97 99 99 100 99 99 100 100 100 96	C(+57.02)GTYDADADLVPK	HCD
1	210707-MClass-21_B_amazonicus-MELD-LSM-R.raw	55841	DC(+57.02)FSTNDPPEC(+57.02)DNVK	8745	15	94	94	15	8993563	2	22.40	-	44503000000	17966982	-0.1		Carbamidomethylation	79 73 99 100 99 97 99 100 97 95 91 95 93 98 100	DC(+57.02)FSTNDPPEC(+57.02)DNVK	HCD
1	210707-MClass-21_B_amazonicus-MELD-LSM-R.raw	-	FGGC(+57.02)MANMN(+.98)TVGLC(+57.02)K	21148	15	94	94	15	8308494	2	42.46	-	0	16596877	-2.1	Q5WR01|KBX32_OPICA	Carbamidomethylation; Deamidation (NQ)	76 77 90 93 99 99 98 97 98 98 98 97 98 99 100	FGGC(+57.02)MANMN(+.98)TVGLC(+57.02)K	HCD
1	210707-MClass-21_B_amazonicus-MELD-LSM-R.raw	11789	C(+57.02)LFN(+.98)HN(+.98)EDNEK	6391	11	94	94	11	4745267	3	18.99	-	44765000000	14205564	1.3		Carbamidomethylation; Deamidation (NQ)	100 100 100 100 98 98 89 85 90 91 89	C(+57.02)LFN(+.98)HN(+.98)EDNEK	HCD
1	210707-MClass-21_B_amazonicus-MELD-LSM-R.raw	44160	C(+57.02)GMANVN(+.98)MMGGC(+57.02)K	12529	13	94	94	13	7157711	2	28.77	-	829100000	14295281	-0.4		Carbamidomethylation; Deamidation (NQ)	78 79 99 99 98 98 98 97 97 96 95 95 98	C(+57.02)GMANVN(+.98)MMGGC(+57.02)K	HCD
1	210707-MClass-21_B_amazonicus-MELD-LSM-R.raw	44797	MTEGFGC(+57.02)M(+15.99)ANMDTVGLC(+57.02)KK	19981	19	94	94	19	7226435	3	38.92	-	2004700000000	21649084	0.1	Q5WR01|KBX32_OPICA	Carbamidomethylation; Oxidation (M)	86 98 100 99 99 98 98 99 98 98 98 99 98 99 89 91 92 70 86	MTEGFGC(+57.02)M(+15.99)ANMDTVGLC(+57.02)KK	HCD
1	210707-MClass-21_B_amazonicus-MELD-LSM-R.raw	49083	YTGENGVVAWLVVR	29118	14	94	94	14	7819202	2	55.69	-	86051000000	15618252	0.4			89 87 99 99 99 100 100 100 99 99 99 94 88 70	YTGENGVVAWLVVR	HCD
1	210707-MClass-21_B_amazonicus-MELD-LSM-R.raw	57543	TEGFGC(+57.02)MANMN(+.98)TVGLC(+57.02)K	21760	17	94	94	17	9458958	2	43.55	-	32776000000	18897781	-0.5	Q5WR01|KBX32_OPICA	Carbamidomethylation; Deamidation (NQ)	70 80 80 88 100 100 99 99 99 98 99 99 99 98 99 99 100	TEGFGC(+57.02)MANMN(+.98)TVGLC(+57.02)K	HCD
1	210707-MClass-21_B_amazonicus-MELD-LSM-R.raw	21761	DM(+15.99)AC(+57.02)SMGMGSDFRK	9634	14	94	94	14	5368832	3	24.17	-	7977200000	16076201	4.7		Oxidation (M); Carbamidomethylation	82 81 100 100 99 98 98 97 98 96 97 89 90 97	DM(+15.99)AC(+57.02)SMGMGSDFRK	HCD
1	210707-MClass-21_B_amazonicus-MELD-LSM-R.raw	38715	YFN(+.98)NVDAC(+57.02)C(+57.02)R	9920	10	94	94	10	6602583	2	24.62	-	181200000	13185071	-3.8		Deamidation (NQ); Carbamidomethylation	93 97 97 94 95 96 96 80 97 99	YFN(+.98)NVDAC(+57.02)C(+57.02)R	HCD
1	210707-MClass-21_B_amazonicus-MELD-LSM-R.raw	30511	C(+57.02)LGAN(+.98)LAN(+.98)KTEDADKR	6833	16	94	94	16	5932852	3	19.71	-	11852000000	17768313	1.3		Carbamidomethylation; Deamidation (NQ)	98 98 81 83 99 99 98 97 96 98 99 98 88 89 93 96	C(+57.02)LGAN(+.98)LAN(+.98)KTEDADKR	HCD
1	210707-MClass-21_B_amazonicus-MELD-LSM-R.raw	16280	LGTLWEGVK	17860	9	94	94	9	5017847	2	37.24	-	7788700000	10015546	0.3			98 97 99 99 95 96 87 87 92	LGTLWEGVK	HCD
1	210707-MClass-21_B_amazonicus-MELD-LSM-R.raw	42245	GNN(+.98)N(+.98)LDLEMNPR	13441	12	94	94	12	6948103	2	30.07	-	160790000000	13876038	1.7		Deamidation (NQ)	71 71 99 100 100 100 100 99 97 98 99 100	GNN(+.98)N(+.98)LDLEMNPR	HCD
1	210707-MClass-21_B_amazonicus-MELD-LSM-R.raw	53908	KMDMAC(+57.02)SMGMGSDFR	16126	15	94	94	15	8623394	2	34.49	-	38845000000	17226655	-0.8		Carbamidomethylation	99 97 100 99 100 99 98 95 96 94 90 69 86 98 95	KMDMAC(+57.02)SMGMGSDFR	HCD
1	210707-MClass-21_B_amazonicus-MELD-LSM-R.raw	55082	C(+57.02)GTYDADADLVPSPMR	12922	16	94	94	16	8843864	2	29.44	-	119910000000	17667603	-1.2		Carbamidomethylation	90 92 100 100 100 100 100 100 100 100 100 100 86 65 79 100	C(+57.02)GTYDADADLVPSPMR	HCD
1	210707-MClass-21_B_amazonicus-MELD-LSM-R.raw	1804	NLC(+57.02)C(+57.02)YFHPC(+57.02)HLK	14731	12	94	94	12	4129340	4	32.25	-	12647000000	16477109	-2.5		Carbamidomethylation	73 94 100 100 100 100 99 96 95 94 96 86	NLC(+57.02)C(+57.02)YFHPC(+57.02)HLK	HCD
1	210707-MClass-21_B_amazonicus-MELD-LSM-R.raw	7906	LNALTQLK	12505	8	94	94	8	4507795	2	28.65	-	48572000000	8995440	0.6			97 97 99 99 95 88 90 91	LNALTQLK	HCD
1	210707-MClass-21_B_amazonicus-MELD-LSM-R.raw	27005	LVTNMMHQAVHKVAK	7585	15	94	94	15	5696449	3	21.00	-	925920000000	17059121	0.4			100 100 99 84 75 97 96 95 95 96 93 97 97 95 94	LVTNMMHQAVHKVAK	HCD
1	210707-MClass-21_B_amazonicus-MELD-LSM-R.raw	21577	DKQLLLQLHNNLR	15014	13	94	94	13	5356458	3	32.74	-	133360000000	16039158	-0.2	tr|A0A2I9LPD0|A0A2I9LPD0_9SCOR:tr|A0A1W7RAQ5|A0A1W7RAQ5_9SCOR		96 97 99 100 100 99 99 99 97 87 79 85 90	DKQLLLQLHNNLR	HCD
1	210707-MClass-21_B_amazonicus-MELD-LSM-R.raw	15436	WGLSNLFR	30403	8	94	94	8	4967694	2	57.77	-	151680000000	9915239	0.4			95 92 99 96 85 91 96 99	WGLSNLFR	HCD
1	210707-MClass-21_B_amazonicus-MELD-LSM-R.raw	-	LLDFLNK	21159	7	94	94	7	4317551	2	42.47	-	0	8614960	-0.3			100 100 100 98 92 85 87	LLDFLNK	HCD
1	210707-MClass-21_B_amazonicus-MELD-LSM-R.raw	43397	SGNDYMDKLLEK	16916	12	94	94	12	7068390	2	35.73	-	5682400000	14116653	-1.3	tr|A0A1L4BJ71|A0A1L4BJ71_HEMLE		87 86 90 99 98 89 96 94 97 100 100 97	SGNDYMDKLLEK	HCD
1	210707-MClass-21_B_amazonicus-MELD-LSM-R.raw	61919	LVNGEEAVPGSWPWQVSLQDK	28677	21	94	94	21	11700874	2	54.97	-	67473000000	23381592	0.5	tr|A0AAD4GWH1|A0AAD4GWH1_ASPNN		88 82 85 87 99 100 99 100 100 98 98 98 95 94 94 95 93 93 92 93 100	LVNGEEAVPGSWPWQVSLQDK	HCD
1	210707-MClass-21_B_amazonicus-MELD-LSM-R.raw	19122	C(+57.02)SQ(+.98)THYGPYDLSK	8743	13	94	94	13	5195607	3	22.91	-	192250000000	15556614	-0.8		Carbamidomethylation; Deamidation (NQ)	99 100 100 98 97 100 100 99 99 99 61 76 99	C(+57.02)SQ(+.98)THYGPYDLSK	HCD
1	210707-MClass-21_B_amazonicus-MELD-LSM-R.raw	21038	DSFGPLLADK	16857	10	94	94	10	5317767	2	35.59	-	343490000000	10615393	-0.4			78 78 100 100 99 99 99 99 99 93	DSFGPLLADK	HCD
1	210707-MClass-21_B_amazonicus-MELD-LSM-R.raw	43039	GDDN(+.98)LN(+.98)LEM(+15.99)NPR	9563	12	94	94	12	7032980	2	24.09	-	9950400000	14045828	-1.0		Deamidation (NQ); Oxidation (M)	77 72 94 100 100 100 99 99 98 97 97 100	GDDN(+.98)LN(+.98)LEM(+15.99)NPR	HCD
1	210707-MClass-21_B_amazonicus-MELD-LSM-R.raw	17739	SPLLNSSSSK	15439	10	94	94	10	5102723	2	33.30	-	1046000000	10185295	0.6			97 97 100 100 99 99 99 88 76 89	SPLLNSSSSK	HCD
1	210707-MClass-21_B_amazonicus-MELD-LSM-R.raw	19821	VKPLTGLYR	9707	9	94	94	9	5238224	2	24.44	-	686510000000	10456284	1.8			99 99 98 98 94 87 91 90 92	VKPLTGLYR	HCD
1	210707-MClass-21_B_amazonicus-MELD-LSM-R.raw	44797	M(+15.99)TEGFGC(+57.02)MANMDTVGLC(+57.02)KK	19275	19	94	94	19	7226435	3	38.92	-	2004700000000	21649084	0.1	Q5WR01|KBX32_OPICA	Oxidation (M); Carbamidomethylation	86 98 99 93 94 99 99 100 100 98 95 99 98 98 92 93 92 71 88	M(+15.99)TEGFGC(+57.02)MANMDTVGLC(+57.02)KK	HCD
1	210707-MClass-21_B_amazonicus-MELD-LSM-R.raw	7190	NTEWWR	14954	6	94	94	6	4462087	2	32.66	-	13992000000	8904035	-0.8	tr|A0A1W7RA02|A0A1W7RA02_9SCOR		77 91 99 99 100 100	NTEWWR	HCD
1	210707-MClass-21_B_amazonicus-MELD-LSM-R.raw	14847	VLAPAGARLAAPNTR	17934	15	94	94	15	4932938	3	37.18	-	194940000000	14768525	4.8			100 100 100 97 94 89 92 93 97 98 97 96 93 75 94	VLAPAGARLAAPNTR	HCD
1	210707-MClass-21_B_amazonicus-MELD-LSM-R.raw	4725	LLLDFLK	26933	7	94	94	7	4312765	2	52.06	-	316030000000	8605371	1.5			90 99 97 96 93 93 90	LLLDFLK	HCD
1	210707-MClass-21_B_amazonicus-MELD-LSM-R.raw	8606	QLLLQLHNNLR	16537	11	94	94	11	4546056	3	35.22	-	1755200000000	13607939	0.7	tr|A0A2I9LPD0|A0A2I9LPD0_9SCOR:tr|A0A1W7RAQ5|A0A1W7RAQ5_9SCOR		89 97 100 99 98 99 97 92 88 89 90	QLLLQLHNNLR	HCD
1	210707-MClass-21_B_amazonicus-MELD-LSM-R.raw	5790	VTNM(+15.99)MHQAVHK	4516	11	94	94	11	4378812	3	16.09	-	124220000000	13106223	-0.4		Oxidation (M)	100 99 97 83 88 90 93 96 98 98 95	VTNM(+15.99)MHQAVHK	HCD
1	210707-MClass-21_B_amazonicus-MELD-LSM-R.raw	24737	ANMN(+.98)TVGLC(+57.02)K	8989	10	94	94	10	5547606	2	23.06	-	154990000000	11075054	1.2		Deamidation (NQ); Carbamidomethylation	68 79 100 100 100 99 98 99 100 100	ANMN(+.98)TVGLC(+57.02)K	HCD
1	210707-MClass-21_B_amazonicus-MELD-LSM-R.raw	17946	C(+57.02)SETHYGPYDKLSSDER	7769	17	94	94	17	5117214	4	21.28	-	153220000000	20428640	-3.6		Carbamidomethylation	100 100 100 100 100 100 100 99 99 99 98 100 99 86 48 77 99	C(+57.02)SETHYGPYDKLSSDER	HCD
1	210707-MClass-21_B_amazonicus-MELD-LSM-R.raw	20451	QLN(+.98)LEKPGVC(+57.02)HGTK	6502	14	94	94	14	5279413	3	18.88	-	14858000000000	15807981	2.5	tr|T1DP99|T1DP99_9SCOR:tr|T1E6W8|T1E6W8_9SCOR:Q0GY40|KBX3_HOFGE:Q5WR03|KBX31_OPICA:tr|A0A1W7RB11|A0A1W7RB11_9SCOR:Q5WR01|KBX32_OPICA:Q5WQZ7|KBX33_OPICA:Q5WQZ9|KBX34_OPICA:tr|T1DMR0|T1DMR0_9SCOR	Deamidation (NQ); Carbamidomethylation	78 90 99 99 99 100 98 97 97 96 90 93 92 92	QLN(+.98)LEKPGVC(+57.02)HGTK	HCD
1	210707-MClass-21_B_amazonicus-MELD-LSM-R.raw	8528	VQ(+.98)LAPSAQFDRK	10321	12	94	94	12	4542461	3	25.31	-	13109000000	13597146	1.4	tr|A0A1W7R962|A0A1W7R962_9SCOR	Deamidation (NQ)	99 99 100 100 99 98 94 90 89 90 82 91	VQ(+.98)LAPSAQFDRK	HCD
1	210707-MClass-21_B_amazonicus-MELD-LSM-R.raw	16385	HC(+57.02)KQLDLEKPGVC(+57.02)HGTK	3991	17	94	94	17	5025031	4	14.59	-	76891000000	20059827	0.3	tr|A0A1W7RA38|A0A1W7RA38_9SCOR:tr|A0A1W7RA46|A0A1W7RA46_9SCOR:tr|T1DP99|T1DP99_9SCOR:tr|T1E6W8|T1E6W8_9SCOR:Q0GY40|KBX3_HOFGE:Q5WR03|KBX31_OPICA:tr|A0A1W7RB11|A0A1W7RB11_9SCOR:Q5WR01|KBX32_OPICA:Q5WQZ7|KBX33_OPICA:Q5WQZ9|KBX34_OPICA:tr|T1DMR0|T1DMR0_9SCOR	Carbamidomethylation	93 94 95 78 90 99 99 99 98 96 92 92 94 93 96 95 94	HC(+57.02)KQLDLEKPGVC(+57.02)HGTK	HCD
1	210707-MClass-21_B_amazonicus-MELD-LSM-R.raw	21104	FGTLLSALNK	19418	10	94	94	10	5323117	2	39.75	-	789830000000	10626074	1.4			100 100 100 100 100 99 99 99 78 69	FGTLLSALNK	HCD
1	210707-MClass-21_B_amazonicus-MELD-LSM-R.raw	23073	LKADGVN(+.98)LEK	7873	10	94	94	10	5443031	2	21.42	-	38197000000	10865920	-0.4		Deamidation (NQ)	99 99 98 82 71 97 99 100 100 96	LKADGVN(+.98)LEK	HCD
1	210707-MClass-21_B_amazonicus-MELD-LSM-R.raw	59600	M(+15.99)TEGFGC(+57.02)MANMDTVGLC(+57.02)K	22612	18	94	94	18	10194139	2	43.65	-	328690000000	20368135	-0.1	Q5WR01|KBX32_OPICA	Oxidation (M); Carbamidomethylation	59 61 99 99 100 99 99 99 99 98 91 97 98 99 99 99 100 100	M(+15.99)TEGFGC(+57.02)MANMDTVGLC(+57.02)K	HCD
1	210707-MClass-21_B_amazonicus-MELD-LSM-R.raw	11832	RSPTC(+57.02)SNTHYGPYDLK	8794	16	94	94	16	4747227	4	22.75	-	138450000000	18948633	-0.7		Carbamidomethylation	69 71 74 98 100 100 100 100 100 100 100 100 100 100 100 97	RSPTC(+57.02)SNTHYGPYDLK	HCD
1	210707-MClass-21_B_amazonicus-MELD-LSM-R.raw	993	KGWKGLC(+57.02)TLR	9964	10	94	94	10	4068966	3	24.65	-	6625000000	12176702	-1.8		Carbamidomethylation	97 82 87 97 96 97 96 93 97 99	KGWKGLC(+57.02)TLR	HCD
1	210707-MClass-21_B_amazonicus-MELD-LSM-R.raw	33555	ANVN(+.98)M(+15.99)MGGC(+57.02)EK	4873	11	94	94	11	6142441	2	14.14	-	94039000000	12264729	0.6		Deamidation (NQ); Oxidation (M); Carbamidomethylation	90 98 100 100 99 98 99 98 98 85 70	ANVN(+.98)M(+15.99)MGGC(+57.02)EK	HCD
1	210707-MClass-21_B_amazonicus-MELD-LSM-R.raw	22069	QLN(+.98)LEKEGVC(+57.02)HGTK	6208	14	94	94	14	5386040	3	18.51	-	435320000000	16127878	1.5	tr|T1DP99|T1DP99_9SCOR:tr|T1E6W8|T1E6W8_9SCOR:Q0GY40|KBX3_HOFGE:Q5WR03|KBX31_OPICA:tr|A0A1W7RB11|A0A1W7RB11_9SCOR:Q5WR01|KBX32_OPICA:Q5WQZ7|KBX33_OPICA:Q5WQZ9|KBX34_OPICA:tr|T1DMR0|T1DMR0_9SCOR	Deamidation (NQ); Carbamidomethylation	93 97 99 99 99 98 99 91 95 95 86 86 87 93	QLN(+.98)LEKEGVC(+57.02)HGTK	HCD
1	210707-MClass-21_B_amazonicus-MELD-LSM-R.raw	15531	KQLLLQLHNNLR	12691	12	94	94	12	4973035	3	29.08	-	44465000000	14888889	-0.1	tr|A0A2I9LPD0|A0A2I9LPD0_9SCOR:tr|A0A1W7RAQ5|A0A1W7RAQ5_9SCOR		98 99 100 100 100 99 100 98 85 80 82 90	KQLLLQLHNNLR	HCD
1	210707-MClass-21_B_amazonicus-MELD-LSM-R.raw	44816	DASMYLEGPSC(+57.02)SK	11842	13	94	94	13	7228088	2	27.77	-	3733600000000	14436011	1.4		Carbamidomethylation	75 78 100 100 100 100 100 100 98 96 95 90 93	DASMYLEGPSC(+57.02)SK	HCD
1	210707-MClass-21_B_amazonicus-MELD-LSM-R.raw	-	C(+57.02)ANYN(+.98)QC(+57.02)QPVC(+57.02)GER	6283	14	94	94	14	8788460	2	18.75	-	0	17556763	0.7		Carbamidomethylation; Deamidation (NQ)	74 73 99 100 98 98 100 99 96 96 97 92 98 100	C(+57.02)ANYN(+.98)QC(+57.02)QPVC(+57.02)GER	HCD
1	210707-MClass-21_B_amazonicus-MELD-LSM-R.raw	17484	LVTNM(+15.99)MHQAVHVK	5689	13	94	94	13	5085994	3	17.76	-	3657500000	15227749	1.0		Oxidation (M)	100 99 99 93 92 89 86 91 89 92 94 99 100	LVTNM(+15.99)MHQAVHVK	HCD
1	210707-MClass-21_B_amazonicus-MELD-LSM-R.raw	5947	LWSDLDK	10983	7	94	94	7	4387266	2	26.26	-	2625000000	8754388	-0.2			98 96 95 95 93 93 89	LWSDLDK	HCD
1	210707-MClass-21_B_amazonicus-MELD-LSM-R.raw	748	TNM(+15.99)MHQAVHK	5160	10	94	94	10	4048587	3	16.49	-	32696000000	12115540	0.3		Oxidation (M)	95 96 96 93 93 96 92 93 93 93	TNM(+15.99)MHQAVHK	HCD
1	210707-MClass-21_B_amazonicus-MELD-LSM-R.raw	12923	LVTNM(+15.99)M(+15.99)HQAVHK	4021	12	94	94	12	4809075	3	14.15	-	28710000000	14397014	-0.5		Oxidation (M)	100 99 98 93 95 94 85 91 92 94 94 95	LVTNM(+15.99)M(+15.99)HQAVHK	HCD
1	210707-MClass-21_B_amazonicus-MELD-LSM-R.raw	55412	GFGC(+57.02)MANVDM(+15.99)MGGC(+57.02)EK	18726	16	94	94	16	8903334	2	38.04	-	1336100000000	17786555	-1.9	Q5WR03|KBX31_OPICA:Q5WQZ7|KBX33_OPICA	Carbamidomethylation; Oxidation (M)	71 83 99 100 100 100 98 96 91 90 96 97 95 96 94 99	GFGC(+57.02)MANVDM(+15.99)MGGC(+57.02)EK	HCD
1	210707-MClass-21_B_amazonicus-MELD-LSM-R.raw	50721	MDMAC(+57.02)SM(+15.99)GMGSDFR	16957	14	94	94	14	8062897	2	34.80	-	31120000000	16105657	-0.5		Carbamidomethylation; Oxidation (M)	51 86 99 100 100 100 99 99 98 98 98 99 98 92	MDMAC(+57.02)SM(+15.99)GMGSDFR	HCD
1	210707-MClass-21_B_amazonicus-MELD-LSM-R.raw	50720	MDMAC(+57.02)SM(+15.99)GMGSDFR	16957	14	94	94	14	8062897	2	36.74	-	360740000000	16105657	-0.5		Carbamidomethylation; Oxidation (M)	51 86 99 100 100 100 99 99 98 98 98 99 98 92	MDMAC(+57.02)SM(+15.99)GMGSDFR	HCD
1	210707-MClass-21_B_amazonicus-MELD-LSM-R.raw	61649	AQESNVQQN(+.98)N(+.98)TPTYLPSGLVK	19673	21	94	94	21	11455634	2	40.12	-	72549000000	22891123	-0.1		Deamidation (NQ)	70 68 95 93 93 100 98 97 100 100 100 94 93 97 100 98 95 90 97 99 100	AQESNVQQN(+.98)N(+.98)TPTYLPSGLVK	HCD
1	210707-MClass-21_B_amazonicus-MELD-LSM-R.raw	52981	TWSQLKHFTLPVAR	18881	14	94	94	14	8424703	2	38.76	-	248730000000	16829255	0.3			99 99 99 99 100 100 99 99 99 82 62 93 93 94	TWSQLKHFTLPVAR	HCD
1	210707-MClass-21_B_amazonicus-MELD-LSM-R.raw	51822	YNDN(+.98)N(+.98)YNAN(+.98)LALLK	21734	14	94	94	14	8218840	2	43.49	-	29855000000	16417522	0.8	tr|A0A1L4BJ64|A0A1L4BJ64_HEMLE	Deamidation (NQ)	63 70 100 100 100 99 98 98 99 99 99 100 100 94	YNDN(+.98)N(+.98)YNAN(+.98)LALLK	HCD
1	210707-MClass-21_B_amazonicus-MELD-LSM-R.raw	55412	FGGC(+57.02)MANVN(+.98)M(+15.99)MGGC(+57.02)EK	19408	16	94	94	16	8903334	2	38.04	-	1336100000000	17786555	-1.9		Carbamidomethylation; Deamidation (NQ); Oxidation (M)	73 81 100 100 100 99 96 96 91 92 95 96 96 97 95 99	FGGC(+57.02)MANVN(+.98)M(+15.99)MGGC(+57.02)EK	HCD
1	210707-MClass-21_B_amazonicus-MELD-LSM-R.raw	53075	FGGC(+57.02)MANMDTVGLC(+57.02)R	21227	15	94	94	15	8448546	2	42.62	-	24117000000	16876938	0.5	Q5WR01|KBX32_OPICA	Carbamidomethylation	79 79 90 95 100 100 98 97 99 97 96 91 92 97 100	FGGC(+57.02)MANMDTVGLC(+57.02)R	HCD
1	210707-MClass-21_B_amazonicus-MELD-LSM-R.raw	42243	GNN(+.98)N(+.98)LDLEMNPR	14079	12	94	94	12	6948088	2	31.22	-	92292000000	13876038	-0.5		Deamidation (NQ)	66 69 100 100 100 100 100 100 98 99 99 100	GNN(+.98)N(+.98)LDLEMNPR	HCD
1	210707-MClass-21_B_amazonicus-MELD-LSM-R.raw	48349	YGYFNNVDAC(+57.02)C(+57.02)R	14301	12	94	94	12	7698102	2	31.53	-	11565000000	15376079	-1.4		Carbamidomethylation	76 72 98 99 98 97 98 98 96 96 100 100	YGYFNNVDAC(+57.02)C(+57.02)R	HCD
1	210707-MClass-21_B_amazonicus-MELD-LSM-R.raw	10453	N(+.98)DLKSLLK	11462	8	94	94	8	4662769	2	27.02	-	42354000000	9305386	0.8		Deamidation (NQ)	99 99 99 99 75 88 99 95	N(+.98)DLKSLLK	HCD
1	210707-MClass-21_B_amazonicus-MELD-LSM-R.raw	36021	LC(+57.02)AGDSGGPLWSLDQGHK	18789	18	94	94	18	6333015	3	38.66	-	547020000000	18968789	2.0		Carbamidomethylation	100 100 99 96 98 98 98 99 99 99 74 66 97 98 93 86 93 100	LC(+57.02)AGDSGGPLWSLDQGHK	HCD
1	210707-MClass-21_B_amazonicus-MELD-LSM-R.raw	52111	TTAVGYLLDKSC(+57.02)PTK	14155	15	94	94	15	8274296	2	31.22	-	75573000000	16528442	0.2		Carbamidomethylation	100 99 100 100 100 100 100 100 99 98 63 65 92 96 99	TTAVGYLLDKSC(+57.02)PTK	HCD
1	210707-MClass-21_B_amazonicus-MELD-LSM-R.raw	11662	YTGNMFKDLFGK	22158	12	94	94	12	4742365	3	44.13	-	9186700000	14196855	1.4			99 96 92 89 81 95 95 93 97 99 98 93	YTGNMFKDLFGK	HCD
1	210707-MClass-21_B_amazonicus-MELD-LSM-R.raw	25041	THYGPYDKLSSDER	6983	14	94	94	14	5565934	3	19.89	-	191340000000	16667585	-0.1			100 100 100 100 98 97 100 100 100 98 88 55 83 99	THYGPYDKLSSDER	HCD
1	210707-MClass-21_B_amazonicus-MELD-LSM-R.raw	25087	VLGTSGLLQPK	13859	11	94	94	11	5568378	2	30.89	-	38776000000	11116602	0.7	tr|A0A1W7RAQ5|A0A1W7RAQ5_9SCOR		99 99 99 99 97 82 88 86 94 95 95	VLGTSGLLQPK	HCD
1	210707-MClass-21_B_amazonicus-MELD-LSM-R.raw	-	HFTPLLAR	11014	8	94	94	8	4777796	2	26.35	-	0	9535447	0.0			99 99 99 95 89 92 89 90	HFTPLLAR	HCD
1	210707-MClass-21_B_amazonicus-MELD-LSM-R.raw	42245	GNN(+.98)N(+.98)LDLEMNPR	13099	12	94	94	12	6948103	2	30.07	-	160790000000	13876038	1.7		Deamidation (NQ)	68 69 100 100 100 100 99 100 97 98 98 100	GNN(+.98)N(+.98)LDLEMNPR	HCD
1	210707-MClass-21_B_amazonicus-MELD-LSM-R.raw	57092	C(+57.02)GPSQNFN(+.98)DEKKVC(+57.02)NYAN(+.98)QVKC(+57.02)K	10636	23	94	94	23	9307458	3	25.77	-	15871000000	27892207	-1.9		Carbamidomethylation; Deamidation (NQ)	98 98 98 98 95 97 99 97 95 93 95 97 95 91 90 76 89 88 92 93 97 94 98	C(+57.02)GPSQNFN(+.98)DEKKVC(+57.02)NYAN(+.98)QVKC(+57.02)K	HCD
1	210707-MClass-21_B_amazonicus-MELD-LSM-R.raw	53299	KNWNDADTWYEEK	14812	13	94	94	13	8498701	2	32.23	-	25121000000	16977322	-3.8			95 88 93 89 93 88 95 96 94 97 97 98 98	KNWNDADTWYEEK	HCD
1	210707-MClass-21_B_amazonicus-MELD-LSM-R.raw	54274	MDM(+15.99)AC(+57.02)SMGMGSDFRK	10984	15	94	94	15	8703335	2	26.65	-	1200800000000	17386606	-4.7		Oxidation (M); Carbamidomethylation	96 98 97 98 99 96 89 96 91 90 86 95 93 93 94	MDM(+15.99)AC(+57.02)SMGMGSDFRK	HCD
1	210707-MClass-21_B_amazonicus-MELD-LSM-R.raw	2012	GFFKNLGSMLK	22608	11	94	94	11	4145625	3	44.76	-	68853000000	12406638	1.5			81 84 98 98 98 99 98 93 91 98 94	GFFKNLGSMLK	HCD
1	210707-MClass-21_B_amazonicus-MELD-LSM-R.raw	28740	MDM(+15.99)AC(+57.02)SMGMGSDKFR	12755	15	94	94	15	5805607	3	28.98	-	394870000000	17386606	-0.2		Oxidation (M); Carbamidomethylation	96 99 98 97 97 97 96 98 97 93 92 95 95 74 85	MDM(+15.99)AC(+57.02)SMGMGSDKFR	HCD
1	210707-MClass-21_B_amazonicus-MELD-LSM-R.raw	44816	DASMYLEGPSC(+57.02)SK	12077	13	94	94	13	7228088	2	27.77	-	3733600000000	14436011	1.4		Carbamidomethylation	77 75 100 100 100 100 100 100 97 95 94 91 93	DASMYLEGPSC(+57.02)SK	HCD
1	210707-MClass-21_B_amazonicus-MELD-LSM-R.raw	43530	SSGM(+15.99)STSTPGVYAR	6449	14	94	94	14	7088254	2	19.11	-	52401000000	14156350	0.9		Oxidation (M)	98 96 86 93 100 100 100 99 93 90 88 93 92 89	SSGM(+15.99)STSTPGVYAR	HCD
1	210707-MClass-21_B_amazonicus-MELD-LSM-R.raw	41858	ASLSSEQLYLLR	22247	12	94	94	12	6903809	2	44.24	-	98633000000	13787456	1.2			61 70 100 100 100 100 99 100 100 100 100 100	ASLSSEQLYLLR	HCD
1	210707-MClass-21_B_amazonicus-MELD-LSM-R.raw	61155	TVYSDPNEDGPNPVVGC(+57.02)LER	16707	20	94	94	20	11095057	2	35.30	-	40631000000	22170007	-1.7		Carbamidomethylation	83 89 100 99 99 94 88 98 100 99 77 76 96 98 99 95 93 96 99 99	TVYSDPNEDGPNPVVGC(+57.02)LER	HCD
1	210707-MClass-21_B_amazonicus-MELD-LSM-R.raw	34135	FLGDVWDGLSK	23301	11	94	94	11	6188171	2	45.92	-	54689000000	12356187	0.9			99 99 98 99 100 99 99 93 95 79 72	FLGDVWDGLSK	HCD
1	210707-MClass-21_B_amazonicus-MELD-LSM-R.raw	50501	KAADSLSSLLPLPVVNKLVGNAAK	31358	24	94	94	24	8024750	3	59.46	-	131720000000	24044053	-0.9			97 96 96 98 95 95 97 98 100 100 100 100 100 99 99 97 97 98 97 65 62 93 84 92	KAADSLSSLLPLPVVNKLVGNAAK	HCD
1	210707-MClass-21_B_amazonicus-MELD-LSM-R.raw	12002	C(+57.02)GTYDADADLVPK	12895	13	94	94	13	4755499	3	29.27	-	32170000000	14236289	-0.7	tr|A0A1W7R9W4|A0A1W7R9W4_9SCOR	Carbamidomethylation	73 70 90 96 99 99 100 99 99 100 100 100 96	C(+57.02)GTYDADADLVPK	HCD
1	210707-MClass-21_B_amazonicus-MELD-LSM-R.raw	-	AADSLSSLLPLPVVNK	30642	16	94	94	16	8124683	2	58.23	-	0	16229243	-1.4			94 86 90 90 100 100 100 100 100 100 99 77 86 99 97 86	AADSLSSLLPLPVVNK	HCD
1	210707-MClass-21_B_amazonicus-MELD-LSM-R.raw	36545	LSEPQGGVSTSGR	5260	13	94	94	13	6378203	2	17.11	-	34433000000	12736262	-0.1	tr|A0A2I9LPD0|A0A2I9LPD0_9SCOR		69 78 100 97 95 98 98 98 97 96 97 98 100	LSEPQGGVSTSGR	HCD
1	210707-MClass-21_B_amazonicus-MELD-LSM-R.raw	15506	DVERYPSK	7118	8	93	93	8	4972535	2	20.14	-	21975000000	9924927	-0.1			88 89 98 96 97 96 95 92	DVERYPSK	HCD
1	210707-MClass-21_B_amazonicus-MELD-LSM-R.raw	8914	MC(+57.02)VFGDAFHER	17181	11	93	93	11	4568663	3	36.15	-	2330500000	13675750	1.6		Carbamidomethylation	84 91 98 99 97 98 96 96 88 91 95	MC(+57.02)VFGDAFHER	HCD
1	210707-MClass-21_B_amazonicus-MELD-LSM-R.raw	53632	VFMVC(+57.02)ADSC(+57.02)HSEVC(+57.02)PEYRPPK	15274	21	93	93	21	8567092	3	33.01	-	494720000000	25671064	-0.2		Carbamidomethylation	99 100 100 100 100 100 85 69 96 93 97 97 92 96 92 95 93 94 96 85 93	VFMVC(+57.02)ADSC(+57.02)HSEVC(+57.02)PEYRPPK	HCD
1	210707-MClass-21_B_amazonicus-MELD-LSM-R.raw	26488	LSDDLKVTLK	15549	10	93	93	10	5663352	2	33.59	-	288080000000	11306545	1.2			98 99 100 99 99 97 72 80 99 95	LSDDLKVTLK	HCD
1	210707-MClass-21_B_amazonicus-MELD-LSM-R.raw	14242	LVTNMMGHQLGHK	6651	13	93	93	13	4892515	3	19.40	-	4635500000	14647329	-0.2			99 99 98 95 94 91 90 88 93 92 94 92 95	LVTNMMGHQLGHK	HCD
1	210707-MClass-21_B_amazonicus-MELD-LSM-R.raw	45914	LAQAHANSWLFDHDTKTEK	11463	19	93	93	19	7380303	3	27.08	-	22003000000	22110708	-0.8	tr|A0A1L4BJ71|A0A1L4BJ71_HEMLE		99 99 99 100 99 98 95 66 71 98 100 100 95 96 89 91 95 94 99	LAQAHANSWLFDHDTKTEK	HCD
1	210707-MClass-21_B_amazonicus-MELD-LSM-R.raw	31338	WSDLKDVFGK	22679	10	93	93	10	5978121	2	45.01	-	4000800000	11936079	1.5			86 94 96 91 96 97 96 96 95 90	WSDLKDVFGK	HCD
1	210707-MClass-21_B_amazonicus-MELD-LSM-R.raw	8131	DAC(+57.02)TFPDLC(+57.02)KK	11281	11	93	93	11	4522100	3	26.78	-	103040000000	13536057	1.7		Carbamidomethylation	73 73 99 99 100 99 99 98 96 99 100	DAC(+57.02)TFPDLC(+57.02)KK	HCD
1	210707-MClass-21_B_amazonicus-MELD-LSM-R.raw	4886	AWATTWK	13847	7	93	93	7	4322237	2	30.89	-	26945000000	8624337	-1.0			85 97 99 97 96 92 90	AWATTWK	HCD
1	210707-MClass-21_B_amazonicus-MELD-LSM-R.raw	-	LVTNM(+15.99)MHQAVHK	6461	12	93	93	12	4755763	3	19.07	-	0	14237065	0.3		Oxidation (M)	100 100 99 96 93 89 88 91 90 93 93 94	LVTNM(+15.99)MHQAVHK	HCD
1	210707-MClass-21_B_amazonicus-MELD-LSM-R.raw	8272	FADLHM(+15.99)R	6779	7	93	93	7	4532184	2	17.77	-	26270000000	9044225	-0.2		Oxidation (M)	97 96 98 95 88 92 90	FADLHM(+15.99)R	HCD
1	210707-MClass-21_B_amazonicus-MELD-LSM-R.raw	36494	VLPSVVSGLTSSK	18412	13	93	93	13	6373728	2	37.65	-	16018000000000	12727290	1.6	tr|A0A1W7RAQ5|A0A1W7RAQ5_9SCOR		99 99 99 99 99 99 97 89 92 93 95 82 75	VLPSVVSGLTSSK	HCD
1	210707-MClass-21_B_amazonicus-MELD-LSM-R.raw	7775	LGC(+57.02)GFAHAC(+57.02)LGGK	11962	13	93	93	13	4498814	3	27.58	-	422330000000	13466223	0.0		Carbamidomethylation	100 100 100 100 99 99 97 73 71 95 95 96 95	LGC(+57.02)GFAHAC(+57.02)LGGK	HCD
1	210707-MClass-21_B_amazonicus-MELD-LSM-R.raw	33554	ANM(+15.99)N(+.98)VMGGC(+57.02)EK	5657	11	93	93	11	6142441	2	17.66	-	35076000000	12264729	0.6		Oxidation (M); Deamidation (NQ); Carbamidomethylation	93 95 97 98 99 99 99 98 98 85 69	ANM(+15.99)N(+.98)VMGGC(+57.02)EK	HCD
1	210707-MClass-21_B_amazonicus-MELD-LSM-R.raw	41121	SVGAGNLMTSTSDK	8707	14	93	93	14	6843267	2	22.77	-	3381000000	13666399	-0.8			98 97 95 78 73 98 99 95 96 96 97 95 97 97	SVGAGNLMTSTSDK	HCD
1	210707-MClass-21_B_amazonicus-MELD-LSM-R.raw	10254	LGNLHRDDATQVKFDK	7156	16	93	93	16	4649961	4	20.22	-	3931300000	18559541	0.6			100 99 99 99 96 78 85 95 92 91 90 92 96 96 97 94	LGNLHRDDATQVKFDK	HCD
1	210707-MClass-21_B_amazonicus-MELD-LSM-R.raw	52878	YGLTNTGTYTMMM(+15.99)DMDTVGLC(+57.02)K	18746	22	93	93	22	8403575	3	38.68	-	31601000000	25180559	-2.1	tr|A0A1L4BJ57|A0A1L4BJ57_HEMLE:tr|A0A1L4BJ64|A0A1L4BJ64_HEMLE	Oxidation (M); Carbamidomethylation	98 99 100 100 100 99 99 99 99 99 98 97 96 62 77 91 92 92 86 90 90 99	YGLTNTGTYTMMM(+15.99)DMDTVGLC(+57.02)K	HCD
1	210707-MClass-21_B_amazonicus-MELD-LSM-R.raw	60513	MTEGFGC(+57.02)MANMN(+.98)VM(+15.99)GGC(+57.02)EK	18807	19	93	93	19	10709014	2	38.57	-	56824000000	21397861	1.0	Q5WR01|KBX32_OPICA	Carbamidomethylation; Deamidation (NQ); Oxidation (M)	56 71 89 99 99 99 99 99 99 99 98 99 99 99 99 92 94 95 99	MTEGFGC(+57.02)MANMN(+.98)VM(+15.99)GGC(+57.02)EK	HCD
1	210707-MClass-21_B_amazonicus-MELD-LSM-R.raw	43911	LVTNMM(+15.99)HQAVHK	3356	12	93	93	12	7128605	2	12.70	-	1172800000000	14237065	-0.1		Oxidation (M)	99 98 98 93 79 90 83 93 96 98 98 96	LVTNMM(+15.99)HQAVHK	HCD
1	210707-MClass-21_B_amazonicus-MELD-LSM-R.raw	22011	AAKAEGLAPADLTKEK	7950	16	93	93	16	5383022	3	21.46	-	70731000000	16118831	1.0	tr|A0A1W7RAF6|A0A1W7RAF6_9SCOR		98 94 95 70 73 88 93 100 100 99 99 98 97 97 99 100	AAKAEGLAPADLTKEK	HCD
1	210707-MClass-21_B_amazonicus-MELD-LSM-R.raw	993	KGWKGLC(+57.02)NKK	9853	10	93	93	10	4068966	3	24.65	-	6625000000	12176702	-1.8		Carbamidomethylation	98 82 89 97 96 97 96 92 93 97	KGWKGLC(+57.02)NKK	HCD
1	210707-MClass-21_B_amazonicus-MELD-LSM-R.raw	56999	SDPNEDGPNPVVGC(+57.02)LER	13994	17	93	93	17	9279153	2	30.85	-	109580000000	18538213	-2.8		Carbamidomethylation	84 77 79 90 99 100 100 98 96 96 98 99 96 92 94 98 99	SDPNEDGPNPVVGC(+57.02)LER	HCD
1	210707-MClass-21_B_amazonicus-MELD-LSM-R.raw	1677	VC(+57.02)PEYRPKPKGWK	5752	13	93	93	13	4119729	4	17.87	-	238410000000	16438606	1.2		Carbamidomethylation	99 100 100 100 93 88 90 73 82 98 97 99 100	VC(+57.02)PEYRPKPKGWK	HCD
1	210707-MClass-21_B_amazonicus-MELD-LSM-R.raw	54770	C(+57.02)AGGYN(+.98)QC(+57.02)EPVC(+57.02)GER	6599	15	93	93	15	8793376	2	19.19	-	62726000000	17566604	0.2		Carbamidomethylation; Deamidation (NQ)	86 85 89 92 100 100 97 95 95 95 96 96 90 95 96	C(+57.02)AGGYN(+.98)QC(+57.02)EPVC(+57.02)GER	HCD
1	210707-MClass-21_B_amazonicus-MELD-LSM-R.raw	29067	C(+57.02)LQDLADKAEDADRK	10164	15	93	93	15	5832803	3	25.13	-	1883700000000	17468206	-0.8		Carbamidomethylation	93 97 98 100 99 98 96 96 98 99 92 80 87 80 92	C(+57.02)LQDLADKAEDADRK	HCD
1	210707-MClass-21_B_amazonicus-MELD-LSM-R.raw	50721	M(+15.99)DMAC(+57.02)AM(+15.99)GMGSDFR	18056	14	93	93	14	8062897	2	34.80	-	31120000000	16105657	-0.5		Oxidation (M); Carbamidomethylation	71 84 99 100 100 99 98 98 96 92 93 97 96 90	M(+15.99)DMAC(+57.02)AM(+15.99)GMGSDFR	HCD
1	210707-MClass-21_B_amazonicus-MELD-LSM-R.raw	50720	M(+15.99)DMAC(+57.02)AM(+15.99)GMGSDFR	18056	14	93	93	14	8062897	2	36.74	-	360740000000	16105657	-0.5		Oxidation (M); Carbamidomethylation	71 84 99 100 100 99 98 98 96 92 93 97 96 90	M(+15.99)DMAC(+57.02)AM(+15.99)GMGSDFR	HCD
1	210707-MClass-21_B_amazonicus-MELD-LSM-R.raw	55972	GFGC(+57.02)M(+15.99)ANMDTVGLC(+57.02)KK	15067	16	93	93	16	9028951	2	32.68	-	18302000000	18037776	-1.0	Q5WR01|KBX32_OPICA	Carbamidomethylation; Oxidation (M)	88 85 90 97 97 96 94 89 97 96 95 90 93 96 97 99	GFGC(+57.02)M(+15.99)ANMDTVGLC(+57.02)KK	HCD
1	210707-MClass-21_B_amazonicus-MELD-LSM-R.raw	40854	C(+57.02)KVGQYLLPVGK	14943	12	93	93	12	6813845	2	32.72	-	441250000000	13607537	0.6		Carbamidomethylation	95 96 99 77 71 96 99 100 99 99 97 95	C(+57.02)KVGQYLLPVGK	HCD
1	210707-MClass-21_B_amazonicus-MELD-LSM-R.raw	36015	DYNAGAEPLC(+57.02)R	7400	11	93	93	11	6332822	2	20.52	-	51638000000	12645505	-0.5		Carbamidomethylation	81 72 99 100 100 100 100 92 92 96 99	DYNAGAEPLC(+57.02)R	HCD
1	210707-MClass-21_B_amazonicus-MELD-LSM-R.raw	20451	QLN(+.98)LEKPGVC(+57.02)HGTK	6298	14	93	93	14	5279413	3	18.88	-	14858000000000	15807981	2.5	tr|T1DP99|T1DP99_9SCOR:tr|T1E6W8|T1E6W8_9SCOR:Q0GY40|KBX3_HOFGE:Q5WR03|KBX31_OPICA:tr|A0A1W7RB11|A0A1W7RB11_9SCOR:Q5WR01|KBX32_OPICA:Q5WQZ7|KBX33_OPICA:Q5WQZ9|KBX34_OPICA:tr|T1DMR0|T1DMR0_9SCOR	Deamidation (NQ); Carbamidomethylation	86 93 99 99 99 99 94 94 96 94 85 90 90 92	QLN(+.98)LEKPGVC(+57.02)HGTK	HCD
1	210707-MClass-21_B_amazonicus-MELD-LSM-R.raw	56924	SPTAPFPNC(+57.02)C(+57.02)TPVLC(+57.02)K	16954	16	93	93	16	9249255	2	35.79	-	9981100000	18478369	-0.3		Carbamidomethylation	99 99 100 100 100 100 97 96 95 96 67 56 94 100 100 100	SPTAPFPNC(+57.02)C(+57.02)TPVLC(+57.02)K	HCD
1	210707-MClass-21_B_amazonicus-MELD-LSM-R.raw	14055	NMLQQWR	12975	7	93	93	7	4882455	2	29.55	-	20980000000	9744756	0.8	tr|T1DP99|T1DP99_9SCOR:tr|T1E6W8|T1E6W8_9SCOR		89 91 100 96 95 92 94	NMLQQWR	HCD
1	210707-MClass-21_B_amazonicus-MELD-LSM-R.raw	38336	M(+15.99)GYN(+.98)AN(+.98)ADLVPK	13275	12	93	93	12	6557993	2	30.11	-	34584000000	13095859	-1.4	tr|A0A1W7R9W4|A0A1W7R9W4_9SCOR	Oxidation (M); Deamidation (NQ)	82 88 100 100 99 97 80 86 98 100 99 95	M(+15.99)GYN(+.98)AN(+.98)ADLVPK	HCD
1	210707-MClass-21_B_amazonicus-MELD-LSM-R.raw	6120	LQRAPALVAHLK	9985	12	93	93	12	4396097	3	24.88	-	823090000000	13158088	-1.2	tr|A0A1W7RA02|A0A1W7RA02_9SCOR		98 91 93 72 76 96 100 100 100 99 100 100	LQRAPALVAHLK	HCD
1	210707-MClass-21_B_amazonicus-MELD-LSM-R.raw	54445	C(+57.02)LQN(+.98)LAN(+.98)KAEDADKR	10294	15	93	93	15	8744146	2	25.13	-	279650000000	17468206	-3.4		Carbamidomethylation; Deamidation (NQ)	90 91 94 99 100 99 99 98 97 99 98 68 78 97 99	C(+57.02)LQN(+.98)LAN(+.98)KAEDADKR	HCD
1	210707-MClass-21_B_amazonicus-MELD-LSM-R.raw	43910	LVTNM(+15.99)MHQAVHK	6146	12	93	93	12	7128604	2	15.76	-	1187900000000	14237065	-0.3		Oxidation (M)	98 98 98 95 90 84 77 92 97 99 99 97	LVTNM(+15.99)MHQAVHK	HCD
1	210707-MClass-21_B_amazonicus-MELD-LSM-R.raw	56727	VTTTGGNSGSPVFNEDQK	10167	18	93	93	18	9194280	2	24.88	-	17763000000	18368489	-4.1			63 73 100 100 100 99 100 100 100 100 99 99 99 99 99 78 79 98	VTTTGGNSGSPVFNEDQK	HCD
1	210707-MClass-21_B_amazonicus-MELD-LSM-R.raw	8396	GFFSKLGLSFKK	24155	12	93	93	12	4535995	3	47.42	-	71859000000	13577756	0.7			82 89 99 99 99 99 90 90 88 96 97 95	GFFSKLGLSFKK	HCD
1	210707-MClass-21_B_amazonicus-MELD-LSM-R.raw	36180	SMYLQ(+.98)GPPC(+57.02)SK	11357	11	93	93	11	6347865	2	26.91	-	621740000000	12675576	0.7		Deamidation (NQ); Carbamidomethylation	75 70 100 100 100 100 100 98 97 97 94	SMYLQ(+.98)GPPC(+57.02)SK	HCD
1	210707-MClass-21_B_amazonicus-MELD-LSM-R.raw	14156	TGLWEGVSK	13352	9	93	93	9	4887586	2	30.15	-	310310000000	9755025	0.1			92 95 100 100 100 97 98 90 72	TGLWEGVSK	HCD
1	210707-MClass-21_B_amazonicus-MELD-LSM-R.raw	1326	LWNGLSK	9963	7	93	93	7	4092312	2	24.62	-	603520000000	8164494	-1.9			99 98 98 98 99 92 72	LWNGLSK	HCD
1	210707-MClass-21_B_amazonicus-MELD-LSM-R.raw	33959	MASNLLGLVC(+57.02)R	25508	11	93	93	11	6173281	2	49.61	-	16358000000	12326370	3.7		Carbamidomethylation	66 81 99 99 100 100 97 96 96 97 99	MASNLLGLVC(+57.02)R	HCD
1	210707-MClass-21_B_amazonicus-MELD-LSM-R.raw	36765	AVN(+.98)SFTVGQNLK	14688	12	93	93	12	6398365	2	32.15	-	1184800000000	12776616	-2.4	tr|A0A1L4BJ71|A0A1L4BJ71_HEMLE	Deamidation (NQ)	68 79 100 100 100 100 100 98 92 90 98 100	AVN(+.98)SFTVGQNLK	HCD
1	210707-MClass-21_B_amazonicus-MELD-LSM-R.raw	-	EEQDLAN(+.98)KAEDADKR	10231	15	93	93	15	4339557	4	25.12	-	0	17317910	1.6		Deamidation (NQ)	77 74 68 99 99 99 99 99 99 99 99 98 99 98 96	EEQDLAN(+.98)KAEDADKR	HCD
1	210707-MClass-21_B_amazonicus-MELD-LSM-R.raw	12010	LVTNM(+15.99)MHQAVHK	5099	12	93	93	12	4755763	3	12.70	-	540900000000	14237065	0.3		Oxidation (M)	100 100 96 80 93 91 88 92 95 97 96 95	LVTNM(+15.99)MHQAVHK	HCD
1	210707-MClass-21_B_amazonicus-MELD-LSM-R.raw	25991	KQC(+57.02)LDKLEGFFSSK	18194	14	93	93	14	5629554	3	37.69	-	6937000000	16858447	-0.1		Carbamidomethylation	99 93 82 88 99 98 99 99 95 93 92 92 92 87	KQC(+57.02)LDKLEGFFSSK	HCD
1	210707-MClass-21_B_amazonicus-MELD-LSM-R.raw	43279	VSLAGAC(+57.02)GVGGYSGR	12458	15	93	93	15	7058431	2	28.71	-	20562000000	14096721	-0.4	tr|A0A1W7RAI2|A0A1W7RAI2_9SCOR	Carbamidomethylation	88 90 100 100 99 98 99 97 97 94 90 92 71 89 100	VSLAGAC(+57.02)GVGGYSGR	HCD
1	210707-MClass-21_B_amazonicus-MELD-LSM-R.raw	51247	MDM(+15.99)AC(+57.02)SM(+15.99)GMGSDFR	10222	14	93	93	14	8142853	2	25.17	-	3374700000	16265605	-2.8		Oxidation (M); Carbamidomethylation	52 79 99 100 100 99 99 99 98 98 98 99 98 91	MDM(+15.99)AC(+57.02)SM(+15.99)GMGSDFR	HCD
1	210707-MClass-21_B_amazonicus-MELD-LSM-R.raw	61919	LVNGEEAVPGSWPWQVSLQDK	28787	21	93	93	21	11700874	2	54.97	-	67473000000	23381592	0.5	tr|A0AAD4GWH1|A0AAD4GWH1_ASPNN		86 79 79 82 96 100 100 100 99 96 98 98 95 94 94 96 96 96 91 92 99	LVNGEEAVPGSWPWQVSLQDK	HCD
1	210707-MClass-21_B_amazonicus-MELD-LSM-R.raw	57604	AEGSC(+57.02)Q(+.98)VN(+.98)GMTLPSGQEK	11830	18	93	93	18	9479107	2	27.65	-	24545000000	18938083	-0.8		Carbamidomethylation; Deamidation (NQ)	65 77 79 98 99 100 100 100 100 99 100 100 98 95 93 94 96 92	AEGSC(+57.02)Q(+.98)VN(+.98)GMTLPSGQEK	HCD
1	210707-MClass-21_B_amazonicus-MELD-LSM-R.raw	47258	TVGQNLMTSTSN(+.98)KK	6676	14	93	93	14	7553816	2	19.51	-	202380000000	15087505	-1.2	tr|A0A1L4BJ71|A0A1L4BJ71_HEMLE	Deamidation (NQ)	99 98 96 91 98 100 99 99 83 67 92 95 97 95	TVGQNLMTSTSN(+.98)KK	HCD
1	210707-MClass-21_B_amazonicus-MELD-LSM-R.raw	45865	YDNNVQSLNVADAGSKFNPR	15052	20	93	93	20	7370250	3	32.56	-	2151900000000	22080559	-1.3			99 100 99 99 100 100 99 99 98 98 99 99 98 86 90 91 90 52 74 100	YDNNVQSLNVADAGSKFNPR	HCD
1	210707-MClass-21_B_amazonicus-MELD-LSM-R.raw	48596	FGFVSVPHHC(+57.02)AC(+57.02)K	11448	13	93	93	13	7733580	2	26.96	-	70003000000	15447017	-0.1		Carbamidomethylation	95 89 97 99 100 100 98 92 76 78 99 99 94	FGFVSVPHHC(+57.02)AC(+57.02)K	HCD
1	210707-MClass-21_B_amazonicus-MELD-LSM-R.raw	34797	LLLDTFTC(+57.02)TTLTKNTK	20794	16	93	93	16	6240054	3	41.87	-	847390000000	18689917	1.4		Carbamidomethylation	95 100 100 100 99 98 96 98 98 95 71 70 93 90 94 99	LLLDTFTC(+57.02)TTLTKNTK	HCD
1	210707-MClass-21_B_amazonicus-MELD-LSM-R.raw	19561	LNKYVKPLTGLYR	12662	13	93	93	13	5223126	3	28.92	-	171330000000	15639136	1.6			99 99 100 100 100 100 100 100 99 82 61 86 89	LNKYVKPLTGLYR	HCD
1	210707-MClass-21_B_amazonicus-MELD-LSM-R.raw	240	TWNLLR	18343	6	93	93	6	4017328	2	38.02	-	4020400000	8014497	1.8			91 92 93 95 97 91	TWNLLR	HCD
1	210707-MClass-21_B_amazonicus-MELD-LSM-R.raw	55054	C(+57.02)GTYNAN(+.98)AN(+.98)LVPSPMR	12688	16	93	93	16	8838953	2	29.08	-	120150000000	17657764	-0.2		Carbamidomethylation; Deamidation (NQ)	86 88 100 100 100 100 100 100 100 100 100 100 84 62 78 100	C(+57.02)GTYNAN(+.98)AN(+.98)LVPSPMR	HCD
1	210707-MClass-21_B_amazonicus-MELD-LSM-R.raw	60599	MTEGFKGC(+57.02)MANMDTVGLC(+57.02)K	20379	19	93	93	19	10754652	2	40.78	-	1879200000000	21489133	1.2	Q5WR01|KBX32_OPICA	Carbamidomethylation	56 65 96 95 97 99 99 99 98 98 96 95 98 97 97 96 98 97 100	MTEGFKGC(+57.02)MANMDTVGLC(+57.02)K	HCD
1	210707-MClass-21_B_amazonicus-MELD-LSM-R.raw	499	LLGEAFR	14964	7	93	93	7	4032318	2	32.52	-	22501000000	8044493	-0.3			99 96 89 90 88 95 98	LLGEAFR	HCD
1	210707-MClass-21_B_amazonicus-MELD-LSM-R.raw	10289	DYGGAGAEPLC(+57.02)RK	5360	13	93	93	13	4652224	3	17.20	-	618100000	13926455	-0.1		Carbamidomethylation	90 84 88 90 99 99 99 100 95 93 89 92 98	DYGGAGAEPLC(+57.02)RK	HCD
1	210707-MClass-21_B_amazonicus-MELD-LSM-R.raw	54211	AADSLSSLLPLPVVNLK	34338	17	93	93	17	8690131	2	66.07	-	23527000000	17360083	1.9			85 72 88 96 99 100 100 100 100 100 99 79 85 98 96 94 99	AADSLSSLLPLPVVNLK	HCD
1	210707-MClass-21_B_amazonicus-MELD-LSM-R.raw	21038	SDFGPLLADK	16975	10	93	93	10	5317767	2	35.59	-	343490000000	10615393	-0.4	tr|A0A1W7RAH0|A0A1W7RAH0_9SCOR		89 90 99 99 91 96 96 93 92 90	SDFGPLLADK	HCD
1	210707-MClass-21_B_amazonicus-MELD-LSM-R.raw	52814	FGGC(+57.02)MSNMN(+.98)TVGLC(+57.02)K	20197	15	93	93	15	8388474	2	38.87	-	512390000000	16756826	-1.4		Carbamidomethylation; Deamidation (NQ)	77 76 88 89 95 96 95 93 98 99 99 98 99 100 100	FGGC(+57.02)MSNMN(+.98)TVGLC(+57.02)K	HCD
1	210707-MClass-21_B_amazonicus-MELD-LSM-R.raw	30571	TFTC(+57.02)TTLNTK	8080	10	93	93	10	5937930	2	21.59	-	337570000000	11855701	1.2		Carbamidomethylation	86 90 100 99 97 93 97 95 88 90	TFTC(+57.02)TTLNTK	HCD
1	210707-MClass-21_B_amazonicus-MELD-LSM-R.raw	21104	FGTLLSALNK	19647	10	93	93	10	5323117	2	39.75	-	789830000000	10626074	1.4			99 99 100 100 100 99 98 98 78 63	FGTLLSALNK	HCD
1	210707-MClass-21_B_amazonicus-MELD-LSM-R.raw	34409	ALEC(+57.02)SEYLGAK	11023	11	93	93	11	6207979	2	26.28	-	45676000000	12395806	0.5		Carbamidomethylation	82 82 100 99 98 99 97 98 91 91 90	ALEC(+57.02)SEYLGAK	HCD
1	210707-MClass-21_B_amazonicus-MELD-LSM-R.raw	60802	YGLTNTGTYTMMNC(+57.02)EEC(+57.02)K	16989	18	93	93	18	10869392	2	35.77	-	903060000000	21718630	0.4	tr|A0A1L4BJ57|A0A1L4BJ57_HEMLE:tr|A0A1W7RA04|A0A1W7RA04_9SCOR:tr|A0A1L4BJ64|A0A1L4BJ64_HEMLE	Carbamidomethylation	96 78 95 100 100 100 100 100 100 100 100 100 99 99 94 84 68 70	YGLTNTGTYTMMNC(+57.02)EEC(+57.02)K	HCD
1	210707-MClass-21_B_amazonicus-MELD-LSM-R.raw	40452	DAC(+57.02)TFPDLC(+57.02)KK	11377	11	93	93	11	6778112	2	26.75	-	52345000000	13536057	1.5		Carbamidomethylation	84 90 96 99 100 94 90 88 91 95 99	DAC(+57.02)TFPDLC(+57.02)KK	HCD
1	210707-MClass-21_B_amazonicus-MELD-LSM-R.raw	31188	GFGC(+57.02)MANMN(+.98)TVGLKC(+57.02)K	16443	16	93	93	16	5969364	3	34.93	-	34214000000	17877827	2.6	Q5WR01|KBX32_OPICA	Carbamidomethylation; Deamidation (NQ)	85 90 100 100 99 99 98 98 99 99 99 94 95 67 74 99	GFGC(+57.02)MANMN(+.98)TVGLKC(+57.02)K	HCD
1	210707-MClass-21_B_amazonicus-MELD-LSM-R.raw	44797	MTQ(+.98)GFGC(+57.02)M(+15.99)ANMDTVGLC(+57.02)KK	17925	19	93	93	19	7226435	3	38.92	-	2004700000000	21649084	0.1	Q5WR01|KBX32_OPICA	Deamidation (NQ); Carbamidomethylation; Oxidation (M)	98 100 100 100 100 99 99 98 98 98 97 99 99 99 57 66 94 81 92	MTQ(+.98)GFGC(+57.02)M(+15.99)ANMDTVGLC(+57.02)KK	HCD
1	210707-MClass-21_B_amazonicus-MELD-LSM-R.raw	53505	SGLGGGFSSGGFSGGSFSR	19033	19	93	93	19	8543889	2	38.96	-	46372000000	17067649	-0.9			59 55 99 99 99 100 100 100 100 100 99 99 99 91 92 93 94 97 99	SGLGGGFSSGGFSGGSFSR	HCD
1	210707-MClass-21_B_amazonicus-MELD-LSM-R.raw	21970	GFGC(+57.02)NPGMDTVGLC(+57.02)K	12148	15	93	93	15	5382341	3	28.16	-	10758000000	16116843	-2.3		Carbamidomethylation	95 95 99 96 88 51 79 100 100 100 100 99 99 100 100	GFGC(+57.02)NPGMDTVGLC(+57.02)K	HCD
1	210707-MClass-21_B_amazonicus-MELD-LSM-R.raw	53505	SGLGGGFSSGGFSGGSFSR	18911	19	93	93	19	8543889	2	38.96	-	46372000000	17067649	-0.9			59 55 99 98 98 100 100 100 100 99 99 99 99 99 92 92 92 95 99	SGLGGGFSSGGFSGGSFSR	HCD
1	210707-MClass-21_B_amazonicus-MELD-LSM-R.raw	36180	SMYLQ(+.98)GPPC(+57.02)SK	11475	11	93	93	11	6347865	2	26.91	-	621740000000	12675576	0.7		Deamidation (NQ); Carbamidomethylation	75 71 100 100 100 100 100 97 96 96 92	SMYLQ(+.98)GPPC(+57.02)SK	HCD
1	210707-MClass-21_B_amazonicus-MELD-LSM-R.raw	20189	MTEGFGC(+57.02)PGNMDTVGLC(+57.02)KK	12384	19	93	93	19	5262345	4	28.53	-	11052000000	21009099	-0.5		Carbamidomethylation	74 88 100 100 100 99 98 65 66 95 98 100 100 100 99 99 98 99 99	MTEGFGC(+57.02)PGNMDTVGLC(+57.02)KK	HCD
1	210707-MClass-21_B_amazonicus-MELD-LSM-R.raw	56578	C(+57.02)ANYN(+.98)QC(+57.02)QPVC(+57.02)EER	6170	14	93	93	14	9148563	2	18.51	-	937520000000	18276975	0.3		Carbamidomethylation; Deamidation (NQ)	86 82 99 100 100 99 100 99 95 96 95 82 85 88	C(+57.02)ANYN(+.98)QC(+57.02)QPVC(+57.02)EER	HCD
1	210707-MClass-21_B_amazonicus-MELD-LSM-R.raw	55832	GYFNNVDAC(+57.02)C(+57.02)DRHDHC(+57.02)DNLGAGK	9265	23	93	93	23	8990331	3	23.68	-	1070200000000	26940757	0.6	tr|A0A1L4BJ57|A0A1L4BJ57_HEMLE:tr|A0A1W7RA04|A0A1W7RA04_9SCOR:tr|A0A1L4BJ64|A0A1L4BJ64_HEMLE	Carbamidomethylation	99 99 100 100 99 100 100 97 93 92 78 71 94 98 91 95 96 94 95 95 97 82 82	GYFNNVDAC(+57.02)C(+57.02)DRHDHC(+57.02)DNLGAGK	HCD
1	210707-MClass-21_B_amazonicus-MELD-LSM-R.raw	579	LKDVFGK	10945	7	93	93	7	4037420	2	26.32	-	34492000000	8054697	-0.3			94 95 92 87 98 96 92	LKDVFGK	HCD
1	210707-MClass-21_B_amazonicus-MELD-LSM-R.raw	28738	MDMAC(+57.02)SM(+15.99)GMGSDKFR	14468	15	93	93	15	5805598	3	31.00	-	2300300000000	17386606	-1.8		Carbamidomethylation; Oxidation (M)	96 100 99 99 99 95 94 98 97 97 97 98 95 59 77	MDMAC(+57.02)SM(+15.99)GMGSDKFR	HCD
1	210707-MClass-21_B_amazonicus-MELD-LSM-R.raw	-	DASMYLEGPC(+57.02)SSKC(+57.02)PK	10234	16	93	93	16	9153924	2	25.12	-	0	18287793	-5.0	tr|A0A1L4BJ71|A0A1L4BJ71_HEMLE	Carbamidomethylation	98 96 99 100 100 100 100 99 94 65 61 92 96 98 97 100	DASMYLEGPC(+57.02)SSKC(+57.02)PK	HCD
1	210707-MClass-21_B_amazonicus-MELD-LSM-R.raw	10999	LKEPLSDEYGKC(+57.02)VSPR	11035	16	93	93	16	4702416	4	26.42	-	23298000000	18769353	1.1		Carbamidomethylation	71 68 86 86 99 100 100 100 99 99 98 99 99 99 96 94	LKEPLSDEYGKC(+57.02)VSPR	HCD
1	210707-MClass-21_B_amazonicus-MELD-LSM-R.raw	60421	WC(+57.02)GAGNEATN(+.98)YSETVWGTK	20134	19	93	93	19	10664561	2	40.80	-	3379200000	21308953	1.1	tr|A0A1L4BJ57|A0A1L4BJ57_HEMLE:tr|A0A1W7RA04|A0A1W7RA04_9SCOR:tr|A0A1L4BJ64|A0A1L4BJ64_HEMLE	Carbamidomethylation; Deamidation (NQ)	93 95 84 86 91 92 99 98 98 97 97 94 95 92 93 96 93 83 96	WC(+57.02)GAGNEATN(+.98)YSETVWGTK	HCD
1	210707-MClass-21_B_amazonicus-MELD-LSM-R.raw	51246	M(+15.99)DM(+15.99)AC(+57.02)SMGMGSDFR	12814	14	93	93	14	8142850	2	29.25	-	2204000000	16265605	-3.1		Oxidation (M); Carbamidomethylation	85 72 71 99 100 99 97 98 98 98 98 99 98 93	M(+15.99)DM(+15.99)AC(+57.02)SMGMGSDFR	HCD
1	210707-MClass-21_B_amazonicus-MELD-LSM-R.raw	57637	SDN(+.98)NTQSLC(+57.02)GGFLLSKR	15371	17	93	93	17	9494546	2	33.40	-	26942000000	18968999	-2.8	tr|A0AAD4GWH1|A0AAD4GWH1_ASPNN	Deamidation (NQ); Carbamidomethylation	60 77 96 95 97 97 99 99 98 96 95 96 98 99 97 94 92	SDN(+.98)NTQSLC(+57.02)GGFLLSKR	HCD
1	210707-MClass-21_B_amazonicus-MELD-LSM-R.raw	17825	TLVPTSQFK	13040	9	93	93	9	5107903	2	29.56	-	16291000000	10195651	0.9			83 91 100 98 97 95 92 92 91	TLVPTSQFK	HCD
1	210707-MClass-21_B_amazonicus-MELD-LSM-R.raw	40943	AVN(+.98)SFTVGQNLM(+15.99)TSTDSKK	13237	19	93	93	19	6823338	3	29.76	-	64129000000	20439783	0.6	tr|A0A1L4BJ71|A0A1L4BJ71_HEMLE	Deamidation (NQ); Oxidation (M)	97 98 100 100 100 100 100 92 89 92 96 98 97 95 92 69 67 96 95	AVN(+.98)SFTVGQNLM(+15.99)TSTDSKK	HCD
1	210707-MClass-21_B_amazonicus-MELD-LSM-R.raw	50721	M(+15.99)DMAC(+57.02)AM(+15.99)GMGSDFR	18169	14	93	93	14	8062897	2	34.80	-	31120000000	16105657	-0.5		Oxidation (M); Carbamidomethylation	70 81 80 100 100 99 98 98 97 97 97 99 98 92	M(+15.99)DMAC(+57.02)AM(+15.99)GMGSDFR	HCD
1	210707-MClass-21_B_amazonicus-MELD-LSM-R.raw	50720	M(+15.99)DMAC(+57.02)AM(+15.99)GMGSDFR	18169	14	93	93	14	8062897	2	36.74	-	360740000000	16105657	-0.5		Oxidation (M); Carbamidomethylation	70 81 80 100 100 99 98 98 97 97 97 99 98 92	M(+15.99)DMAC(+57.02)AM(+15.99)GMGSDFR	HCD
1	210707-MClass-21_B_amazonicus-MELD-LSM-R.raw	37080	SM(+15.99)YLEGPPC(+57.02)SK	9487	11	93	93	11	6427845	2	24.06	-	63874000000	12835525	1.6		Oxidation (M); Carbamidomethylation	95 97 100 100 100 99 98 92 90 76 79	SM(+15.99)YLEGPPC(+57.02)SK	HCD
1	210707-MClass-21_B_amazonicus-MELD-LSM-R.raw	32232	TYDAN(+.98)ADLVPK	11881	11	93	93	11	6042957	2	27.66	-	196950000000	12065769	0.0	tr|A0A1W7R9W4|A0A1W7R9W4_9SCOR	Deamidation (NQ)	72 80 100 99 96 92 96 98 99 99 95	TYDAN(+.98)ADLVPK	HCD
1	210707-MClass-21_B_amazonicus-MELD-LSM-R.raw	45808	MTEGFGC(+57.02)MANMDTVGLC(+57.02)KGK	20023	20	93	93	20	7363186	3	40.69	-	27336000000	22059348	-0.4	Q5WR01|KBX32_OPICA	Carbamidomethylation	94 99 100 100 100 100 100 100 100 99 99 100 99 99 93 94 94 59 55 82	MTEGFGC(+57.02)MANMDTVGLC(+57.02)KGK	HCD
1	210707-MClass-21_B_amazonicus-MELD-LSM-R.raw	4428	LALNYFAPLHK	22460	11	93	93	11	4295804	3	44.56	-	341130000000	12857183	0.8			78 73 98 98 100 100 100 98 97 92 92	LALNYFAPLHK	HCD
1	210707-MClass-21_B_amazonicus-MELD-LSM-R.raw	36676	TNVLLSMDNNR	14118	11	93	93	11	6388199	2	31.20	-	151690000000	12756240	1.0			69 76 100 100 100 99 96 99 91 97 100	TNVLLSMDNNR	HCD
1	210707-MClass-21_B_amazonicus-MELD-LSM-R.raw	47839	LVTNALVN(+.98)SLPGVPK	24746	15	93	93	15	7619467	2	48.41	-	111940000000	15218767	1.3		Deamidation (NQ)	96 90 100 100 100 100 100 99 99 99 62 62 97 99 96	LVTNALVN(+.98)SLPGVPK	HCD
1	210707-MClass-21_B_amazonicus-MELD-LSM-R.raw	33555	ANVN(+.98)M(+15.99)MGGC(+57.02)EK	4675	11	93	93	11	6142441	2	14.14	-	94039000000	12264729	0.6		Deamidation (NQ); Oxidation (M); Carbamidomethylation	93 93 100 100 99 96 96 95 97 86 70	ANVN(+.98)M(+15.99)MGGC(+57.02)EK	HCD
1	210707-MClass-21_B_amazonicus-MELD-LSM-R.raw	50245	ANYN(+.98)QC(+57.02)QPVC(+57.02)GER	5472	13	93	93	13	7988302	2	17.47	-	33586000000	15956458	0.1		Deamidation (NQ); Carbamidomethylation	66 72 100 100 99 100 98 95 96 97 92 99 100	ANYN(+.98)QC(+57.02)QPVC(+57.02)GER	HCD
1	210707-MClass-21_B_amazonicus-MELD-LSM-R.raw	6830	FC(+57.02)VFNKDTLGRC(+57.02)EK	13053	14	93	93	14	4442167	4	29.68	-	6331800000000	17728337	2.3		Carbamidomethylation	100 100 100 100 99 99 100 100 99 62 57 93 98 99	FC(+57.02)VFNKDTLGRC(+57.02)EK	HCD
1	210707-MClass-21_B_amazonicus-MELD-LSM-R.raw	45412	DASM(+15.99)YLEGPSC(+57.02)SK	10919	13	93	93	13	7308054	2	25.82	-	240050000000	14595959	0.2		Oxidation (M); Carbamidomethylation	82 79 99 100 100 100 100 97 92 88 92 91 92	DASM(+15.99)YLEGPSC(+57.02)SK	HCD
1	210707-MClass-21_B_amazonicus-MELD-LSM-R.raw	18660	MN(+.98)MAC(+57.02)SMHMMFR	11273	12	93	93	12	5165292	3	26.72	-	3586800000	15465681	-1.6		Deamidation (NQ); Carbamidomethylation	92 99 100 100 100 99 98 70 83 92 99 87	MN(+.98)MAC(+57.02)SMHMMFR	HCD
1	210707-MClass-21_B_amazonicus-MELD-LSM-R.raw	51209	LVQ(+.98)VDNPDETLLLR	25089	14	93	93	14	8134409	2	48.87	-	17920000000	16248672	0.1		Deamidation (NQ)	97 99 100 100 100 99 98 99 100 99 100 89 59 66	LVQ(+.98)VDNPDETLLLR	HCD
1	210707-MClass-21_B_amazonicus-MELD-LSM-R.raw	30131	C(+57.02)MKTSQVEGFC(+57.02)HGTK	5780	15	93	93	15	5905970	3	17.91	-	51624000000	17687695	-0.1	tr|T1DP99|T1DP99_9SCOR:tr|T1E6W8|T1E6W8_9SCOR:Q0GY40|KBX3_HOFGE:Q5WR03|KBX31_OPICA:tr|A0A1W7RB11|A0A1W7RB11_9SCOR:Q5WR01|KBX32_OPICA:Q5WQZ7|KBX33_OPICA:Q5WQZ9|KBX34_OPICA	Carbamidomethylation	98 96 99 94 60 80 100 100 100 99 99 98 95 92 86	C(+57.02)MKTSQVEGFC(+57.02)HGTK	HCD
1	210707-MClass-21_B_amazonicus-MELD-LSM-R.raw	55201	FC(+57.02)VFNKDTLGRC(+57.02)EK	13300	14	93	93	14	8874242	2	29.68	-	968690000000	17728337	0.1		Carbamidomethylation	93 85 96 99 97 98 99 98 97 93 92 73 88 94	FC(+57.02)VFNKDTLGRC(+57.02)EK	HCD
1	210707-MClass-21_B_amazonicus-MELD-LSM-R.raw	32511	TNM(+15.99)MHQAVHK	4527	10	93	93	10	6067850	2	15.73	-	8728000000	12115540	1.3		Oxidation (M)	93 83 88 95 94 93 95 97 99 95	TNM(+15.99)MHQAVHK	HCD
1	210707-MClass-21_B_amazonicus-MELD-LSM-R.raw	53210	YDNNVQSLNVADAGSK	10879	16	93	93	16	8479023	2	26.32	-	251520000000	16937908	-0.4			80 84 78 97 100 99 99 99 98 98 98 99 97 86 87 92	YDNNVQSLNVADAGSK	HCD
1	210707-MClass-21_B_amazonicus-MELD-LSM-R.raw	60509	MTEGFGC(+57.02)MANM(+15.99)N(+.98)VMGGC(+57.02)EK	21643	19	93	93	19	10709006	2	42.36	-	142870000000	21397861	0.3	Q5WR01|KBX32_OPICA	Carbamidomethylation; Oxidation (M); Deamidation (NQ)	46 59 99 98 99 99 99 95 99 98 95 97 97 99 99 98 99 97 100	MTEGFGC(+57.02)MANM(+15.99)N(+.98)VMGGC(+57.02)EK	HCD
1	210707-MClass-21_B_amazonicus-MELD-LSM-R.raw	21104	FGTLLSALNK	19529	10	93	93	10	5323117	2	39.75	-	789830000000	10626074	1.4			98 99 100 100 100 99 98 98 79 62	FGTLLSALNK	HCD
1	210707-MClass-21_B_amazonicus-MELD-LSM-R.raw	57323	LLDC(+57.02)ANEKETPAN(+.98)LER	10466	16	93	93	16	9374509	2	25.58	-	182140000000	18728887	-0.7		Carbamidomethylation; Deamidation (NQ)	100 100 100 99 99 96 99 99 100 99 63 54 90 95 98 99	LLDC(+57.02)ANEKETPAN(+.98)LER	HCD
1	210707-MClass-21_B_amazonicus-MELD-LSM-R.raw	-	APAYVHALVDSLPGVPK	19065	17	93	93	17	5786582	3	39.12	-	0	17329512	0.9	tr|A0A1L4BJ64|A0A1L4BJ64_HEMLE		52 75 86 90 93 97 99 100 100 100 100 100 99 99 99 99 96	APAYVHALVDSLPGVPK	HCD
1	210707-MClass-21_B_amazonicus-MELD-LSM-R.raw	57635	LC(+57.02)AGN(+.98)SGGPLC(+57.02)LLN(+.98)QGHK	18702	18	93	93	18	9494495	2	38.49	-	62066000000	18968821	1.3		Carbamidomethylation; Deamidation (NQ)	99 99 99 99 99 100 100 98 62 65 92 96 99 98 92 93 88 100	LC(+57.02)AGN(+.98)SGGPLC(+57.02)LLN(+.98)QGHK	HCD
1	210707-MClass-21_B_amazonicus-MELD-LSM-R.raw	34619	C(+57.02)GPSLNFDDEKKVC(+57.02)NYADQVK	16377	21	93	93	21	6225402	4	34.60	-	234900000000	24861206	4.5		Carbamidomethylation	100 100 100 100 100 100 100 100 99 96 90 72 61 70 92 95 95 98 96 94 100	C(+57.02)GPSLNFDDEKKVC(+57.02)NYADQVK	HCD
1	210707-MClass-21_B_amazonicus-MELD-LSM-R.raw	37155	VLPGLVSGLTSSR	20530	13	93	93	13	6433777	2	41.62	-	171810000000	12847402	0.5			96 97 98 98 98 98 97 85 80 92 79 94 98	VLPGLVSGLTSSR	HCD
1	210707-MClass-21_B_amazonicus-MELD-LSM-R.raw	54277	MDM(+15.99)AC(+57.02)SMGMGSDFRK	13825	15	93	93	15	8703376	2	31.06	-	332010000000	17386606	0.1		Oxidation (M); Carbamidomethylation	86 96 96 97 98 95 91 95 92 89 86 96 93 90 97	MDM(+15.99)AC(+57.02)SMGMGSDFRK	HCD
1	210707-MClass-21_B_amazonicus-MELD-LSM-R.raw	50890	SSC(+57.02)GGGGGSFGAGGGFSGR	9919	19	93	93	19	8098346	2	24.69	-	1339000000	16176589	-2.7		Carbamidomethylation	98 97 100 100 100 99 99 99 100 100 99 99 99 99 92 90 60 50 89	SSC(+57.02)GGGGGSFGAGGGFSGR	HCD
1	210707-MClass-21_B_amazonicus-MELD-LSM-R.raw	57461	LLEAAKAEGLDPAN(+.98)LTEK	18442	18	93	93	18	9425001	2	38.04	-	25519000000	18829888	-1.7	tr|A0A1W7RAF6|A0A1W7RAF6_9SCOR	Deamidation (NQ)	99 96 97 95 97 99 99 98 92 96 98 61 60 95 98 98 99 100	LLEAAKAEGLDPAN(+.98)LTEK	HCD
1	210707-MClass-21_B_amazonicus-MELD-LSM-R.raw	3674	LLLDTFK	20063	7	93	93	7	4252574	2	40.86	-	45204000000	8485007	-0.6			92 99 98 96 90 88 89	LLLDTFK	HCD
1	210707-MClass-21_B_amazonicus-MELD-LSM-R.raw	51822	YNDN(+.98)N(+.98)YNADLALLK	21848	14	93	93	14	8218840	2	43.49	-	29855000000	16417522	0.8	tr|A0A1L4BJ64|A0A1L4BJ64_HEMLE	Deamidation (NQ)	59 63 100 100 100 99 98 97 98 98 97 99 99 95	YNDN(+.98)N(+.98)YNADLALLK	HCD
1	210707-MClass-21_B_amazonicus-MELD-LSM-R.raw	12849	AKAGLLNTHNMLR	8808	13	93	93	13	4802696	3	22.89	-	33543000000	14377874	-0.3			96 99 90 91 100 100 98 98 96 85 62 94 100	AKAGLLNTHNMLR	HCD
1	210707-MClass-21_B_amazonicus-MELD-LSM-R.raw	33063	DASMYLEGPSC(+57.02)SKC(+57.02)PK	10460	16	93	93	16	6106021	3	25.33	-	1309600000000	18287793	2.8	tr|A0A1L4BJ71|A0A1L4BJ71_HEMLE	Carbamidomethylation	70 70 100 100 100 100 100 99 97 96 89 87 89 94 99 100	DASMYLEGPSC(+57.02)SKC(+57.02)PK	HCD
1	210707-MClass-21_B_amazonicus-MELD-LSM-R.raw	33554	ANVN(+.98)M(+15.99)MGGC(+57.02)EK	5541	11	93	93	11	6142441	2	17.66	-	35076000000	12264729	0.6		Deamidation (NQ); Oxidation (M); Carbamidomethylation	92 95 96 95 97 99 99 95 97 89 70	ANVN(+.98)M(+15.99)MGGC(+57.02)EK	HCD
1	210707-MClass-21_B_amazonicus-MELD-LSM-R.raw	14536	NPFVFDSR	16147	8	93	93	8	4912432	2	34.60	-	27259000000	9804716	0.3			85 92 98 98 96 96 91 90	NPFVFDSR	HCD
1	210707-MClass-21_B_amazonicus-MELD-LSM-R.raw	31126	GFGC(+57.02)MANMDTVGSWKK	17427	16	93	93	16	5969346	3	36.45	-	10424000000000	17877793	1.4	Q5WR01|KBX32_OPICA	Carbamidomethylation	92 95 100 100 100 100 99 98 99 99 98 91 60 63 94 98	GFGC(+57.02)MANMDTVGSWKK	HCD
1	210707-MClass-21_B_amazonicus-MELD-LSM-R.raw	33063	DASMYLEGPSC(+57.02)SKC(+57.02)PK	10343	16	93	93	16	6106021	3	25.33	-	1309600000000	18287793	2.8	tr|A0A1L4BJ71|A0A1L4BJ71_HEMLE	Carbamidomethylation	71 75 100 100 100 100 100 99 95 88 89 88 87 98 99 100	DASMYLEGPSC(+57.02)SKC(+57.02)PK	HCD
1	210707-MClass-21_B_amazonicus-MELD-LSM-R.raw	5123	C(+57.02)PQDLADKAEDADKR	10231	15	93	93	15	4337056	4	25.13	-	8751400000	17307893	2.4		Carbamidomethylation	90 59 68 99 99 99 99 99 99 99 99 97 98 97 94	C(+57.02)PQDLADKAEDADKR	HCD
1	210707-MClass-21_B_amazonicus-MELD-LSM-R.raw	23221	LGDLWTGLSK	20755	10	93	93	10	5453007	2	41.78	-	347830000000	10885867	0.1			95 97 99 99 99 98 94 95 84 70	LGDLWTGLSK	HCD
1	210707-MClass-21_B_amazonicus-MELD-LSM-R.raw	10014	ALQRAPALVAHLK	11041	13	93	93	13	4632898	3	26.50	-	106850000000	13868459	1.2	tr|A0A1W7RA02|A0A1W7RA02_9SCOR		97 97 95 90 68 75 93 98 100 99 99 100 100	ALQRAPALVAHLK	HCD
1	210707-MClass-21_B_amazonicus-MELD-LSM-R.raw	48100	LSYN(+.98)NC(+57.02)LDSC(+57.02)QR	8846	12	93	93	12	7658202	2	23.00	-	18061000000	15296238	1.3	tr|A0A1L4BJ64|A0A1L4BJ64_HEMLE	Deamidation (NQ); Carbamidomethylation	98 99 100 99 96 97 71 77 93 92 96 100	LSYN(+.98)NC(+57.02)LDSC(+57.02)QR	HCD
1	210707-MClass-21_B_amazonicus-MELD-LSM-R.raw	51097	KYVHALVDSLPGVPK	16651	15	93	93	15	8119673	2	35.20	-	515550000000	16219192	0.6	tr|A0A1L4BJ64|A0A1L4BJ64_HEMLE		98 98 99 99 100 99 86 85 69 76 96 95 99 100 96	KYVHALVDSLPGVPK	HCD
1	210707-MClass-21_B_amazonicus-MELD-LSM-R.raw	9893	AGKLDPADLTGSLK	7909	14	93	93	14	4625921	3	21.32	-	9141000000	13847561	-1.2			95 81 95 95 98 97 98 100 99 95 90 86 86 90	AGKLDPADLTGSLK	HCD
1	210707-MClass-21_B_amazonicus-MELD-LSM-R.raw	18585	TQGYMEM(+15.99)R	5597	8	93	93	8	5162187	2	17.09	-	45699000000	10304211	1.6		Oxidation (M)	91 94 99 97 81 92 92 98	TQGYMEM(+15.99)R	HCD
1	210707-MClass-21_B_amazonicus-MELD-LSM-R.raw	55412	GFGC(+57.02)MANVN(+.98)M(+15.99)MGGC(+57.02)EK	17327	16	93	93	16	8903334	2	38.04	-	1336100000000	17786555	-1.9		Carbamidomethylation; Deamidation (NQ); Oxidation (M)	62 61 98 95 98 99 98 98 98 98 96 97 97 98 93 99	GFGC(+57.02)MANVN(+.98)M(+15.99)MGGC(+57.02)EK	HCD
1	210707-MClass-21_B_amazonicus-MELD-LSM-R.raw	46720	YVHALVDSLPGVPK	19494	14	93	93	14	7479196	2	39.81	-	3221900000000	14938242	0.3	tr|A0A1L4BJ64|A0A1L4BJ64_HEMLE		97 95 99 100 100 100 99 98 98 71 65 85 99 96	YVHALVDSLPGVPK	HCD
1	210707-MClass-21_B_amazonicus-MELD-LSM-R.raw	9820	DTC(+57.02)TFPDLC(+57.02)KK	12646	11	93	93	11	4622133	3	29.00	-	25477000000	13836162	1.4		Carbamidomethylation	91 89 98 99 99 97 97 85 80 90 97	DTC(+57.02)TFPDLC(+57.02)KK	HCD
1	210707-MClass-21_B_amazonicus-MELD-LSM-R.raw	10453	N(+.98)DLKTVLK	11350	8	93	93	8	4662769	2	27.02	-	42354000000	9305386	0.8	tr|A0A1W7RAQ5|A0A1W7RAQ5_9SCOR	Deamidation (NQ)	99 99 100 99 74 80 98 94	N(+.98)DLKTVLK	HCD
1	210707-MClass-21_B_amazonicus-MELD-LSM-R.raw	40369	AVN(+.98)SFTVGQNLMTSTSDKK	17726	19	93	93	19	6770034	3	36.99	-	3636700000000	20279834	2.5	tr|A0A1L4BJ71|A0A1L4BJ71_HEMLE	Deamidation (NQ)	85 90 100 100 100 100 100 93 89 94 98 98 99 98 95 61 76 95 95	AVN(+.98)SFTVGQNLMTSTSDKK	HCD
1	210707-MClass-21_B_amazonicus-MELD-LSM-R.raw	27027	FLNSLC(+57.02)QEK	10840	9	93	93	9	5697823	2	26.07	-	57973000000	11375488	1.2		Carbamidomethylation	95 97 96 95 93 91 90 85 95	FLNSLC(+57.02)QEK	HCD
1	210707-MClass-21_B_amazonicus-MELD-LSM-R.raw	53316	AC(+57.02)NYDQC(+57.02)QPVC(+57.02)ER	6907	13	93	93	13	8503323	2	19.83	-	7268300000	16986548	-2.7		Carbamidomethylation	74 73 98 99 100 99 99 97 92 92 88 96 99	AC(+57.02)NYDQC(+57.02)QPVC(+57.02)ER	HCD
1	210707-MClass-21_B_amazonicus-MELD-LSM-R.raw	11917	C(+57.02)GTYNADADLVPK	12052	13	93	93	13	4752223	3	27.99	-	32947000000	14226448	0.2	tr|A0A1W7R9W4|A0A1W7R9W4_9SCOR	Carbamidomethylation	70 67 88 94 98 100 100 99 99 99 100 100 96	C(+57.02)GTYNADADLVPK	HCD
1	210707-MClass-21_B_amazonicus-MELD-LSM-R.raw	44797	MTEGFGC(+57.02)M(+15.99)ANMDTVGLC(+57.02)KK	18763	19	93	93	19	7226435	3	38.92	-	2004700000000	21649084	0.1	Q5WR01|KBX32_OPICA	Carbamidomethylation; Oxidation (M)	99 100 100 100 100 100 99 84 90 95 96 99 97 97 91 91 87 59 81	MTEGFGC(+57.02)M(+15.99)ANMDTVGLC(+57.02)KK	HCD
1	210707-MClass-21_B_amazonicus-MELD-LSM-R.raw	-	LVTNMMHQAVHKVAK	7806	15	93	93	15	5696441	3	21.27	-	0	17059121	-1.0			100 99 98 89 84 93 90 91 92 91 86 94 96 95 95	LVTNMMHQAVHKVAK	HCD
1	210707-MClass-21_B_amazonicus-MELD-LSM-R.raw	14188	ELNEDMHC(+57.02)NFR	9303	11	93	93	11	4888710	3	23.80	-	49019000000	14635923	-0.8		Carbamidomethylation	90 82 95 99 99 98 97 97 89 78 97	ELNEDMHC(+57.02)NFR	HCD
1	210707-MClass-21_B_amazonicus-MELD-LSM-R.raw	45195	M(+15.99)TQ(+.98)GFGC(+57.02)M(+15.99)ANMDTVGLC(+57.02)KK	14279	19	93	93	19	7279731	3	31.55	-	28908000000	21809033	-2.6	Q5WR01|KBX32_OPICA	Oxidation (M); Deamidation (NQ); Carbamidomethylation	80 90 99 100 100 98 97 92 98 96 96 98 96 99 94 94 89 65 85	M(+15.99)TQ(+.98)GFGC(+57.02)M(+15.99)ANMDTVGLC(+57.02)KK	HCD
1	210707-MClass-21_B_amazonicus-MELD-LSM-R.raw	55179	SC(+57.02)NYN(+.98)QC(+57.02)AGPVC(+57.02)GER	5632	15	92	92	15	8868420	2	16.94	-	715860000000	17716711	-0.9		Carbamidomethylation; Deamidation (NQ)	77 77 99 100 100 98 99 88 81 95 95 97 90 98 100	SC(+57.02)NYN(+.98)QC(+57.02)AGPVC(+57.02)GER	HCD
1	210707-MClass-21_B_amazonicus-MELD-LSM-R.raw	9723	NN(+.98)ATQVFK	9251	8	92	92	8	4617356	2	23.67	-	47238000000	9214556	1.1		Deamidation (NQ)	90 98 100 100 97 99 90 69	NN(+.98)ATQVFK	HCD
1	210707-MClass-21_B_amazonicus-MELD-LSM-R.raw	51991	ADPGQFC(+57.02)VSNLKDAK	11811	15	92	92	15	8254007	2	27.70	-	32639000000	16487878	-0.6		Carbamidomethylation	98 98 97 96 97 99 99 98 94 84 87 95 70 79 100	ADPGQFC(+57.02)VSNLKDAK	HCD
1	210707-MClass-21_B_amazonicus-MELD-LSM-R.raw	44797	M(+15.99)TEGFGC(+57.02)MANMDTVGLC(+57.02)KK	19505	19	92	92	19	7226435	3	38.92	-	2004700000000	21649084	0.1	Q5WR01|KBX32_OPICA	Oxidation (M); Carbamidomethylation	86 54 83 100 100 100 100 100 100 99 97 99 98 99 95 95 94 78 90	M(+15.99)TEGFGC(+57.02)MANMDTVGLC(+57.02)KK	HCD
1	210707-MClass-21_B_amazonicus-MELD-LSM-R.raw	20911	TLLDLDNTR	14960	9	92	92	9	5307848	2	32.50	-	57499000000	10595559	-0.8			89 87 99 99 96 96 82 89 98	TLLDLDNTR	HCD
1	210707-MClass-21_B_amazonicus-MELD-LSM-R.raw	23145	LGDVWNGLSK	16779	10	92	92	10	5447900	2	35.40	-	514760000000	10875662	-0.7			98 98 100 100 99 98 92 94 79 70	LGDVWNGLSK	HCD
1	210707-MClass-21_B_amazonicus-MELD-LSM-R.raw	50320	YNDAN(+.98)YNADLALLK	21538	14	92	92	14	7998876	2	43.17	-	49852000000	15977625	-1.2	tr|A0A1L4BJ64|A0A1L4BJ64_HEMLE	Deamidation (NQ)	60 62 100 99 99 99 98 98 99 98 99 99 99 90	YNDAN(+.98)YNADLALLK	HCD
1	210707-MClass-21_B_amazonicus-MELD-LSM-R.raw	123	WGLLALK	25633	7	92	92	7	4007551	2	49.72	-	25407000000	7994956	0.0	Q5WR03|KBX31_OPICA:Q5WR01|KBX32_OPICA:Q5WQZ7|KBX33_OPICA:Q5WQZ9|KBX34_OPICA		98 98 99 100 99 88 68	WGLLALK	HCD
1	210707-MClass-21_B_amazonicus-MELD-LSM-R.raw	1392	LWN(+.98)GLSK	11793	7	92	92	7	4097238	2	27.64	-	178840000000	8174334	-0.4		Deamidation (NQ)	99 99 100 98 98 87 69	LWN(+.98)GLSK	HCD
1	210707-MClass-21_B_amazonicus-MELD-LSM-R.raw	9489	TLWEGVSK	12143	8	92	92	8	4602476	2	28.18	-	314820000000	9184811	-0.5			99 99 99 99 97 98 85 67	TLWEGVSK	HCD
1	210707-MClass-21_B_amazonicus-MELD-LSM-R.raw	56970	YGNLEQ(+.98)SQFC(+57.02)YGTER	15658	15	92	92	15	9268946	2	33.71	-	279600000	18517734	0.6		Deamidation (NQ); Carbamidomethylation	75 67 78 100 100 100 99 98 99 98 97 93 94 98 99	YGNLEQ(+.98)SQFC(+57.02)YGTER	HCD
1	210707-MClass-21_B_amazonicus-MELD-LSM-R.raw	50949	LLEN(+.98)YNAGAEPSWR	14999	14	92	92	14	8108866	2	32.56	-	78946000000	16197581	0.4		Deamidation (NQ)	100 100 100 100 100 100 100 99 99 99 89 59 60 96	LLEN(+.98)YNAGAEPSWR	HCD
1	210707-MClass-21_B_amazonicus-MELD-LSM-R.raw	41970	ALEESNYELEGK	10425	12	92	92	12	6913278	2	25.39	-	4529600000	13806409	0.1			68 79 100 100 98 96 97 99 98 98 89 92	ALEESNYELEGK	HCD
1	210707-MClass-21_B_amazonicus-MELD-LSM-R.raw	10014	ALQRAPALVAHLK	11149	13	92	92	13	4632898	3	26.50	-	106850000000	13868459	1.2	tr|A0A1W7RA02|A0A1W7RA02_9SCOR		97 96 93 89 67 73 98 98 100 99 99 98 99	ALQRAPALVAHLK	HCD
1	210707-MClass-21_B_amazonicus-MELD-LSM-R.raw	55186	NNNPTWSN(+.98)QLVQSAAK	16834	16	92	92	16	8869313	2	35.51	-	105750000000	17718489	-0.5	tr|A0A1W7RB11|A0A1W7RB11_9SCOR	Deamidation (NQ)	92 89 100 100 100 100 99 97 62 72 97 95 93 95 96 95	NNNPTWSN(+.98)QLVQSAAK	HCD
1	210707-MClass-21_B_amazonicus-MELD-LSM-R.raw	-	QLN(+.98)LEKPGVC(+57.02)HGTK	6612	14	92	92	14	5279400	3	19.32	-	0	15807981	0.1	tr|T1DP99|T1DP99_9SCOR:tr|T1E6W8|T1E6W8_9SCOR:Q0GY40|KBX3_HOFGE:Q5WR03|KBX31_OPICA:tr|A0A1W7RB11|A0A1W7RB11_9SCOR:Q5WR01|KBX32_OPICA:Q5WQZ7|KBX33_OPICA:Q5WQZ9|KBX34_OPICA:tr|T1DMR0|T1DMR0_9SCOR	Deamidation (NQ); Carbamidomethylation	59 75 99 99 100 99 98 94 96 97 94 97 97 95	QLN(+.98)LEKPGVC(+57.02)HGTK	HCD
1	210707-MClass-21_B_amazonicus-MELD-LSM-R.raw	60509	M(+15.99)TEGFGC(+57.02)MANVN(+.98)MMGGC(+57.02)EK	21146	19	92	92	19	10709006	2	42.36	-	142870000000	21397861	0.3		Oxidation (M); Carbamidomethylation; Deamidation (NQ)	56 57 96 80 88 99 100 99 99 99 99 99 99 99 99 99 99 95 99	M(+15.99)TEGFGC(+57.02)MANVN(+.98)MMGGC(+57.02)EK	HCD
1	210707-MClass-21_B_amazonicus-MELD-LSM-R.raw	45412	DASM(+15.99)YLEGPSC(+57.02)SK	10800	13	92	92	13	7308054	2	25.82	-	240050000000	14595959	0.2		Oxidation (M); Carbamidomethylation	75 74 100 100 100 100 100 99 94 93 92 86 93	DASM(+15.99)YLEGPSC(+57.02)SK	HCD
1	210707-MClass-21_B_amazonicus-MELD-LSM-R.raw	9721	EAGEFLEK	9641	8	92	92	8	4617300	2	24.11	-	18163000000	9214443	1.3			96 88 82 91 96 98 98 93	EAGEFLEK	HCD
1	210707-MClass-21_B_amazonicus-MELD-LSM-R.raw	14055	NMLQQWR	13091	7	92	92	7	4882455	2	29.55	-	20980000000	9744756	0.8	tr|T1DP99|T1DP99_9SCOR:tr|T1E6W8|T1E6W8_9SCOR		91 92 99 94 90 85 96	NMLQQWR	HCD
1	210707-MClass-21_B_amazonicus-MELD-LSM-R.raw	1429	ERLTDDHWR	5877	9	92	92	9	4098677	3	18.10	-	2974300000	12265791	1.9			93 78 88 85 96 99 98 99 99	ERLTDDHWR	HCD
1	210707-MClass-21_B_amazonicus-MELD-LSM-R.raw	-	MDM(+15.99)AC(+57.02)SM(+15.99)GMGSDKFR	9498	15	92	92	15	5858925	3	23.95	-	0	17546555	0.0		Oxidation (M); Carbamidomethylation	95 99 100 100 100 99 98 96 90 98 98 99 97 51 70	MDM(+15.99)AC(+57.02)SM(+15.99)GMGSDKFR	HCD
1	210707-MClass-21_B_amazonicus-MELD-LSM-R.raw	12923	LVTNM(+15.99)M(+15.99)HQAVHK	4273	12	92	92	12	4809075	3	14.15	-	28710000000	14397014	-0.5		Oxidation (M)	100 99 95 86 88 93 86 92 91 94 94 95	LVTNM(+15.99)M(+15.99)HQAVHK	HCD
1	210707-MClass-21_B_amazonicus-MELD-LSM-R.raw	32510	TNM(+15.99)MHQAVHK	5119	10	92	92	10	6067844	2	16.49	-	21144000000	12115540	0.2		Oxidation (M)	93 92 96 84 84 92 95 97 98 95	TNM(+15.99)MHQAVHK	HCD
1	210707-MClass-21_B_amazonicus-MELD-LSM-R.raw	11481	LLSKPAELGDFVK	18039	13	92	92	13	4729406	3	37.49	-	19050000000	14158022	-1.6			100 100 99 99 97 97 98 97 66 73 94 94 91	LLSKPAELGDFVK	HCD
1	210707-MClass-21_B_amazonicus-MELD-LSM-R.raw	57637	SDDNTQSLC(+57.02)GGFLLSKR	15485	17	92	92	17	9494546	2	33.40	-	26942000000	18968999	-2.8	tr|A0AAD4GWH1|A0AAD4GWH1_ASPNN	Carbamidomethylation	60 78 98 96 98 98 99 98 95 87 89 96 99 99 97 97 92	SDDNTQSLC(+57.02)GGFLLSKR	HCD
1	210707-MClass-21_B_amazonicus-MELD-LSM-R.raw	34079	LLNLFLPDYK	29008	10	92	92	10	6183557	2	55.33	-	28498000000	12346960	0.7	tr|A0A1W7RA38|A0A1W7RA38_9SCOR:tr|A0A1W7RA46|A0A1W7RA46_9SCOR		96 90 98 99 99 99 75 82 95 92	LLNLFLPDYK	HCD
1	210707-MClass-21_B_amazonicus-MELD-LSM-R.raw	23420	GFGC(+57.02)MANMDTVGLHK	17156	15	92	92	15	5465792	3	36.23	-	266940000000	16367161	-0.1	Q5WR01|KBX32_OPICA	Carbamidomethylation	78 82 87 91 99 99 99 97 99 98 97 89 94 89 93	GFGC(+57.02)MANMDTVGLHK	HCD
1	210707-MClass-21_B_amazonicus-MELD-LSM-R.raw	55412	GFGC(+57.02)MANM(+15.99)DVMGGC(+57.02)EK	20398	16	92	92	16	8903334	2	38.04	-	1336100000000	17786555	-1.9	Q5WR01|KBX32_OPICA	Carbamidomethylation; Oxidation (M)	50 63 99 100 99 99 98 96 97 98 98 98 98 98 93 99	GFGC(+57.02)MANM(+15.99)DVMGGC(+57.02)EK	HCD
1	210707-MClass-21_B_amazonicus-MELD-LSM-R.raw	-	MTEGFGC(+57.02)MANMN(+.98)TVGLC(+57.02)K	23670	18	92	92	18	10114149	2	46.55	-	0	20208186	-1.6	Q5WR01|KBX32_OPICA	Carbamidomethylation; Deamidation (NQ)	41 60 86 99 100 99 99 99 99 98 98 99 99 99 98 98 99 99	MTEGFGC(+57.02)MANMN(+.98)TVGLC(+57.02)K	HCD
1	210707-MClass-21_B_amazonicus-MELD-LSM-R.raw	37507	TNVLLSM(+15.99)DNNR	7693	11	92	92	11	6468176	2	21.11	-	26547000000	12916191	1.2		Oxidation (M)	67 71 100 100 100 100 99 98 89 96 100	TNVLLSM(+15.99)DNNR	HCD
1	210707-MClass-21_B_amazonicus-MELD-LSM-R.raw	23081	VTTVVHLYR	8837	9	92	92	9	5443169	2	22.95	-	77894000000	10866187	0.5			99 99 100 100 100 97 71 73 95	VTTVVHLYR	HCD
1	210707-MClass-21_B_amazonicus-MELD-LSM-R.raw	29851	LSN(+.98)PSEKSGLSSSDVVR	9149	17	92	92	17	5882990	3	23.47	-	2.68E6	17618745	0.3		Deamidation (NQ)	98 99 100 99 93 96 96 94 54 70 98 97 96 97 95 95 98	LSN(+.98)PSEKSGLSSSDVVR	HCD
1	210707-MClass-21_B_amazonicus-MELD-LSM-R.raw	49010	AEEGNVLVPGSWPWQVSLQDK	28664	21	92	92	21	7803939	3	54.97	-	185560000000	23381592	0.3			72 79 84 71 79 92 98 100 99 98 99 100 100 99 98 99 98 97 92 92 99	AEEGNVLVPGSWPWQVSLQDK	HCD
1	210707-MClass-21_B_amazonicus-MELD-LSM-R.raw	50721	MDMAC(+57.02)SM(+15.99)GMGSDFR	17301	14	92	92	14	8062897	2	34.80	-	31120000000	16105657	-0.5		Carbamidomethylation; Oxidation (M)	59 89 98 100 100 100 99 97 94 86 88 97 97 93	MDMAC(+57.02)SM(+15.99)GMGSDFR	HCD
1	210707-MClass-21_B_amazonicus-MELD-LSM-R.raw	50720	MDMAC(+57.02)SM(+15.99)GMGSDFR	17301	14	92	92	14	8062897	2	36.74	-	360740000000	16105657	-0.5		Carbamidomethylation; Oxidation (M)	59 89 98 100 100 100 99 97 94 86 88 97 97 93	MDMAC(+57.02)SM(+15.99)GMGSDFR	HCD
1	210707-MClass-21_B_amazonicus-MELD-LSM-R.raw	46929	NTAC(+57.02)STKYPVAC(+57.02)K	5985	13	92	92	13	7503524	2	18.42	-	134050000000	14986909	-0.4		Carbamidomethylation	94 97 100 99 98 97 97 98 94 60 70 99 100	NTAC(+57.02)STKYPVAC(+57.02)K	HCD
1	210707-MClass-21_B_amazonicus-MELD-LSM-R.raw	10431	MTPQN(+.98)LVK	10658	8	92	92	8	4662501	2	25.89	-	77717000000	9304844	1.4		Deamidation (NQ)	98 98 95 88 86 92 92 93	MTPQN(+.98)LVK	HCD
1	210707-MClass-21_B_amazonicus-MELD-LSM-R.raw	8815	VDSLPGVPK	11545	9	92	92	9	4562635	2	27.40	-	195050000000	9105123	0.2	tr|A0A1L4BJ64|A0A1L4BJ64_HEMLE		98 99 99 99 95 72 82 96 93	VDSLPGVPK	HCD
1	210707-MClass-21_B_amazonicus-MELD-LSM-R.raw	6688	SN(+.98)VYVFR	19530	7	92	92	7	4432260	2	39.79	-	16797000000	8844392	-2.1		Deamidation (NQ)	89 92 93 95 97 92 91	SN(+.98)VYVFR	HCD
1	210707-MClass-21_B_amazonicus-MELD-LSM-R.raw	54277	M(+15.99)DMAC(+57.02)AM(+15.99)GMGSDFRK	14289	15	92	92	15	8703376	2	31.06	-	332010000000	17386606	0.1		Oxidation (M); Carbamidomethylation	78 87 97 99 98 96 95 95 91 91 91 94 92 88 97	M(+15.99)DMAC(+57.02)AM(+15.99)GMGSDFRK	HCD
1	210707-MClass-21_B_amazonicus-MELD-LSM-R.raw	41380	QESC(+57.02)EPSLGGC(+57.02)C(+57.02)NDGVC(+57.02)K	8106	18	92	92	18	6862667	3	21.51	-	581660000000	20557754	1.3		Carbamidomethylation	50 68 79 88 95 99 100 100 100 100 100 100 99 99 95 97 99 100	QESC(+57.02)EPSLGGC(+57.02)C(+57.02)NDGVC(+57.02)K	HCD
1	210707-MClass-21_B_amazonicus-MELD-LSM-R.raw	19402	LQ(+.98)FLNRGNVASSQK	11322	14	92	92	14	5216146	3	26.96	-	365620000000	15618213	0.5		Deamidation (NQ)	100 100 100 97 92 88 57 71 97 99 99 99 99 100	LQ(+.98)FLNRGNVASSQK	HCD
1	210707-MClass-21_B_amazonicus-MELD-LSM-R.raw	10431	MTPQDLVK	10773	8	92	92	8	4662501	2	25.89	-	77717000000	9304844	1.4	P86100|HYAL1_OLIMR		99 99 92 83 91 91 93 93	MTPQDLVK	HCD
1	210707-MClass-21_B_amazonicus-MELD-LSM-R.raw	9858	LAPLNKYVKPLMRFR	19942	15	92	92	15	4622778	4	40.42	-	541350000000	18450811	0.6			100 100 100 99 98 99 98 99 100 99 99 74 51 74 99	LAPLNKYVKPLMRFR	HCD
1	210707-MClass-21_B_amazonicus-MELD-LSM-R.raw	16282	LVPLFEER	18764	8	92	92	8	5017849	2	38.55	-	31941000000	10015545	0.8	tr|A0A1W7RAH0|A0A1W7RAH0_9SCOR		83 79 97 97 94 96 97 97	LVPLFEER	HCD
1	210707-MClass-21_B_amazonicus-MELD-LSM-R.raw	5740	C(+57.02)LQDLADKAEDAN(+.98)KR	7917	15	92	92	15	4377130	4	21.52	-	42524000000	17468206	1.2		Carbamidomethylation; Deamidation (NQ)	62 65 77 100 100 100 99 99 99 99 99 98 98 98 97	C(+57.02)LQDLADKAEDAN(+.98)KR	HCD
1	210707-MClass-21_B_amazonicus-MELD-LSM-R.raw	57830	EAGSC(+57.02)EVNGM(+15.99)TLPSGQEK	7029	18	92	92	18	9554177	2	20.06	-	10421000000	19088193	0.8		Carbamidomethylation; Oxidation (M)	73 65 79 89 95 100 100 99 99 99 100 100 99 96 91 93 96 95	EAGSC(+57.02)EVNGM(+15.99)TLPSGQEK	HCD
1	210707-MClass-21_B_amazonicus-MELD-LSM-R.raw	46179	C(+57.02)GGTYN(+.98)AN(+.98)ADLVPK	12430	14	92	92	14	7413335	2	28.55	-	27134000000	14806504	1.4	tr|A0A1W7R9W4|A0A1W7R9W4_9SCOR	Carbamidomethylation; Deamidation (NQ)	56 65 86 100 100 99 99 99 98 99 100 100 100 97	C(+57.02)GGTYN(+.98)AN(+.98)ADLVPK	HCD
1	210707-MClass-21_B_amazonicus-MELD-LSM-R.raw	53286	VAPGSWPWQVSLQN(+.98)K	27528	15	92	92	15	8494384	2	52.89	-	503680000000	16968572	2.9	Q5WR03|KBX31_OPICA:Q5WR01|KBX32_OPICA:Q5WQZ7|KBX33_OPICA:Q5WQZ9|KBX34_OPICA	Deamidation (NQ)	84 86 98 89 89 98 97 97 93 96 95 95 90 90 91	VAPGSWPWQVSLQN(+.98)K	HCD
1	210707-MClass-21_B_amazonicus-MELD-LSM-R.raw	46172	ELQN(+.98)MFDANQDR	16532	12	92	92	12	7413212	2	35.05	-	10780000000	14806252	1.7		Deamidation (NQ)	76 65 97 100 100 100 99 98 94 94 90 99	ELQN(+.98)MFDANQDR	HCD
1	210707-MClass-21_B_amazonicus-MELD-LSM-R.raw	2352	VWRMLK	12649	6	92	92	6	4167448	2	28.84	-	18018000000	8314789	-4.7			99 96 93 73 95 100	VWRMLK	HCD
1	210707-MClass-21_B_amazonicus-MELD-LSM-R.raw	4725	LLLDFLK	27151	7	92	92	7	4312765	2	52.06	-	316030000000	8605371	1.5			87 99 96 92 95 93 85	LLLDFLK	HCD
1	210707-MClass-21_B_amazonicus-MELD-LSM-R.raw	60339	MTEGFGC(+57.02)MANMN(+.98)VMGC(+57.02)GEK	23031	19	92	92	19	10629031	2	45.63	-	1344200000000	21237913	0.2	Q5WR01|KBX32_OPICA	Carbamidomethylation; Deamidation (NQ)	97 93 85 96 100 100 100 100 100 99 99 99 100 99 98 56 49 91 99	MTEGFGC(+57.02)MANMN(+.98)VMGC(+57.02)GEK	HCD
1	210707-MClass-21_B_amazonicus-MELD-LSM-R.raw	13522	NKYVKPLTGLYR	10447	12	92	92	12	4846175	3	25.39	-	365180000000	14508296	0.7			92 98 100 100 100 100 100 99 80 65 90 88	NKYVKPLTGLYR	HCD
1	210707-MClass-21_B_amazonicus-MELD-LSM-R.raw	15661	LLKHFLPK	9305	8	92	92	8	4983241	2	23.74	-	14367000000	9946328	0.8			100 100 100 98 98 87 67 90	LLKHFLPK	HCD
1	210707-MClass-21_B_amazonicus-MELD-LSM-R.raw	44604	FGN(+.98)C(+57.02)C(+57.02)MN(+.98)APNPR	9838	12	92	92	12	7202782	2	24.54	-	5265600000	14385427	-0.6		Deamidation (NQ); Carbamidomethylation	92 72 86 99 99 99 99 99 90 88 90 96	FGN(+.98)C(+57.02)C(+57.02)MN(+.98)APNPR	HCD
1	210707-MClass-21_B_amazonicus-MELD-LSM-R.raw	42004	YGLTSYTGN(+.98)MFK	22759	12	92	92	12	6918170	2	45.03	-	25569000000	13816223	-2.1		Deamidation (NQ)	62 63 99 100 100 100 99 99 99 98 99 94	YGLTSYTGN(+.98)MFK	HCD
1	210707-MClass-21_B_amazonicus-MELD-LSM-R.raw	-	ANM(+15.99)N(+.98)VMGGC(+57.02)EK	5843	11	92	92	11	6142437	2	18.02	-	0	12264729	0.0		Oxidation (M); Deamidation (NQ); Carbamidomethylation	93 89 96 96 96 95 91 87 89 93 92	ANM(+15.99)N(+.98)VMGGC(+57.02)EK	HCD
1	210707-MClass-21_B_amazonicus-MELD-LSM-R.raw	43355	VNMNFLVATC(+57.02)SR	17670	12	92	92	12	7063436	2	36.97	-	46203000000	14106748	-1.5		Carbamidomethylation	91 96 98 99 100 100 99 98 96 54 80 99	VNMNFLVATC(+57.02)SR	HCD
1	210707-MClass-21_B_amazonicus-MELD-LSM-R.raw	30327	FC(+57.02)VFNKDTLGRC(+57.02)EK	13169	14	92	92	14	5919527	3	29.68	-	5253100000000	17728337	1.4		Carbamidomethylation	100 100 100 100 98 97 99 94 95 95 90 55 74 98	FC(+57.02)VFNKDTLGRC(+57.02)EK	HCD
1	210707-MClass-21_B_amazonicus-MELD-LSM-R.raw	30770	LSDNEVVWVK	16171	10	92	92	10	5948181	2	34.68	-	58957000000	11876187	2.4			97 96 96 86 86 82 94 93 95 99	LSDNEVVWVK	HCD
1	210707-MClass-21_B_amazonicus-MELD-LSM-R.raw	4751	LVTNM(+15.99)MHQAVHKVAK	4202	15	92	92	15	4314838	4	15.01	-	20181000000	17219070	-0.5		Oxidation (M)	97 97 99 98 98 92 76 86 85 91 86 95 96 96 94	LVTNM(+15.99)MHQAVHKVAK	HCD
1	210707-MClass-21_B_amazonicus-MELD-LSM-R.raw	21014	DMAC(+57.02)SMGMGSDFRK	12923	14	92	92	14	5315500	3	29.58	-	872940000000	15916252	1.8		Carbamidomethylation	88 80 100 100 100 99 98 93 92 89 93 85 84 94	DMAC(+57.02)SMGMGSDFRK	HCD
1	210707-MClass-21_B_amazonicus-MELD-LSM-R.raw	54365	FSTVGQNLMTSTSDKK	14657	16	92	92	16	8724314	2	32.15	-	8205600000	17428508	-1.5	tr|A0A1L4BJ71|A0A1L4BJ71_HEMLE		68 75 99 98 99 97 97 98 97 98 93 90 92 95 90 91	FSTVGQNLMTSTSDKK	HCD
1	210707-MClass-21_B_amazonicus-MELD-LSM-R.raw	54400	WC(+57.02)GAGNQ(+.98)ATDYSEGTK	8968	16	92	92	16	8733590	2	23.20	-	897300000	17447000	2.0	tr|A0A1L4BJ57|A0A1L4BJ57_HEMLE:tr|A0A1W7RA04|A0A1W7RA04_9SCOR:tr|A0A1L4BJ64|A0A1L4BJ64_HEMLE	Carbamidomethylation; Deamidation (NQ)	99 100 100 100 99 98 98 99 97 69 54 90 95 88 96 100	WC(+57.02)GAGNQ(+.98)ATDYSEGTK	HCD
1	210707-MClass-21_B_amazonicus-MELD-LSM-R.raw	33555	ANVN(+.98)M(+15.99)MGGC(+57.02)EK	4772	11	92	92	11	6142441	2	14.14	-	94039000000	12264729	0.6		Deamidation (NQ); Oxidation (M); Carbamidomethylation	85 95 100 100 99 97 98 91 95 86 69	ANVN(+.98)M(+15.99)MGGC(+57.02)EK	HCD
1	210707-MClass-21_B_amazonicus-MELD-LSM-R.raw	43649	C(+57.02)TLQC(+57.02)NMGC(+57.02)YC(+57.02)QTGYGR	13027	17	92	92	17	7102764	3	29.58	-	270910000000	21278052	1.1		Carbamidomethylation	60 69 90 82 82 90 100 100 100 100 100 99 99 99 100 100 100	C(+57.02)TLQC(+57.02)NMGC(+57.02)YC(+57.02)QTGYGR	HCD
1	210707-MClass-21_B_amazonicus-MELD-LSM-R.raw	28738	MDMAC(+57.02)SM(+15.99)GMGSDKFR	13455	15	92	92	15	5805598	3	31.00	-	2300300000000	17386606	-1.8		Carbamidomethylation; Oxidation (M)	95 100 99 99 99 97 96 97 95 94 93 94 90 60 78	MDMAC(+57.02)SM(+15.99)GMGSDKFR	HCD
1	210707-MClass-21_B_amazonicus-MELD-LSM-R.raw	44793	MTEGFGC(+57.02)M(+15.99)ANMN(+.98)TVGLC(+57.02)KK	15715	19	92	92	19	7226426	3	33.73	-	461650000000	21649084	-1.1	Q5WR01|KBX32_OPICA	Carbamidomethylation; Oxidation (M); Deamidation (NQ)	99 100 100 100 100 100 99 98 99 98 98 99 99 99 86 85 82 46 71	MTEGFGC(+57.02)M(+15.99)ANMN(+.98)TVGLC(+57.02)KK	HCD
1	210707-MClass-21_B_amazonicus-MELD-LSM-R.raw	55084	GC(+57.02)TYDAN(+.98)AN(+.98)LVPSPMR	13493	16	92	92	16	8843883	2	30.22	-	1390800000000	17667603	1.0		Carbamidomethylation; Deamidation (NQ)	88 92 100 100 100 100 100 100 100 100 100 100 78 52 71 99	GC(+57.02)TYDAN(+.98)AN(+.98)LVPSPMR	HCD
1	210707-MClass-21_B_amazonicus-MELD-LSM-R.raw	23478	SLNNQFASFLDKVR	25347	14	92	92	14	5469589	3	49.25	-	113120000000	16378525	1.5			65 68 95 92 93 99 99 99 99 99 99 95 96 99	SLNNQFASFLDKVR	HCD
1	210707-MClass-21_B_amazonicus-MELD-LSM-R.raw	10877	ALQRPAAMVAHLK	9872	13	92	92	13	4692754	3	24.48	-	64345000000	14048022	1.5	tr|A0A1W7RA02|A0A1W7RA02_9SCOR		93 95 94 77 62 85 99 100 99 99 98 100 100	ALQRPAAMVAHLK	HCD
1	210707-MClass-21_B_amazonicus-MELD-LSM-R.raw	34678	C(+57.02)PQPTAC(+57.02)STKYPGLC(+57.02)K	8911	16	92	92	16	6232885	3	23.08	-	64173000000	18668425	0.6		Carbamidomethylation	72 63 71 79 99 100 100 100 100 100 100 99 98 99 100 100	C(+57.02)PQPTAC(+57.02)STKYPGLC(+57.02)K	HCD
1	210707-MClass-21_B_amazonicus-MELD-LSM-R.raw	50820	LFPEN(+.98)LFGYNFPR	32506	13	92	92	13	8079017	2	62.05	-	50704000000	16137878	0.6		Deamidation (NQ)	85 80 98 99 97 98 99 95 93 85 89 85 99	LFPEN(+.98)LFGYNFPR	HCD
1	210707-MClass-21_B_amazonicus-MELD-LSM-R.raw	15584	FSALASALSK	15054	10	92	92	10	4977819	2	32.79	-	114530000000	9935494	-0.3			98 99 100 99 98 93 93 97 78 69	FSALASALSK	HCD
1	210707-MClass-21_B_amazonicus-MELD-LSM-R.raw	2424	LGLNNFR	14304	7	92	92	7	4172345	2	31.53	-	2802400000	8324555	-1.3			92 83 93 90 92 96 99	LGLNNFR	HCD
1	210707-MClass-21_B_amazonicus-MELD-LSM-R.raw	12009	LVTNM(+15.99)MHQAVHK	6368	12	92	92	12	4755763	3	15.74	-	5589500000000	14237065	0.3		Oxidation (M)	100 100 99 96 92 81 82 87 89 95 95 94	LVTNM(+15.99)MHQAVHK	HCD
1	210707-MClass-21_B_amazonicus-MELD-LSM-R.raw	51156	AADSLSSLLPLPVVNK	30130	16	92	92	16	8124722	2	57.13	-	491240000000	16229243	3.4			95 73 82 85 100 100 100 100 100 100 99 79 81 98 95 92	AADSLSSLLPLPVVNK	HCD
1	210707-MClass-21_B_amazonicus-MELD-LSM-R.raw	58780	VLNLPGSGC(+57.02)N(+.98)SMDLLGMAK	28690	19	92	92	19	9894764	2	54.81	-	54383000000	19769370	0.7	tr|A0A1W7RAH0|A0A1W7RAH0_9SCOR:tr|T1DP99|T1DP99_9SCOR:tr|T1E6W8|T1E6W8_9SCOR	Carbamidomethylation; Deamidation (NQ)	57 59 79 100 100 100 99 98 98 98 97 93 97 97 97 94 94 99 99	VLNLPGSGC(+57.02)N(+.98)SMDLLGMAK	HCD
1	210707-MClass-21_B_amazonicus-MELD-LSM-R.raw	4915	SFLNNLR	13638	7	92	92	7	4322404	2	30.59	-	89799000000	8624661	0.2			92 94 99 95 88 89 90	SFLNNLR	HCD
1	210707-MClass-21_B_amazonicus-MELD-LSM-R.raw	50016	LGTNTGTYTMMNC(+57.02)K	13486	14	92	92	14	7963499	2	30.09	-	136950000000	15906841	0.8	tr|A0A1L4BJ57|A0A1L4BJ57_HEMLE:tr|A0A1W7RA04|A0A1W7RA04_9SCOR:tr|A0A1L4BJ64|A0A1L4BJ64_HEMLE	Carbamidomethylation	68 65 86 99 99 99 99 99 99 99 99 98 92 93	LGTNTGTYTMMNC(+57.02)K	HCD
1	210707-MClass-21_B_amazonicus-MELD-LSM-R.raw	33555	ANM(+15.99)N(+.98)VMGGC(+57.02)EK	5250	11	92	92	11	6142441	2	14.14	-	94039000000	12264729	0.6		Oxidation (M); Deamidation (NQ); Carbamidomethylation	94 96 97 96 98 99 99 97 97 76 65	ANM(+15.99)N(+.98)VMGGC(+57.02)EK	HCD
1	210707-MClass-21_B_amazonicus-MELD-LSM-R.raw	43335	YN(+.98)QC(+57.02)QPVC(+57.02)DAR	4128	11	92	92	11	7062900	2	14.85	-	11969000000	14105657	-0.1		Deamidation (NQ); Carbamidomethylation	97 96 97 100 98 97 97 97 62 75 100	YN(+.98)QC(+57.02)QPVC(+57.02)DAR	HCD
1	210707-MClass-21_B_amazonicus-MELD-LSM-R.raw	21586	NLFEKYEK	9905	8	92	92	8	5357771	2	24.65	-	6135100000	10695444	-4.5			86 96 98 97 92 95 94 80	NLFEKYEK	HCD
1	210707-MClass-21_B_amazonicus-MELD-LSM-R.raw	34720	VGLGTLWEVGSK	23381	12	92	92	12	6233457	2	46.01	-	49173000000	12446765	0.3			69 75 99 99 99 99 98 98 92 94 96 89	VGLGTLWEVGSK	HCD
1	210707-MClass-21_B_amazonicus-MELD-LSM-R.raw	54152	MFMVC(+57.02)ADSC(+57.02)HSEVC(+57.02)PEYRPPK	16156	21	92	92	21	8673677	3	34.47	-	146520000000	25990786	1.0		Carbamidomethylation	94 100 100 100 100 100 83 70 97 95 96 94 80 96 90 94 91 92 94 82 91	MFMVC(+57.02)ADSC(+57.02)HSEVC(+57.02)PEYRPPK	HCD
1	210707-MClass-21_B_amazonicus-MELD-LSM-R.raw	36810	FGLGN(+.98)LWSGLSK	29959	12	92	92	12	6403376	2	57.01	-	131110000000	12786609	-0.2		Deamidation (NQ)	75 80 100 99 99 99 99 98 97 98 91 73	FGLGN(+.98)LWSGLSK	HCD
1	210707-MClass-21_B_amazonicus-MELD-LSM-R.raw	1388	LWEGVSK	8546	7	92	92	7	4097235	2	22.37	-	90866000000	8174334	-1.1			99 98 99 95 97 88 69	LWEGVSK	HCD
1	210707-MClass-21_B_amazonicus-MELD-LSM-R.raw	-	FGGC(+57.02)MANMN(+.98)VMGGC(+57.02)EK	21135	16	92	92	16	8823361	2	42.43	-	0	17626606	-1.7	Q5WR01|KBX32_OPICA	Carbamidomethylation; Deamidation (NQ)	77 77 86 89 98 99 98 96 97 98 97 97 89 90 90 99	FGGC(+57.02)MANMN(+.98)VMGGC(+57.02)EK	HCD
1	210707-MClass-21_B_amazonicus-MELD-LSM-R.raw	48134	DNGGVQSLNVADAGSK	9197	16	92	92	16	7663704	2	23.45	-	86264000000	15307273	-0.7			78 62 74 94 100 100 100 100 99 99 99 99 98 92 92 92	DNGGVQSLNVADAGSK	HCD
1	210707-MClass-21_B_amazonicus-MELD-LSM-R.raw	31917	GFGC(+57.02)MANM(+15.99)DTVAVC(+57.02)KK	13000	16	92	92	16	6022660	3	29.62	-	968930000000	18037776	-0.8	Q5WR01|KBX32_OPICA	Carbamidomethylation; Oxidation (M)	88 91 100 100 99 99 94 93 98 98 96 63 65 96 98 100	GFGC(+57.02)MANM(+15.99)DTVAVC(+57.02)KK	HCD
1	210707-MClass-21_B_amazonicus-MELD-LSM-R.raw	58990	ETGFGC(+57.02)MANMDVMGGC(+57.02)EK	21713	18	92	92	18	9973818	2	43.42	-	10909000000	19927507	-0.8	Q5WR01|KBX32_OPICA	Carbamidomethylation	69 60 75 84 99 100 99 99 98 97 99 99 99 99 98 95 95 99	ETGFGC(+57.02)MANMDVMGGC(+57.02)EK	HCD
1	210707-MClass-21_B_amazonicus-MELD-LSM-R.raw	7087	LQRAPAMVAHLK	8758	12	92	92	12	4455959	3	22.93	-	107320000000	13337651	0.5	tr|A0A1W7RA02|A0A1W7RA02_9SCOR		99 93 71 68 80 99 100 100 99 99 100 100	LQRAPAMVAHLK	HCD
1	210707-MClass-21_B_amazonicus-MELD-LSM-R.raw	34002	C(+57.02)GFAHC(+57.02)QLGGK	11220	11	92	92	11	6177761	2	26.65	-	2801700000	12335383	-0.5		Carbamidomethylation	90 78 95 98 98 92 88 96 95 94 90	C(+57.02)GFAHC(+57.02)QLGGK	HCD
1	210707-MClass-21_B_amazonicus-MELD-LSM-R.raw	33481	DAC(+57.02)TFPDLC(+57.02)K	15116	10	92	92	10	6137626	2	32.83	-	35528000000	12255107	-0.1		Carbamidomethylation	71 74 100 100 100 96 97 97 95 93	DAC(+57.02)TFPDLC(+57.02)K	HCD
1	210707-MClass-21_B_amazonicus-MELD-LSM-R.raw	37562	GFLGN(+.98)LWSGLTK	31373	12	92	92	12	6473462	2	59.46	-	190560000000	12926765	1.0		Deamidation (NQ)	76 86 100 99 99 99 98 98 86 95 95 76	GFLGN(+.98)LWSGLTK	HCD
1	210707-MClass-21_B_amazonicus-MELD-LSM-R.raw	59614	DPDC(+57.02)EPSLGGC(+57.02)C(+57.02)NN(+.98)GVC(+57.02)K	11141	18	92	92	18	10203827	2	26.52	-	14391000000	20387488	1.0		Carbamidomethylation; Deamidation (NQ)	65 54 82 91 100 100 100 100 99 97 97 95 94 95 95 97 99 100	DPDC(+57.02)EPSLGGC(+57.02)C(+57.02)NN(+.98)GVC(+57.02)K	HCD
1	210707-MClass-21_B_amazonicus-MELD-LSM-R.raw	3669	LVPSVVSGLTSSK	18079	13	92	92	13	4252498	3	37.65	-	304470000000	12727290	-1.0	tr|A0A1W7RAQ5|A0A1W7RAQ5_9SCOR		86 81 98 99 99 99 99 98 99 98 98 78 67	LVPSVVSGLTSSK	HCD
1	210707-MClass-21_B_amazonicus-MELD-LSM-R.raw	34111	LAQAHANLC(+57.02)LFDHDTK	13624	16	92	92	16	6186368	3	30.46	-	1163200000000	18528889	-0.1	tr|A0A1L4BJ71|A0A1L4BJ71_HEMLE	Carbamidomethylation	99 98 98 99 65 65 68 97 99 99 99 99 96 99 99 95	LAQAHANLC(+57.02)LFDHDTK	HCD
1	210707-MClass-21_B_amazonicus-MELD-LSM-R.raw	53090	YLPN(+.98)NC(+57.02)VSYC(+57.02)NER	10584	13	92	92	13	8453527	2	25.35	-	33711000000	16886924	-1.0		Deamidation (NQ); Carbamidomethylation	100 99 95 93 68 74 97 98 95 91 90 99 100	YLPN(+.98)NC(+57.02)VSYC(+57.02)NER	HCD
1	210707-MClass-21_B_amazonicus-MELD-LSM-R.raw	50721	M(+15.99)DMAC(+57.02)SMGMGSDFR	18399	14	92	92	14	8062897	2	34.80	-	31120000000	16105657	-0.5		Oxidation (M); Carbamidomethylation	66 78 91 100 100 99 97 98 96 91 92 97 96 92	M(+15.99)DMAC(+57.02)SMGMGSDFR	HCD
1	210707-MClass-21_B_amazonicus-MELD-LSM-R.raw	50720	M(+15.99)DMAC(+57.02)SMGMGSDFR	18399	14	92	92	14	8062897	2	36.74	-	360740000000	16105657	-0.5		Oxidation (M); Carbamidomethylation	66 78 91 100 100 99 97 98 96 91 92 97 96 92	M(+15.99)DMAC(+57.02)SMGMGSDFR	HCD
1	210707-MClass-21_B_amazonicus-MELD-LSM-R.raw	55785	FGGC(+57.02)M(+15.99)ANVN(+.98)MM(+15.99)GGC(+57.02)EK	10754	16	92	92	16	8983312	2	25.84	-	1923000000	17946504	-1.4		Carbamidomethylation; Oxidation (M); Deamidation (NQ)	51 51 97 98 99 99 98 98 98 97 98 98 98 99 97 99	FGGC(+57.02)M(+15.99)ANVN(+.98)MM(+15.99)GGC(+57.02)EK	HCD
1	210707-MClass-21_B_amazonicus-MELD-LSM-R.raw	4108	NWNQDKWYK	12442	9	92	92	9	4278717	3	28.55	-	30841000000	12805938	-0.4			92 95 92 87 84 88 94 97 100	NWNQDKWYK	HCD
1	210707-MClass-21_B_amazonicus-MELD-LSM-R.raw	54281	M(+15.99)AM(+15.99)STNDPPEC(+57.02)NNVK	8875	15	92	92	15	8703547	2	23.00	-	43618000000	17386960	-0.6		Oxidation (M); Carbamidomethylation	52 60 84 100 100 99 100 100 100 99 98 96 97 99 100	M(+15.99)AM(+15.99)STNDPPEC(+57.02)NNVK	HCD
1	210707-MClass-21_B_amazonicus-MELD-LSM-R.raw	1326	LWNGLSK	9848	7	92	92	7	4092312	2	24.62	-	603520000000	8164494	-1.9			99 99 99 97 98 85 68	LWNGLSK	HCD
1	210707-MClass-21_B_amazonicus-MELD-LSM-R.raw	55082	GC(+57.02)TYN(+.98)AN(+.98)AN(+.98)LVPSPMR	13039	16	92	92	16	8843864	2	29.44	-	119910000000	17667603	-1.2		Carbamidomethylation; Deamidation (NQ)	87 92 100 100 100 100 100 99 99 100 100 100 80 51 69 99	GC(+57.02)TYN(+.98)AN(+.98)AN(+.98)LVPSPMR	HCD
1	210707-MClass-21_B_amazonicus-MELD-LSM-R.raw	53090	YLPDNC(+57.02)VSYC(+57.02)NER	10467	13	92	92	13	8453527	2	25.35	-	33711000000	16886924	-1.0		Carbamidomethylation	98 97 92 93 88 97 97 96 92 91 69 89 100	YLPDNC(+57.02)VSYC(+57.02)NER	HCD
1	210707-MClass-21_B_amazonicus-MELD-LSM-R.raw	43910	LVTNM(+15.99)MHQAVHK	5803	12	92	92	12	7128604	2	15.76	-	1187900000000	14237065	-0.3		Oxidation (M)	98 97 88 85 88 81 87 94 95 98 98 96	LVTNM(+15.99)MHQAVHK	HCD
1	210707-MClass-21_B_amazonicus-MELD-LSM-R.raw	52472	C(+57.02)TGNASNSQ(+.98)C(+57.02)LYC(+57.02)K	7831	14	92	92	14	8323303	2	21.34	-	457830000000	16626436	1.5		Carbamidomethylation; Deamidation (NQ)	91 93 100 100 100 100 100 99 100 99 72 57 81 99	C(+57.02)TGNASNSQ(+.98)C(+57.02)LYC(+57.02)K	HCD
1	210707-MClass-21_B_amazonicus-MELD-LSM-R.raw	14875	LC(+57.02)ETSTKELLER	8225	12	92	92	12	4935891	3	21.94	-	6275400000	14777446	0.5		Carbamidomethylation	99 99 99 98 97 96 96 98 94 91 67 72	LC(+57.02)ETSTKELLER	HCD
1	210707-MClass-21_B_amazonicus-MELD-LSM-R.raw	46720	YVHALVN(+.98)SLPGVPK	19607	14	92	92	14	7479196	2	39.81	-	3221900000000	14938242	0.3		Deamidation (NQ)	86 89 100 100 100 100 99 98 98 79 66 82 98 94	YVHALVN(+.98)SLPGVPK	HCD
1	210707-MClass-21_B_amazonicus-MELD-LSM-R.raw	54279	MDMAC(+57.02)SMGM(+15.99)GSDFRK	12860	15	92	92	15	8703379	2	28.98	-	84033000000	17386606	0.3		Carbamidomethylation; Oxidation (M)	85 98 99 99 99 96 86 88 91 87 80 94 92 91 97	MDMAC(+57.02)SMGM(+15.99)GSDFRK	HCD
1	210707-MClass-21_B_amazonicus-MELD-LSM-R.raw	1975	LFPHWK	13339	6	92	92	6	4142311	2	30.13	-	37455000000	8264490	-1.5			98 98 99 97 78 82	LFPHWK	HCD
1	210707-MClass-21_B_amazonicus-MELD-LSM-R.raw	18968	NEGHWADQMGPGKK	6137	14	92	92	14	5189095	3	18.58	-	25293000000	15537046	1.4			59 80 99 99 99 96 98 95 97 98 95 92 91 90	NEGHWADQMGPGKK	HCD
1	210707-MClass-21_B_amazonicus-MELD-LSM-R.raw	25169	NGVVAWLLNK	24542	10	92	92	10	5573250	2	47.97	-	231790000000	11126343	1.0			59 68 96 100 100 100 100 100 99 100	NGVVAWLLNK	HCD
1	210707-MClass-21_B_amazonicus-MELD-LSM-R.raw	29334	VLPSVVSGVPSK	18062	12	92	92	12	5848505	2	37.55	-	23645000000	11676863	0.1	tr|A0A1W7RAQ5|A0A1W7RAQ5_9SCOR		97 98 99 99 99 99 98 91 68 67 94 93	VLPSVVSGVPSK	HCD
1	210707-MClass-21_B_amazonicus-MELD-LSM-R.raw	56430	FGGC(+57.02)MANVN(+.98)MMGGC(+57.02)EGK	19707	17	92	92	17	9108464	2	40.14	-	3922700000	18196821	-2.1		Carbamidomethylation; Deamidation (NQ)	82 63 83 94 100 100 99 99 99 99 99 99 98 97 73 80 99	FGGC(+57.02)MANVN(+.98)MMGGC(+57.02)EGK	HCD
1	210707-MClass-21_B_amazonicus-MELD-LSM-R.raw	55412	FGGC(+57.02)MANM(+15.99)DVMGGC(+57.02)EK	20265	16	92	92	16	8903334	2	38.04	-	1336100000000	17786555	-1.9	Q5WR01|KBX32_OPICA	Carbamidomethylation; Oxidation (M)	61 63 82 93 100 100 98 98 99 99 98 98 97 97 91 99	FGGC(+57.02)MANM(+15.99)DVMGGC(+57.02)EK	HCD
1	210707-MClass-21_B_amazonicus-MELD-LSM-R.raw	50949	LLEDYNAGAEPLC(+57.02)R	14887	14	92	92	14	8108866	2	32.56	-	78946000000	16197612	-1.6		Carbamidomethylation	99 99 100 100 100 100 100 98 98 99 50 54 93 98	LLEDYNAGAEPLC(+57.02)R	HCD
1	210707-MClass-21_B_amazonicus-MELD-LSM-R.raw	53986	SVDNTQSLC(+57.02)GGFLLSK	18944	16	92	92	16	8634264	2	38.80	-	42941000000	17248403	-1.2	tr|A0AAD4GWH1|A0AAD4GWH1_ASPNN	Carbamidomethylation	71 72 96 86 99 99 100 100 100 98 76 82 99 100 99 96	SVDNTQSLC(+57.02)GGFLLSK	HCD
1	210707-MClass-21_B_amazonicus-MELD-LSM-R.raw	43911	LVTNM(+15.99)MHQAVHK	3528	12	92	92	12	7128605	2	12.70	-	1172800000000	14237065	-0.1		Oxidation (M)	99 97 77 78 92 86 91 95 97 99 98 96	LVTNM(+15.99)MHQAVHK	HCD
1	210707-MClass-21_B_amazonicus-MELD-LSM-R.raw	1673	KC(+57.02)FC(+57.02)VFNKDTLGR	13620	13	92	92	13	4119553	4	30.52	-	37047000000	16437913	0.4		Carbamidomethylation	67 67 81 97 99 99 97 99 100 97 95 99 100	KC(+57.02)FC(+57.02)VFNKDTLGR	HCD
1	210707-MClass-21_B_amazonicus-MELD-LSM-R.raw	-	LGLGVPWDGLK	27550	11	92	92	11	5778315	2	52.96	-	0	11536494	-0.9			89 93 100 99 82 81 99 99 91 90 89	LGLGVPWDGLK	HCD
1	210707-MClass-21_B_amazonicus-MELD-LSM-R.raw	51926	HC(+57.02)SLNFDN(+.98)EKKVC(+57.02)NYADQVK	19596	20	92	92	20	8240388	3	40.10	-	192410000000	24691052	-4.3	tr|A0A1W7RB11|A0A1W7RB11_9SCOR	Carbamidomethylation; Deamidation (NQ)	61 73 96 98 97 98 97 97 98 95 94 93 90 89 91 93 96 92 90 100	HC(+57.02)SLNFDN(+.98)EKKVC(+57.02)NYADQVK	HCD
1	210707-MClass-21_B_amazonicus-MELD-LSM-R.raw	23785	FC(+57.02)VFNKDTLGEC(+57.02)R	16108	13	92	92	13	5492545	3	34.52	-	625530000000	16447388	1.8		Carbamidomethylation	100 100 100 99 98 99 100 99 99 84 52 69 98	FC(+57.02)VFNKDTLGEC(+57.02)R	HCD
1	210707-MClass-21_B_amazonicus-MELD-LSM-R.raw	18879	LALSFEDLK	23707	9	92	92	9	5182898	2	46.74	-	61838000000	10345647	0.3			81 82 99 98 95 95 95 91 90	LALSFEDLK	HCD
1	210707-MClass-21_B_amazonicus-MELD-LSM-R.raw	23600	GFGC(+57.02)MANVDMMGGC(+57.02)KEHC(+57.02)K	14568	19	92	92	19	5479677	4	32.07	-	468570000000	21878450	-1.5	Q5WR03|KBX31_OPICA:Q5WQZ7|KBX33_OPICA	Carbamidomethylation	62 73 86 95 100 100 100 100 100 100 100 98 94 89 89 96 97 91 79	GFGC(+57.02)MANVDMMGGC(+57.02)KEHC(+57.02)K	HCD
1	210707-MClass-21_B_amazonicus-MELD-LSM-R.raw	-	VLPSVVSGLTSSK	18656	13	92	92	13	6373717	2	38.47	-	0	12727290	-0.1	tr|A0A1W7RAQ5|A0A1W7RAQ5_9SCOR		99 98 99 98 98 98 94 90 92 90 93 76 71	VLPSVVSGLTSSK	HCD
1	210707-MClass-21_B_amazonicus-MELD-LSM-R.raw	42841	KVLPSVVSGLTSSK	14885	14	92	92	14	7014181	2	32.56	-	173470000000	14008237	-1.5	tr|A0A1W7RAQ5|A0A1W7RAQ5_9SCOR		99 100 100 98 95 98 98 96 63 69 95 99 96 79	KVLPSVVSGLTSSK	HCD
1	210707-MClass-21_B_amazonicus-MELD-LSM-R.raw	19884	DATYGKC(+57.02)VNNLC(+57.02)R	6772	13	92	92	13	5242405	3	19.60	-	3962700000	15697029	-2.1		Carbamidomethylation	56 52 99 100 99 99 99 99 98 97 98 99 98	DATYGKC(+57.02)VNNLC(+57.02)R	HCD
1	210707-MClass-21_B_amazonicus-MELD-LSM-R.raw	25371	TLSQGDVVAAR	6642	11	92	92	11	5588046	2	19.36	-	5707300000	11155935	1.1			93 93 99 95 82 91 95 92 92 90 89	TLSQGDVVAAR	HCD
1	210707-MClass-21_B_amazonicus-MELD-LSM-R.raw	51926	C(+57.02)HSLNFDWWKVC(+57.02)NYADQVK	19711	19	92	92	19	8240388	3	40.10	-	192410000000	24690994	-1.9		Carbamidomethylation	93 87 98 100 99 99 99 76 68 93 96 96 92 93 91 93 88 84 99	C(+57.02)HSLNFDWWKVC(+57.02)NYADQVK	HCD
1	210707-MClass-21_B_amazonicus-MELD-LSM-R.raw	52706	NYDDN(+.98)YNADLALLR	22382	14	92	92	14	8358897	2	44.48	-	3535900000	16697583	3.9		Deamidation (NQ)	49 57 99 100 99 99 97 98 99 99 99 99 99 94	NYDDN(+.98)YNADLALLR	HCD
1	210707-MClass-21_B_amazonicus-MELD-LSM-R.raw	7028	C(+57.02)LQDLADKTEDADKR	7742	15	92	92	15	4452140	4	21.28	-	407270000000	17768311	-2.4		Carbamidomethylation	88 85 96 99 100 99 99 96 88 91 89 84 78 91 96	C(+57.02)LQDLADKTEDADKR	HCD
1	210707-MClass-21_B_amazonicus-MELD-LSM-R.raw	14729	KLGC(+57.02)FAHC(+57.02)QLGGK	8720	13	92	92	13	4925782	3	22.60	-	17138000000	14747173	-3.1		Carbamidomethylation	99 99 96 72 78 98 95 93 90 93 95 95 92	KLGC(+57.02)FAHC(+57.02)QLGGK	HCD
1	210707-MClass-21_B_amazonicus-MELD-LSM-R.raw	40671	VAKM(+15.99)DMAC(+57.02)SMGMGSDKFR	10972	18	92	92	18	6799611	3	25.64	-	71022000000	20368611	0.2		Oxidation (M); Carbamidomethylation	98 98 98 97 96 87 95 100 100 100 99 97 97 91 93 85 50 74	VAKM(+15.99)DMAC(+57.02)SMGMGSDKFR	HCD
1	210707-MClass-21_B_amazonicus-MELD-LSM-R.raw	17268	SN(+.98)VLAHFPK	16548	9	92	92	9	5072753	2	35.16	-	33977000000	10125341	1.8		Deamidation (NQ)	98 99 100 100 100 97 71 67 96	SN(+.98)VLAHFPK	HCD
1	210707-MClass-21_B_amazonicus-MELD-LSM-R.raw	-	MDMAC(+57.02)SMGMSGDFR	19678	14	92	92	14	7982923	2	40.11	-	0	15945706	-0.3		Carbamidomethylation	94 99 100 100 100 100 99 99 95 59 55 97 96 94	MDMAC(+57.02)SMGMSGDFR	HCD
1	210707-MClass-21_B_amazonicus-MELD-LSM-R.raw	19402	LQ(+.98)FLNRGNVASSQK	11435	14	92	92	14	5216146	3	26.96	-	365620000000	15618213	0.5		Deamidation (NQ)	100 100 100 99 91 83 52 68 98 98 99 99 99 100	LQ(+.98)FLNRGNVASSQK	HCD
1	210707-MClass-21_B_amazonicus-MELD-LSM-R.raw	17330	VAAPADLTEK	11409	10	92	92	10	5077766	2	26.71	-	204570000000	10135393	-0.7			68 82 100 98 95 94 96 95 97 93	VAAPADLTEK	HCD
1	210707-MClass-21_B_amazonicus-MELD-LSM-R.raw	8131	DAC(+57.02)TFPDLKC(+57.02)K	11396	11	92	92	11	4522100	3	26.78	-	103040000000	13536057	1.7		Carbamidomethylation	80 65 99 99 99 97 98 96 91 89 98	DAC(+57.02)TFPDLKC(+57.02)K	HCD
1	210707-MClass-21_B_amazonicus-MELD-LSM-R.raw	52201	FGNSSSGSAGLLNYQR	15295	16	92	92	16	8293983	2	33.18	-	12067000000	16567856	-2.2			60 54 73 93 100 100 100 100 100 99 99 99 98 98 99 100	FGNSSSGSAGLLNYQR	HCD
1	210707-MClass-21_B_amazonicus-MELD-LSM-R.raw	55784	GFGC(+57.02)MANVN(+.98)M(+15.99)M(+15.99)GGC(+57.02)EK	11979	16	92	92	16	8983291	2	27.91	-	4754900000	17946504	-3.8		Carbamidomethylation; Deamidation (NQ); Oxidation (M)	62 70 81 91 99 100 98 99 99 99 98 96 90 94 95 99	GFGC(+57.02)MANVN(+.98)M(+15.99)M(+15.99)GGC(+57.02)EK	HCD
[truncated: 7,423 more rows]

## Sheet: filter
Summary Filter
De novo score(%)	0.5
De novo only -10lgP	34.5
Peptide -10lgP	34.5
PTM Ascore	0.0
Protein -10lgP	20.0
[truncated: 19 more rows]

## Sheet: protein-peptides
Protein Group	Protein ID	Protein Accession	Peptide	Unique	-10lgP	Mass	Length	ppm	m/z	z	RT	Area B_amazonicus	Fraction	Scan	Source File	#Feature	#Feature B_amazonicus	Start	End	PTM	AScore	Found By
[truncated: 53 more rows]
