# Supplementary material for: Pioneering Comparative Proteomic and Enzymatic Profiling of Amazonian Scorpion Venoms Enables the Isolation of Their First α-Ktx, Metalloprotease, and Phospholipase A2
Source: Toxins (Basel). 2025 Aug 15;17(8):411. doi: 10.3390/toxins17080411 (PMC12390242; doi:10.3390/toxins17080411)
Supplement: Supplementary file 1 [file toxins-17-00411-s001.zip › Supplementary material_File S2/S2.Compare result_TmetuV.xlsx]

## Sheet: Data
Protein Group	Protein ID	Accession	-10lgP	Coverage (%)	Coverage (%) Sample 1	Area Sample 1	#Peptides	#Unique	#Spec Sample 1	PTM			Avg. Mass	Description	Class
1	3	tr|A0A1E1WVV4|A0A1E1WVV4_TITOB	278.09	59	59	8.887E9	44	44	163	Carbamidomethylation	Deamidation (NQ)		9994	Putative potassium channel toxin OS=Tityus obscurus OX=1221240 PE=4 SV=1	K+ channel toxins	regulatory activity
4	16	P0DQU6|SCX_TITME	254.52	78	78	2.6791E8	23	12	105	Carbamidomethylation	Oxidation (M)	Deamidation (NQ)	7804	Sodium channel toxin OS=Tityus metuendus OX=2203750 PE=1 SV=1	Na+ channel toxins	Inhibitor activity	knottin
6	6	P60212|SCX2_TITOB	242.20	75	75	1.1406E9	27	25	97	Carbamidomethylation	Oxidation (M)	Deamidation (NQ)	9832	Alpha-toxin To2 OS=Tityus obscurus OX=1221240 PE=1 SV=3	Na+ channel toxins	Inhibitor activity / regulatory activity	knottin
6	7	P0DQU7|SCX2_TITME	242.20	100	100	1.1406E9	27	25	97	Carbamidomethylation	Oxidation (M)	Deamidation (NQ)	7327	Sodium channel toxin 2 OS=Tityus metuendus OX=2203750 PE=1 SV=1	Na+ channel toxins	Inhibitor activity	knottin
10	8	H1ZZI4|SCX15_TITOB	242.10	66	66	6.5485E8	38	37	71	Carbamidomethylation	Deamidation (NQ)		9230	Toxin To15 OS=Tityus obscurus OX=1221240 PE=2 SV=1	Na+ channel toxins	Inhibitor activity	knottin
9	1	tr|A0A1E1WWE3|A0A1E1WWE3_TITOB	220.88	71	71	8.069E8	29	22	73	Carbamidomethylation	Oxidation (M)		9900	Putative sodium channel toxin OS=Tityus obscurus OX=1221240 PE=4 SV=1	Na+ channel toxins	Inhibitor activity	knottin
2	136	tr|A0A1E1WWD3|A0A1E1WWD3_TITOB	219.40	24	24	1.9785E9	21	14	132				11661	Putative venom toxin OS=Tityus obscurus OX=1221240 PE=4 SV=1	Uncharacterized protein
3	11	P60213|SCX3_TITOB	210.94	66	66	9.5741E8	28	5	95	Carbamidomethylation	Oxidation (M)	Deamidation (NQ)	9903	Toxin To3 OS=Tityus obscurus OX=1221240 PE=1 SV=3	Na+ channel toxins	Inhibitor activity	knottin
5	10	P84688|SCX7_TITOB	207.79	69	69	1.457E9	21	13	96	Carbamidomethylation	Oxidation (M)	Deamidation (NQ)	9237	Toxin To7 OS=Tityus obscurus OX=1221240 PE=1 SV=2	Na+ channel toxins	Inhibitor activity	knottin
12	85	tr|A0A1E1WVP6|A0A1E1WVP6_TITOB	200.78	55	55	1.191E9	16	16	67	Carbamidomethylation	Deamidation (NQ)		7302	Putative potassium channel toxin OS=Tityus obscurus OX=1221240 PE=4 SV=1	K+ channel toxins	Not much information
12	86	P0DQU5|KA212_TITME	200.78	100	100	1.191E9	16	16	67	Carbamidomethylation	Deamidation (NQ)		4010	Potassium channel toxin OS=Tityus metuendus OX=2203750 PE=1 SV=1	K+ channel toxins	regulatory activity
11	13	tr|A0A1E1WVU0|A0A1E1WVU0_TITOB	200.29	61	61	9.8178E8	18	18	66	Carbamidomethylation	Oxidation (M)	Deamidation (NQ)	9716	Putative potassium channel toxin OS=Tityus obscurus OX=1221240 PE=4 SV=1	K+ channel toxins	regulatory activity
18	2	H1ZZI1|SCX12_TITOB	196.70	73	73	3.4634E8	16	16	35	Carbamidomethylation	Oxidation (M)		9417	Toxin To12 OS=Tityus obscurus OX=1221240 PE=2 SV=1	Na+ channel toxins	Inhibitor activity	knottin
19	61	P0DL22|NDBX_TITPA	196.04	84	84	4.9004E7	18	11	52				2701	Toxin Tpa3 OS=Tityus pachyurus OX=288781 PE=1 SV=1	Uncharacterized protein
14	15	P84685|SCX6_TITOB	195.80	59	59	2.2679E8	19	4	55	Carbamidomethylation	Oxidation (M)	Deamidation (NQ)	9385	Toxin To6 OS=Tityus obscurus OX=1221240 PE=1 SV=2	Na+ channel toxins	Inhibitor activity / regulatory activity	knottin
20	57	tr|A0A1E1WVU5|A0A1E1WVU5_TITOB	190.69	57	57	2.1252E8	14	13	42	Carbamidomethylation			6863	Putative potassium channel toxin OS=Tityus obscurus OX=1221240 PE=4 SV=1	K+ channel toxins	Not much information
21	4	P60214|SCX1_TITOB	186.11	65	65	1.8524E8	22	14	41	Carbamidomethylation	Oxidation (M)	Deamidation (NQ)	10008	Beta-mammal/insect toxin To1 OS=Tityus obscurus OX=1221240 PE=1 SV=2	Na+ channel toxins	Inhibitor activity	knottin
34	79	tr|A0A1E1WVW2|A0A1E1WVW2_TITOB	175.86	35	35	6.8663E7	12	12	19	Carbamidomethylation			6989	Putative potassium channel toxin OS=Tityus obscurus OX=1221240 PE=4 SV=1	K+ channel toxins
26	93	tr|A0A1E1WW03|A0A1E1WW03_TITOB	175.17	50	50	6.859E7	11	7	30	Carbamidomethylation			9273	Putative sodium channel toxin OS=Tityus obscurus OX=1221240 PE=4 SV=1	K+ channel toxins	Inhibitor activity	knottin
28	63	H1ZZH8|SCX9_TITOB	171.49	54	54	2.6467E7	12	5	27	Carbamidomethylation			9401	Toxin To9 OS=Tityus obscurus OX=1221240 PE=2 SV=1	Na+ channel toxins	Inhibitor activity	knottin
16	33	tr|A0A1E1WVW4|A0A1E1WVW4_TITOB	171.15	57	57	3.4471E8	18	5	50	Carbamidomethylation	Oxidation (M)	Deamidation (NQ)	9795	Putative sodium channel toxin OS=Tityus obscurus OX=1221240 PE=4 SV=1	Na+ channel toxins	Inhibitor activity	knottin
30	72	tr|A0A1E1WW26|A0A1E1WW26_TITOB	168.23	36	36	2.2057E6	11	1	21	Carbamidomethylation	Oxidation (M)		9295	Putative sodium channel toxin OS=Tityus obscurus OX=1221240 PE=4 SV=1	Na+ channel toxins	Inhibitor activity	knottin
23	17	tr|A0A7L4XS62|A0A7L4XS62_9SCOR	164.76	59	59	6.5385E8	16	9	30	Carbamidomethylation	Oxidation (M)	Deamidation (NQ)	8259	Neurotoxin Tpe1 (Fragment) OS=Tityus perijanensis OX=288782 PE=2 SV=1	Na+ channel toxins	Inhibitor activity	knottin
25	5	P84693|SCX5_TITOB	160.62	74	74	2.0196E8	13	13	26	Carbamidomethylation			9310	Toxin To5 OS=Tityus obscurus OX=1221240 PE=1 SV=2	Na+ channel toxins	Inhibitor activity	knottin
17	58	tr|A0A1E1WW12|A0A1E1WW12_TITOB	156.23	58	58	1.8308E8	11	2	50	Carbamidomethylation	Deamidation (NQ)		7716	Putative sodium channel toxin (Fragment) OS=Tityus obscurus OX=1221240 PE=4 SV=1	Na+ channel toxins	Inhibitor activity	knottin
15	21	tr|A0A1E1WVS3|A0A1E1WVS3_TITOB	154.22	67	67	7.9564E7	11	1	43	Carbamidomethylation	Oxidation (M)	Deamidation (NQ)	9107	Putative sodium channel toxin OS=Tityus obscurus OX=1221240 PE=4 SV=1	Na+ channel toxins	Inhibitor activity	knottin
27	18	tr|A0A1E1WVT2|A0A1E1WVT2_TITOB	143.50	56	56	1.1755E6	10	1	25	Carbamidomethylation	Deamidation (NQ)		9668	Putative sodium channel toxin OS=Tityus obscurus OX=1221240 PE=4 SV=1	Na+ channel toxins	Inhibitor activity	knottin
29	19	tr|A0A7L4XT27|A0A7L4XT27_TITPA	134.14	67	67	1.0947E7	9	1	22	Carbamidomethylation	Deamidation (NQ)		8045	Neurotoxin TpaP6 (Fragment) OS=Tityus pachyurus OX=288781 PE=2 SV=1	Na+ channel toxins	Inhibitor activity	knottin
33	137	C0HLM0|SCX2_TITMA	131.66	28	28	4.4403E6	4	1	17	Carbamidomethylation			7830	Toxin Tma2 OS=Tityus macrochirus OX=2599738 PE=1 SV=1	Na+ channel toxins	Inhibitor activity	knottin
35	102	C0HLM1|SCX3_TITMA	125.28	23	23	1.1135E7	3	1	15	Carbamidomethylation			7836	Toxin Tma3 OS=Tityus macrochirus OX=2599738 PE=1 SV=1	Na+ channel toxins	Inhibitor activity	knottin
43	59	tr|A0A2I9LNW3|A0A2I9LNW3_9SCOR	120.25	6	6	2.9282E7	3	3	7	Carbamidomethylation			44206	Cysteine-rich secretory protein OS=Centruroides hentzi OX=88313 PE=4 SV=1	Cysteine-rich venom proteins
40	181	tr|A0A1E1WVZ4|A0A1E1WVZ4_TITOB	117.77	27	27	2.4023E8	3	3	11	Carbamidomethylation			7197	Putative potassium channel toxin OS=Tityus obscurus OX=1221240 PE=4 SV=1	K+ channel toxins	Not much information
38	22	tr|A0A2I9LNV7|A0A2I9LNV7_9SCOR	108.94	14	14	2.1089E7	5	5	5	Carbamidomethylation			47346	Cysteine-rich secretory protein OS=Centruroides hentzi OX=88313 PE=4 SV=1	Cysteine-rich venom proteins
37	87	P60215|SCX4_TITOB	108.64	29	29	7.5762E6	3	1	6	Carbamidomethylation	Oxidation (M)		10084	Beta-toxin To4 OS=Tityus obscurus OX=1221240 PE=1 SV=2	Na+ channel toxins	Inhibitor activity	knottin
45	23	tr|A0A2I9LP22|A0A2I9LP22_9SCOR	97.79	7	7	1.7919E6	5	1	6				72052	Hemocyanin AA6 chain OS=Centruroides hentzi OX=88313 PE=4 SV=1	Cellular components
44	134	H1ZZI2|SCX13_TITOB	94.64	27	27	8.0593E7	3	3	5	Carbamidomethylation			10112	Sodium channel toxin To13 OS=Tityus obscurus OX=1221240 PE=3 SV=1	Na+ channel toxins	Inhibitor activity	knottin
55	140	P0C1X6|KA183_TITDI	92.63	35	35	8.859E5	3	2	3	Carbamidomethylation			6633	Potassium channel toxin alpha-KTx 18.3 OS=Tityus discrepans OX=57059 PE=1 SV=2	K+ channel toxins
60	83	tr|A0A1E1WWC7|A0A1E1WWC7_TITOB	79.75	9	9	2.1338E7	1	1	1	Carbamidomethylation			10498	Putative sodium channel toxin OS=Tityus obscurus OX=1221240 PE=4 SV=1	K+ channel toxins	regulatory activity
47	113	C9X4K3|SCNA5_TITDI	76.38	23	23	8.8031E6	2	1	3	Carbamidomethylation			9382	Toxin TdNa5 OS=Tityus discrepans OX=57059 PE=3 SV=1	Na+ channel toxins	Inhibitor activity	knottin
47	114	P0CF39|AMP1_TITDI	76.38	31	31	8.8031E6	2	1	3	Carbamidomethylation			6928	Bactridin-1 OS=Tityus discrepans OX=57059 PE=1 SV=1	Na+ channel toxins	Inhibitor activity	knottin	show antimicrobial activity + not toxic to mice
52	204	P60210|KAX44_TITOB	76.18	73	73	1.1359E7	3	3	5	Carbamidomethylation			3878	Potassium channel toxin alpha-KTx 4.4 OS=Tityus obscurus OX=1221240 PE=1 SV=1	K+ channel toxins	Inhibitor activity	knottin
61	142	tr|A0A7L4XT23|A0A7L4XT23_TYTAS	62.90	15	15	3.7862E7	2	1	2	Carbamidomethylation			8163	Neurotoxin Tas2 (Fragment) OS=Tityus asthenes OX=2052327 PE=2 SV=1	Na+ channel toxins	Inhibitor activity	knottin
48	175	P46066|SCXV_CENSC	61.27	24	24	1.4095E8	1	1	7	Carbamidomethylation	Deamidation (NQ)		7076	Alpha-toxin CsE5 OS=Centruroides sculpturatus OX=218467 PE=1 SV=1	Na+ channel toxins	Inhibitor activity	knottin
57	178	tr|A0A1E1WVV5|A0A1E1WVV5_TITOB	50.11	23	23	1.6886E7	1	1	4	Carbamidomethylation			7194	Putative potassium channel toxin OS=Tityus obscurus OX=1221240 PE=4 SV=1	K+ channel toxins		knottin
79	196	P59925|KAX43_TITDI	46.45	49	49	1.2601E6	1	1	1	Carbamidomethylation			3826	Potassium channel toxin alpha-KTx 4.3 OS=Tityus discrepans OX=57059 PE=1 SV=1	K+ channel toxins	Inhibitor activity / regulatory activity	knottin
42	183	P60211|KA181_TITOB	44.38	21	21	4.3229E7	1	1	10	Carbamidomethylation	Oxidation (M)		6530	Potassium channel toxin alpha-KTx 18.1 OS=Tityus obscurus OX=1221240 PE=1 SV=2	K+ channel toxins	Inhibitor activity
85	233	tr|A0A2I9LNZ4|A0A2I9LNZ4_9SCOR	35.13	9	9	1.225E6	1	1	1	Carbamidomethylation			14778	Fatty acid binding protein OS=Centruroides hentzi OX=88313 PE=3 SV=1	Cellular components
81	211	tr|A0A2I9LNV1|A0A2I9LNV1_9SCOR	34.90	18	18	9.0895E5	1	1	1	Carbamidomethylation			7868	Chitinase OS=Centruroides hentzi OX=88313 PE=4 SV=1	Cellular components
62	226	tr|T1E7N5|T1E7N5_9SCOR	34.62	9	9	5.4667E6	1	1	1	Carbamidomethylation			10870	CSab-Iso-1 OS=Isometroides vescus OX=1330405 PE=2 SV=1	Na+ channel toxins	Inhibitor activity	knottin
62	227	tr|T1DPB0|T1DPB0_9SCOR	34.62	9	9	5.4667E6	1	1	1	Carbamidomethylation			10856	CSab-Iso-2 OS=Isometroides vescus OX=1330405 PE=2 SV=1	Na+ channel toxins	Inhibitor activity	knottin
86	187	tr|A0AA49QCE7|A0AA49QCE7_9SCOR	34.55	11	11	1.3425E6	1	1	1	Carbamidomethylation			8361	NaTx OS=Tityus melici OX=3026321 PE=2 SV=1	Na+ channel toxins
86	186	A0A7S8MU59|SCX18_TITSE	34.55	11	11	1.3425E6	1	1	1	Carbamidomethylation			8361	Putative sodium channel toxin Ts18 OS=Tityus serrulatus OX=6887 PE=3 SV=1	Na+ channel toxins	regulatory activity

## Sheet: de novo only peptides
Fraction	Source File	Feature	Peptide	Scan	Tag Length	Denovo Score	ALC (%)	length	m/z	z	RT	Predict RT	Area	Mass	ppm	Accession	PTM	local confidence (%)	tag (>=0%)	mode
2	210707-MClass-21_T_methendus-MELD-LSM-R.raw	21657	C(+57.02)C(+57.02)FEHDC(+57.02)C(+57.02)YAK	5818	11	99	99	11	5171838	3	17.35	-	806830000000	15485254	2.8		Carbamidomethylation	100 100 100 100 100 100 100 100 100 100 100	C(+57.02)C(+57.02)FEHDC(+57.02)C(+57.02)YAK	HCD
2	210707-MClass-21_T_methendus-MELD-LSM-R.raw	61465	C(+57.02)C(+57.02)FEHDC(+57.02)C(+57.02)YAK	5837	11	99	99	11	7752698	2	17.35	-	258320000000	15485254	-0.3		Carbamidomethylation	100 100 100 100 100 100 100 100 100 100 100	C(+57.02)C(+57.02)FEHDC(+57.02)C(+57.02)YAK	HCD
2	210707-MClass-21_T_methendus-MELD-LSM-R.raw	74666	WYYSC(+57.02)YC(+57.02)YDVAPGTK	21180	15	99	99	15	9669011	2	41.67	-	217640000000	19317859	0.9	P60212|SCX2_TITOB:P0DQU7|SCX2_TITME:H1ZZI4|SCX15_TITOB:tr|A0A1E1WWE3|A0A1E1WWE3_TITOB:P84688|SCX7_TITOB:P84685|SCX6_TITOB:tr|A0A1E1WW26|A0A1E1WW26_TITOB:tr|A0A1E1WW12|A0A1E1WW12_TITOB:tr|A0A1E1WVS3|A0A1E1WVS3_TITOB:C0HLM0|SCX2_TITMA:C0HLM1|SCX3_TITMA:P46066|SCXV_CENSC	Carbamidomethylation	100 100 100 100 100 100 100 100 100 100 100 100 99 100 100	WYYSC(+57.02)YC(+57.02)YDVAPGTK	HCD
2	210707-MClass-21_T_methendus-MELD-LSM-R.raw	21657	C(+57.02)C(+57.02)FEHDC(+57.02)C(+57.02)YAK	5925	11	99	99	11	5171838	3	17.35	-	806830000000	15485254	2.8		Carbamidomethylation	100 100 100 100 100 100 100 99 99 100 100	C(+57.02)C(+57.02)FEHDC(+57.02)C(+57.02)YAK	HCD
2	210707-MClass-21_T_methendus-MELD-LSM-R.raw	19965	C(+57.02)SLDC(+57.02)AYK	6864	8	99	99	8	5087136	2	18.94	-	17223000000	10154103	2.3		Carbamidomethylation	100 100 100 100 100 100 100 100	C(+57.02)SLDC(+57.02)AYK	HCD
2	210707-MClass-21_T_methendus-MELD-LSM-R.raw	63576	YSC(+57.02)YC(+57.02)YDVAPGTK	12410	13	99	99	13	7923297	2	27.68	-	499970000000	15826431	1.1	P60212|SCX2_TITOB:P0DQU7|SCX2_TITME:H1ZZI4|SCX15_TITOB:tr|A0A1E1WWE3|A0A1E1WWE3_TITOB:P84688|SCX7_TITOB:P84685|SCX6_TITOB:tr|A0A1E1WW26|A0A1E1WW26_TITOB:tr|A0A1E1WW12|A0A1E1WW12_TITOB:tr|A0A1E1WVS3|A0A1E1WVS3_TITOB:C0HLM0|SCX2_TITMA:C0HLM1|SCX3_TITMA:P46066|SCXV_CENSC	Carbamidomethylation	100 100 100 100 100 100 100 100 100 99 99 100 100	YSC(+57.02)YC(+57.02)YDVAPGTK	HCD
2	210707-MClass-21_T_methendus-MELD-LSM-R.raw	58850	C(+57.02)C(+57.02)FVHDC(+57.02)C(+57.02)YGK	7368	11	99	99	11	7532751	2	19.74	-	2050100000000	15045356	0.0		Carbamidomethylation	100 100 100 100 100 100 100 100 100 100 98	C(+57.02)C(+57.02)FVHDC(+57.02)C(+57.02)YGK	HCD
2	210707-MClass-21_T_methendus-MELD-LSM-R.raw	58850	C(+57.02)C(+57.02)FVHDC(+57.02)C(+57.02)YGK	7485	11	99	99	11	7532751	2	19.74	-	2050100000000	15045356	0.0		Carbamidomethylation	100 100 100 100 100 100 100 100 100 100 98	C(+57.02)C(+57.02)FVHDC(+57.02)C(+57.02)YGK	HCD
2	210707-MClass-21_T_methendus-MELD-LSM-R.raw	18600	C(+57.02)C(+57.02)FVHDC(+57.02)C(+57.02)YGK	7342	11	99	99	11	5025208	3	19.74	-	5013500000000	15045356	3.2		Carbamidomethylation	100 100 100 100 100 100 100 100 100 100 97	C(+57.02)C(+57.02)FVHDC(+57.02)C(+57.02)YGK	HCD
2	210707-MClass-21_T_methendus-MELD-LSM-R.raw	56510	LMNSN(+.98)Q(+.98)LLDFHK	17794	12	99	99	12	7313561	2	36.23	-	158710000000	14606970	0.5		Deamidation (NQ)	99 99 100 100 100 100 100 100 100 100 99 100	LMNSN(+.98)Q(+.98)LLDFHK	HCD
2	210707-MClass-21_T_methendus-MELD-LSM-R.raw	9788	C(+57.02)EFGLC(+57.02)K	9774	7	99	99	7	4571981	2	23.42	-	136570000000	9123834	-1.8	tr|A0A2I9LNV7|A0A2I9LNV7_9SCOR	Carbamidomethylation	99 100 100 99 100 100 100	C(+57.02)EFGLC(+57.02)K	HCD
2	210707-MClass-21_T_methendus-MELD-LSM-R.raw	74666	WYYSC(+57.02)YC(+57.02)YDVAPGTK	21070	15	99	99	15	9669011	2	41.67	-	217640000000	19317859	0.9	P60212|SCX2_TITOB:P0DQU7|SCX2_TITME:H1ZZI4|SCX15_TITOB:tr|A0A1E1WWE3|A0A1E1WWE3_TITOB:P84688|SCX7_TITOB:P84685|SCX6_TITOB:tr|A0A1E1WW26|A0A1E1WW26_TITOB:tr|A0A1E1WW12|A0A1E1WW12_TITOB:tr|A0A1E1WVS3|A0A1E1WVS3_TITOB:C0HLM0|SCX2_TITMA:C0HLM1|SCX3_TITMA:P46066|SCXV_CENSC	Carbamidomethylation	99 100 100 100 100 100 100 100 100 100 100 99 99 100 100	WYYSC(+57.02)YC(+57.02)YDVAPGTK	HCD
2	210707-MClass-21_T_methendus-MELD-LSM-R.raw	15622	LMNSDELLDFHK	17690	12	99	99	12	4879067	3	36.21	-	755910000000	14606970	0.9			99 99 100 100 100 100 100 100 100 99 99 100	LMNSDELLDFHK	HCD
2	210707-MClass-21_T_methendus-MELD-LSM-R.raw	29951	QSGYC(+57.02)DLEC(+57.02)GAVKGK	7956	15	99	99	15	5579200	3	20.75	-	2447400000000	16707393	-0.6	tr|A0A7L4XT23|A0A7L4XT23_TYTAS	Carbamidomethylation	97 100 100 100 100 100 100 100 100 99 99 100 100 100 100	QSGYC(+57.02)DLEC(+57.02)GAVKGK	HCD
2	210707-MClass-21_T_methendus-MELD-LSM-R.raw	9788	C(+57.02)EFGLC(+57.02)K	9658	7	99	99	7	4571981	2	23.42	-	136570000000	9123834	-1.8	tr|A0A2I9LNV7|A0A2I9LNV7_9SCOR	Carbamidomethylation	99 100 100 99 100 100 100	C(+57.02)EFGLC(+57.02)K	HCD
2	210707-MClass-21_T_methendus-MELD-LSM-R.raw	63576	YSC(+57.02)YC(+57.02)YDVAPGTK	12528	13	99	99	13	7923297	2	27.68	-	499970000000	15826431	1.1	P60212|SCX2_TITOB:P0DQU7|SCX2_TITME:H1ZZI4|SCX15_TITOB:tr|A0A1E1WWE3|A0A1E1WWE3_TITOB:P84688|SCX7_TITOB:P84685|SCX6_TITOB:tr|A0A1E1WW26|A0A1E1WW26_TITOB:tr|A0A1E1WW12|A0A1E1WW12_TITOB:tr|A0A1E1WVS3|A0A1E1WVS3_TITOB:C0HLM0|SCX2_TITMA:C0HLM1|SCX3_TITMA:P46066|SCXV_CENSC	Carbamidomethylation	99 99 100 100 100 100 100 100 100 99 99 100 100	YSC(+57.02)YC(+57.02)YDVAPGTK	HCD
2	210707-MClass-21_T_methendus-MELD-LSM-R.raw	54359	SC(+57.02)YC(+57.02)YDVAPGTK	10278	12	99	99	12	7107992	2	24.32	-	1069900000000	14195798	2.8	P60212|SCX2_TITOB:P0DQU7|SCX2_TITME:H1ZZI4|SCX15_TITOB:tr|A0A1E1WWE3|A0A1E1WWE3_TITOB:P84688|SCX7_TITOB:P84685|SCX6_TITOB:tr|A0A1E1WW26|A0A1E1WW26_TITOB:tr|A0A1E1WW12|A0A1E1WW12_TITOB:tr|A0A1E1WVS3|A0A1E1WVS3_TITOB:C0HLM0|SCX2_TITMA:C0HLM1|SCX3_TITMA:P46066|SCXV_CENSC	Carbamidomethylation	99 100 100 100 100 100 100 100 99 99 100 100	SC(+57.02)YC(+57.02)YDVAPGTK	HCD
2	210707-MClass-21_T_methendus-MELD-LSM-R.raw	27516	DDKGYC(+57.02)DNFC(+57.02)KGR	5420	13	99	99	13	5455614	3	16.67	-	36919000000	16336614	0.6	P0DQU6|SCX_TITME:C0HLM0|SCX2_TITMA:C0HLM1|SCX3_TITMA:P46066|SCXV_CENSC	Carbamidomethylation	100 100 100 100 100 100 100 100 100 100 99 98 99	DDKGYC(+57.02)DNFC(+57.02)KGR	HCD
2	210707-MClass-21_T_methendus-MELD-LSM-R.raw	29951	QSGYC(+57.02)DLEC(+57.02)GAVKGK	8071	15	99	99	15	5579200	3	20.75	-	2447400000000	16707393	-0.6	tr|A0A7L4XT23|A0A7L4XT23_TYTAS	Carbamidomethylation	97 100 100 100 100 100 100 100 100 99 99 100 100 100 100	QSGYC(+57.02)DLEC(+57.02)GAVKGK	HCD
2	210707-MClass-21_T_methendus-MELD-LSM-R.raw	42973	FESDEDLNYK	11426	10	99	99	10	6302736	2	26.20	-	105780000000	12585354	-2.3			100 100 100 100 100 100 100 100 100 97	FESDEDLNYK	HCD
2	210707-MClass-21_T_methendus-MELD-LSM-R.raw	646	LAADDFR	8540	7	99	99	7	4042034	2	21.63	-	18025000000	8063922	0.0			99 99 99 100 100 100 100	LAADDFR	HCD
2	210707-MClass-21_T_methendus-MELD-LSM-R.raw	50625	SYYDC(+57.02)KDVC(+57.02)R	5771	10	99	99	10	6832810	2	17.25	-	139510000000	13645488	-1.0		Carbamidomethylation	100 100 100 100 100 99 99 99 99 100	SYYDC(+57.02)KDVC(+57.02)R	HCD
2	210707-MClass-21_T_methendus-MELD-LSM-R.raw	26389	C(+57.02)C(+57.02)FVHDC(+57.02)C(+57.02)YGLK	13764	12	99	99	12	5402150	3	29.86	-	34962000000	16176196	2.1		Carbamidomethylation	100 100 100 100 100 100 100 100 100 100 100 96	C(+57.02)C(+57.02)FVHDC(+57.02)C(+57.02)YGLK	HCD
2	210707-MClass-21_T_methendus-MELD-LSM-R.raw	54406	DDKGYC(+57.02)DNFC(+57.02)K	6578	11	99	99	11	7112761	2	18.37	-	122060000000	14205388	-0.8	P0DQU6|SCX_TITME:C0HLM0|SCX2_TITMA:C0HLM1|SCX3_TITMA:P46066|SCXV_CENSC	Carbamidomethylation	100 100 100 100 100 99 99 97 99 100 100	DDKGYC(+57.02)DNFC(+57.02)K	HCD
2	210707-MClass-21_T_methendus-MELD-LSM-R.raw	74821	GC(+57.02)YC(+57.02)GAGGQGWPQDASDR	11825	18	99	99	18	9713826	2	26.44	-	986030000000	19407529	-1.1		Carbamidomethylation	99 99 100 100 100 100 100 100 100 100 100 99 98 100 99 99 100 100	GC(+57.02)YC(+57.02)GAGGQGWPQDASDR	HCD
2	210707-MClass-21_T_methendus-MELD-LSM-R.raw	74821	GC(+57.02)YC(+57.02)GAGGQGWPQDASDR	11591	18	99	99	18	9713826	2	26.44	-	986030000000	19407529	-1.1		Carbamidomethylation	98 99 100 100 100 100 100 100 100 100 100 99 98 100 99 99 100 100	GC(+57.02)YC(+57.02)GAGGQGWPQDASDR	HCD
2	210707-MClass-21_T_methendus-MELD-LSM-R.raw	23310	KDC(+57.02)PAGMVKDYC(+57.02)K	6614	13	99	99	13	5245731	3	18.46	-	326160000000	15706941	2.2		Carbamidomethylation	99 100 100 100 99 100 100 100 100 100 100 100 97	KDC(+57.02)PAGMVKDYC(+57.02)K	HCD
2	210707-MClass-21_T_methendus-MELD-LSM-R.raw	8506	HLLQFNK	9461	7	99	99	7	4502583	2	23.05	-	58709000000	8985024	-0.4			99 100 100 98 100 100 100	HLLQFNK	HCD
2	210707-MClass-21_T_methendus-MELD-LSM-R.raw	78530	SSYGC(+57.02)YC(+57.02)GAGGQGWPQDASDR	14621	21	99	99	21	11399489	2	31.11	-	442960000000	22778804	1.2	P84688|SCX7_TITOB	Carbamidomethylation	97 98 100 100 100 100 100 100 100 100 100 100 100 100 99 98 99 99 99 100 100	SSYGC(+57.02)YC(+57.02)GAGGQGWPQDASDR	HCD
2	210707-MClass-21_T_methendus-MELD-LSM-R.raw	778	AAALC(+57.02)FR	10345	7	99	99	7	4047094	2	24.43	-	31471000000	8074061	-2.2		Carbamidomethylation	98 99 100 100 100 100 100	AAALC(+57.02)FR	HCD
2	210707-MClass-21_T_methendus-MELD-LSM-R.raw	31682	EC(+57.02)YDPC(+57.02)YK	6447	8	99	99	8	5677144	2	18.35	-	47560000000	11334158	-1.3		Carbamidomethylation	99 99 100 100 99 99 100 100	EC(+57.02)YDPC(+57.02)YK	HCD
2	210707-MClass-21_T_methendus-MELD-LSM-R.raw	44473	LN(+.98)SAC(+57.02)VC(+57.02)VLSR	12295	11	99	99	11	6403105	2	27.56	-	92412000000	12786060	0.5		Deamidation (NQ); Carbamidomethylation	99 100 100 100 100 100 99 98 99 99 100	LN(+.98)SAC(+57.02)VC(+57.02)VLSR	HCD
2	210707-MClass-21_T_methendus-MELD-LSM-R.raw	15622	LMNSDELLDFHK	17925	12	99	99	12	4879067	3	36.21	-	755910000000	14606970	0.9			98 99 99 100 100 100 100 100 100 99 99 100	LMNSDELLDFHK	HCD
2	210707-MClass-21_T_methendus-MELD-LSM-R.raw	65543	SC(+57.02)PSEN(+.98)GFLMGYNR	19610	14	99	99	14	8168409	2	39.05	-	72816000000	16316709	-2.2		Carbamidomethylation; Deamidation (NQ)	100 100 100 100 100 100 99 99 100 99 98 98 99 100	SC(+57.02)PSEN(+.98)GFLMGYNR	HCD
2	210707-MClass-21_T_methendus-MELD-LSM-R.raw	18600	C(+57.02)C(+57.02)FVHDC(+57.02)C(+57.02)YGK	7459	11	99	99	11	5025208	3	19.74	-	5013500000000	15045356	3.2		Carbamidomethylation	100 100 100 100 100 100 99 100 100 99 95	C(+57.02)C(+57.02)FVHDC(+57.02)C(+57.02)YGK	HCD
2	210707-MClass-21_T_methendus-MELD-LSM-R.raw	72193	LYC(+57.02)PDDEVC(+57.02)KETC(+57.02)K	8011	14	99	99	14	9088794	2	20.79	-	8866000000	18157478	-2.0	P84688|SCX7_TITOB:P84685|SCX6_TITOB:tr|A0A1E1WW26|A0A1E1WW26_TITOB:tr|A0A1E1WW12|A0A1E1WW12_TITOB:tr|A0A1E1WVS3|A0A1E1WVS3_TITOB	Carbamidomethylation	100 100 100 100 100 100 100 99 99 99 100 99 99 97	LYC(+57.02)PDDEVC(+57.02)KETC(+57.02)K	HCD
2	210707-MClass-21_T_methendus-MELD-LSM-R.raw	23885	VGVATDDSYK	6462	10	99	99	10	5277563	2	18.33	-	61461000000	10534978	0.3			100 100 100 100 100 100 100 100 99 96	VGVATDDSYK	HCD
2	210707-MClass-21_T_methendus-MELD-LSM-R.raw	64850	LYDGQ(+.98)GGNGNNYLTK	10994	15	99	99	15	8078737	2	25.50	-	69377000000	16137322	0.4		Deamidation (NQ)	100 100 100 100 100 100 100 100 99 97 98 100 100 100 97	LYDGQ(+.98)GGNGNNYLTK	HCD
2	210707-MClass-21_T_methendus-MELD-LSM-R.raw	67160	QSGYC(+57.02)N(+.98)LEC(+57.02)GAVKGK	8072	15	99	99	15	8363755	2	20.75	-	615780000000	16707393	-1.6	tr|A0A7L4XT23|A0A7L4XT23_TYTAS	Carbamidomethylation; Deamidation (NQ)	96 99 100 100 100 100 100 100 99 97 99 100 100 100 100	QSGYC(+57.02)N(+.98)LEC(+57.02)GAVKGK	HCD
2	210707-MClass-21_T_methendus-MELD-LSM-R.raw	76641	DDDN(+.98)LEGFSEEDLKALEK	22350	18	99	99	18	10344663	2	43.38	-	1588900000000	20669167	0.6	tr|A0A1E1WWD3|A0A1E1WWD3_TITOB:P0DL22|NDBX_TITPA	Deamidation (NQ)	93 98 100 100 100 100 100 100 100 100 100 100 100 99 100 100 100 100	DDDN(+.98)LEGFSEEDLKALEK	HCD
2	210707-MClass-21_T_methendus-MELD-LSM-R.raw	35400	VQ(+.98)GPKSDC(+57.02)KPDLC(+57.02)EK	5944	15	99	99	15	5879425	3	17.46	-	28566000000	17608074	-1.0	tr|A0A1E1WVU5|A0A1E1WVU5_TITOB:P0C1X6|KA183_TITDI	Deamidation (NQ); Carbamidomethylation	100 100 100 99 99 98 100 100 100 100 99 99 98 100 100	VQ(+.98)GPKSDC(+57.02)KPDLC(+57.02)EK	HCD
2	210707-MClass-21_T_methendus-MELD-LSM-R.raw	31682	EC(+57.02)YDPC(+57.02)YK	6562	8	99	99	8	5677144	2	18.35	-	47560000000	11334158	-1.3		Carbamidomethylation	99 98 100 100 99 99 99 100	EC(+57.02)YDPC(+57.02)YK	HCD
2	210707-MClass-21_T_methendus-MELD-LSM-R.raw	13917	C(+57.02)YDPC(+57.02)YKAFGR	11528	11	99	99	11	4795419	3	26.09	-	103140000000	14356013	1.7		Carbamidomethylation	99 99 100 99 99 99 99 99 99 99 100	C(+57.02)YDPC(+57.02)YKAFGR	HCD
2	210707-MClass-21_T_methendus-MELD-LSM-R.raw	2648	LSWLWK	25950	6	99	99	6	4167394	2	49.27	-	55907000000	8314643	0.0			98 99 100 100 100 100	LSWLWK	HCD
2	210707-MClass-21_T_methendus-MELD-LSM-R.raw	61465	C(+57.02)C(+57.02)FEHDC(+57.02)C(+57.02)YAK	5952	11	99	99	11	7752698	2	17.35	-	258320000000	15485254	-0.3		Carbamidomethylation	99 100 100 100 99 100 98 98 98 99 100	C(+57.02)C(+57.02)FEHDC(+57.02)C(+57.02)YAK	HCD
2	210707-MClass-21_T_methendus-MELD-LSM-R.raw	1529	DDKGYC(+57.02)DNFC(+57.02)KGR	5421	13	99	99	13	4094225	4	16.67	-	28112000000	16336614	-0.2	P0DQU6|SCX_TITME:C0HLM0|SCX2_TITMA:C0HLM1|SCX3_TITMA:P46066|SCXV_CENSC	Carbamidomethylation	99 100 100 100 99 99 100 99 99 99 99 99 99	DDKGYC(+57.02)DNFC(+57.02)KGR	HCD
2	210707-MClass-21_T_methendus-MELD-LSM-R.raw	62259	C(+57.02)GAGGQGWPQDASDR	8265	15	99	99	15	7813260	2	21.06	-	1841000000000	15606375	0.1		Carbamidomethylation	99 98 100 100 100 100 100 100 100 99 99 98 97 99 100	C(+57.02)GAGGQGWPQDASDR	HCD
2	210707-MClass-21_T_methendus-MELD-LSM-R.raw	69622	GYLVGSSGC(+57.02)KLSC(+57.02)LLK	19388	16	99	99	16	8714517	2	38.84	-	96313000000	17408901	-0.8	H1ZZI4|SCX15_TITOB:P60213|SCX3_TITOB:P60214|SCX1_TITOB:tr|A0A7L4XS62|A0A7L4XS62_9SCOR:tr|A0A7L4XT23|A0A7L4XT23_TYTAS	Carbamidomethylation	97 99 100 100 100 100 100 99 98 98 99 99 99 100 100 100	GYLVGSSGC(+57.02)KLSC(+57.02)LLK	HCD
2	210707-MClass-21_T_methendus-MELD-LSM-R.raw	65240	NDDDLEGFSEEDLK	18237	14	99	99	14	8133458	2	37.12	-	1058300000000	16246741	1.9	tr|A0A1E1WWD3|A0A1E1WWD3_TITOB:P0DL22|NDBX_TITPA		96 99 100 100 100 100 100 100 99 100 100 100 99 97	NDDDLEGFSEEDLK	HCD
2	210707-MClass-21_T_methendus-MELD-LSM-R.raw	38547	C(+57.02)PNDEVC(+57.02)WK	11228	9	99	99	9	6042470	2	25.79	-	57525000000	12064797	-0.2	tr|A0A1E1WW12|A0A1E1WW12_TITOB:tr|A0A1E1WVS3|A0A1E1WVS3_TITOB	Carbamidomethylation	100 99 97 99 99 100 100 100 100	C(+57.02)PNDEVC(+57.02)WK	HCD
2	210707-MClass-21_T_methendus-MELD-LSM-R.raw	35417	VQ(+.98)GPKSDC(+57.02)KPDLC(+57.02)EK	4571	15	99	99	15	5879453	3	15.23	-	11569000000000	17608074	3.8	tr|A0A1E1WVU5|A0A1E1WVU5_TITOB:P0C1X6|KA183_TITDI	Deamidation (NQ); Carbamidomethylation	100 100 100 99 98 98 99 100 100 99 99 98 98 100 100	VQ(+.98)GPKSDC(+57.02)KPDLC(+57.02)EK	HCD
2	210707-MClass-21_T_methendus-MELD-LSM-R.raw	45307	QATGGGLGDC(+57.02)LNK	7394	13	99	99	13	6458098	2	19.74	-	1468700000000	12896033	1.4	P84685|SCX6_TITOB	Carbamidomethylation	98 100 100 99 100 100 100 100 100 97 97 99 100	QATGGGLGDC(+57.02)LNK	HCD
2	210707-MClass-21_T_methendus-MELD-LSM-R.raw	80520	NC(+57.02)MLDC(+57.02)NVWDDKGYC(+57.02)DNFC(+57.02)K	21807	20	99	99	20	13075001	2	42.52	-	183650000000	26129851	0.2	P0DQU6|SCX_TITME:C0HLM0|SCX2_TITMA:C0HLM1|SCX3_TITMA:P46066|SCXV_CENSC	Carbamidomethylation	98 99 100 100 100 99 99 100 100 100 100 99 97 98 99 99 98 100 99 100	NC(+57.02)MLDC(+57.02)NVWDDKGYC(+57.02)DNFC(+57.02)K	HCD
2	210707-MClass-21_T_methendus-MELD-LSM-R.raw	9386	C(+57.02)C(+57.02)FVHDC(+57.02)C(+57.02)YKGLAK	9839	14	99	99	14	4551944	4	23.71	-	172860000000	18167517	-1.8		Carbamidomethylation	100 100 100 100 100 100 100 100 100 98 96 100 100 96	C(+57.02)C(+57.02)FVHDC(+57.02)C(+57.02)YKGLAK	HCD
2	210707-MClass-21_T_methendus-MELD-LSM-R.raw	67160	QSGYC(+57.02)N(+.98)LEC(+57.02)GAVKGK	7961	15	99	99	15	8363755	2	20.75	-	615780000000	16707393	-1.6	tr|A0A7L4XT23|A0A7L4XT23_TYTAS	Carbamidomethylation; Deamidation (NQ)	96 99 100 100 100 100 100 100 99 97 99 100 100 100 100	QSGYC(+57.02)N(+.98)LEC(+57.02)GAVKGK	HCD
2	210707-MClass-21_T_methendus-MELD-LSM-R.raw	27354	LANQVDC(+57.02)LR	8514	9	99	99	9	5447803	2	21.59	-	33314000000	10875444	1.4		Carbamidomethylation	100 100 99 99 100 99 97 99 100	LANQVDC(+57.02)LR	HCD
2	210707-MClass-21_T_methendus-MELD-LSM-R.raw	64304	LGKGTGYC(+57.02)DEDVC(+57.02)K	5233	14	99	99	14	8013490	2	16.38	-	49116000000	16006860	-1.6	tr|A0A1E1WVZ4|A0A1E1WVZ4_TITOB:tr|A0A1E1WVV5|A0A1E1WVV5_TITOB	Carbamidomethylation	99 99 100 100 100 99 99 98 99 99 99 100 100 98	LGKGTGYC(+57.02)DEDVC(+57.02)K	HCD
2	210707-MClass-21_T_methendus-MELD-LSM-R.raw	74854	TSGTQ(+.98)PSFLTDNSFPSQK	19037	18	99	99	18	9719534	2	38.30	-	113160000000	19418955	-1.7		Deamidation (NQ)	99 99 100 100 100 100 100 100 100 100 99 97 98 99 98 98 99 100	TSGTQ(+.98)PSFLTDNSFPSQK	HCD
2	210707-MClass-21_T_methendus-MELD-LSM-R.raw	45380	QATDGLGDC(+57.02)LNK	8551	12	99	99	12	6463008	2	21.70	-	188040000000	12905874	-0.3	P84685|SCX6_TITOB	Carbamidomethylation	96 100 100 100 100 100 100 100 98 98 99 100	QATDGLGDC(+57.02)LNK	HCD
2	210707-MClass-21_T_methendus-MELD-LSM-R.raw	79444	DDDDLEGFSEEDLKALKEHR	18637	20	99	99	20	11810447	2	37.60	-	353160000000	23600767	-0.8	tr|A0A1E1WWD3|A0A1E1WWD3_TITOB:P0DL22|NDBX_TITPA		93 98 100 100 100 100 100 100 99 99 100 100 100 100 100 100 99 100 98 100	DDDDLEGFSEEDLKALKEHR	HCD
2	210707-MClass-21_T_methendus-MELD-LSM-R.raw	9533	SYYDC(+57.02)KDVC(+57.02)R	5758	10	99	99	10	4558572	3	17.23	-	382810000000	13645488	0.8		Carbamidomethylation	99 100 100 100 100 99 99 97 98 100	SYYDC(+57.02)KDVC(+57.02)R	HCD
2	210707-MClass-21_T_methendus-MELD-LSM-R.raw	67731	C(+57.02)NTKWDLYPYSLK	21154	13	99	99	13	8444114	2	41.54	-	68537000000	16868076	0.4		Carbamidomethylation	98 98 100 100 100 100 100 100 99 99 99 99 97	C(+57.02)NTKWDLYPYSLK	HCD
2	210707-MClass-21_T_methendus-MELD-LSM-R.raw	76640	N(+.98)DDDLEGFSEEDLKALEK	23065	18	99	99	18	10344663	2	44.59	-	148750000000	20669167	0.6	tr|A0A1E1WWD3|A0A1E1WWD3_TITOB:P0DL22|NDBX_TITPA	Deamidation (NQ)	90 98 100 100 100 100 100 100 100 100 100 99 99 99 100 100 100 100	N(+.98)DDDLEGFSEEDLKALEK	HCD
2	210707-MClass-21_T_methendus-MELD-LSM-R.raw	43856	TWN(+.98)KFSQC(+57.02)AK	8358	10	99	99	10	6357971	2	21.39	-	245850000000	12695813	-1.4		Deamidation (NQ); Carbamidomethylation	98 99 100 100 100 99 97 99 100 100	TWN(+.98)KFSQC(+57.02)AK	HCD
2	210707-MClass-21_T_methendus-MELD-LSM-R.raw	54406	DDKGYC(+57.02)DNFC(+57.02)K	6464	11	99	99	11	7112761	2	18.37	-	122060000000	14205388	-0.8	P0DQU6|SCX_TITME:C0HLM0|SCX2_TITMA:C0HLM1|SCX3_TITMA:P46066|SCXV_CENSC	Carbamidomethylation	99 99 100 100 100 99 98 97 99 100 100	DDKGYC(+57.02)DNFC(+57.02)K	HCD
2	210707-MClass-21_T_methendus-MELD-LSM-R.raw	47168	GLGYC(+57.02)DEDVC(+57.02)K	8991	11	99	99	11	6582680	2	22.37	-	62820000000	13145220	-0.4	tr|A0A1E1WVZ4|A0A1E1WVZ4_TITOB	Carbamidomethylation	97 99 100 100 100 100 100 100 100 100 95	GLGYC(+57.02)DEDVC(+57.02)K	HCD
2	210707-MClass-21_T_methendus-MELD-LSM-R.raw	74765	NDDDLQ(+.98)GFSEEDLKALK	20870	17	99	99	17	9694518	2	41.19	-	18807000000	19368901	-0.6	tr|A0A1E1WWD3|A0A1E1WWD3_TITOB:P0DL22|NDBX_TITPA	Deamidation (NQ)	98 100 100 100 100 100 100 100 99 99 98 97 98 99 99 100 98	NDDDLQ(+.98)GFSEEDLKALK	HCD
2	210707-MClass-21_T_methendus-MELD-LSM-R.raw	53274	FYC(+57.02)PNDAVC(+57.02)EK	10657	11	99	99	11	7017935	2	25.09	-	3714500000000	14015693	2.2	tr|A0A1E1WW12|A0A1E1WW12_TITOB:tr|A0A1E1WVS3|A0A1E1WVS3_TITOB	Carbamidomethylation	100 100 100 99 96 98 99 99 100 100 100	FYC(+57.02)PNDAVC(+57.02)EK	HCD
2	210707-MClass-21_T_methendus-MELD-LSM-R.raw	45382	QATN(+.98)GLGDC(+57.02)LNK	7693	12	99	99	12	6463011	2	20.15	-	446830000000	12905874	0.3	P84685|SCX6_TITOB	Deamidation (NQ); Carbamidomethylation	97 99 100 100 100 100 99 99 98 98 99 100	QATN(+.98)GLGDC(+57.02)LNK	HCD
2	210707-MClass-21_T_methendus-MELD-LSM-R.raw	54190	VPDNSPDNTGLC(+57.02)K	5392	13	99	99	13	7088250	2	16.58	-	118030000000	14156350	0.2	P46066|SCXV_CENSC	Carbamidomethylation	100 100 100 99 100 99 99 97 98 98 99 100 100	VPDNSPDNTGLC(+57.02)K	HCD
2	210707-MClass-21_T_methendus-MELD-LSM-R.raw	11520	MNHDQLLDFHK	15133	11	99	99	11	4665599	3	32.10	-	40084000000	13966558	1.5			98 97 98 99 98 100 100 100 100 100 100	MNHDQLLDFHK	HCD
2	210707-MClass-21_T_methendus-MELD-LSM-R.raw	64847	KQSGYC(+57.02)DLEC(+57.02)GAVK	7890	14	99	99	14	8078655	2	20.59	-	38114000000	16137178	-0.8	tr|A0A7L4XT23|A0A7L4XT23_TYTAS	Carbamidomethylation	99 98 100 100 100 99 99 99 99 99 99 99 99 97	KQSGYC(+57.02)DLEC(+57.02)GAVK	HCD
2	210707-MClass-21_T_methendus-MELD-LSM-R.raw	3103	C(+57.02)DTKWDLYR	13302	9	99	99	9	4195287	3	29.14	-	6134200000	12555654	-0.9		Carbamidomethylation	96 99 99 99 99 100 100 100 100	C(+57.02)DTKWDLYR	HCD
2	210707-MClass-21_T_methendus-MELD-LSM-R.raw	54726	LYC(+57.02)PDDEVC(+57.02)EK	9121	11	99	99	11	7142953	2	22.45	-	7450100000000	14265745	1.2	P84688|SCX7_TITOB:P84685|SCX6_TITOB	Carbamidomethylation	100 100 100 100 100 99 99 98 97 96 99	LYC(+57.02)PDDEVC(+57.02)EK	HCD
2	210707-MClass-21_T_methendus-MELD-LSM-R.raw	64853	TWDKFSQC(+57.02)AKDTK	7349	13	99	99	13	8078829	2	19.74	-	4876000000	16137507	0.4		Carbamidomethylation	99 99 100 100 100 99 97 99 99 99 100 100 97	TWDKFSQC(+57.02)AKDTK	HCD
2	210707-MClass-21_T_methendus-MELD-LSM-R.raw	74821	GC(+57.02)YC(+57.02)GAGGQGWPQDASDR	11474	18	99	99	18	9713826	2	26.44	-	986030000000	19407529	-1.1		Carbamidomethylation	94 97 100 100 100 100 100 100 100 100 100 99 97 99 99 99 100 100	GC(+57.02)YC(+57.02)GAGGQGWPQDASDR	HCD
2	210707-MClass-21_T_methendus-MELD-LSM-R.raw	76641	N(+.98)DDDLEGFSEEDLKALEK	22233	18	99	99	18	10344663	2	43.38	-	1588900000000	20669167	0.6	tr|A0A1E1WWD3|A0A1E1WWD3_TITOB:P0DL22|NDBX_TITPA	Deamidation (NQ)	89 97 100 100 100 100 100 100 100 100 100 99 99 100 100 100 100 100	N(+.98)DDDLEGFSEEDLKALEK	HCD
2	210707-MClass-21_T_methendus-MELD-LSM-R.raw	8298	C(+57.02)FVHDC(+57.02)C(+57.02)YGK	6590	10	99	99	10	4491756	3	18.48	-	6934400000	13445049	0.0		Carbamidomethylation	99 100 100 99 100 100 100 100 99 95	C(+57.02)FVHDC(+57.02)C(+57.02)YGK	HCD
2	210707-MClass-21_T_methendus-MELD-LSM-R.raw	56510	LMNSDELLDFHK	17684	12	99	99	12	7313561	2	36.23	-	158710000000	14606970	0.5			99 99 99 99 99 99 99 99 99 99 98 100	LMNSDELLDFHK	HCD
2	210707-MClass-21_T_methendus-MELD-LSM-R.raw	68553	C(+57.02)YNVPDSVKLWDSK	20078	14	99	99	14	8559110	2	39.98	-	205880000000	17098083	-0.5	P60212|SCX2_TITOB:P0DQU7|SCX2_TITME:tr|A0A1E1WWE3|A0A1E1WWE3_TITOB:tr|A0A1E1WVW4|A0A1E1WVW4_TITOB:tr|A0A1E1WVT2|A0A1E1WVT2_TITOB:tr|A0A7L4XT27|A0A7L4XT27_TITPA:tr|A0A7L4XT23|A0A7L4XT23_TYTAS	Carbamidomethylation	98 97 99 100 99 99 98 98 99 99 99 100 100 100	C(+57.02)YNVPDSVKLWDSK	HCD
2	210707-MClass-21_T_methendus-MELD-LSM-R.raw	41363	LYC(+57.02)PNDAVC(+57.02)K	7707	10	99	99	10	6202783	2	20.23	-	331750000000	12385422	-0.1	tr|A0A1E1WW12|A0A1E1WW12_TITOB:tr|A0A1E1WVS3|A0A1E1WVS3_TITOB	Carbamidomethylation	100 100 100 99 97 98 98 99 99 100	LYC(+57.02)PNDAVC(+57.02)K	HCD
2	210707-MClass-21_T_methendus-MELD-LSM-R.raw	9072	YFFNC(+57.02)R	14634	6	99	99	6	4537006	2	31.21	-	180630000000	9053854	1.3		Carbamidomethylation	99 99 99 97 99 100	YFFNC(+57.02)R	HCD
2	210707-MClass-21_T_methendus-MELD-LSM-R.raw	54726	LYC(+57.02)PDDEVC(+57.02)EK	9004	11	99	99	11	7142953	2	22.45	-	7450100000000	14265745	1.2	P84688|SCX7_TITOB:P84685|SCX6_TITOB	Carbamidomethylation	100 100 100 99 99 99 99 98 98 98 100	LYC(+57.02)PDDEVC(+57.02)EK	HCD
2	210707-MClass-21_T_methendus-MELD-LSM-R.raw	70646	EALNGYPLSKNNYC(+57.02)K	11294	15	99	99	15	8859271	2	26.01	-	80447000000	17698406	-0.5	P84688|SCX7_TITOB:P84685|SCX6_TITOB:tr|A0A1E1WW26|A0A1E1WW26_TITOB:tr|A0A1E1WW12|A0A1E1WW12_TITOB:tr|A0A1E1WVS3|A0A1E1WVS3_TITOB	Carbamidomethylation	99 99 100 100 100 100 100 99 99 99 95 97 99 100 100	EALNGYPLSKNNYC(+57.02)K	HCD
2	210707-MClass-21_T_methendus-MELD-LSM-R.raw	65296	DDN(+.98)N(+.98)LEGFSEEDLK	20777	14	98	98	14	8138381	2	38.86	-	11016000000000	16256580	2.3	tr|A0A1E1WWD3|A0A1E1WWD3_TITOB:P0DL22|NDBX_TITPA	Deamidation (NQ)	92 97 100 100 100 100 100 100 100 100 100 100 100 98	DDN(+.98)N(+.98)LEGFSEEDLK	HCD
2	210707-MClass-21_T_methendus-MELD-LSM-R.raw	67293	LC(+57.02)GAGGQGWPQDASDR	11229	16	98	98	16	8378670	2	25.99	-	94607000000	16737217	-1.3		Carbamidomethylation	100 100 100 100 100 100 99 100 100 99 95 98 97 97 99 100	LC(+57.02)GAGGQGWPQDASDR	HCD
2	210707-MClass-21_T_methendus-MELD-LSM-R.raw	40846	GMC(+57.02)C(+57.02)DQC(+57.02)FR	8282	9	98	98	9	6172162	2	21.26	-	387650000000	12324194	-1.2		Carbamidomethylation	98 98 100 100 100 98 98 99 100	GMC(+57.02)C(+57.02)DQC(+57.02)FR	HCD
2	210707-MClass-21_T_methendus-MELD-LSM-R.raw	67293	LC(+57.02)GAGGQGWPQDASDR	11347	16	98	98	16	8378670	2	25.99	-	94607000000	16737217	-1.3		Carbamidomethylation	100 100 100 100 100 99 99 100 100 98 96 99 97 97 99 100	LC(+57.02)GAGGQGWPQDASDR	HCD
2	210707-MClass-21_T_methendus-MELD-LSM-R.raw	19484	VGGKDGYC(+57.02)YAWLK	17443	13	98	98	13	5062462	3	35.77	-	159270000000	15157180	-0.9	P60212|SCX2_TITOB:P0DQU7|SCX2_TITME:tr|A0A1E1WWE3|A0A1E1WWE3_TITOB:P60213|SCX3_TITOB:tr|A0A7L4XS62|A0A7L4XS62_9SCOR:P60215|SCX4_TITOB	Carbamidomethylation	100 100 99 98 98 95 98 100 100 99 100 100 100	VGGKDGYC(+57.02)YAWLK	HCD
2	210707-MClass-21_T_methendus-MELD-LSM-R.raw	65240	NDN(+.98)N(+.98)LQ(+.98)GFSEEDLK	18469	14	98	98	14	8133458	2	37.12	-	1058300000000	16246741	1.9	tr|A0A1E1WWD3|A0A1E1WWD3_TITOB:P0DL22|NDBX_TITPA	Deamidation (NQ)	95 99 100 100 100 100 100 100 99 98 99 100 99 95	NDN(+.98)N(+.98)LQ(+.98)GFSEEDLK	HCD
2	210707-MClass-21_T_methendus-MELD-LSM-R.raw	62259	C(+57.02)GAGGQGWPQDASDR	8616	15	98	98	15	7813260	2	21.06	-	1841000000000	15606375	0.1		Carbamidomethylation	99 99 100 100 100 100 100 100 99 97 99 97 97 99 100	C(+57.02)GAGGQGWPQDASDR	HCD
2	210707-MClass-21_T_methendus-MELD-LSM-R.raw	65324	C(+57.02)VSSAVAKETWDFK	18498	14	98	98	14	8143936	2	37.45	-	97621000000	16267712	0.9		Carbamidomethylation	95 97 100 99 99 100 100 99 99 98 99 100 100 100	C(+57.02)VSSAVAKETWDFK	HCD
2	210707-MClass-21_T_methendus-MELD-LSM-R.raw	3733	VLDPAFGK	11904	8	98	98	8	4237389	2	26.87	-	2834000000	8454647	-1.6			99 100 100 99 99 100 98 96	VLDPAFGK	HCD
2	210707-MClass-21_T_methendus-MELD-LSM-R.raw	14119	C(+57.02)LN(+.98)GEMC(+57.02)DVGKR	8115	12	98	98	12	4805410	3	20.93	-	23295000000	14386003	0.5		Carbamidomethylation; Deamidation (NQ)	99 100 100 100 100 100 100 100 100 96 96 98	C(+57.02)LN(+.98)GEMC(+57.02)DVGKR	HCD
2	210707-MClass-21_T_methendus-MELD-LSM-R.raw	19056	VGLSHDEAHSFGGAK	6149	15	98	98	15	5045796	3	17.79	-	13651000000	15107163	0.4			100 100 100 100 99 99 100 100 99 99 98 98 98 99 96	VGLSHDEAHSFGGAK	HCD
2	210707-MClass-21_T_methendus-MELD-LSM-R.raw	54726	LYC(+57.02)PDDEVC(+57.02)EK	8889	11	98	98	11	7142953	2	22.45	-	7450100000000	14265745	1.2	P84688|SCX7_TITOB:P84685|SCX6_TITOB	Carbamidomethylation	100 100 100 100 100 99 99 98 97 97 100	LYC(+57.02)PDDEVC(+57.02)EK	HCD
2	210707-MClass-21_T_methendus-MELD-LSM-R.raw	73664	NVSC(+57.02)VPGDDC(+57.02)LEPC(+57.02)KK	10058	16	98	98	16	9394130	2	23.90	-	203470000000	18768118	-0.2		Carbamidomethylation	99 100 100 100 100 100 99 99 99 96 97 99 98 98 99 100	NVSC(+57.02)VPGDDC(+57.02)LEPC(+57.02)KK	HCD
2	210707-MClass-21_T_methendus-MELD-LSM-R.raw	9533	SYYDC(+57.02)KDVC(+57.02)R	5873	10	98	98	10	4558572	3	17.23	-	382810000000	13645488	0.8		Carbamidomethylation	100 100 100 100 99 99 99 96 97 99	SYYDC(+57.02)KDVC(+57.02)R	HCD
2	210707-MClass-21_T_methendus-MELD-LSM-R.raw	43856	TWN(+.98)KFSQC(+57.02)AK	8474	10	98	98	10	6357971	2	21.39	-	245850000000	12695813	-1.4		Deamidation (NQ); Carbamidomethylation	98 99 100 100 100 99 97 98 99 100	TWN(+.98)KFSQC(+57.02)AK	HCD
2	210707-MClass-21_T_methendus-MELD-LSM-R.raw	39518	FFC(+57.02)N(+.98)ASNETK	7903	10	98	98	10	6097583	2	20.67	-	234110000000	12175022	-0.1		Carbamidomethylation; Deamidation (NQ)	100 100 100 100 100 99 97 99 99 96	FFC(+57.02)N(+.98)ASNETK	HCD
2	210707-MClass-21_T_methendus-MELD-LSM-R.raw	73664	NVSC(+57.02)VPGDDC(+57.02)LEPC(+57.02)KK	9943	16	98	98	16	9394130	2	23.90	-	203470000000	18768118	-0.2		Carbamidomethylation	98 99 100 100 100 100 99 99 99 97 98 100 97 98 99 100	NVSC(+57.02)VPGDDC(+57.02)LEPC(+57.02)KK	HCD
2	210707-MClass-21_T_methendus-MELD-LSM-R.raw	76640	N(+.98)DDDLEGFSEEDLKALEK	22948	18	98	98	18	10344663	2	44.59	-	148750000000	20669167	0.6	tr|A0A1E1WWD3|A0A1E1WWD3_TITOB:P0DL22|NDBX_TITPA	Deamidation (NQ)	88 97 100 100 100 100 100 100 100 100 100 99 99 99 100 100 100 100	N(+.98)DDDLEGFSEEDLKALEK	HCD
2	210707-MClass-21_T_methendus-MELD-LSM-R.raw	73329	KVLAPAQ(+.98)EAPAEAPAAAEK	9825	19	98	98	19	9319949	2	23.43	-	126920000000	18619785	-1.7		Deamidation (NQ)	100 100 100 100 100 100 100 100 100 98 97 99 99 95 96 100 100 100 97	KVLAPAQ(+.98)EAPAEAPAAAEK	HCD
2	210707-MClass-21_T_methendus-MELD-LSM-R.raw	34369	C(+57.02)ALC(+57.02)NGVDVR	8320	10	98	98	10	5822681	2	21.24	-	17057000000	11625222	-0.5		Carbamidomethylation	99 100 100 100 99 96 96 99 100 100	C(+57.02)ALC(+57.02)NGVDVR	HCD
2	210707-MClass-21_T_methendus-MELD-LSM-R.raw	65296	DDDDLQ(+.98)GFSEEDLK	20426	14	98	98	14	8138381	2	38.86	-	11016000000000	16256580	2.3	tr|A0A1E1WWD3|A0A1E1WWD3_TITOB:P0DL22|NDBX_TITPA	Deamidation (NQ)	93 97 100 100 100 100 100 100 100 100 100 100 99 97	DDDDLQ(+.98)GFSEEDLK	HCD
2	210707-MClass-21_T_methendus-MELD-LSM-R.raw	3654	YVGVHDR	10338	7	98	98	7	4232164	2	24.43	-	2985100000	8444191	-1.0			99 99 100 99 96 99 100	YVGVHDR	HCD
2	210707-MClass-21_T_methendus-MELD-LSM-R.raw	10836	YVELC(+57.02)LK	15080	7	98	98	7	4627471	2	31.95	-	6599700000	9234786	1.2		Carbamidomethylation	99 99 99 98 98 99 100	YVELC(+57.02)LK	HCD
2	210707-MClass-21_T_methendus-MELD-LSM-R.raw	65240	NDDDLQ(+.98)GFSEEDLK	18351	14	98	98	14	8133458	2	37.12	-	1058300000000	16246741	1.9	tr|A0A1E1WWD3|A0A1E1WWD3_TITOB:P0DL22|NDBX_TITPA	Deamidation (NQ)	92 98 100 100 100 100 100 100 99 100 100 100 99 96	NDDDLQ(+.98)GFSEEDLK	HCD
2	210707-MClass-21_T_methendus-MELD-LSM-R.raw	74782	DDDN(+.98)LQ(+.98)GFSEEDLKALK	22636	17	98	98	17	9699442	2	43.98	-	29123000000	19378740	-0.1	tr|A0A1E1WWD3|A0A1E1WWD3_TITOB:P0DL22|NDBX_TITPA	Deamidation (NQ)	94 99 100 100 100 100 100 100 99 99 99 98 98 98 99 100 98	DDDN(+.98)LQ(+.98)GFSEEDLKALK	HCD
2	210707-MClass-21_T_methendus-MELD-LSM-R.raw	51243	NNN(+.98)C(+57.02)KLYC(+57.02)PN(+.98)DEVC(+57.02)EK	9721	16	98	98	16	6869445	3	23.43	-	102450000000	20578127	-0.6	P84688|SCX7_TITOB:P84685|SCX6_TITOB:tr|A0A1E1WW12|A0A1E1WW12_TITOB:tr|A0A1E1WVS3|A0A1E1WVS3_TITOB	Deamidation (NQ); Carbamidomethylation	95 95 100 100 99 100 100 100 99 99 99 99 98 99 100 100	NNN(+.98)C(+57.02)KLYC(+57.02)PN(+.98)DEVC(+57.02)EK	HCD
2	210707-MClass-21_T_methendus-MELD-LSM-R.raw	10819	FEC(+57.02)LLSR	12879	7	98	98	7	4627346	2	28.38	-	4195000000	9234534	1.4		Carbamidomethylation	99 99 99 99 98 97 99	FEC(+57.02)LLSR	HCD
2	210707-MClass-21_T_methendus-MELD-LSM-R.raw	65296	DDN(+.98)N(+.98)LEGFSEEN(+.98)LK	20544	14	98	98	14	8138381	2	38.86	-	11016000000000	16256580	2.3	tr|A0A1E1WWD3|A0A1E1WWD3_TITOB:P0DL22|NDBX_TITPA	Deamidation (NQ)	91 98 100 100 100 100 100 100 100 100 100 99 99 97	DDN(+.98)N(+.98)LEGFSEEN(+.98)LK	HCD
2	210707-MClass-21_T_methendus-MELD-LSM-R.raw	57622	GC(+57.02)YC(+57.02)GWGGQGRPK	6941	13	98	98	13	7418219	2	19.12	-	128850000000	14816292	0.1		Carbamidomethylation	100 100 100 100 100 100 99 97 95 95 98 100 100	GC(+57.02)YC(+57.02)GWGGQGRPK	HCD
2	210707-MClass-21_T_methendus-MELD-LSM-R.raw	70271	LYC(+57.02)PNDAVC(+57.02)KETC(+57.02)K	7387	14	98	98	14	8793867	2	19.85	-	171210000000	17567583	0.3	tr|A0A1E1WW26|A0A1E1WW26_TITOB:tr|A0A1E1WW12|A0A1E1WW12_TITOB:tr|A0A1E1WVS3|A0A1E1WVS3_TITOB	Carbamidomethylation	100 100 100 99 97 99 99 99 98 97 99 99 99 97	LYC(+57.02)PNDAVC(+57.02)KETC(+57.02)K	HCD
2	210707-MClass-21_T_methendus-MELD-LSM-R.raw	67485	YSDLTVDHSMC(+57.02)KPK	7374	14	98	98	14	8408891	2	19.78	-	16614000000	16797646	-0.6		Carbamidomethylation	97 97 99 100 100 100 100 98 98 96 99 100 100 100	YSDLTVDHSMC(+57.02)KPK	HCD
2	210707-MClass-21_T_methendus-MELD-LSM-R.raw	61295	KGN(+.98)GYLVGNDGC(+57.02)YK	9917	14	98	98	14	7733531	2	23.30	-	31780000000	15446929	-0.7	P60213|SCX3_TITOB:P60214|SCX1_TITOB:tr|A0A7L4XS62|A0A7L4XS62_9SCOR	Deamidation (NQ); Carbamidomethylation	97 98 100 100 100 100 100 99 97 99 98 99 99 97	KGN(+.98)GYLVGNDGC(+57.02)YK	HCD
2	210707-MClass-21_T_methendus-MELD-LSM-R.raw	4004	SLLQFNK	15220	7	98	98	7	4252451	2	32.24	-	4516100000000	8484756	0.1			97 99 100 99 99 99 100	SLLQFNK	HCD
2	210707-MClass-21_T_methendus-MELD-LSM-R.raw	62906	NC(+57.02)MLN(+.98)C(+57.02)NVWDDK	19284	12	98	98	12	7853110	2	38.49	-	62985000000	15686057	1.1	P0DQU6|SCX_TITME	Carbamidomethylation; Deamidation (NQ)	95 98 100 100 100 99 98 99 99 100 100 99	NC(+57.02)MLN(+.98)C(+57.02)NVWDDK	HCD
2	210707-MClass-21_T_methendus-MELD-LSM-R.raw	80520	NC(+57.02)MLDC(+57.02)NVWDDKGYC(+57.02)DNFC(+57.02)K	21689	20	98	98	20	13075001	2	42.52	-	183650000000	26129851	0.2	P0DQU6|SCX_TITME:C0HLM0|SCX2_TITMA:C0HLM1|SCX3_TITMA:P46066|SCXV_CENSC	Carbamidomethylation	98 99 97 97 97 95 99 100 100 100 100 100 98 99 99 100 98 100 100 100	NC(+57.02)MLDC(+57.02)NVWDDKGYC(+57.02)DNFC(+57.02)K	HCD
2	210707-MClass-21_T_methendus-MELD-LSM-R.raw	73408	NFSPSEMNVFHDANEK	18736	16	98	98	16	9334089	2	37.68	-	694120000000	18648049	-0.9			99 100 100 99 97 99 99 99 99 100 99 100 99 97 99 97	NFSPSEMNVFHDANEK	HCD
2	210707-MClass-21_T_methendus-MELD-LSM-R.raw	69664	NC(+57.02)MLDC(+57.02)NVWDDKGYC(+57.02)DNFC(+57.02)K	21830	20	98	98	20	8720037	3	42.62	-	288400000000	26129851	1.6	P0DQU6|SCX_TITME:C0HLM0|SCX2_TITMA:C0HLM1|SCX3_TITMA:P46066|SCXV_CENSC	Carbamidomethylation	99 100 100 100 100 100 100 100 100 100 100 100 96 96 96 98 96 98 98 99	NC(+57.02)MLDC(+57.02)NVWDDKGYC(+57.02)DNFC(+57.02)K	HCD
2	210707-MClass-21_T_methendus-MELD-LSM-R.raw	49821	DLYC(+57.02)DNKDLAK	7058	11	98	98	11	6778185	2	19.24	-	28376000000	13536235	-0.8		Carbamidomethylation	98 99 100 100 100 97 97 99 100 100 97	DLYC(+57.02)DNKDLAK	HCD
2	210707-MClass-21_T_methendus-MELD-LSM-R.raw	61947	KGPMDFC(+57.02)KGDLC(+57.02)K	8028	13	98	98	13	7783556	2	20.83	-	25007000000	15546992	-1.7	tr|A0A1E1WVU5|A0A1E1WVU5_TITOB:P0C1X6|KA183_TITDI	Carbamidomethylation	100 99 99 99 100 99 98 98 96 98 99 100 100	KGPMDFC(+57.02)KGDLC(+57.02)K	HCD
2	210707-MClass-21_T_methendus-MELD-LSM-R.raw	26868	C(+57.02)STC(+57.02)LDKPLC(+57.02)GASR	7056	14	98	98	14	5422476	3	19.16	-	86740000000	16237168	2.6		Carbamidomethylation	100 100 100 100 100 100 100 99 99 99 92 95 99 100	C(+57.02)STC(+57.02)LDKPLC(+57.02)GASR	HCD
2	210707-MClass-21_T_methendus-MELD-LSM-R.raw	33555	LGGAC(+57.02)SQTSFK	7364	11	98	98	11	5782781	2	19.76	-	43302000000	11545391	2.2		Carbamidomethylation	100 100 100 100 100 99 98 99 99 97 95	LGGAC(+57.02)SQTSFK	HCD
2	210707-MClass-21_T_methendus-MELD-LSM-R.raw	-	LYC(+57.02)PDDEVC(+57.02)EK	9355	11	98	98	11	7142947	2	22.87	-	0	14265745	0.3	P84688|SCX7_TITOB:P84685|SCX6_TITOB	Carbamidomethylation	99 100 100 98 97 99 99 97 98 100 100	LYC(+57.02)PDDEVC(+57.02)EK	HCD
2	210707-MClass-21_T_methendus-MELD-LSM-R.raw	54726	LYC(+57.02)PDDEVC(+57.02)EK	9238	11	98	98	11	7142953	2	22.45	-	7450100000000	14265745	1.2	P84688|SCX7_TITOB:P84685|SCX6_TITOB	Carbamidomethylation	99 100 100 99 99 98 98 98 98 97 100	LYC(+57.02)PDDEVC(+57.02)EK	HCD
2	210707-MClass-21_T_methendus-MELD-LSM-R.raw	65296	DDDDLQ(+.98)GFSEEDLK	21011	14	98	98	14	8138381	2	38.86	-	11016000000000	16256580	2.3	tr|A0A1E1WWD3|A0A1E1WWD3_TITOB:P0DL22|NDBX_TITPA	Deamidation (NQ)	92 96 100 100 100 100 100 100 100 100 100 100 99 97	DDDDLQ(+.98)GFSEEDLK	HCD
2	210707-MClass-21_T_methendus-MELD-LSM-R.raw	57859	QSGYC(+57.02)N(+.98)LEC(+57.02)GAVK	10382	13	98	98	13	7438182	2	24.51	-	4419200000000	14856228	-0.6	tr|A0A7L4XT23|A0A7L4XT23_TYTAS	Carbamidomethylation; Deamidation (NQ)	96 99 100 100 100 100 100 100 98 96 98 99 97	QSGYC(+57.02)N(+.98)LEC(+57.02)GAVK	HCD
2	210707-MClass-21_T_methendus-MELD-LSM-R.raw	8322	MTLDDFR	16344	7	98	98	7	4492108	2	33.96	-	8463500000	8964062	0.9			99 99 99 99 99 97 99	MTLDDFR	HCD
2	210707-MClass-21_T_methendus-MELD-LSM-R.raw	38645	LLSKPQASC(+57.02)VYEEC(+57.02)K	9864	15	98	98	15	6046267	3	23.73	-	298940000000	18108594	-0.6		Carbamidomethylation	100 100 100 100 97 97 100 100 100 100 100 100 99 97 92	LLSKPQASC(+57.02)VYEEC(+57.02)K	HCD
2	210707-MClass-21_T_methendus-MELD-LSM-R.raw	76623	NN(+.98)DDLEGFSEEDLKALEK	21375	18	98	98	18	10339744	2	41.92	-	1.31E7	20659326	0.8	tr|A0A1E1WWD3|A0A1E1WWD3_TITOB:P0DL22|NDBX_TITPA	Deamidation (NQ)	95 88 99 100 100 100 100 100 99 99 100 99 99 99 100 100 100 100	NN(+.98)DDLEGFSEEDLKALEK	HCD
2	210707-MClass-21_T_methendus-MELD-LSM-R.raw	6336	LDGYPLAK	11149	8	98	98	8	4387455	2	25.71	-	5039200000000	8754752	1.5	P84688|SCX7_TITOB:P84685|SCX6_TITOB:tr|A0A1E1WW26|A0A1E1WW26_TITOB:tr|A0A1E1WW12|A0A1E1WW12_TITOB:tr|A0A1E1WVS3|A0A1E1WVS3_TITOB		99 100 99 99 99 99 99 95	LDGYPLAK	HCD
2	210707-MClass-21_T_methendus-MELD-LSM-R.raw	62259	C(+57.02)GAGGQGWPQDASDR	7915	15	98	98	15	7813260	2	21.06	-	1841000000000	15606375	0.1		Carbamidomethylation	94 97 100 100 100 100 100 100 99 97 98 98 97 99 100	C(+57.02)GAGGQGWPQDASDR	HCD
2	210707-MClass-21_T_methendus-MELD-LSM-R.raw	23310	KDC(+57.02)PAGMVKDYC(+57.02)K	6499	13	98	98	13	5245731	3	18.46	-	326160000000	15706941	2.2		Carbamidomethylation	98 99 99 97 98 99 98 99 99 99 99 99 96	KDC(+57.02)PAGMVKDYC(+57.02)K	HCD
2	210707-MClass-21_T_methendus-MELD-LSM-R.raw	13917	C(+57.02)YDPC(+57.02)YKAFGR	11411	11	98	98	11	4795419	3	26.09	-	103140000000	14356013	1.7		Carbamidomethylation	98 99 100 100 99 96 97 98 98 99 100	C(+57.02)YDPC(+57.02)YKAFGR	HCD
2	210707-MClass-21_T_methendus-MELD-LSM-R.raw	62906	NC(+57.02)MLN(+.98)C(+57.02)NVWDDK	19169	12	98	98	12	7853110	2	38.49	-	62985000000	15686057	1.1	P0DQU6|SCX_TITME	Carbamidomethylation; Deamidation (NQ)	96 98 100 100 100 98 97 98 99 99 99 100	NC(+57.02)MLN(+.98)C(+57.02)NVWDDK	HCD
2	210707-MClass-21_T_methendus-MELD-LSM-R.raw	23590	AN(+.98)GGLC(+57.02)FPSK	12259	10	98	98	10	5262477	2	27.62	-	446430000000	10504805	0.3		Deamidation (NQ); Carbamidomethylation	97 99 100 100 100 100 99 99 99 95	AN(+.98)GGLC(+57.02)FPSK	HCD
2	210707-MClass-21_T_methendus-MELD-LSM-R.raw	45939	YGYMFYPDSR	20192	10	98	98	10	6497802	2	40.09	-	2375200000000	12975437	1.6			100 100 100 100 100 100 97 98 98 95	YGYMFYPDSR	HCD
2	210707-MClass-21_T_methendus-MELD-LSM-R.raw	3814	TWDKFSQC(+57.02)AK	8348	10	98	98	10	4242001	3	21.41	-	460120000000	12695813	-2.2		Carbamidomethylation	98 99 100 100 99 99 98 95 98 100	TWDKFSQC(+57.02)AK	HCD
2	210707-MClass-21_T_methendus-MELD-LSM-R.raw	27104	C(+57.02)VSSAVAKETWDFK	18560	14	98	98	14	5432654	3	37.45	-	357090000000	16267712	2.0		Carbamidomethylation	98 100 100 100 100 100 99 99 99 94 94 99 99 100	C(+57.02)VSSAVAKETWDFK	HCD
2	210707-MClass-21_T_methendus-MELD-LSM-R.raw	38943	C(+57.02)N(+.98)KAAALC(+57.02)FR	8965	10	98	98	10	6062875	2	22.15	-	2456100000000	12105586	1.5		Carbamidomethylation; Deamidation (NQ)	95 97 100 100 100 100 99 97 99 100	C(+57.02)N(+.98)KAAALC(+57.02)FR	HCD
2	210707-MClass-21_T_methendus-MELD-LSM-R.raw	11628	ETWDKFSQC(+57.02)AK	10789	11	98	98	11	4672153	3	25.21	-	135370000000	13986238	0.3		Carbamidomethylation	98 99 99 99 99 99 99 97 97 99 100	ETWDKFSQC(+57.02)AK	HCD
2	210707-MClass-21_T_methendus-MELD-LSM-R.raw	39518	FFC(+57.02)N(+.98)ASNETK	8018	10	98	98	10	6097583	2	20.67	-	234110000000	12175022	-0.1		Carbamidomethylation; Deamidation (NQ)	100 100 100 100 100 99 96 98 98 95	FFC(+57.02)N(+.98)ASNETK	HCD
2	210707-MClass-21_T_methendus-MELD-LSM-R.raw	59858	NNNC(+57.02)KLDGYPLSK	9685	13	98	98	13	7618674	2	23.44	-	33657000000	15217246	-2.8	P84688|SCX7_TITOB:P84685|SCX6_TITOB:tr|A0A1E1WW26|A0A1E1WW26_TITOB:tr|A0A1E1WW12|A0A1E1WW12_TITOB:tr|A0A1E1WVS3|A0A1E1WVS3_TITOB	Carbamidomethylation	97 97 99 100 99 99 99 98 99 99 99 99 97	NNNC(+57.02)KLDGYPLSK	HCD
2	210707-MClass-21_T_methendus-MELD-LSM-R.raw	78530	SSYGC(+57.02)YC(+57.02)QGGQGWPQN(+.98)ASDR	14505	20	98	98	20	11399489	2	31.11	-	442960000000	22778804	1.2	P84688|SCX7_TITOB	Carbamidomethylation; Deamidation (NQ)	97 98 100 100 100 100 100 100 100 99 99 100 100 97 96 97 97 96 97 100	SSYGC(+57.02)YC(+57.02)QGGQGWPQN(+.98)ASDR	HCD
2	210707-MClass-21_T_methendus-MELD-LSM-R.raw	62259	C(+57.02)GAGGQGWPQDASDR	8499	15	98	98	15	7813260	2	21.06	-	1841000000000	15606375	0.1		Carbamidomethylation	95 98 100 100 100 100 100 100 99 97 98 97 96 99 100	C(+57.02)GAGGQGWPQDASDR	HCD
2	210707-MClass-21_T_methendus-MELD-LSM-R.raw	51740	DDDDLEGFSEEDLKALEK	22909	18	98	98	18	6899800	3	44.59	-	839520000000	20669167	0.7	tr|A0A1E1WWD3|A0A1E1WWD3_TITOB:P0DL22|NDBX_TITPA		88 99 100 100 100 100 100 100 98 98 99 99 99 99 97 99 99 100	DDDDLEGFSEEDLKALEK	HCD
2	210707-MClass-21_T_methendus-MELD-LSM-R.raw	38943	C(+57.02)DKAAALC(+57.02)FR	8850	10	98	98	10	6062875	2	22.15	-	2456100000000	12105586	1.5		Carbamidomethylation	94 97 100 100 100 100 99 97 99 100	C(+57.02)DKAAALC(+57.02)FR	HCD
2	210707-MClass-21_T_methendus-MELD-LSM-R.raw	62864	VSLVDKNDDTC(+57.02)TGQSADC(+57.02)PNR	7382	21	98	98	21	7846786	3	18.89	-	113120000000	23510117	0.9		Carbamidomethylation	99 100 100 100 100 97 95 98 99 99 100 100 100 100 100 100 100 100 97 95 95	VSLVDKNDDTC(+57.02)TGQSADC(+57.02)PNR	HCD
2	210707-MClass-21_T_methendus-MELD-LSM-R.raw	44057	FYC(+57.02)PNDAVC(+57.02)K	10161	10	98	98	10	6372706	2	24.10	-	181690000000	12725266	0.1	tr|A0A1E1WW12|A0A1E1WW12_TITOB:tr|A0A1E1WVS3|A0A1E1WVS3_TITOB	Carbamidomethylation	100 100 100 98 95 98 98 98 100 100	FYC(+57.02)PNDAVC(+57.02)K	HCD
2	210707-MClass-21_T_methendus-MELD-LSM-R.raw	65296	N(+.98)DDDLQ(+.98)GFSEEDLK	20661	14	98	98	14	8138381	2	38.86	-	11016000000000	16256580	2.3	tr|A0A1E1WWD3|A0A1E1WWD3_TITOB:P0DL22|NDBX_TITPA	Deamidation (NQ)	88 96 100 100 100 100 100 100 100 100 100 100 99 97	N(+.98)DDDLQ(+.98)GFSEEDLK	HCD
2	210707-MClass-21_T_methendus-MELD-LSM-R.raw	4897	DDKGYC(+57.02)N(+.98)NFR	6422	10	98	98	10	4305121	3	18.21	-	9734600000	12885142	0.3	C0HLM0|SCX2_TITMA:P46066|SCXV_CENSC	Carbamidomethylation; Deamidation (NQ)	98 98 98 98 99 99 99 97 99 100	DDKGYC(+57.02)N(+.98)NFR	HCD
2	210707-MClass-21_T_methendus-MELD-LSM-R.raw	18738	LFSEC(+57.02)SKDC(+57.02)AYK	7812	12	98	98	12	5032235	3	20.48	-	120920000000	15066482	0.3		Carbamidomethylation	100 99 99 99 99 97 96 98 96 98 100 100	LFSEC(+57.02)SKDC(+57.02)AYK	HCD
2	210707-MClass-21_T_methendus-MELD-LSM-R.raw	45464	YTC(+57.02)SPLGELPR	17638	11	98	98	11	6468189	2	35.96	-	199050000000	12916230	0.2		Carbamidomethylation	99 99 100 100 99 99 95 97 97 99 100	YTC(+57.02)SPLGELPR	HCD
2	210707-MClass-21_T_methendus-MELD-LSM-R.raw	66107	C(+57.02)ASEQNLPLDSKER	6680	14	98	98	14	8238939	2	18.66	-	2156000000	16457729	0.2		Carbamidomethylation	99 99 100 100 98 99 100 99 98 98 97 97 99 99	C(+57.02)ASEQNLPLDSKER	HCD
2	210707-MClass-21_T_methendus-MELD-LSM-R.raw	-	GM(+15.99)C(+57.02)C(+57.02)DQC(+57.02)FR	6151	9	98	98	9	6252144	2	17.78	-	0	12484143	0.0		Oxidation (M); Carbamidomethylation	98 99 100 100 99 98 98 96 99	GM(+15.99)C(+57.02)C(+57.02)DQC(+57.02)FR	HCD
2	210707-MClass-21_T_methendus-MELD-LSM-R.raw	-	C(+57.02)GAGGQGWPQN(+.98)ASDR	8851	15	98	98	15	7813268	2	22.07	-	0	15606375	1.0		Carbamidomethylation; Deamidation (NQ)	98 98 100 100 100 99 100 100 98 97 97 96 96 99 100	C(+57.02)GAGGQGWPQN(+.98)ASDR	HCD
2	210707-MClass-21_T_methendus-MELD-LSM-R.raw	12079	FLC(+57.02)LTER	15506	7	98	98	7	4697419	2	32.59	-	42778000000	9374691	0.2		Carbamidomethylation	99 99 99 99 97 98 98	FLC(+57.02)LTER	HCD
2	210707-MClass-21_T_methendus-MELD-LSM-R.raw	38259	LLGC(+57.02)GLSKVEK	8605	11	98	98	11	6023409	2	21.70	-	13586000000	12026692	-1.5		Carbamidomethylation	100 100 100 100 98 97 97 98 99 99 96	LLGC(+57.02)GLSKVEK	HCD
2	210707-MClass-21_T_methendus-MELD-LSM-R.raw	42084	GM(+15.99)C(+57.02)C(+57.02)DQC(+57.02)FR	6616	9	98	98	9	6252139	2	18.29	-	9922000000	12484143	-0.9		Oxidation (M); Carbamidomethylation	97 99 100 100 99 97 98 98 99	GM(+15.99)C(+57.02)C(+57.02)DQC(+57.02)FR	HCD
2	210707-MClass-21_T_methendus-MELD-LSM-R.raw	46684	EAVEGPKSDC(+57.02)KPDLC(+57.02)EK	5875	17	98	98	17	6546376	3	17.46	-	3354200000000	19608870	2.0	tr|A0A1E1WVU5|A0A1E1WVU5_TITOB:P0C1X6|KA183_TITDI	Carbamidomethylation	99 99 100 100 100 98 98 98 99 100 100 98 98 95 94 99 100	EAVEGPKSDC(+57.02)KPDLC(+57.02)EK	HCD
2	210707-MClass-21_T_methendus-MELD-LSM-R.raw	12497	YYLVTER	11032	7	98	98	7	4722474	2	25.46	-	75555000000	9424811	-0.8			97 99 100 99 97 98 99	YYLVTER	HCD
2	210707-MClass-21_T_methendus-MELD-LSM-R.raw	26641	C(+57.02)YNVPDSVK	8592	9	98	98	9	5412528	2	21.74	-	12483000000000	10804910	0.1	tr|A0A1E1WWE3|A0A1E1WWE3_TITOB:tr|A0A1E1WVW4|A0A1E1WVW4_TITOB:tr|A0A1E1WVT2|A0A1E1WVT2_TITOB:tr|A0A7L4XT27|A0A7L4XT27_TITPA:tr|A0A7L4XT23|A0A7L4XT23_TYTAS	Carbamidomethylation	100 100 100 100 99 99 98 97 94	C(+57.02)YNVPDSVK	HCD
2	210707-MClass-21_T_methendus-MELD-LSM-R.raw	24495	C(+57.02)AHLDAVFK	12455	9	98	98	9	5307664	2	27.86	-	10990000000	10595171	1.0		Carbamidomethylation	98 98 99 99 99 97 99 100 97	C(+57.02)AHLDAVFK	HCD
2	210707-MClass-21_T_methendus-MELD-LSM-R.raw	19076	FYDC(+57.02)FEK	12878	7	98	98	7	5047107	2	28.42	-	15810000000	10074058	1.0		Carbamidomethylation	98 99 100 99 99 99 95	FYDC(+57.02)FEK	HCD
2	210707-MClass-21_T_methendus-MELD-LSM-R.raw	3009	C(+57.02)NTKWDLYR	11671	9	98	98	9	4192010	3	26.61	-	1032300000000	12545815	-0.3		Carbamidomethylation	95 97 99 98 99 99 99 100 100	C(+57.02)NTKWDLYR	HCD
2	210707-MClass-21_T_methendus-MELD-LSM-R.raw	13154	C(+57.02)YC(+57.02)GWGGQGRPK	6670	12	98	98	12	4758772	3	18.66	-	72574000000	14246077	1.5		Carbamidomethylation	98 100 100 100 100 100 100 98 93 95 99 99	C(+57.02)YC(+57.02)GWGGQGRPK	HCD
2	210707-MClass-21_T_methendus-MELD-LSM-R.raw	70271	LYC(+57.02)PNDAVC(+57.02)KETC(+57.02)K	7499	14	98	98	14	8793867	2	19.85	-	171210000000	17567583	0.3	tr|A0A1E1WW26|A0A1E1WW26_TITOB:tr|A0A1E1WW12|A0A1E1WW12_TITOB:tr|A0A1E1WVS3|A0A1E1WVS3_TITOB	Carbamidomethylation	100 100 100 99 98 99 99 99 98 96 98 99 98 96	LYC(+57.02)PNDAVC(+57.02)KETC(+57.02)K	HCD
2	210707-MClass-21_T_methendus-MELD-LSM-R.raw	18443	C(+57.02)C(+57.02)FPHDC(+57.02)C(+57.02)YGK	7227	11	98	98	11	5018483	3	19.43	-	5.72E6	15025200	2.0		Carbamidomethylation	100 100 100 99 95 97 98 99 100 99 97	C(+57.02)C(+57.02)FPHDC(+57.02)C(+57.02)YGK	HCD
2	210707-MClass-21_T_methendus-MELD-LSM-R.raw	-	LLPNEEDKLK	7615	10	98	98	10	4002271	3	20.12	-	0	11976604	-0.7			96 100 100 99 99 100 99 99 99 94	LLPNEEDKLK	HCD
2	210707-MClass-21_T_methendus-MELD-LSM-R.raw	67825	EC(+57.02)GAGGQGWPQDASN(+.98)R	8928	16	98	98	16	8458477	2	22.08	-	71926000000	16896802	0.3		Carbamidomethylation; Deamidation (NQ)	98 97 99 100 100 100 100 100 100 97 95 98 97 97 99 100	EC(+57.02)GAGGQGWPQDASN(+.98)R	HCD
2	210707-MClass-21_T_methendus-MELD-LSM-R.raw	62259	C(+57.02)GAGGQGWPQDASDR	8031	15	98	98	15	7813260	2	21.06	-	1841000000000	15606375	0.1		Carbamidomethylation	96 97 100 100 99 99 100 100 99 97 99 96 96 99 100	C(+57.02)GAGGQGWPQDASDR	HCD
2	210707-MClass-21_T_methendus-MELD-LSM-R.raw	31889	NSMN(+.98)TYDYK	7182	9	98	98	9	5687319	2	19.51	-	79651000000	11354492	0.0		Deamidation (NQ)	97 99 100 99 99 99 100 99 95	NSMN(+.98)TYDYK	HCD
2	210707-MClass-21_T_methendus-MELD-LSM-R.raw	62667	EC(+57.02)YDPC(+57.02)YKAFGR	12477	12	98	98	12	7833297	2	27.90	-	103610000000	15646438	0.7		Carbamidomethylation	99 99 100 100 97 95 99 99 97 97 99 100	EC(+57.02)YDPC(+57.02)YKAFGR	HCD
2	210707-MClass-21_T_methendus-MELD-LSM-R.raw	27897	C(+57.02)AWPSC(+57.02)WK	17264	8	98	98	8	5477319	2	35.44	-	21172000000	10934473	1.8	H1ZZI4|SCX15_TITOB:P84693|SCX5_TITOB	Carbamidomethylation	99 99 100 99 97 97 98 99	C(+57.02)AWPSC(+57.02)WK	HCD
2	210707-MClass-21_T_methendus-MELD-LSM-R.raw	51740	DDN(+.98)N(+.98)LEGFSEEDLKALEK	23145	18	98	98	18	6899800	3	44.59	-	839520000000	20669167	0.7	tr|A0A1E1WWD3|A0A1E1WWD3_TITOB:P0DL22|NDBX_TITPA	Deamidation (NQ)	86 96 100 100 100 100 100 100 99 99 100 99 99 99 98 99 99 100	DDN(+.98)N(+.98)LEGFSEEDLKALEK	HCD
2	210707-MClass-21_T_methendus-MELD-LSM-R.raw	17207	DC(+57.02)NLLNDK	7917	8	98	98	8	4962301	2	20.63	-	34389000000	9904440	1.6		Carbamidomethylation	99 99 99 100 100 99 99 93	DC(+57.02)NLLNDK	HCD
2	210707-MClass-21_T_methendus-MELD-LSM-R.raw	67825	EC(+57.02)GAGGQGWPQDASDR	8812	16	98	98	16	8458477	2	22.08	-	71926000000	16896802	0.3		Carbamidomethylation	99 95 99 100 100 99 99 100 100 98 96 98 96 96 99 100	EC(+57.02)GAGGQGWPQDASDR	HCD
2	210707-MClass-21_T_methendus-MELD-LSM-R.raw	74783	DDDDLQ(+.98)GFSEEDLKALK	21741	17	98	98	17	9699446	2	42.82	-	360590000000	19378740	0.3	tr|A0A1E1WWD3|A0A1E1WWD3_TITOB:P0DL22|NDBX_TITPA	Deamidation (NQ)	94 99 100 100 100 100 100 100 99 99 98 98 97 97 98 98 96	DDDDLQ(+.98)GFSEEDLKALK	HCD
2	210707-MClass-21_T_methendus-MELD-LSM-R.raw	23615	DKAAALC(+57.02)FR	8908	9	98	98	9	5262720	2	22.15	-	419800000	10505281	1.3		Carbamidomethylation	96 98 100 100 100 99 95 98 100	DKAAALC(+57.02)FR	HCD
2	210707-MClass-21_T_methendus-MELD-LSM-R.raw	53274	FYC(+57.02)PNDAVC(+57.02)EK	10772	11	98	98	11	7017935	2	25.09	-	3714500000000	14015693	2.2	tr|A0A1E1WW12|A0A1E1WW12_TITOB:tr|A0A1E1WVS3|A0A1E1WVS3_TITOB	Carbamidomethylation	99 100 100 98 93 98 98 99 99 99 100	FYC(+57.02)PNDAVC(+57.02)EK	HCD
2	210707-MClass-21_T_methendus-MELD-LSM-R.raw	34868	LGVC(+57.02)NDNSYK	7254	10	98	98	10	5852668	2	19.62	-	58453000000	11685183	0.7		Carbamidomethylation	100 100 100 100 98 99 96 98 98 96	LGVC(+57.02)NDNSYK	HCD
2	210707-MClass-21_T_methendus-MELD-LSM-R.raw	69664	NC(+57.02)MLDC(+57.02)NVWDDKGYC(+57.02)DNFC(+57.02)K	21724	20	98	98	20	8720037	3	42.62	-	288400000000	26129851	1.6	P0DQU6|SCX_TITME:C0HLM0|SCX2_TITMA:C0HLM1|SCX3_TITMA:P46066|SCXV_CENSC	Carbamidomethylation	99 100 100 100 100 99 98 99 100 100 100 100 99 97 95 96 95 98 95 97	NC(+57.02)MLDC(+57.02)NVWDDKGYC(+57.02)DNFC(+57.02)K	HCD
2	210707-MClass-21_T_methendus-MELD-LSM-R.raw	5076	LVDLMDR	13307	7	98	98	7	4312288	2	29.05	-	242690000000	8604426	0.6	tr|A0A1E1WWC7|A0A1E1WWC7_TITOB		99 99 100 99 95 98 99	LVDLMDR	HCD
2	210707-MClass-21_T_methendus-MELD-LSM-R.raw	11430	M(+15.99)FYPDSR	8201	7	98	98	7	4662024	2	21.37	-	408350000000	9303906	-0.3		Oxidation (M)	98 99 100 99 100 99 93	M(+15.99)FYPDSR	HCD
2	210707-MClass-21_T_methendus-MELD-LSM-R.raw	59167	LGAC(+57.02)VDNSNYNER	6684	13	98	98	13	7563304	2	18.70	-	42019000000	15106470	-0.4		Carbamidomethylation	99 98 100 100 100 100 99 99 97 97 93 97 99	LGAC(+57.02)VDNSNYNER	HCD
2	210707-MClass-21_T_methendus-MELD-LSM-R.raw	62259	C(+57.02)GAGGQGWPQDASDR	8148	15	98	98	15	7813260	2	21.06	-	1841000000000	15606375	0.1		Carbamidomethylation	96 97 100 100 100 100 100 100 99 97 97 95 95 99 100	C(+57.02)GAGGQGWPQDASDR	HCD
2	210707-MClass-21_T_methendus-MELD-LSM-R.raw	16427	DKFSQC(+57.02)AK	8442	8	98	98	8	4922344	2	21.39	-	2385300000	9824542	0.1		Carbamidomethylation	95 98 100 99 97 98 99 100	DKFSQC(+57.02)AK	HCD
2	210707-MClass-21_T_methendus-MELD-LSM-R.raw	5598	FSEEDLK	8040	7	98	98	7	4342073	2	20.83	-	31434000000	8664021	-2.4	tr|A0A1E1WWD3|A0A1E1WWD3_TITOB:P0DL22|NDBX_TITPA		99 99 100 99 99 99 94	FSEEDLK	HCD
2	210707-MClass-21_T_methendus-MELD-LSM-R.raw	54671	LYC(+57.02)PNDEVC(+57.02)EK	7970	11	98	98	11	7138015	2	20.81	-	2177800000000	14255903	-1.3	tr|A0A1E1WW12|A0A1E1WW12_TITOB:tr|A0A1E1WVS3|A0A1E1WVS3_TITOB	Carbamidomethylation	100 100 100 98 93 99 99 98 98 97 100	LYC(+57.02)PNDEVC(+57.02)EK	HCD
2	210707-MClass-21_T_methendus-MELD-LSM-R.raw	-	C(+57.02)C(+57.02)FEHDC(+57.02)C(+57.02)YAK	6043	11	98	98	11	5171832	3	17.61	-	0	15485254	1.5		Carbamidomethylation	99 99 99 99 96 99 97 97 97 100 100	C(+57.02)C(+57.02)FEHDC(+57.02)C(+57.02)YAK	HCD
2	210707-MClass-21_T_methendus-MELD-LSM-R.raw	18935	YSQ(+.98)C(+57.02)LNKNLNVR	9165	12	98	98	12	5039213	3	22.58	-	13436000000	15087405	1.1		Deamidation (NQ); Carbamidomethylation	100 100 100 100 100 99 99 98 98 93 95 98	YSQ(+.98)C(+57.02)LNKNLNVR	HCD
2	210707-MClass-21_T_methendus-MELD-LSM-R.raw	65296	N(+.98)DDN(+.98)LQ(+.98)GFSEEDLK	20894	14	98	98	14	8138381	2	38.86	-	11016000000000	16256580	2.3	tr|A0A1E1WWD3|A0A1E1WWD3_TITOB:P0DL22|NDBX_TITPA	Deamidation (NQ)	88 97 100 100 100 100 100 100 99 99 100 100 98 96	N(+.98)DDN(+.98)LQ(+.98)GFSEEDLK	HCD
2	210707-MClass-21_T_methendus-MELD-LSM-R.raw	30690	C(+57.02)LSLLQFNK	22989	9	98	98	9	5618024	2	44.55	-	10064000000	11215903	-0.1		Carbamidomethylation	98 98 100 100 100 96 97 96 100	C(+57.02)LSLLQFNK	HCD
2	210707-MClass-21_T_methendus-MELD-LSM-R.raw	59680	KTQFGC(+57.02)PAYEYR	11373	12	98	98	12	7603530	2	26.03	-	44526000000	15186924	-0.6	tr|A0A1E1WVU0|A0A1E1WVU0_TITOB	Carbamidomethylation	100 99 99 100 100 100 97 97 97 99 94 97	KTQFGC(+57.02)PAYEYR	HCD
2	210707-MClass-21_T_methendus-MELD-LSM-R.raw	62259	C(+57.02)GAGGQGWPQDASDR	8382	15	98	98	15	7813260	2	21.06	-	1841000000000	15606375	0.1		Carbamidomethylation	97 97 99 100 100 99 100 100 98 96 98 96 95 99 100	C(+57.02)GAGGQGWPQDASDR	HCD
2	210707-MClass-21_T_methendus-MELD-LSM-R.raw	7447	FFC(+57.02)LSSK	15181	7	98	98	7	4447177	2	32.05	-	12826000000	8874211	-0.3		Carbamidomethylation	100 100 100 99 99 99 93	FFC(+57.02)LSSK	HCD
2	210707-MClass-21_T_methendus-MELD-LSM-R.raw	54190	VPDNSPDNTGLC(+57.02)K	5509	13	98	98	13	7088250	2	16.58	-	118030000000	14156350	0.2	P46066|SCXV_CENSC	Carbamidomethylation	100 100 100 99 100 97 97 95 96 95 99 100 100	VPDNSPDNTGLC(+57.02)K	HCD
2	210707-MClass-21_T_methendus-MELD-LSM-R.raw	16909	GC(+57.02)YC(+57.02)GWGGQGRPK	6929	13	98	98	13	4948844	3	19.12	-	473980000000	14816292	1.5		Carbamidomethylation	99 100 100 100 100 100 100 98 95 92 96 99 100	GC(+57.02)YC(+57.02)GWGGQGRPK	HCD
2	210707-MClass-21_T_methendus-MELD-LSM-R.raw	59522	HFSAPGLLFPDGMK	24456	14	98	98	14	7588843	2	46.97	-	41207000000	15157544	-0.2	tr|A0A2I9LNW3|A0A2I9LNW3_9SCOR		99 100 100 100 99 98 99 100 100 98 98 98 95 94	HFSAPGLLFPDGMK	HCD
2	210707-MClass-21_T_methendus-MELD-LSM-R.raw	74783	DDDDLQ(+.98)GFSEEDLKALK	21974	17	98	98	17	9699446	2	42.82	-	360590000000	19378740	0.3	tr|A0A1E1WWD3|A0A1E1WWD3_TITOB:P0DL22|NDBX_TITPA	Deamidation (NQ)	93 97 100 100 100 100 100 100 99 99 99 98 98 99 100 100 90	DDDDLQ(+.98)GFSEEDLKALK	HCD
2	210707-MClass-21_T_methendus-MELD-LSM-R.raw	74783	DDDDLQ(+.98)GFSEEN(+.98)LKALK	21857	17	98	98	17	9699446	2	42.82	-	360590000000	19378740	0.3	tr|A0A1E1WWD3|A0A1E1WWD3_TITOB:P0DL22|NDBX_TITPA	Deamidation (NQ)	93 97 100 100 100 100 100 100 100 99 99 98 98 98 100 100 90	DDDDLQ(+.98)GFSEEN(+.98)LKALK	HCD
2	210707-MClass-21_T_methendus-MELD-LSM-R.raw	2648	LSWLWK	25837	6	98	98	6	4167394	2	49.27	-	55907000000	8314643	0.0			97 98 99 99 99 98	LSWLWK	HCD
2	210707-MClass-21_T_methendus-MELD-LSM-R.raw	51740	DDDN(+.98)LEGFSEEDLKALEK	23026	18	98	98	18	6899800	3	44.59	-	839520000000	20669167	0.7	tr|A0A1E1WWD3|A0A1E1WWD3_TITOB:P0DL22|NDBX_TITPA	Deamidation (NQ)	85 99 100 100 100 100 100 100 99 99 99 99 99 99 95 98 99 100	DDDN(+.98)LEGFSEEDLKALEK	HCD
2	210707-MClass-21_T_methendus-MELD-LSM-R.raw	74500	C(+57.02)NSDSDC(+57.02)C(+57.02)KYGEQC(+57.02)LSSGSGYYC(+57.02)K	11859	24	98	98	24	9623583	3	26.71	-	84348000000	28840503	1.0		Carbamidomethylation	99 99 100 100 100 100 100 93 93 99 93 95 99 100 100 100 100 99 98 98 98 99 97 100	C(+57.02)NSDSDC(+57.02)C(+57.02)KYGEQC(+57.02)LSSGSGYYC(+57.02)K	HCD
2	210707-MClass-21_T_methendus-MELD-LSM-R.raw	60905	FGLNQDDAVYNER	15525	13	98	98	13	7708533	2	32.65	-	13671000000	15396953	-2.2			95 95 97 98 98 100 100 99 99 99 98 99 100	FGLNQDDAVYNER	HCD
2	210707-MClass-21_T_methendus-MELD-LSM-R.raw	45939	YGYMFYPDSR	20309	10	98	98	10	6497802	2	40.09	-	2375200000000	12975437	1.6			99 99 100 100 100 100 96 97 97 94	YGYMFYPDSR	HCD
2	210707-MClass-21_T_methendus-MELD-LSM-R.raw	13750	LLPDETLR	12206	8	98	98	8	4787750	2	27.62	-	5536200000000	9555338	1.6	tr|A0A1E1WVU0|A0A1E1WVU0_TITOB		95 100 100 100 99 96 97 99	LLPDETLR	HCD
2	210707-MClass-21_T_methendus-MELD-LSM-R.raw	9927	MFYPDSR	10356	7	98	98	7	4582044	2	24.53	-	3837300000000	9143956	-1.5			99 100 100 99 99 98 93	MFYPDSR	HCD
2	210707-MClass-21_T_methendus-MELD-LSM-R.raw	-	C(+57.02)N(+.98)KAAALC(+57.02)FR	9085	10	98	98	10	6062868	2	22.44	-	0	12105586	0.4		Carbamidomethylation; Deamidation (NQ)	97 97 100 100 100 99 97 96 98 99	C(+57.02)N(+.98)KAAALC(+57.02)FR	HCD
2	210707-MClass-21_T_methendus-MELD-LSM-R.raw	-	LYC(+57.02)PDDAVEC(+57.02)K	8998	11	98	98	11	6852927	2	22.30	-	0	13685688	1.4	P84688|SCX7_TITOB:P84685|SCX6_TITOB	Carbamidomethylation	99 99 100 100 99 99 98 98 99 94 95	LYC(+57.02)PDDAVEC(+57.02)K	HCD
2	210707-MClass-21_T_methendus-MELD-LSM-R.raw	19786	LMNFDELLDFHK	28371	12	98	98	12	5079187	3	53.28	-	51523000000	15207334	0.6			91 92 98 100 100 100 100 100 100 99 99 99	LMNFDELLDFHK	HCD
2	210707-MClass-21_T_methendus-MELD-LSM-R.raw	73326	TFLYN(+.98)GQ(+.98)GGNGNNYLTK	18340	17	98	98	17	9319319	2	37.04	-	57198000000	18618481	0.6		Deamidation (NQ)	93 96 100 100 100 100 100 100 99 99 98 96 96 98 99 99 97	TFLYN(+.98)GQ(+.98)GGNGNNYLTK	HCD
2	210707-MClass-21_T_methendus-MELD-LSM-R.raw	26868	C(+57.02)STC(+57.02)LDKPLC(+57.02)QSR	6944	13	98	98	13	5422476	3	19.16	-	86740000000	16237168	2.6		Carbamidomethylation	99 100 100 100 100 100 100 99 98 97 89 96 100	C(+57.02)STC(+57.02)LDKPLC(+57.02)QSR	HCD
2	210707-MClass-21_T_methendus-MELD-LSM-R.raw	9927	MFYPDSR	10241	7	98	98	7	4582044	2	24.53	-	3837300000000	9143956	-1.5			97 99 100 99 100 99 94	MFYPDSR	HCD
2	210707-MClass-21_T_methendus-MELD-LSM-R.raw	13761	KDLLNLLK	18222	8	98	98	8	4788113	2	36.89	-	138160000000	9556066	1.6			100 100 100 97 94 99 100 97	KDLLNLLK	HCD
2	210707-MClass-21_T_methendus-MELD-LSM-R.raw	64032	ELLEVEDNKLVHR	12917	13	98	98	13	7974333	2	28.42	-	56255000000	15928521	0.1	H1ZZI2|SCX13_TITOB:tr|A0A2I9LNZ4|A0A2I9LNZ4_9SCOR		100 99 100 100 100 99 98 93 96 98 99 98 96	ELLEVEDNKLVHR	HCD
2	210707-MClass-21_T_methendus-MELD-LSM-R.raw	50974	LYC(+57.02)PDDAVC(+57.02)EK	9563	11	98	98	11	6852918	2	23.13	-	93205000000	13685688	0.2	P84688|SCX7_TITOB:P84685|SCX6_TITOB	Carbamidomethylation	99 100 100 100 99 99 98 98 97 97 92	LYC(+57.02)PDDAVC(+57.02)EK	HCD
2	210707-MClass-21_T_methendus-MELD-LSM-R.raw	410	NGYPLLK	11215	7	98	98	7	4027344	2	25.85	-	11060000000	8034541	0.1			96 99 100 99 99 99 95	NGYPLLK	HCD
2	210707-MClass-21_T_methendus-MELD-LSM-R.raw	46684	EAVEGPKSN(+.98)C(+57.02)KPDLC(+57.02)EK	5990	17	98	98	17	6546376	3	17.46	-	3354200000000	19608870	2.0	tr|A0A1E1WVU5|A0A1E1WVU5_TITOB:P0C1X6|KA183_TITDI	Deamidation (NQ); Carbamidomethylation	99 99 100 100 100 95 94 95 97 100 100 98 98 97 96 99 100	EAVEGPKSN(+.98)C(+57.02)KPDLC(+57.02)EK	HCD
2	210707-MClass-21_T_methendus-MELD-LSM-R.raw	40489	C(+57.02)VTSAVANETWDKFSK	18537	16	98	98	16	6149619	3	37.45	-	28677000000	18418618	1.1		Carbamidomethylation	94 96 100 100 99 99 99 99 100 99 98 99 99 98 98 94	C(+57.02)VTSAVANETWDKFSK	HCD
2	210707-MClass-21_T_methendus-MELD-LSM-R.raw	7803	LDGYPLSK	10512	8	98	98	8	4467428	2	24.53	-	8296500000000	8914702	1.0	P84688|SCX7_TITOB:P84685|SCX6_TITOB:tr|A0A1E1WW26|A0A1E1WW26_TITOB:tr|A0A1E1WW12|A0A1E1WW12_TITOB:tr|A0A1E1WVS3|A0A1E1WVS3_TITOB		99 99 99 99 99 99 98 92	LDGYPLSK	HCD
2	210707-MClass-21_T_methendus-MELD-LSM-R.raw	19076	FYDC(+57.02)FEK	12765	7	98	98	7	5047107	2	28.42	-	15810000000	10074058	1.0		Carbamidomethylation	99 99 100 99 99 99 92	FYDC(+57.02)FEK	HCD
2	210707-MClass-21_T_methendus-MELD-LSM-R.raw	48436	NNDC(+57.02)KLYC(+57.02)PNDAVC(+57.02)EK	9123	16	98	98	16	6672826	3	22.56	-	286960000000	19988232	1.4	P84688|SCX7_TITOB:P84685|SCX6_TITOB:tr|A0A1E1WW12|A0A1E1WW12_TITOB:tr|A0A1E1WVS3|A0A1E1WVS3_TITOB	Carbamidomethylation	92 95 99 98 97 99 100 100 99 98 99 99 99 99 96 99	NNDC(+57.02)KLYC(+57.02)PNDAVC(+57.02)EK	HCD
2	210707-MClass-21_T_methendus-MELD-LSM-R.raw	19118	VLGGDEC(+57.02)NLNEHR	5537	13	98	98	13	5049001	3	16.86	-	55496000000	15116787	-0.1		Carbamidomethylation	100 100 100 99 100 100 100 99 99 94 97 92 97	VLGGDEC(+57.02)NLNEHR	HCD
2	210707-MClass-21_T_methendus-MELD-LSM-R.raw	42084	GM(+15.99)C(+57.02)C(+57.02)DQC(+57.02)FR	6384	9	98	98	9	6252139	2	18.29	-	9922000000	12484143	-0.9		Oxidation (M); Carbamidomethylation	98 100 100 100 99 98 98 91 98	GM(+15.99)C(+57.02)C(+57.02)DQC(+57.02)FR	HCD
2	210707-MClass-21_T_methendus-MELD-LSM-R.raw	64032	ELLEVEDNKLVHR	12809	13	98	98	13	7974333	2	28.42	-	56255000000	15928521	0.1	H1ZZI2|SCX13_TITOB:tr|A0A2I9LNZ4|A0A2I9LNZ4_9SCOR		99 99 100 100 99 99 98 94 95 98 99 98 96	ELLEVEDNKLVHR	HCD
2	210707-MClass-21_T_methendus-MELD-LSM-R.raw	45240	ELLQQVDTSTR	11777	11	98	98	11	6453392	2	26.71	-	24901000000	12886624	1.2			95 95 100 99 98 99 99 98 97 99 100	ELLQQVDTSTR	HCD
2	210707-MClass-21_T_methendus-MELD-LSM-R.raw	54681	KYGYMFYPDSR	16341	11	98	98	11	7138270	2	34.02	-	1223200000000	14256387	0.6			100 100 100 100 100 100 100 88 98 99 94	KYGYMFYPDSR	HCD
2	210707-MClass-21_T_methendus-MELD-LSM-R.raw	40846	GMC(+57.02)C(+57.02)DQC(+57.02)FR	8395	9	98	98	9	6172162	2	21.26	-	387650000000	12324194	-1.2		Carbamidomethylation	98 99 100 100 99 97 98 92 99	GMC(+57.02)C(+57.02)DQC(+57.02)FR	HCD
2	210707-MClass-21_T_methendus-MELD-LSM-R.raw	21206	AWMAC(+57.02)YVK	16559	8	98	98	8	5147382	2	34.35	-	30155000000	10274619	-0.1	P60213|SCX3_TITOB:tr|A0A7L4XS62|A0A7L4XS62_9SCOR	Carbamidomethylation	95 95 99 99 98 98 99 100	AWMAC(+57.02)YVK	HCD
2	210707-MClass-21_T_methendus-MELD-LSM-R.raw	71261	LSLFGN(+.98)SGAPEC(+57.02)HVGNK	29934	17	98	98	17	8944244	2	55.93	-	69977000000	17868308	2.0		Deamidation (NQ); Carbamidomethylation	95 92 100 100 100 100 100 99 99 96 97 97 96 99 99 95 99	LSLFGN(+.98)SGAPEC(+57.02)HVGNK	HCD
2	210707-MClass-21_T_methendus-MELD-LSM-R.raw	1688	FGLPATSK	11203	8	98	98	8	4107318	2	25.97	-	11280000000	8194490	0.0			99 99 100 100 99 98 96 93	FGLPATSK	HCD
2	210707-MClass-21_T_methendus-MELD-LSM-R.raw	42108	NGYMFYPDSR	17105	10	98	98	10	6252695	2	35.24	-	1472700000000	12485234	0.8			97 99 100 100 100 99 95 98 98 95	NGYMFYPDSR	HCD
2	210707-MClass-21_T_methendus-MELD-LSM-R.raw	76641	N(+.98)DDDLEGFSEEDLKALEK	22468	18	98	98	18	10344663	2	43.38	-	1588900000000	20669167	0.6	tr|A0A1E1WWD3|A0A1E1WWD3_TITOB:P0DL22|NDBX_TITPA	Deamidation (NQ)	86 85 99 100 100 100 100 100 100 100 99 99 99 99 100 100 100 100	N(+.98)DDDLEGFSEEDLKALEK	HCD
2	210707-MClass-21_T_methendus-MELD-LSM-R.raw	72006	LLSKPQASC(+57.02)VYEEC(+57.02)K	9842	15	98	98	15	9064363	2	23.73	-	51397000000	18108594	-0.8		Carbamidomethylation	100 100 100 100 99 97 98 96 89 96 99 100 100 100 98	LLSKPQASC(+57.02)VYEEC(+57.02)K	HCD
2	210707-MClass-21_T_methendus-MELD-LSM-R.raw	11430	M(+15.99)FYPDSR	8552	7	98	98	7	4662024	2	21.37	-	408350000000	9303906	-0.3		Oxidation (M)	98 99 100 99 99 99 92	M(+15.99)FYPDSR	HCD
2	210707-MClass-21_T_methendus-MELD-LSM-R.raw	10819	FEC(+57.02)LLSR	12769	7	98	98	7	4627346	2	28.38	-	4195000000	9234534	1.4		Carbamidomethylation	99 99 99 99 98 95 97	FEC(+57.02)LLSR	HCD
2	210707-MClass-21_T_methendus-MELD-LSM-R.raw	-	VQ(+.98)GPKSDC(+57.02)KPDLC(+57.02)EK	4990	15	98	98	15	5879431	3	15.92	-	0	17608074	0.1	tr|A0A1E1WVU5|A0A1E1WVU5_TITOB:P0C1X6|KA183_TITDI	Deamidation (NQ); Carbamidomethylation	99 99 99 97 97 97 98 99 100 99 98 95 94 99 100	VQ(+.98)GPKSDC(+57.02)KPDLC(+57.02)EK	HCD
2	210707-MClass-21_T_methendus-MELD-LSM-R.raw	45382	AGATN(+.98)GLGDC(+57.02)LNK	7579	13	98	98	13	6463011	2	20.15	-	446830000000	12905874	0.3	P84688|SCX7_TITOB:P84685|SCX6_TITOB:tr|A0A1E1WW26|A0A1E1WW26_TITOB:tr|A0A1E1WW12|A0A1E1WW12_TITOB:tr|A0A1E1WVS3|A0A1E1WVS3_TITOB	Deamidation (NQ); Carbamidomethylation	95 94 99 100 100 100 100 99 99 95 95 99 100	AGATN(+.98)GLGDC(+57.02)LNK	HCD
2	210707-MClass-21_T_methendus-MELD-LSM-R.raw	5090	YLLSLPR	20998	7	98	98	7	4312633	2	41.25	-	274920000000	8605120	0.2			99 99 100 99 99 97 94	YLLSLPR	HCD
2	210707-MClass-21_T_methendus-MELD-LSM-R.raw	6339	YLLSQPR	10096	7	98	98	7	4387509	2	24.02	-	179370000000	8754865	0.8			99 100 100 96 94 98 100	YLLSQPR	HCD
2	210707-MClass-21_T_methendus-MELD-LSM-R.raw	31196	ASC(+57.02)LFEDC(+57.02)K	10343	9	98	98	9	5652361	2	24.41	-	39763000000	11284580	-0.3		Carbamidomethylation	93 97 100 100 100 100 100 99 94	ASC(+57.02)LFEDC(+57.02)K	HCD
2	210707-MClass-21_T_methendus-MELD-LSM-R.raw	35417	VEGPKSN(+.98)C(+57.02)KPDLC(+57.02)EK	4653	15	98	98	15	5879453	3	15.23	-	11569000000000	17608074	3.8	tr|A0A1E1WVU5|A0A1E1WVU5_TITOB:P0C1X6|KA183_TITDI	Deamidation (NQ); Carbamidomethylation	99 100 99 98 96 92 93 99 100 99 99 98 97 99 100	VEGPKSN(+.98)C(+57.02)KPDLC(+57.02)EK	HCD
2	210707-MClass-21_T_methendus-MELD-LSM-R.raw	45383	QATDGLGDC(+57.02)LNK	8956	12	98	98	12	6463011	2	22.25	-	65425000000	12905874	0.3	P84685|SCX6_TITOB	Carbamidomethylation	95 98 100 100 100 100 99 99 93 94 98 100	QATDGLGDC(+57.02)LNK	HCD
2	210707-MClass-21_T_methendus-MELD-LSM-R.raw	33669	FGLC(+57.02)QC(+57.02)MLK	17768	9	97	97	9	5787703	2	36.27	-	2071400000000	11555239	1.9	tr|A0A2I9LNV7|A0A2I9LNV7_9SCOR	Carbamidomethylation	99 99 100 100 98 97 96 98 94	FGLC(+57.02)QC(+57.02)MLK	HCD
2	210707-MClass-21_T_methendus-MELD-LSM-R.raw	1688	FGLPATSK	11318	8	97	97	8	4107318	2	25.97	-	11280000000	8194490	0.0			99 99 100 100 99 98 96 93	FGLPATSK	HCD
2	210707-MClass-21_T_methendus-MELD-LSM-R.raw	69863	YYSC(+57.02)YC(+57.02)YDVAPGTK	14751	14	97	97	14	8738593	2	31.33	-	428450000000	17457065	-1.4	P60212|SCX2_TITOB:P0DQU7|SCX2_TITME:H1ZZI4|SCX15_TITOB:tr|A0A1E1WWE3|A0A1E1WWE3_TITOB:P84688|SCX7_TITOB:P84685|SCX6_TITOB:tr|A0A1E1WW26|A0A1E1WW26_TITOB:tr|A0A1E1WW12|A0A1E1WW12_TITOB:tr|A0A1E1WVS3|A0A1E1WVS3_TITOB:C0HLM0|SCX2_TITMA:C0HLM1|SCX3_TITMA:P46066|SCXV_CENSC	Carbamidomethylation	91 94 100 100 100 100 99 100 100 100 97 97 95 100	YYSC(+57.02)YC(+57.02)YDVAPGTK	HCD
2	210707-MClass-21_T_methendus-MELD-LSM-R.raw	54669	LYC(+57.02)PNDEVC(+57.02)EK	8435	11	97	97	11	7138002	2	21.41	-	5776200000	14255903	-3.2	tr|A0A1E1WW12|A0A1E1WW12_TITOB:tr|A0A1E1WVS3|A0A1E1WVS3_TITOB	Carbamidomethylation	97 98 100 97 93 96 99 98 99 100 100	LYC(+57.02)PNDEVC(+57.02)EK	HCD
2	210707-MClass-21_T_methendus-MELD-LSM-R.raw	11430	M(+15.99)FYPDSR	8434	7	97	97	7	4662024	2	21.37	-	408350000000	9303906	-0.3		Oxidation (M)	98 99 100 99 99 98 93	M(+15.99)FYPDSR	HCD
2	210707-MClass-21_T_methendus-MELD-LSM-R.raw	31889	NSMN(+.98)TYDYK	7290	9	97	97	9	5687319	2	19.51	-	79651000000	11354492	0.0		Deamidation (NQ)	96 99 100 100 99 99 99 98 91	NSMN(+.98)TYDYK	HCD
2	210707-MClass-21_T_methendus-MELD-LSM-R.raw	11430	M(+15.99)FYPDSR	8321	7	97	97	7	4662024	2	21.37	-	408350000000	9303906	-0.3		Oxidation (M)	97 99 100 99 100 99 93	M(+15.99)FYPDSR	HCD
2	210707-MClass-21_T_methendus-MELD-LSM-R.raw	6410	YFC(+57.02)LFK	22825	6	97	97	6	4392175	2	44.40	-	25011000000	8764203	0.0		Carbamidomethylation	99 98 96 95 99 100	YFC(+57.02)LFK	HCD
2	210707-MClass-21_T_methendus-MELD-LSM-R.raw	15794	STC(+57.02)LDKPLC(+57.02)GASR	6525	13	97	97	13	4889025	3	18.39	-	59725000000	14636860	-0.3		Carbamidomethylation	99 99 100 99 99 99 97 98 98 93 94 98 100	STC(+57.02)LDKPLC(+57.02)GASR	HCD
2	210707-MClass-21_T_methendus-MELD-LSM-R.raw	68988	QASSFQSPNC(+57.02)FPLLK	24181	15	97	97	15	8624265	2	46.45	-	314480000000	17228398	-0.8		Carbamidomethylation	93 96 99 100 100 100 100 97 95 97 98 98 99 99 97	QASSFQSPNC(+57.02)FPLLK	HCD
2	210707-MClass-21_T_methendus-MELD-LSM-R.raw	45464	YTC(+57.02)SPLGELPR	17524	11	97	97	11	6468189	2	35.96	-	199050000000	12916230	0.2		Carbamidomethylation	99 99 100 100 98 97 94 97 97 97 98	YTC(+57.02)SPLGELPR	HCD
2	210707-MClass-21_T_methendus-MELD-LSM-R.raw	25233	LGKGTGYC(+57.02)DEDVC(+57.02)K	5225	14	97	97	14	5345689	3	16.38	-	19050000000	16006860	-0.7	tr|A0A1E1WVZ4|A0A1E1WVZ4_TITOB:tr|A0A1E1WVV5|A0A1E1WVV5_TITOB	Carbamidomethylation	100 99 99 93 96 97 100 100 100 100 97 98 99 93	LGKGTGYC(+57.02)DEDVC(+57.02)K	HCD
2	210707-MClass-21_T_methendus-MELD-LSM-R.raw	-	VQ(+.98)GPKSDC(+57.02)KPDLC(+57.02)EK	4873	15	97	97	15	5879431	3	15.73	-	0	17608074	0.0	tr|A0A1E1WVU5|A0A1E1WVU5_TITOB:P0C1X6|KA183_TITDI	Deamidation (NQ); Carbamidomethylation	99 99 99 99 98 96 99 100 100 99 98 93 90 99 100	VQ(+.98)GPKSDC(+57.02)KPDLC(+57.02)EK	HCD
2	210707-MClass-21_T_methendus-MELD-LSM-R.raw	74821	C(+57.02)GYC(+57.02)GAGGQGWPQDASDR	11708	18	97	97	18	9713826	2	26.44	-	986030000000	19407529	-1.1		Carbamidomethylation	86 90 100 100 100 100 100 100 100 100 100 99 96 98 98 96 99 100	C(+57.02)GYC(+57.02)GAGGQGWPQDASDR	HCD
2	210707-MClass-21_T_methendus-MELD-LSM-R.raw	2858	FLSMLPK	17832	7	97	97	7	4182410	2	36.25	-	98126000000	8344673	0.1			99 98 97 92 99 100 100	FLSMLPK	HCD
2	210707-MClass-21_T_methendus-MELD-LSM-R.raw	11430	M(+15.99)FYPDSR	7836	7	97	97	7	4662024	2	21.37	-	408350000000	9303906	-0.3		Oxidation (M)	98 99 100 99 99 98 92	M(+15.99)FYPDSR	HCD
2	210707-MClass-21_T_methendus-MELD-LSM-R.raw	18411	DN(+.98)SFLDYK	17393	8	97	97	8	5017245	2	35.49	-	71286000000	10014341	0.2		Deamidation (NQ)	98 99 100 100 100 100 97 90	DN(+.98)SFLDYK	HCD
2	210707-MClass-21_T_methendus-MELD-LSM-R.raw	73994	NC(+57.02)M(+15.99)LDC(+57.02)NVWDDKGYC(+57.02)DNFC(+57.02)KGR	17222	22	97	97	22	9483729	3	35.28	-	139050000000	28421025	-2.0	P0DQU6|SCX_TITME:C0HLM0|SCX2_TITMA:C0HLM1|SCX3_TITMA:P46066|SCXV_CENSC	Carbamidomethylation; Oxidation (M)	99 100 100 100 100 100 99 99 100 100 100 100 100 100 95 97 95 95 95 95 90 97	NC(+57.02)M(+15.99)LDC(+57.02)NVWDDKGYC(+57.02)DNFC(+57.02)KGR	HCD
2	210707-MClass-21_T_methendus-MELD-LSM-R.raw	6479	LPSDPEQQKFK	7004	11	97	97	11	4395674	3	18.93	-	371370000000	13156772	2.3			100 100 100 99 97 97 93 94 98 99 100	LPSDPEQQKFK	HCD
2	210707-MClass-21_T_methendus-MELD-LSM-R.raw	56113	C(+57.02)C(+57.02)N(+.98)VC(+57.02)AQNLGEK	6332	12	97	97	12	7272972	2	18.08	-	5764700000	14525796	0.2		Carbamidomethylation; Deamidation (NQ)	100 100 100 100 100 99 98 98 99 97 98 87	C(+57.02)C(+57.02)N(+.98)VC(+57.02)AQNLGEK	HCD
2	210707-MClass-21_T_methendus-MELD-LSM-R.raw	23407	ASYC(+57.02)VDQC(+57.02)SEVKK	5444	13	97	97	13	5252385	3	16.61	-	11378000000	15726912	1.6	P60212|SCX2_TITOB:P0DQU7|SCX2_TITME:tr|A0A1E1WWE3|A0A1E1WWE3_TITOB	Carbamidomethylation	99 100 100 100 100 100 98 98 94 96 97 98 94	ASYC(+57.02)VDQC(+57.02)SEVKK	HCD
2	210707-MClass-21_T_methendus-MELD-LSM-R.raw	33211	YSGEGDLALVK	13881	11	97	97	11	5763008	2	30.04	-	90516000000	11505869	0.1			100 100 99 99 96 97 95 97 99 99 95	YSGEGDLALVK	HCD
2	210707-MClass-21_T_methendus-MELD-LSM-R.raw	63090	NDDDLEGFSEEN(+.98)LKALKEHR	17808	20	97	97	20	7873719	3	36.37	-	324880000000	23590928	0.5	tr|A0A1E1WWD3|A0A1E1WWD3_TITOB:P0DL22|NDBX_TITPA	Deamidation (NQ)	95 99 100 100 100 100 100 99 97 97 93 94 98 98 98 98 96 98 97 100	NDDDLEGFSEEN(+.98)LKALKEHR	HCD
2	210707-MClass-21_T_methendus-MELD-LSM-R.raw	12072	FSEEDLAK	11071	8	97	97	8	4697264	2	25.64	-	1341000000	9374392	-1.1	tr|A0A1E1WWD3|A0A1E1WWD3_TITOB:P0DL22|NDBX_TITPA		97 99 100 99 98 99 98 93	FSEEDLAK	HCD
2	210707-MClass-21_T_methendus-MELD-LSM-R.raw	71073	LLADPC(+57.02)FDDNDC(+57.02)QAK	15406	15	97	97	15	8913743	2	32.32	-	27605000000	17807395	-3.1		Carbamidomethylation	99 99 98 99 97 97 99 99 98 95 98 96 96 99 100	LLADPC(+57.02)FDDNDC(+57.02)QAK	HCD
2	210707-MClass-21_T_methendus-MELD-LSM-R.raw	3649	MAHSLGVPHDGESPQK	6172	16	97	97	16	4232068	4	17.77	-	431350000000	16887939	2.5			99 99 99 100 100 98 99 99 98 98 88 95 97 96 98 100	MAHSLGVPHDGESPQK	HCD
2	210707-MClass-21_T_methendus-MELD-LSM-R.raw	23423	VC(+57.02)DFPANVK	10488	9	97	97	9	5252582	2	24.66	-	96219000000	10485012	0.6	tr|A0A2I9LNV1|A0A2I9LNV1_9SCOR	Carbamidomethylation	99 99 100 100 97 96 96 97 95	VC(+57.02)DFPANVK	HCD
2	210707-MClass-21_T_methendus-MELD-LSM-R.raw	65209	C(+57.02)STC(+57.02)LDKPLC(+57.02)QSR	6958	13	97	97	13	8128657	2	19.16	-	263150000000	16237168	0.1		Carbamidomethylation	99 99 99 99 100 100 100 98 95 91 92 99 100	C(+57.02)STC(+57.02)LDKPLC(+57.02)QSR	HCD
2	210707-MClass-21_T_methendus-MELD-LSM-R.raw	73793	C(+57.02)YC(+57.02)GAGGQGWPQDASDR	11353	17	97	97	17	9428715	2	26.07	-	35946000000	18837314	-1.6		Carbamidomethylation	86 99 100 100 100 100 100 99 100 100 97 92 98 97 96 99 100	C(+57.02)YC(+57.02)GAGGQGWPQDASDR	HCD
2	210707-MClass-21_T_methendus-MELD-LSM-R.raw	42977	AYSGTVC(+57.02)DDC(+57.02)TKVGVTR	8063	17	97	97	17	6302883	3	20.91	-	68109000000	18878455	-1.2		Carbamidomethylation	99 99 100 100 100 100 100 100 98 96 96 96 97 94 94 96 99	AYSGTVC(+57.02)DDC(+57.02)TKVGVTR	HCD
2	210707-MClass-21_T_methendus-MELD-LSM-R.raw	21305	KVTDYFEK	10775	8	97	97	8	5152666	2	25.19	-	16516000000	10285178	0.8			99 98 97 97 98 99 99 95	KVTDYFEK	HCD
2	210707-MClass-21_T_methendus-MELD-LSM-R.raw	59245	VLGGN(+.98)EC(+57.02)NLNEHR	5577	13	97	97	13	7568462	2	16.86	-	10519000000	15116787	-0.6		Deamidation (NQ); Carbamidomethylation	97 97 100 100 100 100 99 96 98 94 97 96 99	VLGGN(+.98)EC(+57.02)NLNEHR	HCD
2	210707-MClass-21_T_methendus-MELD-LSM-R.raw	36615	MFQC(+57.02)TDPC(+57.02)K	7297	9	97	97	9	5937375	2	19.64	-	4640600000	11854617	-0.9		Carbamidomethylation	97 99 98 98 99 99 99 99 91	MFQC(+57.02)TDPC(+57.02)K	HCD
2	210707-MClass-21_T_methendus-MELD-LSM-R.raw	79444	N(+.98)N(+.98)DDLQ(+.98)GFSEEDLKALKEHR	18750	20	97	97	20	11810447	2	37.60	-	353160000000	23600767	-0.8	tr|A0A1E1WWD3|A0A1E1WWD3_TITOB:P0DL22|NDBX_TITPA	Deamidation (NQ)	90 97 100 100 100 100 100 100 88 88 99 99 99 99 99 99 98 99 100 100	N(+.98)N(+.98)DDLQ(+.98)GFSEEDLKALKEHR	HCD
2	210707-MClass-21_T_methendus-MELD-LSM-R.raw	7728	VMGWGTLK	16960	8	97	97	8	4462419	2	34.85	-	571450000000	8904684	1.1			100 99 99 98 96 97 98 95	VMGWGTLK	HCD
2	210707-MClass-21_T_methendus-MELD-LSM-R.raw	43289	NDSFLDKYC(+57.02)AHLDAVK	16791	16	97	97	16	6326375	3	34.60	-	155540000000	18948882	1.2		Carbamidomethylation	91 99 100 100 99 99 98 98 98 99 98 99 99 96 96 94	NDSFLDKYC(+57.02)AHLDAVK	HCD
2	210707-MClass-21_T_methendus-MELD-LSM-R.raw	50369	C(+57.02)ASEQNLPLDSK	7706	12	97	97	12	6813218	2	20.21	-	106500000000	13606292	-0.1		Carbamidomethylation	100 100 100 100 98 86 95 98 97 99 99 100	C(+57.02)ASEQNLPLDSK	HCD
2	210707-MClass-21_T_methendus-MELD-LSM-R.raw	52822	FYDC(+57.02)LYNTATK	15846	11	97	97	11	6983170	2	33.19	-	6546000000	13946177	1.2		Carbamidomethylation	98 99 100 99 99 99 98 96 96 96 95	FYDC(+57.02)LYNTATK	HCD
2	210707-MClass-21_T_methendus-MELD-LSM-R.raw	11430	M(+15.99)FYPDSR	8786	7	97	97	7	4662024	2	21.37	-	408350000000	9303906	-0.3		Oxidation (M)	99 99 100 98 99 97 92	M(+15.99)FYPDSR	HCD
2	210707-MClass-21_T_methendus-MELD-LSM-R.raw	-	DDDN(+.98)LQ(+.98)GFSEEDLK	23171	14	97	97	14	8138361	2	44.85	-	0	16256580	-0.2	tr|A0A1E1WWD3|A0A1E1WWD3_TITOB:P0DL22|NDBX_TITPA	Deamidation (NQ)	90 97 100 100 100 100 100 99 99 99 96 96 96 95	DDDN(+.98)LQ(+.98)GFSEEDLK	HCD
2	210707-MClass-21_T_methendus-MELD-LSM-R.raw	48436	NNDC(+57.02)KLYC(+57.02)PNDAVC(+57.02)EK	9242	16	97	97	16	6672826	3	22.56	-	286960000000	19988232	1.4	P84688|SCX7_TITOB:P84685|SCX6_TITOB:tr|A0A1E1WW12|A0A1E1WW12_TITOB:tr|A0A1E1WVS3|A0A1E1WVS3_TITOB	Carbamidomethylation	90 94 100 99 98 98 100 100 98 97 99 99 99 98 95 99	NNDC(+57.02)KLYC(+57.02)PNDAVC(+57.02)EK	HCD
2	210707-MClass-21_T_methendus-MELD-LSM-R.raw	44057	FYC(+57.02)PGDGAVC(+57.02)K	10047	11	97	97	11	6372706	2	24.10	-	181690000000	12725266	0.1		Carbamidomethylation	99 99 100 99 95 92 93 97 98 100 100	FYC(+57.02)PGDGAVC(+57.02)K	HCD
2	210707-MClass-21_T_methendus-MELD-LSM-R.raw	12928	NDSFLDKYC(+57.02)AHLDAVK	16703	16	97	97	16	4747292	4	34.60	-	144490000000	18948882	-0.3		Carbamidomethylation	95 99 99 99 100 100 99 100 98 98 91 97 98 98 97 95	NDSFLDKYC(+57.02)AHLDAVK	HCD
2	210707-MClass-21_T_methendus-MELD-LSM-R.raw	59932	LLSKPEASC(+57.02)VYEK	9037	13	97	97	13	7623916	2	22.43	-	49478000000	15227700	-0.9		Carbamidomethylation	100 99 100 99 97 97 95 96 95 97 99 99 97	LLSKPEASC(+57.02)VYEK	HCD
2	210707-MClass-21_T_methendus-MELD-LSM-R.raw	10549	VGAENLYR	7891	8	97	97	8	4612435	2	20.61	-	19629000000	9204716	0.9			99 98 99 99 93 95 98 99	VGAENLYR	HCD
2	210707-MClass-21_T_methendus-MELD-LSM-R.raw	63106	N(+.98)N(+.98)DDLEGFSEEDLKALKEHR	18587	20	97	97	20	7876984	3	37.60	-	4401100000000	23600767	-1.4	tr|A0A1E1WWD3|A0A1E1WWD3_TITOB:P0DL22|NDBX_TITPA	Deamidation (NQ)	88 97 100 100 100 100 100 100 95 93 97 99 98 97 98 98 97 98 98 100	N(+.98)N(+.98)DDLEGFSEEDLKALKEHR	HCD
2	210707-MClass-21_T_methendus-MELD-LSM-R.raw	20646	C(+57.02)YRAPDC(+57.02)FSAC(+57.02)K	8785	12	97	97	12	5122120	3	21.94	-	173990000000	15336162	-1.3		Carbamidomethylation	98 98 93 92 99 100 100 100 99 99 100 93	C(+57.02)YRAPDC(+57.02)FSAC(+57.02)K	HCD
2	210707-MClass-21_T_methendus-MELD-LSM-R.raw	68555	VLYTC(+57.02)NYGPAGNLLR	21285	15	97	97	15	8559354	2	41.78	-	23428000000	17098560	0.2	tr|A0A2I9LNW3|A0A2I9LNW3_9SCOR:tr|A0A2I9LNV7|A0A2I9LNV7_9SCOR	Carbamidomethylation	99 100 100 100 100 100 100 100 97 92 94 93 97 98 96	VLYTC(+57.02)NYGPAGNLLR	HCD
2	210707-MClass-21_T_methendus-MELD-LSM-R.raw	14708	SC(+57.02)PFKDGFFMGR	20790	12	97	97	12	4835541	3	40.98	-	89492000000	14476377	1.9		Carbamidomethylation	91 94 100 99 99 99 96 97 98 98 100 100	SC(+57.02)PFKDGFFMGR	HCD
2	210707-MClass-21_T_methendus-MELD-LSM-R.raw	26099	TWN(+.98)KFSQC(+57.02)AKDTK	7345	13	97	97	13	5389248	3	19.74	-	16550000000	16137507	1.1		Deamidation (NQ); Carbamidomethylation	100 100 100 99 99 98 96 97 94 91 99 100 97	TWN(+.98)KFSQC(+57.02)AKDTK	HCD
2	210707-MClass-21_T_methendus-MELD-LSM-R.raw	29244	C(+57.02)YNVPDLVK	16752	9	97	97	9	5542791	2	34.54	-	135780000000	11065430	0.5	tr|A0A1E1WVW4|A0A1E1WVW4_TITOB:tr|A0A1E1WVT2|A0A1E1WVT2_TITOB:tr|A0A7L4XT27|A0A7L4XT27_TITPA	Carbamidomethylation	98 99 99 100 96 96 98 99 95	C(+57.02)YNVPDLVK	HCD
2	210707-MClass-21_T_methendus-MELD-LSM-R.raw	50625	SYYDC(+57.02)KDVC(+57.02)R	5886	10	97	97	10	6832810	2	17.25	-	139510000000	13645488	-1.0		Carbamidomethylation	99 99 100 100 98 97 97 94 95 98	SYYDC(+57.02)KDVC(+57.02)R	HCD
2	210707-MClass-21_T_methendus-MELD-LSM-R.raw	52607	C(+57.02)LPNWGDDFLR	25953	11	97	97	11	6968218	2	49.25	-	31447000000	13916292	0.0		Carbamidomethylation	97 97 98 98 99 96 98 98 95 98 99	C(+57.02)LPNWGDDFLR	HCD
2	210707-MClass-21_T_methendus-MELD-LSM-R.raw	23423	VC(+57.02)DFPANVK	10372	9	97	97	9	5252582	2	24.66	-	96219000000	10485012	0.6	tr|A0A2I9LNV1|A0A2I9LNV1_9SCOR	Carbamidomethylation	99 100 100 100 97 96 97 97 94	VC(+57.02)DFPANVK	HCD
2	210707-MClass-21_T_methendus-MELD-LSM-R.raw	76641	DDDDLEGFSEEDLKALEK	22125	18	97	97	18	10344663	2	43.38	-	1588900000000	20669167	0.6	tr|A0A1E1WWD3|A0A1E1WWD3_TITOB:P0DL22|NDBX_TITPA		89 97 100 99 98 100 97 94 98 98 98 98 97 98 98 99 99 100	DDDDLEGFSEEDLKALEK	HCD
2	210707-MClass-21_T_methendus-MELD-LSM-R.raw	22820	EC(+57.02)YDPC(+57.02)YKAFGR	12632	12	97	97	12	5225562	3	27.90	-	351210000000	15646438	1.8		Carbamidomethylation	97 96 99 100 99 98 97 96 95 96 98 100	EC(+57.02)YDPC(+57.02)YKAFGR	HCD
2	210707-MClass-21_T_methendus-MELD-LSM-R.raw	35931	KADNLC(+57.02)FPSK	9524	10	97	97	10	5902957	2	23.22	-	232140000000	11785754	1.1		Carbamidomethylation	99 99 99 93 94 97 100 100 100 95	KADNLC(+57.02)FPSK	HCD
2	210707-MClass-21_T_methendus-MELD-LSM-R.raw	75405	SLSTYKYGYMFYPN(+.98)SR	22051	16	97	97	16	9894567	2	43.00	-	49683000000	19768977	0.5		Deamidation (NQ)	92 80 96 100 100 100 100 100 100 100 100 100 98 99 100 98	SLSTYKYGYMFYPN(+.98)SR	HCD
2	210707-MClass-21_T_methendus-MELD-LSM-R.raw	40319	KADLLALLLTR	29115	11	97	97	11	6138956	2	54.51	-	11027000000	12257759	0.6	P84688|SCX7_TITOB:tr|A0A1E1WVU0|A0A1E1WVU0_TITOB:P84685|SCX6_TITOB:tr|A0A1E1WW26|A0A1E1WW26_TITOB:tr|A0A1E1WW12|A0A1E1WW12_TITOB:tr|A0A1E1WVS3|A0A1E1WVS3_TITOB:tr|A0A2I9LNV1|A0A2I9LNV1_9SCOR		94 96 98 99 100 99 99 98 95 96 99	KADLLALLLTR	HCD
2	210707-MClass-21_T_methendus-MELD-LSM-R.raw	41363	LYC(+57.02)PNDAVC(+57.02)K	7593	10	97	97	10	6202783	2	20.23	-	331750000000	12385422	-0.1	tr|A0A1E1WW12|A0A1E1WW12_TITOB:tr|A0A1E1WVS3|A0A1E1WVS3_TITOB	Carbamidomethylation	99 99 100 98 90 96 97 98 99 100	LYC(+57.02)PNDAVC(+57.02)K	HCD
2	210707-MClass-21_T_methendus-MELD-LSM-R.raw	46178	C(+57.02)LGTGSEYVC(+57.02)R	8365	11	97	97	11	6512833	2	21.37	-	4.85E6	13005540	-1.4		Carbamidomethylation	95 97 100 100 98 95 98 96 96 98 100	C(+57.02)LGTGSEYVC(+57.02)R	HCD
2	210707-MClass-21_T_methendus-MELD-LSM-R.raw	76389	EVTSLYN(+.98)LYC(+57.02)DNKDLAK	21817	17	97	97	17	10239889	2	42.61	-	30042000000	20459614	0.9		Deamidation (NQ); Carbamidomethylation	95 94 92 97 100 100 100 100 100 98 97 93 95 99 100 100 100	EVTSLYN(+.98)LYC(+57.02)DNKDLAK	HCD
2	210707-MClass-21_T_methendus-MELD-LSM-R.raw	57246	AC(+57.02)YC(+57.02)YNVPDSVK	13309	12	97	97	12	7383186	2	29.20	-	50921000000	14746221	0.4	P0DQU6|SCX_TITME:P60212|SCX2_TITOB:P0DQU7|SCX2_TITME:tr|A0A1E1WWE3|A0A1E1WWE3_TITOB:P60213|SCX3_TITOB:H1ZZI1|SCX12_TITOB:P60214|SCX1_TITOB:tr|A0A1E1WVW4|A0A1E1WVW4_TITOB:tr|A0A7L4XS62|A0A7L4XS62_9SCOR:tr|A0A1E1WVT2|A0A1E1WVT2_TITOB:tr|A0A7L4XT27|A0A7L4XT27_TITPA:P60215|SCX4_TITOB:tr|A0A7L4XT23|A0A7L4XT23_TYTAS	Carbamidomethylation	98 99 100 100 99 99 99 97 97 94 93 95	AC(+57.02)YC(+57.02)YNVPDSVK	HCD
2	210707-MClass-21_T_methendus-MELD-LSM-R.raw	55897	FLSSPGSSC(+57.02)LHEK	8923	13	97	97	13	7248444	2	22.25	-	3822000000	14476765	-1.5		Carbamidomethylation	98 99 100 100 100 98 97 97 95 94 95 99 96	FLSSPGSSC(+57.02)LHEK	HCD
2	210707-MClass-21_T_methendus-MELD-LSM-R.raw	33669	FGLC(+57.02)QC(+57.02)MLK	17883	9	97	97	9	5787703	2	36.27	-	2071400000000	11555239	1.9	tr|A0A2I9LNV7|A0A2I9LNV7_9SCOR	Carbamidomethylation	98 99 100 99 98 98 95 97 93	FGLC(+57.02)QC(+57.02)MLK	HCD
2	210707-MClass-21_T_methendus-MELD-LSM-R.raw	3286	YSN(+.98)LTVDHSMC(+57.02)KPK	7383	14	97	97	14	4209485	4	19.80	-	80989000000	16797646	0.3		Deamidation (NQ); Carbamidomethylation	85 91 100 100 100 100 100 99 98 96 98 99 100 100	YSN(+.98)LTVDHSMC(+57.02)KPK	HCD
2	210707-MClass-21_T_methendus-MELD-LSM-R.raw	35185	FGLC(+57.02)QC(+57.02)M(+15.99)LK	13201	9	97	97	9	5867668	2	29.05	-	410030000000	11715188	0.2	tr|A0A2I9LNV7|A0A2I9LNV7_9SCOR	Carbamidomethylation; Oxidation (M)	99 99 100 100 99 96 97 96 92	FGLC(+57.02)QC(+57.02)M(+15.99)LK	HCD
2	210707-MClass-21_T_methendus-MELD-LSM-R.raw	-	VLAPAQ(+.98)EAPAEAPAAAEK	11881	18	97	97	18	8679487	2	26.86	-	0	17338835	-0.4		Deamidation (NQ)	86 90 100 100 100 100 100 100 99 98 99 98 97 97 98 98 98 96	VLAPAQ(+.98)EAPAEAPAAAEK	HCD
2	210707-MClass-21_T_methendus-MELD-LSM-R.raw	26653	C(+57.02)YNVPDSVK	7279	9	97	97	9	5412538	2	19.66	-	21455000000	10804910	1.9	tr|A0A1E1WWE3|A0A1E1WWE3_TITOB:tr|A0A1E1WVW4|A0A1E1WVW4_TITOB:tr|A0A1E1WVT2|A0A1E1WVT2_TITOB:tr|A0A7L4XT27|A0A7L4XT27_TITPA:tr|A0A7L4XT23|A0A7L4XT23_TYTAS	Carbamidomethylation	99 99 100 100 99 99 96 95 90	C(+57.02)YNVPDSVK	HCD
2	210707-MClass-21_T_methendus-MELD-LSM-R.raw	11083	AWLSC(+57.02)YK	14194	7	97	97	7	4642242	2	30.62	-	58766000000	9264320	1.9	P60212|SCX2_TITOB:P0DQU7|SCX2_TITME:tr|A0A1E1WWE3|A0A1E1WWE3_TITOB	Carbamidomethylation	98 97 99 98 99 98 93	AWLSC(+57.02)YK	HCD
2	210707-MClass-21_T_methendus-MELD-LSM-R.raw	26641	C(+57.02)YNVPDSVK	8822	9	97	97	9	5412528	2	21.74	-	12483000000000	10804910	0.1	tr|A0A1E1WWE3|A0A1E1WWE3_TITOB:tr|A0A1E1WVW4|A0A1E1WVW4_TITOB:tr|A0A1E1WVT2|A0A1E1WVT2_TITOB:tr|A0A7L4XT27|A0A7L4XT27_TITPA:tr|A0A7L4XT23|A0A7L4XT23_TYTAS	Carbamidomethylation	100 100 100 100 98 97 97 95 91	C(+57.02)YNVPDSVK	HCD
2	210707-MClass-21_T_methendus-MELD-LSM-R.raw	6498	SM(+15.99)PDWVK	11857	7	97	97	7	4397082	2	24.72	-	25440000000	8774004	1.6	P60213|SCX3_TITOB:P60214|SCX1_TITOB:tr|A0A7L4XS62|A0A7L4XS62_9SCOR:P60215|SCX4_TITOB	Oxidation (M)	97 96 96 97 96 99 100	SM(+15.99)PDWVK	HCD
2	210707-MClass-21_T_methendus-MELD-LSM-R.raw	6496	SM(+15.99)PDWVK	11857	7	97	97	7	4397075	2	27.07	-	371620000000	8774004	0.0	P60213|SCX3_TITOB:P60214|SCX1_TITOB:tr|A0A7L4XS62|A0A7L4XS62_9SCOR:P60215|SCX4_TITOB	Oxidation (M)	97 96 96 97 96 99 100	SM(+15.99)PDWVK	HCD
2	210707-MClass-21_T_methendus-MELD-LSM-R.raw	495	FLGMLPK	17274	7	97	97	7	4032354	2	35.57	-	314480000000	8044567	-0.6			98 98 96 92 98 100 100	FLGMLPK	HCD
2	210707-MClass-21_T_methendus-MELD-LSM-R.raw	69223	YGLMNHN(+.98)QLLN(+.98)FHK	17797	14	97	97	14	8659194	2	36.31	-	56615000000	17298247	-0.2		Deamidation (NQ)	87 89 95 98 99 100 100 98 99 100 100 100 100 100	YGLMNHN(+.98)QLLN(+.98)FHK	HCD
2	210707-MClass-21_T_methendus-MELD-LSM-R.raw	53320	FYC(+57.02)PDDAVC(+57.02)EK	11125	11	97	97	11	7022834	2	25.73	-	57786000000	14025532	-0.7	P84688|SCX7_TITOB	Carbamidomethylation	93 96 100 99 99 99 95 96 98 98 99	FYC(+57.02)PDDAVC(+57.02)EK	HCD
2	210707-MClass-21_T_methendus-MELD-LSM-R.raw	29382	EGPKSDC(+57.02)KPDLC(+57.02)EK	4703	14	97	97	14	5549210	3	15.24	-	194140000000	16617388	1.5	tr|A0A1E1WVU5|A0A1E1WVU5_TITOB:P0C1X6|KA183_TITDI	Carbamidomethylation	99 99 99 99 99 100 100 100 99 93 86 98 99 94	EGPKSDC(+57.02)KPDLC(+57.02)EK	HCD
2	210707-MClass-21_T_methendus-MELD-LSM-R.raw	50974	LYC(+57.02)PDDAVC(+57.02)EK	9448	11	97	97	11	6852918	2	23.13	-	93205000000	13685688	0.2	P84688|SCX7_TITOB:P84685|SCX6_TITOB	Carbamidomethylation	97 99 100 99 99 99 95 97 96 96 94	LYC(+57.02)PDDAVC(+57.02)EK	HCD
2	210707-MClass-21_T_methendus-MELD-LSM-R.raw	14339	VGVLADNFK	14704	9	97	97	9	4817687	2	31.35	-	20491000000	9615233	-0.5			99 100 100 100 100 99 94 95 91	VGVLADNFK	HCD
2	210707-MClass-21_T_methendus-MELD-LSM-R.raw	26742	DFLC(+57.02)DRNNADKVR	7162	13	97	97	13	5415953	3	19.45	-	84703000000	16217629	0.8		Carbamidomethylation	99 99 100 100 99 94 92 94 97 98 97 98 99	DFLC(+57.02)DRNNADKVR	HCD
2	210707-MClass-21_T_methendus-MELD-LSM-R.raw	63010	KDC(+57.02)PAGMVKDYC(+57.02)K	6584	13	97	97	13	7863527	2	18.39	-	57457000000	15706941	-2.1		Carbamidomethylation	96 99 99 99 99 97 95 93 97 97 100 100 96	KDC(+57.02)PAGMVKDYC(+57.02)K	HCD
2	210707-MClass-21_T_methendus-MELD-LSM-R.raw	53274	FYC(+57.02)PNDAVC(+57.02)EK	10889	11	97	97	11	7017935	2	25.09	-	3714500000000	14015693	2.2	tr|A0A1E1WW12|A0A1E1WW12_TITOB:tr|A0A1E1WVS3|A0A1E1WVS3_TITOB	Carbamidomethylation	99 99 100 98 94 97 96 97 97 95 99	FYC(+57.02)PNDAVC(+57.02)EK	HCD
2	210707-MClass-21_T_methendus-MELD-LSM-R.raw	26641	C(+57.02)YNVPDSVK	8705	9	97	97	9	5412528	2	21.74	-	12483000000000	10804910	0.1	tr|A0A1E1WWE3|A0A1E1WWE3_TITOB:tr|A0A1E1WVW4|A0A1E1WVW4_TITOB:tr|A0A1E1WVT2|A0A1E1WVT2_TITOB:tr|A0A7L4XT27|A0A7L4XT27_TITPA:tr|A0A7L4XT23|A0A7L4XT23_TYTAS	Carbamidomethylation	99 99 100 100 98 98 96 95 91	C(+57.02)YNVPDSVK	HCD
2	210707-MClass-21_T_methendus-MELD-LSM-R.raw	27452	SDC(+57.02)KPDLC(+57.02)EVEGPK	9151	14	97	97	14	5452454	3	22.62	-	48432000000	16327124	1.1	tr|A0A1E1WVU5|A0A1E1WVU5_TITOB:P0C1X6|KA183_TITDI	Carbamidomethylation	96 99 100 100 97 99 100 100 100 98 99 96 88 92	SDC(+57.02)KPDLC(+57.02)EVEGPK	HCD
2	210707-MClass-21_T_methendus-MELD-LSM-R.raw	9927	MFYPDSR	10473	7	97	97	7	4582044	2	24.53	-	3837300000000	9143956	-1.5			97 99 100 98 99 97 91	MFYPDSR	HCD
2	210707-MClass-21_T_methendus-MELD-LSM-R.raw	73731	NFSPSEM(+15.99)NVFHDANEK	13258	16	97	97	16	9414073	2	28.95	-	62968000000	18807998	0.2		Oxidation (M)	98 100 100 99 96 98 96 92 94 99 99 99 98 96 98 95	NFSPSEM(+15.99)NVFHDANEK	HCD
2	210707-MClass-21_T_methendus-MELD-LSM-R.raw	72169	LYC(+57.02)PNDEVC(+57.02)KETC(+57.02)K	7268	14	97	97	14	9083879	2	19.64	-	31756000000	18147637	-1.3	tr|A0A1E1WW26|A0A1E1WW26_TITOB:tr|A0A1E1WW12|A0A1E1WW12_TITOB:tr|A0A1E1WVS3|A0A1E1WVS3_TITOB	Carbamidomethylation	100 100 100 97 96 99 98 97 96 94 98 97 96 95	LYC(+57.02)PNDEVC(+57.02)KETC(+57.02)K	HCD
2	210707-MClass-21_T_methendus-MELD-LSM-R.raw	68163	LYGC(+57.02)YC(+57.02)AAKM(+15.99)GM(+15.99)SR	20414	14	97	97	14	8503586	2	40.38	-	114330000000	16986987	2.3	P84688|SCX7_TITOB	Carbamidomethylation; Oxidation (M)	97 98 99 100 100 100 100 100 100 99 98 80 93 99	LYGC(+57.02)YC(+57.02)AAKM(+15.99)GM(+15.99)SR	HCD
2	210707-MClass-21_T_methendus-MELD-LSM-R.raw	27364	NKVLDPAFGK	9814	10	97	97	10	5448083	2	23.55	-	10966000000	10876025	-0.5			93 98 100 99 99 96 97 98 98 95	NKVLDPAFGK	HCD
2	210707-MClass-21_T_methendus-MELD-LSM-R.raw	17527	LVFLC(+57.02)LTK	24809	8	97	97	8	4972944	2	47.44	-	16512000000	9925729	1.3		Carbamidomethylation	99 99 99 99 97 98 95 92	LVFLC(+57.02)LTK	HCD
2	210707-MClass-21_T_methendus-MELD-LSM-R.raw	27656	EALNGYPLSK	11670	10	97	97	10	5462903	2	26.55	-	532440000000	10905659	0.1	P84688|SCX7_TITOB:P84685|SCX6_TITOB:tr|A0A1E1WW12|A0A1E1WW12_TITOB:tr|A0A1E1WVS3|A0A1E1WVS3_TITOB		99 99 100 99 98 99 93 95 96 95	EALNGYPLSK	HCD
2	210707-MClass-21_T_methendus-MELD-LSM-R.raw	61295	KDGYLVGNDGC(+57.02)GYK	9600	14	97	97	14	7733531	2	23.30	-	31780000000	15446929	-0.7	P60212|SCX2_TITOB:P0DQU7|SCX2_TITME:tr|A0A1E1WWE3|A0A1E1WWE3_TITOB:P60213|SCX3_TITOB:P60214|SCX1_TITOB:tr|A0A7L4XS62|A0A7L4XS62_9SCOR:P60215|SCX4_TITOB:C9X4K3|SCNA5_TITDI:P0CF39|AMP1_TITDI	Carbamidomethylation	98 98 98 100 100 99 98 95 97 95 96 96 95 96	KDGYLVGNDGC(+57.02)GYK	HCD
2	210707-MClass-21_T_methendus-MELD-LSM-R.raw	-	NC(+57.02)MLDC(+57.02)NVWDDKGYC(+57.02)DNFC(+57.02)K	21369	20	97	97	20	8720014	3	41.95	-	0	26129851	-1.0	P0DQU6|SCX_TITME:C0HLM0|SCX2_TITMA:C0HLM1|SCX3_TITMA:P46066|SCXV_CENSC	Carbamidomethylation	98 99 95 97 96 88 98 100 100 100 100 99 97 96 96 97 95 98 99 99	NC(+57.02)MLDC(+57.02)NVWDDKGYC(+57.02)DNFC(+57.02)K	HCD
2	210707-MClass-21_T_methendus-MELD-LSM-R.raw	18524	DKDLMLLR	13543	8	97	97	8	5022841	2	29.57	-	236790000000	10025532	0.4			95 97 100 100 97 98 98 93	DKDLMLLR	HCD
2	210707-MClass-21_T_methendus-MELD-LSM-R.raw	45989	NSMN(+.98)TYDYYK	13052	10	97	97	10	6502632	2	28.73	-	9435900000	12985125	-0.4		Deamidation (NQ)	93 99 100 99 98 97 98 99 96 94	NSMN(+.98)TYDYYK	HCD
2	210707-MClass-21_T_methendus-MELD-LSM-R.raw	-	C(+57.02)C(+57.02)FVHDC(+57.02)C(+57.02)YGK	7714	11	97	97	11	5025197	3	20.27	-	0	15045356	1.2		Carbamidomethylation	99 98 99 99 98 99 96 96 96 95 93	C(+57.02)C(+57.02)FVHDC(+57.02)C(+57.02)YGK	HCD
2	210707-MClass-21_T_methendus-MELD-LSM-R.raw	489	LN(+.98)GYPLK	10542	7	97	97	7	4032258	2	24.66	-	23996000000	8044381	-1.2		Deamidation (NQ)	99 98 96 97 99 99 93	LN(+.98)GYPLK	HCD
2	210707-MClass-21_T_methendus-MELD-LSM-R.raw	6498	SM(+15.99)PDWVK	11736	7	97	97	7	4397082	2	24.72	-	25440000000	8774004	1.6	P60213|SCX3_TITOB:P60214|SCX1_TITOB:tr|A0A7L4XS62|A0A7L4XS62_9SCOR:P60215|SCX4_TITOB	Oxidation (M)	97 95 96 97 97 99 100	SM(+15.99)PDWVK	HCD
2	210707-MClass-21_T_methendus-MELD-LSM-R.raw	6496	SM(+15.99)PDWVK	11736	7	97	97	7	4397075	2	27.07	-	371620000000	8774004	0.0	P60213|SCX3_TITOB:P60214|SCX1_TITOB:tr|A0A7L4XS62|A0A7L4XS62_9SCOR:P60215|SCX4_TITOB	Oxidation (M)	97 95 96 97 97 99 100	SM(+15.99)PDWVK	HCD
2	210707-MClass-21_T_methendus-MELD-LSM-R.raw	40527	C(+57.02)TALGGTSGYSR	6344	12	97	97	12	6152823	2	18.08	-	9854900000	12285505	-0.3	P84693|SCX5_TITOB	Carbamidomethylation	96 97 99 99 99 97 97 96 93 96 99 100	C(+57.02)TALGGTSGYSR	HCD
2	210707-MClass-21_T_methendus-MELD-LSM-R.raw	78530	SSYGC(+57.02)YC(+57.02)GAGGQGWPQDASDR	14737	21	97	97	21	11399489	2	31.11	-	442960000000	22778804	1.2	P84688|SCX7_TITOB	Carbamidomethylation	82 85 93 98 100 100 100 100 100 100 99 99 100 100 98 96 99 98 98 99 100	SSYGC(+57.02)YC(+57.02)GAGGQGWPQDASDR	HCD
2	210707-MClass-21_T_methendus-MELD-LSM-R.raw	23999	LLTDYFQR	18390	8	97	97	8	5282799	2	37.14	-	3673000000	10545447	0.6			99 99 99 99 97 93 93 99	LLTDYFQR	HCD
2	210707-MClass-21_T_methendus-MELD-LSM-R.raw	56307	WWGGEPLWVTAR	29909	12	97	97	12	7293697	2	55.84	-	31191000000	14567251	-0.2			100 100 100 99 99 96 95 94 93 95 97 99	WWGGEPLWVTAR	HCD
2	210707-MClass-21_T_methendus-MELD-LSM-R.raw	707	TWDKFSQC(+57.02)AKDTK	7461	13	97	97	13	4044453	4	19.74	-	159550000000	16137507	1.0		Carbamidomethylation	99 99 99 99 99 97 95 97 95 93 98 99 94	TWDKFSQC(+57.02)AKDTK	HCD
2	210707-MClass-21_T_methendus-MELD-LSM-R.raw	54671	LYC(+57.02)PNDEVC(+57.02)EK	8083	11	97	97	11	7138015	2	20.81	-	2177800000000	14255903	-1.3	tr|A0A1E1WW12|A0A1E1WW12_TITOB:tr|A0A1E1WVS3|A0A1E1WVS3_TITOB	Carbamidomethylation	100 100 100 98 85 96 98 98 98 98 100	LYC(+57.02)PNDEVC(+57.02)EK	HCD
2	210707-MClass-21_T_methendus-MELD-LSM-R.raw	77546	LVC(+57.02)GEDDPC(+57.02)GTAGLC(+57.02)EC(+57.02)DK	9948	19	97	97	19	10784246	2	23.87	-	3782000000	21548325	1.0		Carbamidomethylation	100 99 100 94 98 100 100 99 98 98 98 86 85 100 99 99 97 97 100	LVC(+57.02)GEDDPC(+57.02)GTAGLC(+57.02)EC(+57.02)DK	HCD
2	210707-MClass-21_T_methendus-MELD-LSM-R.raw	44452	FSC(+57.02)NLSYDNGYC(+57.02)YKK	13039	15	97	97	15	6402748	3	28.69	-	16218000000	19178025	0.1	P0DQU6|SCX_TITME	Carbamidomethylation	99 100 100 98 99 100 99 98 94 93 95 94 93 96 99	FSC(+57.02)NLSYDNGYC(+57.02)YKK	HCD
2	210707-MClass-21_T_methendus-MELD-LSM-R.raw	76640	DDDDLEGFSEEDLKALEK	23187	18	97	97	18	10344663	2	44.59	-	148750000000	20669167	0.6	tr|A0A1E1WWD3|A0A1E1WWD3_TITOB:P0DL22|NDBX_TITPA		90 94 99 93 92 100 99 99 97 98 98 98 98 98 99 99 99 100	DDDDLEGFSEEDLKALEK	HCD
2	210707-MClass-21_T_methendus-MELD-LSM-R.raw	11430	M(+15.99)FYPDSR	9033	7	97	97	7	4662024	2	21.37	-	408350000000	9303906	-0.3		Oxidation (M)	95 99 100 99 99 99 89	M(+15.99)FYPDSR	HCD
2	210707-MClass-21_T_methendus-MELD-LSM-R.raw	69642	GTWC(+57.02)EEQLC(+57.02)EC(+57.02)DR	12748	13	97	97	13	8718325	2	28.17	-	653370000000	17416494	0.5		Carbamidomethylation	86 92 100 100 100 100 99 100 100 100 96 97 94	GTWC(+57.02)EEQLC(+57.02)EC(+57.02)DR	HCD
2	210707-MClass-21_T_methendus-MELD-LSM-R.raw	12497	YYLVTER	10917	7	97	97	7	4722474	2	25.46	-	75555000000	9424811	-0.8			95 98 100 99 95 96 96	YYLVTER	HCD
2	210707-MClass-21_T_methendus-MELD-LSM-R.raw	8235	FSLFPGTK	21066	8	97	97	8	4487478	2	41.54	-	58135000000	8954803	0.9			97 99 100 100 98 96 95 93	FSLFPGTK	HCD
2	210707-MClass-21_T_methendus-MELD-LSM-R.raw	29382	EGPKSDC(+57.02)KPDLC(+57.02)EK	4614	14	97	97	14	5549210	3	15.24	-	194140000000	16617388	1.5	tr|A0A1E1WVU5|A0A1E1WVU5_TITOB:P0C1X6|KA183_TITDI	Carbamidomethylation	99 99 98 98 99 100 100 100 99 92 87 98 99 93	EGPKSDC(+57.02)KPDLC(+57.02)EK	HCD
2	210707-MClass-21_T_methendus-MELD-LSM-R.raw	70313	HWNSYC(+57.02)TTTNTFVK	13763	14	97	97	14	8798979	2	29.77	-	14555000000	17577832	-1.1		Carbamidomethylation	96 98 98 99 99 98 98 97 95 92 96 99 99 96	HWNSYC(+57.02)TTTNTFVK	HCD
2	210707-MClass-21_T_methendus-MELD-LSM-R.raw	2100	LLLPELK	20818	7	97	97	7	4132756	2	41.02	-	53419000000	8245371	-0.6			94 100 100 97 98 98 92	LLLPELK	HCD
2	210707-MClass-21_T_methendus-MELD-LSM-R.raw	38921	LYC(+57.02)PDN(+.98)EVC(+57.02)KETC(+57.02)K	8126	14	97	97	14	6062559	3	20.79	-	341650000000	18157478	-1.1	P84688|SCX7_TITOB:P84685|SCX6_TITOB:tr|A0A1E1WW26|A0A1E1WW26_TITOB	Carbamidomethylation; Deamidation (NQ)	100 100 100 99 99 98 99 98 97 95 97 94 92 92	LYC(+57.02)PDN(+.98)EVC(+57.02)KETC(+57.02)K	HCD
2	210707-MClass-21_T_methendus-MELD-LSM-R.raw	72193	LYC(+57.02)PDDEVC(+57.02)KETC(+57.02)K	8123	14	97	97	14	9088794	2	20.79	-	8866000000	18157478	-2.0	P84688|SCX7_TITOB:P84685|SCX6_TITOB:tr|A0A1E1WW26|A0A1E1WW26_TITOB:tr|A0A1E1WW12|A0A1E1WW12_TITOB:tr|A0A1E1WVS3|A0A1E1WVS3_TITOB	Carbamidomethylation	100 100 100 99 99 99 99 98 95 91 96 94 95 95	LYC(+57.02)PDDEVC(+57.02)KETC(+57.02)K	HCD
2	210707-MClass-21_T_methendus-MELD-LSM-R.raw	64454	VLAPAQ(+.98)Q(+.98)APAEAPAAAK	11360	17	97	97	17	8034280	2	26.07	-	108850000000	16048408	0.4		Deamidation (NQ)	81 88 100 100 100 100 100 100 99 97 98 97 96 97 100 100 100	VLAPAQ(+.98)Q(+.98)APAEAPAAAK	HCD
2	210707-MClass-21_T_methendus-MELD-LSM-R.raw	51501	YSLKSGYLTC(+57.02)GK	10761	12	97	97	12	6888495	2	25.05	-	1.22E7	13756807	2.8		Carbamidomethylation	99 99 100 99 99 97 97 97 94 93 96 95	YSLKSGYLTC(+57.02)GK	HCD
2	210707-MClass-21_T_methendus-MELD-LSM-R.raw	30081	LKN(+.98)VQTGVSKDVQTR	5485	15	97	97	15	5586443	3	16.75	-	36703000000	16729109	0.1		Deamidation (NQ)	99 99 100 99 98 98 96 98 99 99 98 94 90 91 97	LKN(+.98)VQTGVSKDVQTR	HCD
2	210707-MClass-21_T_methendus-MELD-LSM-R.raw	12079	FLC(+57.02)LTER	15393	7	97	97	7	4697419	2	32.59	-	42778000000	9374691	0.2		Carbamidomethylation	98 99 99 98 94 96 95	FLC(+57.02)LTER	HCD
2	210707-MClass-21_T_methendus-MELD-LSM-R.raw	6835	VQ(+.98)GPKSDC(+57.02)KPDLC(+57.02)EK	4649	15	97	97	15	4412102	4	15.23	-	14015000000000	17608074	2.5	tr|A0A1E1WVU5|A0A1E1WVU5_TITOB:P0C1X6|KA183_TITDI	Deamidation (NQ); Carbamidomethylation	100 100 100 99 99 92 97 99 99 99 93 86 97 99 100	VQ(+.98)GPKSDC(+57.02)KPDLC(+57.02)EK	HCD
2	210707-MClass-21_T_methendus-MELD-LSM-R.raw	-	FGAC(+57.02)YC(+57.02)YNVPDSVK	18500	14	97	97	14	8403621	2	37.36	-	0	16787119	-1.3	P0DQU6|SCX_TITME:P60212|SCX2_TITOB:P0DQU7|SCX2_TITME:tr|A0A1E1WWE3|A0A1E1WWE3_TITOB:P60213|SCX3_TITOB:H1ZZI1|SCX12_TITOB:P60214|SCX1_TITOB:tr|A0A1E1WVW4|A0A1E1WVW4_TITOB:tr|A0A7L4XS62|A0A7L4XS62_9SCOR:tr|A0A1E1WVT2|A0A1E1WVT2_TITOB:tr|A0A7L4XT27|A0A7L4XT27_TITPA:P60215|SCX4_TITOB:tr|A0A7L4XT23|A0A7L4XT23_TYTAS	Carbamidomethylation	88 89 100 100 100 100 99 99 99 97 98 98 98 94	FGAC(+57.02)YC(+57.02)YNVPDSVK	HCD
2	210707-MClass-21_T_methendus-MELD-LSM-R.raw	7091	C(+57.02)LDGLC(+57.02)HC(+57.02)YK	6514	10	97	97	10	4425195	3	18.35	-	4939400000	13245361	0.5		Carbamidomethylation	98 98 96 94 95 98 96 96 99 100	C(+57.02)LDGLC(+57.02)HC(+57.02)YK	HCD
2	210707-MClass-21_T_methendus-MELD-LSM-R.raw	496	LPALYTK	12009	7	97	97	7	4032435	2	27.10	-	4994400000	8044745	-2.6			99 99 99 98 97 95 92	LPALYTK	HCD
2	210707-MClass-21_T_methendus-MELD-LSM-R.raw	50519	ALTMEGNQASWR	14236	12	97	97	12	6823250	2	30.58	-	9455500000	13626350	0.3			86 93 100 100 100 99 97 95 97 98 99 99	ALTMEGNQASWR	HCD
2	210707-MClass-21_T_methendus-MELD-LSM-R.raw	73793	C(+57.02)YC(+57.02)GAGGQGWPQDASDR	11535	17	97	97	17	9428715	2	26.07	-	35946000000	18837314	-1.6		Carbamidomethylation	78 97 100 100 100 100 99 98 100 100 96 93 98 97 96 99 100	C(+57.02)YC(+57.02)GAGGQGWPQDASDR	HCD
2	210707-MClass-21_T_methendus-MELD-LSM-R.raw	15208	LLGGLVSALK	20816	10	97	97	10	4858189	2	41.02	-	593380000000	9696223	1.0			100 100 99 96 97 97 96 96 97 94	LLGGLVSALK	HCD
2	210707-MClass-21_T_methendus-MELD-LSM-R.raw	499	LPALYTK	12126	7	97	97	7	4032442	2	27.25	-	5359600000	8044745	-0.8			100 99 99 97 96 96 93	LPALYTK	HCD
2	210707-MClass-21_T_methendus-MELD-LSM-R.raw	40461	TQFGC(+57.02)PAYER	9589	10	97	97	10	6147757	2	23.26	-	67981000000	12275342	2.2	tr|A0A1E1WVU0|A0A1E1WVU0_TITOB	Carbamidomethylation	97 97 100 100 100 96 92 90 99 100	TQFGC(+57.02)PAYER	HCD
2	210707-MClass-21_T_methendus-MELD-LSM-R.raw	34884	FFENPTSLSK	15400	10	97	97	10	5852957	2	32.45	-	136440000000	11685764	0.3			100 100 100 99 95 96 96 96 96 93	FFENPTSLSK	HCD
2	210707-MClass-21_T_methendus-MELD-LSM-R.raw	6835	VQ(+.98)GPKSN(+.98)C(+57.02)KPDLC(+57.02)EK	4755	15	97	97	15	4412102	4	15.23	-	14015000000000	17608074	2.5	tr|A0A1E1WVU5|A0A1E1WVU5_TITOB:P0C1X6|KA183_TITDI	Deamidation (NQ); Carbamidomethylation	100 100 100 99 99 99 99 100 100 98 85 81 96 99 100	VQ(+.98)GPKSN(+.98)C(+57.02)KPDLC(+57.02)EK	HCD
2	210707-MClass-21_T_methendus-MELD-LSM-R.raw	707	TWDKFSQC(+57.02)AKDTK	7346	13	97	97	13	4044453	4	19.74	-	159550000000	16137507	1.0		Carbamidomethylation	99 99 99 99 99 97 92 97 94 93 98 99 96	TWDKFSQC(+57.02)AKDTK	HCD
2	210707-MClass-21_T_methendus-MELD-LSM-R.raw	40055	TKETEPPFFK	13140	10	97	97	10	6123191	2	28.93	-	91981000000	12226233	0.3			98 99 100 99 98 92 89 96 100 100	TKETEPPFFK	HCD
2	210707-MClass-21_T_methendus-MELD-LSM-R.raw	6498	SM(+15.99)PDWVK	12202	7	97	97	7	4397082	2	24.72	-	25440000000	8774004	1.6	P60213|SCX3_TITOB:P60214|SCX1_TITOB:tr|A0A7L4XS62|A0A7L4XS62_9SCOR:P60215|SCX4_TITOB	Oxidation (M)	97 96 96 97 95 98 100	SM(+15.99)PDWVK	HCD
2	210707-MClass-21_T_methendus-MELD-LSM-R.raw	6496	SM(+15.99)PDWVK	12202	7	97	97	7	4397075	2	27.07	-	371620000000	8774004	0.0	P60213|SCX3_TITOB:P60214|SCX1_TITOB:tr|A0A7L4XS62|A0A7L4XS62_9SCOR:P60215|SCX4_TITOB	Oxidation (M)	97 96 96 97 95 98 100	SM(+15.99)PDWVK	HCD
2	210707-MClass-21_T_methendus-MELD-LSM-R.raw	11430	M(+15.99)FYPDSR	8901	7	97	97	7	4662024	2	21.37	-	408350000000	9303906	-0.3		Oxidation (M)	97 99 99 95 98 98 93	M(+15.99)FYPDSR	HCD
2	210707-MClass-21_T_methendus-MELD-LSM-R.raw	11430	M(+15.99)FYPDSR	8672	7	97	97	7	4662024	2	21.37	-	408350000000	9303906	-0.3		Oxidation (M)	98 99 100 97 98 98 90	M(+15.99)FYPDSR	HCD
2	210707-MClass-21_T_methendus-MELD-LSM-R.raw	3814	TWDKFSQC(+57.02)AK	8461	10	97	97	10	4242001	3	21.41	-	460120000000	12695813	-2.2		Carbamidomethylation	97 97 97 98 99 97 94 94 98 100	TWDKFSQC(+57.02)AK	HCD
2	210707-MClass-21_T_methendus-MELD-LSM-R.raw	48670	LLLSNLQMNYK	23053	11	97	97	11	6688684	2	44.59	-	59697000000	13357219	0.3			93 100 100 99 98 99 97 97 97 87 99	LLLSNLQMNYK	HCD
2	210707-MClass-21_T_methendus-MELD-LSM-R.raw	2858	FLSMLPK	17718	7	97	97	7	4182410	2	36.25	-	98126000000	8344673	0.1			98 98 96 91 97 99 100	FLSMLPK	HCD
2	210707-MClass-21_T_methendus-MELD-LSM-R.raw	3508	LPDETLR	7438	7	97	97	7	4222322	2	19.70	-	41681000000	8424498	0.2	tr|A0A1E1WVU0|A0A1E1WVU0_TITOB		100 99 99 98 94 94 96	LPDETLR	HCD
2	210707-MClass-21_T_methendus-MELD-LSM-R.raw	58964	LDGYPLAKDNNC(+57.02)K	8272	13	97	97	13	7543628	2	21.20	-	19222000000	15067136	-1.7	P84688|SCX7_TITOB:P84685|SCX6_TITOB:tr|A0A1E1WW26|A0A1E1WW26_TITOB:tr|A0A1E1WW12|A0A1E1WW12_TITOB:tr|A0A1E1WVS3|A0A1E1WVS3_TITOB	Carbamidomethylation	99 99 98 99 100 100 100 100 100 82 84 100 100	LDGYPLAKDNNC(+57.02)K	HCD
2	210707-MClass-21_T_methendus-MELD-LSM-R.raw	-	YMFYPDSR	16571	8	97	97	8	5397374	2	34.29	-	0	10774590	1.2			96 96 99 99 95 98 97 93	YMFYPDSR	HCD
2	210707-MClass-21_T_methendus-MELD-LSM-R.raw	20389	YQQLLDLK	16897	8	97	97	8	5107898	2	34.78	-	11611000000	10195651	-0.1			97 94 97 99 98 99 98 94	YQQLLDLK	HCD
2	210707-MClass-21_T_methendus-MELD-LSM-R.raw	410	NGYPLLK	11337	7	96	96	7	4027344	2	25.85	-	11060000000	8034541	0.1			93 98 99 98 99 99 92	NGYPLLK	HCD
2	210707-MClass-21_T_methendus-MELD-LSM-R.raw	-	DDDDLEGFSEEDLK	22821	14	96	96	14	8138368	2	44.28	-	0	16256580	0.7	tr|A0A1E1WWD3|A0A1E1WWD3_TITOB:P0DL22|NDBX_TITPA		79 94 100 100 100 100 100 99 98 98 99 99 96 95	DDDDLEGFSEEDLK	HCD
2	210707-MClass-21_T_methendus-MELD-LSM-R.raw	5155	LSC(+57.02)LLEK	10471	7	96	96	7	4317389	2	24.70	-	15414000000	8614630	0.3		Carbamidomethylation	95 97 99 98 99 99 92	LSC(+57.02)LLEK	HCD
2	210707-MClass-21_T_methendus-MELD-LSM-R.raw	47276	YLLSKPQASC(+57.02)VYEEC(+57.02)K	13687	16	96	96	16	6589815	3	29.73	-	72917000000	19739226	0.0		Carbamidomethylation	100 100 100 99 99 96 95 98 97 96 95 92 95 97 97 95	YLLSKPQASC(+57.02)VYEEC(+57.02)K	HCD
2	210707-MClass-21_T_methendus-MELD-LSM-R.raw	6835	VQ(+.98)GPKSDC(+57.02)KPDLC(+57.02)EK	4559	15	96	96	15	4412102	4	15.23	-	14015000000000	17608074	2.5	tr|A0A1E1WVU5|A0A1E1WVU5_TITOB:P0C1X6|KA183_TITDI	Deamidation (NQ); Carbamidomethylation	100 100 100 100 100 99 100 100 100 98 84 79 97 99 100	VQ(+.98)GPKSDC(+57.02)KPDLC(+57.02)EK	HCD
2	210707-MClass-21_T_methendus-MELD-LSM-R.raw	20003	FYDC(+57.02)FEKTASEK	11441	12	96	96	12	5088940	3	26.14	-	7278500000	15236602	-0.1		Carbamidomethylation	99 94 98 100 99 99 99 96 94 86 98 100	FYDC(+57.02)FEKTASEK	HCD
2	210707-MClass-21_T_methendus-MELD-LSM-R.raw	6479	LPSDPEQQKFK	6887	11	96	96	11	4395674	3	18.93	-	371370000000	13156772	2.3			100 100 100 100 96 97 91 92 97 94 99	LPSDPEQQKFK	HCD
2	210707-MClass-21_T_methendus-MELD-LSM-R.raw	11427	GYC(+57.02)DNFR	6967	7	96	96	7	4661894	2	19.07	-	12756000000	9303654	-1.3	P0DQU6|SCX_TITME:C0HLM0|SCX2_TITMA:C0HLM1|SCX3_TITMA	Carbamidomethylation	98 99 100 99 95 96 91	GYC(+57.02)DNFR	HCD
2	210707-MClass-21_T_methendus-MELD-LSM-R.raw	71361	FYC(+57.02)PNDAVC(+57.02)KETC(+57.02)K	9279	14	96	96	14	8963799	2	22.80	-	74643000000	17907427	1.4	tr|A0A1E1WW26|A0A1E1WW26_TITOB:tr|A0A1E1WW12|A0A1E1WW12_TITOB:tr|A0A1E1WVS3|A0A1E1WVS3_TITOB	Carbamidomethylation	98 99 100 98 95 99 99 98 93 92 97 98 97 93	FYC(+57.02)PNDAVC(+57.02)KETC(+57.02)K	HCD
2	210707-MClass-21_T_methendus-MELD-LSM-R.raw	6498	SM(+15.99)PDWVK	12088	7	96	96	7	4397082	2	24.72	-	25440000000	8774004	1.6	P60213|SCX3_TITOB:P60214|SCX1_TITOB:tr|A0A7L4XS62|A0A7L4XS62_9SCOR:P60215|SCX4_TITOB	Oxidation (M)	98 96 95 96 94 98 100	SM(+15.99)PDWVK	HCD
2	210707-MClass-21_T_methendus-MELD-LSM-R.raw	6496	SM(+15.99)PDWVK	12088	7	96	96	7	4397075	2	27.07	-	371620000000	8774004	0.0	P60213|SCX3_TITOB:P60214|SCX1_TITOB:tr|A0A7L4XS62|A0A7L4XS62_9SCOR:P60215|SCX4_TITOB	Oxidation (M)	98 96 95 96 94 98 100	SM(+15.99)PDWVK	HCD
2	210707-MClass-21_T_methendus-MELD-LSM-R.raw	41697	NFSPSEMNVFHN(+.98)ANEK	18615	16	96	96	16	6226089	3	37.72	-	3018800000000	18648049	0.0		Deamidation (NQ)	83 93 100 100 100 100 99 99 100 100 99 99 95 93 95 95	NFSPSEMNVFHN(+.98)ANEK	HCD
2	210707-MClass-21_T_methendus-MELD-LSM-R.raw	24820	QLN(+.98)SGLQFR	14717	9	96	96	9	5322804	2	31.50	-	169870000000	10625459	0.3		Deamidation (NQ)	88 95 99 99 98 98 98 98 99	QLN(+.98)SGLQFR	HCD
2	210707-MClass-21_T_methendus-MELD-LSM-R.raw	27553	VTMQNLNDR	7112	9	96	96	9	5457699	2	19.37	-	20513000000	10895237	1.4			99 99 99 99 97 96 88 95 99	VTMQNLNDR	HCD
2	210707-MClass-21_T_methendus-MELD-LSM-R.raw	45441	NDDN(+.98)LEGFSEEDLKALK	20921	17	96	96	17	6466378	3	41.17	-	134350000000	19368901	0.8	tr|A0A1E1WWD3|A0A1E1WWD3_TITOB:P0DL22|NDBX_TITPA	Deamidation (NQ)	86 94 100 100 100 100 99 99 99 99 97 96 95 95 96 96 94	NDDN(+.98)LEGFSEEDLKALK	HCD
2	210707-MClass-21_T_methendus-MELD-LSM-R.raw	63112	DDN(+.98)N(+.98)LEGFSEEDLKALKEHR	19309	20	96	96	20	7876998	3	38.54	-	369960000000	23600767	0.3	tr|A0A1E1WWD3|A0A1E1WWD3_TITOB:P0DL22|NDBX_TITPA	Deamidation (NQ)	90 97 100 100 100 100 100 97 90 93 95 98 97 97 97 97 95 97 98 99	DDN(+.98)N(+.98)LEGFSEEDLKALKEHR	HCD
2	210707-MClass-21_T_methendus-MELD-LSM-R.raw	53994	NC(+57.02)MLDC(+57.02)NVWDDKGYC(+57.02)DNFC(+57.02)KGR	19789	22	96	96	22	7075369	4	39.30	-	3809800000000	28261077	3.8	P0DQU6|SCX_TITME:C0HLM0|SCX2_TITMA:C0HLM1|SCX3_TITMA:P46066|SCXV_CENSC	Carbamidomethylation	86 93 100 100 100 99 99 99 100 100 99 98 93 95 95 97 95 96 97 97 93 98	NC(+57.02)MLDC(+57.02)NVWDDKGYC(+57.02)DNFC(+57.02)KGR	HCD
2	210707-MClass-21_T_methendus-MELD-LSM-R.raw	2718	FLGMLPR	18287	7	96	96	7	4172385	2	36.98	-	35824000000	8324629	-0.5			99 99 98 94 97 97 93	FLGMLPR	HCD
2	210707-MClass-21_T_methendus-MELD-LSM-R.raw	5090	YLLSLPR	20881	7	96	96	7	4312633	2	41.25	-	274920000000	8605120	0.2			99 99 99 96 97 94 92	YLLSLPR	HCD
2	210707-MClass-21_T_methendus-MELD-LSM-R.raw	68988	QASSFQSPNC(+57.02)FPLLK	24299	15	96	96	15	8624265	2	46.45	-	314480000000	17228398	-0.8		Carbamidomethylation	81 91 100 100 100 100 100 97 93 98 99 98 99 99 96	QASSFQSPNC(+57.02)FPLLK	HCD
2	210707-MClass-21_T_methendus-MELD-LSM-R.raw	74854	TSGTQ(+.98)PSFLTDNSFPSQK	19155	18	96	96	18	9719534	2	38.30	-	113160000000	19418955	-1.7		Deamidation (NQ)	98 94 88 94 100 100 99 99 99 99 99 94 95 96 94 94 98 100	TSGTQ(+.98)PSFLTDNSFPSQK	HCD
2	210707-MClass-21_T_methendus-MELD-LSM-R.raw	8235	FSLFPGTK	21182	8	96	96	8	4487478	2	41.54	-	58135000000	8954803	0.9			99 99 100 100 97 94 92 93	FSLFPGTK	HCD
2	210707-MClass-21_T_methendus-MELD-LSM-R.raw	11430	M(+15.99)FYPDSR	9148	7	96	96	7	4662024	2	21.37	-	408350000000	9303906	-0.3		Oxidation (M)	97 99 99 96 98 97 92	M(+15.99)FYPDSR	HCD
2	210707-MClass-21_T_methendus-MELD-LSM-R.raw	74604	VTSTYKNGYMFYPDSR	18494	16	96	96	16	9649448	2	37.33	-	102290000000	19278774	-1.2			88 85 99 100 100 100 100 99 98 96 97 97 95 99 99 97	VTSTYKNGYMFYPDSR	HCD
2	210707-MClass-21_T_methendus-MELD-LSM-R.raw	39532	NMPDSVELWK	20519	10	96	96	10	6097948	2	40.61	-	19168000000	12175750	0.1	P60212|SCX2_TITOB:P0DQU7|SCX2_TITME:tr|A0A1E1WWE3|A0A1E1WWE3_TITOB		96 94 98 99 95 93 98 97 98 99	NMPDSVELWK	HCD
2	210707-MClass-21_T_methendus-MELD-LSM-R.raw	28260	C(+57.02)ASEQNLPLDSKER	6668	14	96	96	14	5495989	3	18.66	-	123580000000	16457729	1.1		Carbamidomethylation	99 99 98 97 92 97 100 99 98 98 93 91 95 98	C(+57.02)ASEQNLPLDSKER	HCD
2	210707-MClass-21_T_methendus-MELD-LSM-R.raw	68988	QASSFQSPGGC(+57.02)FPLLK	24063	16	96	96	16	8624265	2	46.45	-	314480000000	17228398	-0.8		Carbamidomethylation	80 88 100 100 100 99 100 99 98 97 98 98 97 98 99 96	QASSFQSPGGC(+57.02)FPLLK	HCD
2	210707-MClass-21_T_methendus-MELD-LSM-R.raw	37839	LLPNEEDKLK	7654	10	96	96	10	5998375	2	20.11	-	62294000000	11976604	0.1			96 100 99 96 98 96 96 95 96 95	LLPNEEDKLK	HCD
2	210707-MClass-21_T_methendus-MELD-LSM-R.raw	72510	TQFGC(+57.02)PAYGDYC(+57.02)MMK	19739	15	96	96	15	9148636	2	39.30	-	53954000000	18277087	2.2	tr|A0A1E1WVU0|A0A1E1WVU0_TITOB	Carbamidomethylation	75 83 100 100 100 100 100 100 99 100 99 98 98 100 100	TQFGC(+57.02)PAYGDYC(+57.02)MMK	HCD
2	210707-MClass-21_T_methendus-MELD-LSM-R.raw	9954	WDLYYR	19907	6	96	96	6	4582216	2	39.61	-	786910000000	9144286	-0.1			99 99 97 96 92 97	WDLYYR	HCD
2	210707-MClass-21_T_methendus-MELD-LSM-R.raw	69863	YYSC(+57.02)YC(+57.02)YDVAPGTK	14629	14	96	96	14	8738593	2	31.33	-	428450000000	17457065	-1.4	P60212|SCX2_TITOB:P0DQU7|SCX2_TITME:H1ZZI4|SCX15_TITOB:tr|A0A1E1WWE3|A0A1E1WWE3_TITOB:P84688|SCX7_TITOB:P84685|SCX6_TITOB:tr|A0A1E1WW26|A0A1E1WW26_TITOB:tr|A0A1E1WW12|A0A1E1WW12_TITOB:tr|A0A1E1WVS3|A0A1E1WVS3_TITOB:C0HLM0|SCX2_TITMA:C0HLM1|SCX3_TITMA:P46066|SCXV_CENSC	Carbamidomethylation	74 86 100 100 100 100 99 100 99 99 97 98 99 100	YYSC(+57.02)YC(+57.02)YDVAPGTK	HCD
2	210707-MClass-21_T_methendus-MELD-LSM-R.raw	62828	GLMNHN(+.98)QLLDFHK	15232	13	96	96	13	7843885	2	32.10	-	132310000000	15667612	0.8		Deamidation (NQ)	89 92 97 94 95 98 95 98 99 100 100 100 100	GLMNHN(+.98)QLLDFHK	HCD
2	210707-MClass-21_T_methendus-MELD-LSM-R.raw	66073	AVAC(+57.02)YC(+57.02)YNVPDSVK	17209	14	96	96	14	8233708	2	35.44	-	37650000000	16447275	-0.2	P0DQU6|SCX_TITME:P60212|SCX2_TITOB:P0DQU7|SCX2_TITME:tr|A0A1E1WWE3|A0A1E1WWE3_TITOB:P60213|SCX3_TITOB:H1ZZI1|SCX12_TITOB:P60214|SCX1_TITOB:tr|A0A1E1WVW4|A0A1E1WVW4_TITOB:tr|A0A7L4XS62|A0A7L4XS62_9SCOR:tr|A0A1E1WVT2|A0A1E1WVT2_TITOB:tr|A0A7L4XT27|A0A7L4XT27_TITPA:P60215|SCX4_TITOB:tr|A0A7L4XT23|A0A7L4XT23_TYTAS	Carbamidomethylation	81 87 100 100 100 100 100 100 100 99 99 98 97 94	AVAC(+57.02)YC(+57.02)YNVPDSVK	HCD
2	210707-MClass-21_T_methendus-MELD-LSM-R.raw	21313	QLN(+.98)SGLQLR	12631	9	96	96	9	5152881	2	27.99	-	122750000000	10285615	0.1		Deamidation (NQ)	91 97 100 99 98 98 97 97 92	QLN(+.98)SGLQLR	HCD
2	210707-MClass-21_T_methendus-MELD-LSM-R.raw	25290	VLDPENLLR	22506	9	96	96	9	5348060	2	43.74	-	45037000000	10675974	0.1			98 99 100 97 97 92 96 96 94	VLDPENLLR	HCD
2	210707-MClass-21_T_methendus-MELD-LSM-R.raw	285	LLGC(+57.02)GLSKVEK	8580	11	96	96	11	4018968	3	21.68	-	2656000000	12026692	-0.5		Carbamidomethylation	100 100 99 99 98 97 94 94 95 96 90	LLGC(+57.02)GLSKVEK	HCD
2	210707-MClass-21_T_methendus-MELD-LSM-R.raw	65209	C(+57.02)STC(+57.02)LDKPLC(+57.02)GASR	7069	14	96	96	14	8128657	2	19.16	-	263150000000	16237168	0.1		Carbamidomethylation	99 98 99 98 99 100 100 95 92 90 90 95 99 100	C(+57.02)STC(+57.02)LDKPLC(+57.02)GASR	HCD
2	210707-MClass-21_T_methendus-MELD-LSM-R.raw	59016	FFN(+.98)C(+57.02)LYNTATEK	21089	12	96	96	12	7548408	2	41.44	-	303350000000	15076653	1.1		Deamidation (NQ); Carbamidomethylation	100 100 100 100 100 100 99 99 99 99 89 75	FFN(+.98)C(+57.02)LYNTATEK	HCD
2	210707-MClass-21_T_methendus-MELD-LSM-R.raw	53994	NC(+57.02)MLDC(+57.02)NVWDDKGYC(+57.02)DNFC(+57.02)KGR	19672	22	96	96	22	7075369	4	39.30	-	3809800000000	28261077	3.8	P0DQU6|SCX_TITME:C0HLM0|SCX2_TITMA:C0HLM1|SCX3_TITMA:P46066|SCXV_CENSC	Carbamidomethylation	91 93 100 100 100 100 100 100 100 100 99 99 96 95 93 97 93 95 95 95 89 96	NC(+57.02)MLDC(+57.02)NVWDDKGYC(+57.02)DNFC(+57.02)KGR	HCD
2	210707-MClass-21_T_methendus-MELD-LSM-R.raw	59016	FFDC(+57.02)LYNTATEK	20974	12	96	96	12	7548408	2	41.44	-	303350000000	15076653	1.1		Carbamidomethylation	100 100 100 100 100 100 99 98 99 99 90 74	FFDC(+57.02)LYNTATEK	HCD
2	210707-MClass-21_T_methendus-MELD-LSM-R.raw	26641	C(+57.02)YNVPDSVK	8939	9	96	96	9	5412528	2	21.74	-	12483000000000	10804910	0.1	tr|A0A1E1WWE3|A0A1E1WWE3_TITOB:tr|A0A1E1WVW4|A0A1E1WVW4_TITOB:tr|A0A1E1WVT2|A0A1E1WVT2_TITOB:tr|A0A7L4XT27|A0A7L4XT27_TITPA:tr|A0A7L4XT23|A0A7L4XT23_TYTAS	Carbamidomethylation	98 98 99 100 97 96 95 93 93	C(+57.02)YNVPDSVK	HCD
2	210707-MClass-21_T_methendus-MELD-LSM-R.raw	45380	AGATDGLGDC(+57.02)LNK	8670	13	96	96	13	6463008	2	21.70	-	188040000000	12905874	-0.3	P84685|SCX6_TITOB	Carbamidomethylation	92 92 97 99 100 99 99 95 95 93 96 98 100	AGATDGLGDC(+57.02)LNK	HCD
2	210707-MClass-21_T_methendus-MELD-LSM-R.raw	60847	TC(+57.02)DMVNLDGDFPR	21078	13	96	96	13	7703326	2	41.52	-	75037000000	15386494	0.9		Carbamidomethylation	82 88 100 100 100 99 99 99 95 97 98 99 100	TC(+57.02)DMVNLDGDFPR	HCD
2	210707-MClass-21_T_methendus-MELD-LSM-R.raw	14674	LLLDLHNK	11429	8	96	96	8	4832922	2	26.16	-	20283000000	9645706	-0.8	tr|A0A2I9LNV7|A0A2I9LNV7_9SCOR		93 100 99 98 97 91 95 100	LLLDLHNK	HCD
2	210707-MClass-21_T_methendus-MELD-LSM-R.raw	64146	DDPC(+57.02)GTQLC(+57.02)EC(+57.02)DK	5683	13	96	96	13	7992987	2	17.04	-	5757800000	15965854	-1.6		Carbamidomethylation	83 100 100 100 99 99 98 99 99 98 94 94 93	DDPC(+57.02)GTQLC(+57.02)EC(+57.02)DK	HCD
2	210707-MClass-21_T_methendus-MELD-LSM-R.raw	69664	NC(+57.02)MLDC(+57.02)NVWDDKGYC(+57.02)DNFC(+57.02)K	21948	20	96	96	20	8720037	3	42.62	-	288400000000	26129851	1.6	P0DQU6|SCX_TITME:C0HLM0|SCX2_TITMA:C0HLM1|SCX3_TITMA:P46066|SCXV_CENSC	Carbamidomethylation	88 95 100 100 100 99 98 99 99 99 99 99 97 95 92 96 95 96 90 94	NC(+57.02)MLDC(+57.02)NVWDDKGYC(+57.02)DNFC(+57.02)K	HCD
2	210707-MClass-21_T_methendus-MELD-LSM-R.raw	50907	LYC(+57.02)PNDAVC(+57.02)EK	8215	11	96	96	11	6848000	2	21.20	-	14146000000000	13675850	0.4	tr|A0A1E1WW12|A0A1E1WW12_TITOB:tr|A0A1E1WVS3|A0A1E1WVS3_TITOB	Carbamidomethylation	100 100 100 99 95 98 98 99 99 96 79	LYC(+57.02)PNDAVC(+57.02)EK	HCD
2	210707-MClass-21_T_methendus-MELD-LSM-R.raw	58376	VGLAGAN(+.98)DTDYNER	8913	14	96	96	14	7483370	2	22.23	-	145160000000	14946587	0.6		Deamidation (NQ)	93 93 100 100 90 91 100 100 99 99 97 92 99 100	VGLAGAN(+.98)DTDYNER	HCD
2	210707-MClass-21_T_methendus-MELD-LSM-R.raw	4043	MAHLLGVPHDGK	9511	12	96	96	12	4255605	3	23.09	-	102710000000	12736602	-0.4			97 99 99 100 99 88 95 99 97 99 97 87	MAHLLGVPHDGK	HCD
2	210707-MClass-21_T_methendus-MELD-LSM-R.raw	56692	STC(+57.02)LDKPLC(+57.02)QSR	6503	12	96	96	12	7328498	2	18.39	-	18513000000	14636860	-0.7		Carbamidomethylation	99 98 99 99 100 100 94 93 91 92 95 99	STC(+57.02)LDKPLC(+57.02)QSR	HCD
2	210707-MClass-21_T_methendus-MELD-LSM-R.raw	5812	DQ(+.98)VRDGYPLLK	13061	11	96	96	11	4355668	3	28.62	-	156820000000	13036772	1.0	P84688|SCX7_TITOB:P84685|SCX6_TITOB:tr|A0A1E1WW26|A0A1E1WW26_TITOB:tr|A0A1E1WW12|A0A1E1WW12_TITOB:tr|A0A1E1WVS3|A0A1E1WVS3_TITOB	Deamidation (NQ)	92 92 98 95 98 97 98 99 99 99 95	DQ(+.98)VRDGYPLLK	HCD
2	210707-MClass-21_T_methendus-MELD-LSM-R.raw	35285	Q(+.98)PGPKSDC(+57.02)KPDLC(+57.02)EK	4873	15	96	96	15	5872718	3	16.04	-	16674000000	17587915	1.2	tr|A0A1E1WVU5|A0A1E1WVU5_TITOB:P0C1X6|KA183_TITDI	Deamidation (NQ); Carbamidomethylation	97 94 98 96 95 94 98 97 98 97 98 97 96 98 93	Q(+.98)PGPKSDC(+57.02)KPDLC(+57.02)EK	HCD
2	210707-MClass-21_T_methendus-MELD-LSM-R.raw	6496	SM(+15.99)PDWVK	11702	7	96	96	7	4397075	2	27.07	-	371620000000	8774004	0.0	P60213|SCX3_TITOB:P60214|SCX1_TITOB:tr|A0A7L4XS62|A0A7L4XS62_9SCOR:P60215|SCX4_TITOB	Oxidation (M)	98 93 95 96 95 98 100	SM(+15.99)PDWVK	HCD
2	210707-MClass-21_T_methendus-MELD-LSM-R.raw	48540	DC(+57.02)NLLNDKGYC(+57.02)N(+.98)NLC(+57.02)K	14721	16	96	96	16	6679531	3	31.44	-	452690000000	20008391	-0.8	C0HLM0|SCX2_TITMA:P46066|SCXV_CENSC	Carbamidomethylation; Deamidation (NQ)	85 78 100 100 100 99 99 99 99 100 99 99 94 96 98 100	DC(+57.02)NLLNDKGYC(+57.02)N(+.98)NLC(+57.02)K	HCD
2	210707-MClass-21_T_methendus-MELD-LSM-R.raw	6498	SM(+15.99)PDWVK	11523	7	96	96	7	4397082	2	24.72	-	25440000000	8774004	1.6	P60213|SCX3_TITOB:P60214|SCX1_TITOB:tr|A0A7L4XS62|A0A7L4XS62_9SCOR:P60215|SCX4_TITOB	Oxidation (M)	97 95 94 96 95 98 100	SM(+15.99)PDWVK	HCD
2	210707-MClass-21_T_methendus-MELD-LSM-R.raw	6496	SM(+15.99)PDWVK	11523	7	96	96	7	4397075	2	27.07	-	371620000000	8774004	0.0	P60213|SCX3_TITOB:P60214|SCX1_TITOB:tr|A0A7L4XS62|A0A7L4XS62_9SCOR:P60215|SCX4_TITOB	Oxidation (M)	97 95 94 96 95 98 100	SM(+15.99)PDWVK	HCD
2	210707-MClass-21_T_methendus-MELD-LSM-R.raw	13039	LGDGYPLSK	10890	9	96	96	9	4752534	2	25.27	-	48157000000	9484916	0.7	P84688|SCX7_TITOB:P84685|SCX6_TITOB:tr|A0A1E1WW26|A0A1E1WW26_TITOB:tr|A0A1E1WW12|A0A1E1WW12_TITOB:tr|A0A1E1WVS3|A0A1E1WVS3_TITOB		92 93 100 99 99 98 98 97 93	LGDGYPLSK	HCD
2	210707-MClass-21_T_methendus-MELD-LSM-R.raw	29260	DTKLPSDPEQQKFK	8035	14	96	96	14	5542892	3	20.87	-	347660000000	16598467	-0.6			98 99 100 100 99 95 99 99 99 89 86 89 99 100	DTKLPSDPEQQKFK	HCD
2	210707-MClass-21_T_methendus-MELD-LSM-R.raw	30513	YSN(+.98)LTVDHSMC(+57.02)KPK	7373	14	96	96	14	5609297	3	19.80	-	61907000000	16797646	1.5		Deamidation (NQ); Carbamidomethylation	100 100 100 100 100 100 100 97 97 70 88 99 100 100	YSN(+.98)LTVDHSMC(+57.02)KPK	HCD
2	210707-MClass-21_T_methendus-MELD-LSM-R.raw	69505	FLSLPQASC(+57.02)ALEDC(+57.02)K	22623	15	96	96	15	8699111	2	43.98	-	82643000000	17378066	0.6		Carbamidomethylation	81 87 100 100 99 98 99 99 98 97 97 98 99 99 95	FLSLPQASC(+57.02)ALEDC(+57.02)K	HCD
2	210707-MClass-21_T_methendus-MELD-LSM-R.raw	36166	C(+57.02)KLYC(+57.02)PDDKVC(+57.02)WK	12205	13	96	96	13	5912698	3	27.43	-	8664000000	17707891	-0.8	P84688|SCX7_TITOB:P84685|SCX6_TITOB:tr|A0A1E1WW12|A0A1E1WW12_TITOB:tr|A0A1E1WVS3|A0A1E1WVS3_TITOB	Carbamidomethylation	92 94 100 100 100 98 98 99 93 95 95 93 96	C(+57.02)KLYC(+57.02)PDDKVC(+57.02)WK	HCD
2	210707-MClass-21_T_methendus-MELD-LSM-R.raw	36748	VNDLHLSFDK	14028	10	96	96	10	5943066	2	30.31	-	5839400000	11865981	0.5			98 97 98 99 98 99 94 90 97 93	VNDLHLSFDK	HCD
2	210707-MClass-21_T_methendus-MELD-LSM-R.raw	68089	DDDDLQ(+.98)GFSEEDLAK	20975	15	96	96	15	8493555	2	41.42	-	7536000000	16966951	0.8	tr|A0A1E1WWD3|A0A1E1WWD3_TITOB:P0DL22|NDBX_TITPA	Deamidation (NQ)	63 86 100 100 100 100 100 100 99 100 99 99 100 100 100	DDDDLQ(+.98)GFSEEDLAK	HCD
2	210707-MClass-21_T_methendus-MELD-LSM-R.raw	2586	LLGC(+57.02)GLAK	8799	8	96	96	8	4162416	2	22.06	-	43564000000	8304684	0.3		Carbamidomethylation	100 99 95 95 96 98 98 90	LLGC(+57.02)GLAK	HCD
2	210707-MClass-21_T_methendus-MELD-LSM-R.raw	59906	FYN(+.98)C(+57.02)FEKTASQK	11013	12	96	96	12	7623454	2	25.54	-	11199000000	15226763	0.0		Deamidation (NQ); Carbamidomethylation	98 99 99 98 97 98 97 97 95 95 90 93	FYN(+.98)C(+57.02)FEKTASQK	HCD
2	210707-MClass-21_T_methendus-MELD-LSM-R.raw	12753	C(+57.02)NTKWDLYYR	16351	10	96	96	10	4735559	3	33.98	-	69283000000	14176448	0.7		Carbamidomethylation	93 85 98 99 99 99 98 95 98 100	C(+57.02)NTKWDLYYR	HCD
2	210707-MClass-21_T_methendus-MELD-LSM-R.raw	35153	LYC(+57.02)PNDAVC(+57.02)KETC(+57.02)K	7386	14	96	96	14	5865940	3	19.86	-	764060000000	17567583	1.1	tr|A0A1E1WW26|A0A1E1WW26_TITOB:tr|A0A1E1WW12|A0A1E1WW12_TITOB:tr|A0A1E1WVS3|A0A1E1WVS3_TITOB	Carbamidomethylation	100 100 100 100 96 98 97 96 97 92 96 93 91 93	LYC(+57.02)PNDAVC(+57.02)KETC(+57.02)K	HCD
2	210707-MClass-21_T_methendus-MELD-LSM-R.raw	24820	QLN(+.98)SGLQFR	14830	9	96	96	9	5322804	2	31.50	-	169870000000	10625459	0.3		Deamidation (NQ)	86 92 99 99 98 98 97 98 100	QLN(+.98)SGLQFR	HCD
2	210707-MClass-21_T_methendus-MELD-LSM-R.raw	2034	ETWDFK	15051	6	96	96	6	4131924	2	32.01	-	314460000000	8243704	-0.3			92 93 99 99 96 99	ETWDFK	HCD
2	210707-MClass-21_T_methendus-MELD-LSM-R.raw	36974	WN(+.98)KDLMLLR	20197	9	96	96	9	5953234	2	40.11	-	71171000000	11886326	-0.3		Deamidation (NQ)	98 99 99 99 99 95 95 92 93	WN(+.98)KDLMLLR	HCD
2	210707-MClass-21_T_methendus-MELD-LSM-R.raw	25768	LYC(+57.02)PNDAVAAVEC(+57.02)K	6411	14	96	96	14	5372504	3	18.19	-	9970300000	16087275	1.1	tr|A0A1E1WW12|A0A1E1WW12_TITOB:tr|A0A1E1WVS3|A0A1E1WVS3_TITOB	Carbamidomethylation	100 100 100 98 93 97 98 98 94 88 90 94 97 100	LYC(+57.02)PNDAVAAVEC(+57.02)K	HCD
2	210707-MClass-21_T_methendus-MELD-LSM-R.raw	42084	GM(+15.99)C(+57.02)C(+57.02)DQC(+57.02)FR	6498	9	96	96	9	6252139	2	18.29	-	9922000000	12484143	-0.9		Oxidation (M); Carbamidomethylation	99 100 100 99 97 94 96 85 96	GM(+15.99)C(+57.02)C(+57.02)DQC(+57.02)FR	HCD
2	210707-MClass-21_T_methendus-MELD-LSM-R.raw	69642	GTWC(+57.02)EEQLC(+57.02)EC(+57.02)DR	12633	13	96	96	13	8718325	2	28.17	-	653370000000	17416494	0.5		Carbamidomethylation	77 88 100 100 100 100 100 100 100 100 99 99 92	GTWC(+57.02)EEQLC(+57.02)EC(+57.02)DR	HCD
2	210707-MClass-21_T_methendus-MELD-LSM-R.raw	4004	SLLQFNK	15452	7	96	96	7	4252451	2	32.24	-	4516100000000	8484756	0.1			88 93 100 97 98 98 100	SLLQFNK	HCD
2	210707-MClass-21_T_methendus-MELD-LSM-R.raw	19247	GLC(+57.02)QC(+57.02)MLK	9838	8	96	96	8	5052340	2	23.69	-	41864000000	10084555	-2.0		Carbamidomethylation	95 97 100 98 96 95 96 93	GLC(+57.02)QC(+57.02)MLK	HCD
2	210707-MClass-21_T_methendus-MELD-LSM-R.raw	27901	YM(+15.99)FYPDSR	12752	8	96	96	8	5477358	2	28.38	-	193320000000	10934539	3.0		Oxidation (M)	93 96 99 99 95 98 97 93	YM(+15.99)FYPDSR	HCD
2	210707-MClass-21_T_methendus-MELD-LSM-R.raw	4744	NFFC(+57.02)DR	11410	6	96	96	6	4296815	2	26.07	-	50006000000	8573490	-0.7		Carbamidomethylation	87 96 99 99 98 99	NFFC(+57.02)DR	HCD
2	210707-MClass-21_T_methendus-MELD-LSM-R.raw	54359	C(+57.02)SYC(+57.02)YDVAPGTK	10398	12	96	96	12	7107992	2	24.32	-	1069900000000	14195798	2.8	P84688|SCX7_TITOB:P84685|SCX6_TITOB:tr|A0A1E1WW26|A0A1E1WW26_TITOB:tr|A0A1E1WW12|A0A1E1WW12_TITOB:tr|A0A1E1WVS3|A0A1E1WVS3_TITOB	Carbamidomethylation	80 89 100 100 99 99 99 99 96 95 98 100	C(+57.02)SYC(+57.02)YDVAPGTK	HCD
2	210707-MClass-21_T_methendus-MELD-LSM-R.raw	44141	MAHLLGVPHDGK	9437	12	96	96	12	6378375	2	23.09	-	31264000000	12736602	0.3			96 98 99 100 100 94 92 95 90 99 97 93	MAHLLGVPHDGK	HCD
2	210707-MClass-21_T_methendus-MELD-LSM-R.raw	62317	C(+57.02)GAGGQ(+.98)GWPQDASDR	9243	15	96	96	15	7818190	2	22.78	-	90237000000	15616216	1.2		Carbamidomethylation; Deamidation (NQ)	85 86 100 100 100 100 100 100 95 94 97 95 93 99 100	C(+57.02)GAGGQ(+.98)GWPQDASDR	HCD
2	210707-MClass-21_T_methendus-MELD-LSM-R.raw	51581	KNGYMFYDPSR	13437	11	96	96	11	6893192	2	29.34	-	965230000000	13766182	4.1			100 99 100 100 100 100 100 88 79 99 95	KNGYMFYDPSR	HCD
2	210707-MClass-21_T_methendus-MELD-LSM-R.raw	42489	SC(+57.02)TFRPSGSC(+57.02)EFEC(+57.02)R	10747	15	96	96	15	6272560	3	25.03	-	379940000000	18787446	0.8		Carbamidomethylation	100 99 100 100 99 95 75 82 99 100 100 98 99 99 100	SC(+57.02)TFRPSGSC(+57.02)EFEC(+57.02)R	HCD
2	210707-MClass-21_T_methendus-MELD-LSM-R.raw	67825	EC(+57.02)GAGGQGWPQDASDR	8693	16	96	96	16	8458477	2	22.08	-	71926000000	16896802	0.3		Carbamidomethylation	97 97 96 99 98 96 96 99 99 91 83 97 97 96 99 100	EC(+57.02)GAGGQGWPQDASDR	HCD
2	210707-MClass-21_T_methendus-MELD-LSM-R.raw	73932	GC(+57.02)GC(+57.02)C(+57.02)TEESLTC(+57.02)TATGK	8249	17	96	96	17	9463663	2	21.16	-	21658000000	18907217	-1.9		Carbamidomethylation	70 91 97 99 100 100 100 100 99 100 99 99 100 100 100 97 85	GC(+57.02)GC(+57.02)C(+57.02)TEESLTC(+57.02)TATGK	HCD
2	210707-MClass-21_T_methendus-MELD-LSM-R.raw	64638	C(+57.02)YNVPDSVKLWDSEDPC(+57.02)SSR	20194	20	96	96	20	8053524	3	39.80	-	690040000000	24130312	1.7	tr|A0A1E1WWE3|A0A1E1WWE3_TITOB:tr|A0A1E1WVW4|A0A1E1WVW4_TITOB:tr|A0A1E1WVT2|A0A1E1WVT2_TITOB:tr|A0A7L4XT27|A0A7L4XT27_TITPA:tr|A0A7L4XT23|A0A7L4XT23_TYTAS	Carbamidomethylation	99 98 100 100 98 95 95 98 100 100 100 99 96 97 98 93 71 89 99 100	C(+57.02)YNVPDSVKLWDSEDPC(+57.02)SSR	HCD
2	210707-MClass-21_T_methendus-MELD-LSM-R.raw	46865	LFDQLN(+.98)DEC(+57.02)R	14222	10	96	96	10	6557891	2	30.62	-	9385400000	13095608	2.1		Deamidation (NQ); Carbamidomethylation	97 98 99 97 98 98 97 96 92 89	LFDQLN(+.98)DEC(+57.02)R	HCD
2	210707-MClass-21_T_methendus-MELD-LSM-R.raw	27025	KQPMLLNLK	14135	9	96	96	9	5428309	2	30.43	-	10064000000	10836475	-0.2			98 93 95 92 96 97 96 99 100	KQPMLLNLK	HCD
2	210707-MClass-21_T_methendus-MELD-LSM-R.raw	35285	Q(+.98)PGPKSDC(+57.02)KPDLC(+57.02)EK	4990	15	96	96	15	5872718	3	16.04	-	16674000000	17587915	1.2	tr|A0A1E1WVU5|A0A1E1WVU5_TITOB:P0C1X6|KA183_TITDI	Deamidation (NQ); Carbamidomethylation	95 90 97 94 95 96 97 98 99 97 98 97 97 97 94	Q(+.98)PGPKSDC(+57.02)KPDLC(+57.02)EK	HCD
2	210707-MClass-21_T_methendus-MELD-LSM-R.raw	74821	C(+57.02)GYC(+57.02)GAGGQGWPQDASDR	11364	18	96	96	18	9713826	2	26.44	-	986030000000	19407529	-1.1		Carbamidomethylation	76 81 100 100 99 98 100 100 99 100 100 96 93 98 97 95 99 100	C(+57.02)GYC(+57.02)GAGGQGWPQDASDR	HCD
2	210707-MClass-21_T_methendus-MELD-LSM-R.raw	23716	LLGGTSFTEK	11960	10	96	96	10	5267836	2	26.99	-	5101200000	10515549	-2.2			100 100 98 95 93 95 96 94 95 93	LLGGTSFTEK	HCD
2	210707-MClass-21_T_methendus-MELD-LSM-R.raw	58028	DLKNVSC(+57.02)VPGDDC(+57.02)LEPC(+57.02)KK	12634	19	96	96	19	7453459	3	28.15	-	119830000000	22330176	-0.7		Carbamidomethylation	98 99 100 99 99 99 100 100 99 92 97 98 95 96 98 91 92 79 94	DLKNVSC(+57.02)VPGDDC(+57.02)LEPC(+57.02)KK	HCD
2	210707-MClass-21_T_methendus-MELD-LSM-R.raw	57735	LYC(+57.02)PDDEVGC(+57.02)EK	9013	12	96	96	12	7428037	2	22.41	-	26502000000	14835959	-2.1	P84688|SCX7_TITOB:P84685|SCX6_TITOB	Carbamidomethylation	98 99 100 98 94 94 98 97 94 95 94 91	LYC(+57.02)PDDEVGC(+57.02)EK	HCD
2	210707-MClass-21_T_methendus-MELD-LSM-R.raw	4311	GC(+57.02)YHLLQFNK	15900	10	96	96	10	4272130	3	33.29	-	13679000000	12786179	-0.6		Carbamidomethylation	82 86 99 99 100 99 98 98 99 100	GC(+57.02)YHLLQFNK	HCD
2	210707-MClass-21_T_methendus-MELD-LSM-R.raw	3814	TWDKFSQC(+57.02)AK	8587	10	96	96	10	4242001	3	21.41	-	460120000000	12695813	-2.2		Carbamidomethylation	92 96 97 97 99 98 95 90 96 99	TWDKFSQC(+57.02)AK	HCD
2	210707-MClass-21_T_methendus-MELD-LSM-R.raw	5157	FLGMLPGK	17390	8	96	96	8	4317466	2	35.55	-	39701000000	8614782	0.5			99 98 96 92 98 97 95 93	FLGMLPGK	HCD
2	210707-MClass-21_T_methendus-MELD-LSM-R.raw	50907	LYC(+57.02)PNDAVC(+57.02)EK	8330	11	96	96	11	6848000	2	21.20	-	14146000000000	13675850	0.4	tr|A0A1E1WW12|A0A1E1WW12_TITOB:tr|A0A1E1WVS3|A0A1E1WVS3_TITOB	Carbamidomethylation	100 100 100 99 92 98 98 98 99 95 78	LYC(+57.02)PNDAVC(+57.02)EK	HCD
2	210707-MClass-21_T_methendus-MELD-LSM-R.raw	51759	DDDDLEGFSEEDLKALEK	22324	18	96	96	18	6899824	3	43.42	-	7160500000000	20669167	4.2	tr|A0A1E1WWD3|A0A1E1WWD3_TITOB:P0DL22|NDBX_TITPA		52 82 100 100 100 100 100 100 100 100 100 100 99 99 99 100 100 100	DDDDLEGFSEEDLKALEK	HCD
2	210707-MClass-21_T_methendus-MELD-LSM-R.raw	27901	YM(+15.99)FYPDSR	12865	8	96	96	8	5477358	2	28.38	-	193320000000	10934539	3.0		Oxidation (M)	97 98 99 99 93 96 96 90	YM(+15.99)FYPDSR	HCD
2	210707-MClass-21_T_methendus-MELD-LSM-R.raw	71361	FYC(+57.02)PNDAVC(+57.02)KETC(+57.02)K	9397	14	96	96	14	8963799	2	22.80	-	74643000000	17907427	1.4	tr|A0A1E1WW26|A0A1E1WW26_TITOB:tr|A0A1E1WW12|A0A1E1WW12_TITOB:tr|A0A1E1WVS3|A0A1E1WVS3_TITOB	Carbamidomethylation	99 99 100 96 89 98 97 95 93 95 97 96 95 95	FYC(+57.02)PNDAVC(+57.02)KETC(+57.02)K	HCD
2	210707-MClass-21_T_methendus-MELD-LSM-R.raw	38000	TGFC(+57.02)AEEC(+57.02)AR	6201	10	96	96	10	6007420	2	17.87	-	12104000000	11994700	-0.4	P60215|SCX4_TITOB	Carbamidomethylation	82 86 100 100 100 100 99 95 98 100	TGFC(+57.02)AEEC(+57.02)AR	HCD
2	210707-MClass-21_T_methendus-MELD-LSM-R.raw	62317	EC(+57.02)GGQGWPQDASDR	9741	14	96	96	14	7818190	2	22.78	-	90237000000	15616216	1.2		Carbamidomethylation	88 84 99 99 98 99 99 97 94 97 95 95 99 100	EC(+57.02)GGQGWPQDASDR	HCD
2	210707-MClass-21_T_methendus-MELD-LSM-R.raw	64638	C(+57.02)YNVPDSVKLWDSEDPSC(+57.02)SR	20311	20	96	96	20	8053524	3	39.80	-	690040000000	24130312	1.7	tr|A0A1E1WWE3|A0A1E1WWE3_TITOB:tr|A0A1E1WVW4|A0A1E1WVW4_TITOB:tr|A0A1E1WVT2|A0A1E1WVT2_TITOB:tr|A0A7L4XT27|A0A7L4XT27_TITPA:tr|A0A7L4XT23|A0A7L4XT23_TYTAS	Carbamidomethylation	96 96 99 100 97 95 93 95 99 98 98 99 94 97 98 92 82 90 99 100	C(+57.02)YNVPDSVKLWDSEDPSC(+57.02)SR	HCD
2	210707-MClass-21_T_methendus-MELD-LSM-R.raw	2718	FLGMLPR	18177	7	96	96	7	4172385	2	36.98	-	35824000000	8324629	-0.5			98 98 98 93 97 95 91	FLGMLPR	HCD
2	210707-MClass-21_T_methendus-MELD-LSM-R.raw	23332	SGYLTC(+57.02)GYK	9663	9	96	96	9	5247412	2	23.34	-	3491300000	10474695	-1.5		Carbamidomethylation	98 98 100 100 99 97 92 90 91	SGYLTC(+57.02)GYK	HCD
2	210707-MClass-21_T_methendus-MELD-LSM-R.raw	1646	SAHLLGSPHDDGGPEKFGVK	10695	20	96	96	20	4104092	5	24.91	-	99898000000	20470122	-1.2			99 99 94 99 100 99 99 99 97 97 80 77 99 99 99 98 99 97 96 95	SAHLLGSPHDDGGPEKFGVK	HCD
2	210707-MClass-21_T_methendus-MELD-LSM-R.raw	74561	VGGKDGYC(+57.02)YAWLSC(+57.02)YK	21118	16	96	96	16	9639293	2	41.57	-	7469900000	19258440	0.0	P60212|SCX2_TITOB:P0DQU7|SCX2_TITME:tr|A0A1E1WWE3|A0A1E1WWE3_TITOB:P60213|SCX3_TITOB:tr|A0A7L4XS62|A0A7L4XS62_9SCOR:P60215|SCX4_TITOB	Carbamidomethylation	99 95 74 82 99 99 99 99 99 99 99 99 99 99 98 96	VGGKDGYC(+57.02)YAWLSC(+57.02)YK	HCD
2	210707-MClass-21_T_methendus-MELD-LSM-R.raw	71304	NC(+57.02)MLN(+.98)C(+57.02)NVWN(+.98)N(+.98)GYK	22259	14	96	96	14	8953533	2	43.36	-	5133000000	17886907	0.7		Carbamidomethylation; Deamidation (NQ)	96 99 100 100 100 100 99 100 100 100 99 66 85 99	NC(+57.02)MLN(+.98)C(+57.02)NVWN(+.98)N(+.98)GYK	HCD
2	210707-MClass-21_T_methendus-MELD-LSM-R.raw	72881	LADVGVANLGGAC(+57.02)NPC(+57.02)EK	18092	18	95	95	18	9229351	2	36.64	-	60283000000	18438557	0.0		Carbamidomethylation	74 70 90 100 100 100 100 100 100 100 100 99 100 100 97 98 100 100	LADVGVANLGGAC(+57.02)NPC(+57.02)EK	HCD
2	210707-MClass-21_T_methendus-MELD-LSM-R.raw	14512	EYGGC(+57.02)KLSC(+57.02)LMK	13758	12	95	95	12	4825583	3	29.85	-	3199200000	14446514	1.1	H1ZZI4|SCX15_TITOB:P60215|SCX4_TITOB	Carbamidomethylation	98 97 99 98 98 97 98 96 92 95 90 93	EYGGC(+57.02)KLSC(+57.02)LMK	HCD
2	210707-MClass-21_T_methendus-MELD-LSM-R.raw	14868	VAMGVMLDAGAC(+57.02)KK	13635	14	95	95	14	4842463	3	29.65	-	24965000000	14497141	2.0		Carbamidomethylation	98 99 100 99 99 99 100 100 98 86 88 90 92 96	VAMGVMLDAGAC(+57.02)KK	HCD
2	210707-MClass-21_T_methendus-MELD-LSM-R.raw	29380	EGPKSDC(+57.02)KPDLC(+57.02)EK	5985	14	95	95	14	5549203	3	17.48	-	5511100000	16617388	0.2	tr|A0A1E1WVU5|A0A1E1WVU5_TITOB:P0C1X6|KA183_TITDI	Carbamidomethylation	99 98 99 98 81 92 100 100 100 97 89 98 99 93	EGPKSDC(+57.02)KPDLC(+57.02)EK	HCD
2	210707-MClass-21_T_methendus-MELD-LSM-R.raw	54976	KDGYLVGNDC(+57.02)YK	11402	12	95	95	12	7163316	2	26.16	-	47222000000	14306499	-0.9	P60212|SCX2_TITOB:P0DQU7|SCX2_TITME:tr|A0A1E1WWE3|A0A1E1WWE3_TITOB:P60213|SCX3_TITOB:P60214|SCX1_TITOB:tr|A0A7L4XS62|A0A7L4XS62_9SCOR:P60215|SCX4_TITOB:C9X4K3|SCNA5_TITDI:P0CF39|AMP1_TITDI	Carbamidomethylation	99 99 98 99 100 100 86 77 99 99 99 96	KDGYLVGNDC(+57.02)YK	HCD
2	210707-MClass-21_T_methendus-MELD-LSM-R.raw	19945	LDGYPLSKNDNC(+57.02)K	7680	13	95	95	13	5085767	3	20.67	-	889220000000	15227085	-0.1	P84688|SCX7_TITOB:P84685|SCX6_TITOB:tr|A0A1E1WW26|A0A1E1WW26_TITOB:tr|A0A1E1WW12|A0A1E1WW12_TITOB:tr|A0A1E1WVS3|A0A1E1WVS3_TITOB	Carbamidomethylation	99 100 100 100 100 100 99 98 93 79 79 100 100	LDGYPLSKNDNC(+57.02)K	HCD
2	210707-MClass-21_T_methendus-MELD-LSM-R.raw	29832	C(+57.02)AYNN(+.98)PVFK	16034	9	95	95	9	5572566	2	33.44	-	104380000000	11124961	2.3		Carbamidomethylation; Deamidation (NQ)	98 99 99 98 99 96 98 98 78	C(+57.02)AYNN(+.98)PVFK	HCD
2	210707-MClass-21_T_methendus-MELD-LSM-R.raw	71577	LDGYPLSKNNNC(+57.02)YLK	14674	15	95	95	15	8999434	2	31.19	-	72933000000	17978718	0.3	P84688|SCX7_TITOB:P84685|SCX6_TITOB:tr|A0A1E1WW26|A0A1E1WW26_TITOB:tr|A0A1E1WW12|A0A1E1WW12_TITOB:tr|A0A1E1WVS3|A0A1E1WVS3_TITOB	Carbamidomethylation	97 98 98 99 100 100 100 99 96 92 90 96 82 92 99	LDGYPLSKNNNC(+57.02)YLK	HCD
2	210707-MClass-21_T_methendus-MELD-LSM-R.raw	60628	LVAPAQ(+.98)EAPAEAPAAK	10785	16	95	95	16	7679089	2	25.07	-	368490000000	15338037	-0.3		Deamidation (NQ)	85 88 100 99 99 99 100 99 96 96 97 97 93 95 95 94	LVAPAQ(+.98)EAPAEAPAAK	HCD
2	210707-MClass-21_T_methendus-MELD-LSM-R.raw	58124	VSLVNKNDDTC(+57.02)TGQSADC(+57.02)PR	7017	20	95	95	20	7463367	3	19.04	-	1431300000000	22359849	1.5		Carbamidomethylation	99 99 100 100 99 96 71 80 89 99 100 100 100 99 99 99 99 99 96 94	VSLVNKNDDTC(+57.02)TGQSADC(+57.02)PR	HCD
2	210707-MClass-21_T_methendus-MELD-LSM-R.raw	3009	C(+57.02)NTKWDLYR	11786	9	95	95	9	4192010	3	26.61	-	1032300000000	12545815	-0.3		Carbamidomethylation	79 91 97 98 99 99 99 100 100	C(+57.02)NTKWDLYR	HCD
2	210707-MClass-21_T_methendus-MELD-LSM-R.raw	18314	NDSFLDYK	13893	8	95	95	8	5012324	2	29.75	-	889230000000	10004501	0.1			90 96 99 99 98 98 96 90	NDSFLDYK	HCD
2	210707-MClass-21_T_methendus-MELD-LSM-R.raw	35405	SDC(+57.02)KDPLC(+57.02)EKVEGPK	6930	15	95	95	15	5879431	3	18.99	-	42346000000	17608074	0.0		Carbamidomethylation	98 99 100 100 92 80 98 98 98 95 91 96 98 98 95	SDC(+57.02)KDPLC(+57.02)EKVEGPK	HCD
2	210707-MClass-21_T_methendus-MELD-LSM-R.raw	11430	M(+15.99)FYPDSR	7606	7	95	95	7	4662024	2	21.37	-	408350000000	9303906	-0.3		Oxidation (M)	93 97 99 95 98 96 92	M(+15.99)FYPDSR	HCD
2	210707-MClass-21_T_methendus-MELD-LSM-R.raw	39997	C(+57.02)YDPC(+57.02)YFAK	14833	9	95	95	9	6122487	2	31.64	-	78212000000	12224788	3.4		Carbamidomethylation	94 96 100 98 97 99 86 94 100	C(+57.02)YDPC(+57.02)YFAK	HCD
2	210707-MClass-21_T_methendus-MELD-LSM-R.raw	70472	SAHLLGSPHDGDGPEFK	10968	17	95	95	17	8824213	2	25.34	-	53585000000	17628274	0.4			96 98 100 100 100 100 100 98 94 95 92 96 93 90 98 95 84	SAHLLGSPHDGDGPEFK	HCD
2	210707-MClass-21_T_methendus-MELD-LSM-R.raw	72781	FAPSALNQN(+.98)NYPNGGFK	18934	17	95	95	17	9204368	2	37.89	-	30534000000	18388586	0.3		Deamidation (NQ)	98 96 99 99 100 100 98 97 98 97 98 94 94 94 90 87 90	FAPSALNQN(+.98)NYPNGGFK	HCD
2	210707-MClass-21_T_methendus-MELD-LSM-R.raw	37839	LLPNEEDKLK	7542	10	95	95	10	5998375	2	20.11	-	62294000000	11976604	0.1			96 100 99 97 98 96 95 92 93 92	LLPNEEDKLK	HCD
2	210707-MClass-21_T_methendus-MELD-LSM-R.raw	447	C(+57.02)PDDKVC(+57.02)WK	7260	9	95	95	9	4031801	3	19.66	-	29815000000	12065161	2.0		Carbamidomethylation	99 98 99 97 90 95 92 94 99	C(+57.02)PDDKVC(+57.02)WK	HCD
2	210707-MClass-21_T_methendus-MELD-LSM-R.raw	73895	YASGTVC(+57.02)DDC(+57.02)TKVGVTR	8117	17	95	95	17	9449313	2	20.93	-	8514400000	18878455	1.3		Carbamidomethylation	80 85 99 98 98 100 99 99 99 96 94 95 98 96 95 98 99	YASGTVC(+57.02)DDC(+57.02)TKVGVTR	HCD
2	210707-MClass-21_T_methendus-MELD-LSM-R.raw	13761	KDLLNLLK	18110	8	95	95	8	4788113	2	36.89	-	138160000000	9556066	1.6			99 98 97 91 91 98 99 94	KDLLNLLK	HCD
2	210707-MClass-21_T_methendus-MELD-LSM-R.raw	27889	WSQ(+.98)EDLKALKEHR	23085	13	95	95	13	5476171	3	44.59	-	11792000000	16398318	-1.4	tr|A0A1E1WWD3|A0A1E1WWD3_TITOB:P0DL22|NDBX_TITPA	Deamidation (NQ)	71 79 100 100 100 100 99 99 99 99 99 99 99	WSQ(+.98)EDLKALKEHR	HCD
2	210707-MClass-21_T_methendus-MELD-LSM-R.raw	76667	TSGTQ(+.98)PSFLTDNSFPSQEK	19295	19	95	95	19	10364766	2	38.72	-	106410000000	20709380	0.3		Deamidation (NQ)	86 84 85 93 100 100 99 100 100 100 99 97 98 99 96 95 94 96 100	TSGTQ(+.98)PSFLTDNSFPSQEK	HCD
2	210707-MClass-21_T_methendus-MELD-LSM-R.raw	6498	SM(+15.99)PDWVK	11973	7	95	95	7	4397082	2	24.72	-	25440000000	8774004	1.6	P60213|SCX3_TITOB:P60214|SCX1_TITOB:tr|A0A7L4XS62|A0A7L4XS62_9SCOR:P60215|SCX4_TITOB	Oxidation (M)	95 92 95 96 95 98 100	SM(+15.99)PDWVK	HCD
2	210707-MClass-21_T_methendus-MELD-LSM-R.raw	6496	SM(+15.99)PDWVK	11973	7	95	95	7	4397075	2	27.07	-	371620000000	8774004	0.0	P60213|SCX3_TITOB:P60214|SCX1_TITOB:tr|A0A7L4XS62|A0A7L4XS62_9SCOR:P60215|SCX4_TITOB	Oxidation (M)	95 92 95 96 95 98 100	SM(+15.99)PDWVK	HCD
2	210707-MClass-21_T_methendus-MELD-LSM-R.raw	14708	SC(+57.02)PFKDGFFMGR	20675	12	95	95	12	4835541	3	40.98	-	89492000000	14476377	1.9		Carbamidomethylation	90 90 98 99 99 99 93 93 95 94 99 100	SC(+57.02)PFKDGFFMGR	HCD
2	210707-MClass-21_T_methendus-MELD-LSM-R.raw	51759	DN(+.98)DDLEGFSEEDLKALEK	22207	18	95	95	18	6899824	3	43.42	-	7160500000000	20669167	4.2	tr|A0A1E1WWD3|A0A1E1WWD3_TITOB:P0DL22|NDBX_TITPA	Deamidation (NQ)	55 75 100 100 100 100 100 100 99 100 100 100 99 99 98 100 100 100	DN(+.98)DDLEGFSEEDLKALEK	HCD
2	210707-MClass-21_T_methendus-MELD-LSM-R.raw	71334	SC(+57.02)YC(+57.02)YNLPDSVKER	26133	14	95	95	14	8958981	2	49.59	-	23746000000	17897764	2.9	P60212|SCX2_TITOB:P0DQU7|SCX2_TITME:H1ZZI4|SCX15_TITOB:tr|A0A1E1WWE3|A0A1E1WWE3_TITOB:P60214|SCX1_TITOB:tr|A0A1E1WVW4|A0A1E1WVW4_TITOB:tr|A0A7L4XS62|A0A7L4XS62_9SCOR:tr|A0A1E1WVT2|A0A1E1WVT2_TITOB:tr|A0A7L4XT27|A0A7L4XT27_TITPA:C0HLM0|SCX2_TITMA:C0HLM1|SCX3_TITMA:P60215|SCX4_TITOB:tr|A0A7L4XT23|A0A7L4XT23_TYTAS:P46066|SCXV_CENSC	Carbamidomethylation	82 90 100 100 100 100 100 96 96 92 95 98 95 95	SC(+57.02)YC(+57.02)YNLPDSVKER	HCD
2	210707-MClass-21_T_methendus-MELD-LSM-R.raw	55171	LAPAQ(+.98)EAPAEAPAAK	8050	15	95	95	15	7183735	2	20.83	-	19387000000	14347354	-2.0		Deamidation (NQ)	98 99 100 100 100 100 100 97 95 97 95 93 93 94 75	LAPAQ(+.98)EAPAEAPAAK	HCD
2	210707-MClass-21_T_methendus-MELD-LSM-R.raw	73347	NSGSDGVC(+57.02)EGDSGGPLVTR	10220	19	95	95	19	9324111	2	24.35	-	2107000000	18628064	0.6		Carbamidomethylation	95 96 97 98 100 100 100 100 99 95 97 98 97 96 69 86 99 100 100	NSGSDGVC(+57.02)EGDSGGPLVTR	HCD
2	210707-MClass-21_T_methendus-MELD-LSM-R.raw	31810	FLENPTSLSK	13726	10	95	95	10	5683031	2	29.87	-	73361000000	11345920	-0.3			99 99 100 98 94 94 93 93 95 93	FLENPTSLSK	HCD
2	210707-MClass-21_T_methendus-MELD-LSM-R.raw	59913	LDGYPLSKNDNC(+57.02)K	7710	13	95	95	13	7623604	2	20.69	-	331980000000	15227085	-1.5	P84688|SCX7_TITOB:P84685|SCX6_TITOB:tr|A0A1E1WW26|A0A1E1WW26_TITOB:tr|A0A1E1WW12|A0A1E1WW12_TITOB:tr|A0A1E1WVS3|A0A1E1WVS3_TITOB	Carbamidomethylation	98 99 100 100 100 100 100 98 95 77 79 99 100	LDGYPLSKNDNC(+57.02)K	HCD
2	210707-MClass-21_T_methendus-MELD-LSM-R.raw	49948	NNDC(+57.02)KFYC(+57.02)PNDAVC(+57.02)EK	10800	16	95	95	16	6786094	3	25.19	-	7646000000	20328076	-0.6	tr|A0A1E1WW12|A0A1E1WW12_TITOB:tr|A0A1E1WVS3|A0A1E1WVS3_TITOB	Carbamidomethylation	86 78 98 92 95 99 100 100 99 98 99 99 98 98 94 99	NNDC(+57.02)KFYC(+57.02)PNDAVC(+57.02)EK	HCD
2	210707-MClass-21_T_methendus-MELD-LSM-R.raw	6339	YLLSQPR	9986	7	95	95	7	4387509	2	24.02	-	179370000000	8754865	0.8			97 98 97 92 91 96 99	YLLSQPR	HCD
2	210707-MClass-21_T_methendus-MELD-LSM-R.raw	73408	NFSPSEMNVFHDANEK	18853	16	95	95	16	9334089	2	37.68	-	694120000000	18648049	-0.9			94 97 100 98 95 98 97 96 97 98 93 97 94 91 94 91	NFSPSEMNVFHDANEK	HCD
2	210707-MClass-21_T_methendus-MELD-LSM-R.raw	31218	TC(+57.02)SPLGELPR	15740	10	95	95	10	5652866	2	33.11	-	1033500000000	11285598	-1.0		Carbamidomethylation	91 90 100 99 98 93 96 96 96 98	TC(+57.02)SPLGELPR	HCD
2	210707-MClass-21_T_methendus-MELD-LSM-R.raw	42084	GM(+15.99)C(+57.02)C(+57.02)DQC(+57.02)FR	7047	9	95	95	9	6252139	2	18.29	-	9922000000	12484143	-0.9		Oxidation (M); Carbamidomethylation	88 88 99 99 98 96 97 97 99	GM(+15.99)C(+57.02)C(+57.02)DQC(+57.02)FR	HCD
2	210707-MClass-21_T_methendus-MELD-LSM-R.raw	24750	ELLEVEN(+.98)NKLVHR	12793	13	95	95	13	5319590	3	28.42	-	288550000000	15928523	1.8	H1ZZI2|SCX13_TITOB	Deamidation (NQ)	87 89 100 100 100 99 98 93 93 98 98 95 94	ELLEVEN(+.98)NKLVHR	HCD
2	210707-MClass-21_T_methendus-MELD-LSM-R.raw	45482	DDDN(+.98)LEGFSEEDLKALK	21806	17	95	95	17	6469663	3	42.79	-	1436800000000	19378740	1.6	tr|A0A1E1WWD3|A0A1E1WWD3_TITOB:P0DL22|NDBX_TITPA	Deamidation (NQ)	55 82 100 100 100 100 100 100 100 100 100 99 99 99 99 99 94	DDDN(+.98)LEGFSEEDLKALK	HCD
2	210707-MClass-21_T_methendus-MELD-LSM-R.raw	7823	FLSMLPGK	17573	8	95	95	8	4467514	2	35.94	-	20075000000	8914888	-0.6			98 97 98 94 98 95 93 92	FLSMLPGK	HCD
2	210707-MClass-21_T_methendus-MELD-LSM-R.raw	58124	VSLVNKNDDTC(+57.02)TGQSADC(+57.02)PR	6900	20	95	95	20	7463367	3	19.04	-	1431300000000	22359849	1.5		Carbamidomethylation	98 99 100 100 99 95 69 78 91 100 100 100 100 99 99 99 99 99 95 93	VSLVNKNDDTC(+57.02)TGQSADC(+57.02)PR	HCD
2	210707-MClass-21_T_methendus-MELD-LSM-R.raw	51759	DDDN(+.98)LEGFSEEDLKALEK	22442	18	95	95	18	6899824	3	43.42	-	7160500000000	20669167	4.2	tr|A0A1E1WWD3|A0A1E1WWD3_TITOB:P0DL22|NDBX_TITPA	Deamidation (NQ)	55 79 100 100 100 100 99 99 99 100 99 99 99 99 97 99 99 100	DDDN(+.98)LEGFSEEDLKALEK	HCD
2	210707-MClass-21_T_methendus-MELD-LSM-R.raw	11430	M(+15.99)FYPDSR	7719	7	95	95	7	4662024	2	21.37	-	408350000000	9303906	-0.3		Oxidation (M)	95 97 99 95 97 97 89	M(+15.99)FYPDSR	HCD
2	210707-MClass-21_T_methendus-MELD-LSM-R.raw	7377	LLVGLTGSK	14533	9	95	95	9	4442825	2	31.13	-	80964000000	8865488	2.0			100 100 100 97 95 94 92 91 93	LLVGLTGSK	HCD
2	210707-MClass-21_T_methendus-MELD-LSM-R.raw	9927	MFYPDSR	10590	7	95	95	7	4582044	2	24.53	-	3837300000000	9143956	-1.5			96 99 100 96 98 97 83	MFYPDSR	HCD
2	210707-MClass-21_T_methendus-MELD-LSM-R.raw	62317	C(+57.02)GAGGQGWPEDASDR	9477	15	95	95	15	7818190	2	22.78	-	90237000000	15616216	1.2		Carbamidomethylation	77 82 99 100 99 99 100 100 95 96 97 96 95 99 100	C(+57.02)GAGGQGWPEDASDR	HCD
2	210707-MClass-21_T_methendus-MELD-LSM-R.raw	59862	LDGYPLSKNNNC(+57.02)K	7226	13	95	95	13	7618695	2	19.45	-	422570000000	15217246	-0.1	P84688|SCX7_TITOB:P84685|SCX6_TITOB:tr|A0A1E1WW26|A0A1E1WW26_TITOB:tr|A0A1E1WW12|A0A1E1WW12_TITOB:tr|A0A1E1WVS3|A0A1E1WVS3_TITOB	Carbamidomethylation	98 98 98 100 100 100 100 99 96 71 84 100 100	LDGYPLSKNNNC(+57.02)K	HCD
2	210707-MClass-21_T_methendus-MELD-LSM-R.raw	13711	YSLGKSGYLTC(+57.02)GK	10721	13	95	95	13	4785754	3	24.99	-	119540000000	14327019	1.8		Carbamidomethylation	100 99 99 72 81 99 99 100 100 99 99 99 96	YSLGKSGYLTC(+57.02)GK	HCD
2	210707-MClass-21_T_methendus-MELD-LSM-R.raw	61295	KGN(+.98)GYLVGNDGC(+57.02)YK	10034	14	95	95	14	7733531	2	23.30	-	31780000000	15446929	-0.7	P60213|SCX3_TITOB:P60214|SCX1_TITOB:tr|A0A7L4XS62|A0A7L4XS62_9SCOR	Deamidation (NQ); Carbamidomethylation	79 83 100 99 99 100 100 97 91 99 98 99 99 94	KGN(+.98)GYLVGNDGC(+57.02)YK	HCD
2	210707-MClass-21_T_methendus-MELD-LSM-R.raw	42659	YC(+57.02)PNDAVC(+57.02)EK	5418	10	95	95	10	6282588	2	16.56	-	833570000000	12545010	1.6	tr|A0A1E1WW12|A0A1E1WW12_TITOB:tr|A0A1E1WVS3|A0A1E1WVS3_TITOB	Carbamidomethylation	100 100 99 95 98 99 99 99 94 75	YC(+57.02)PNDAVC(+57.02)EK	HCD
2	210707-MClass-21_T_methendus-MELD-LSM-R.raw	67705	YLLSKPEASC(+57.02)VYEK	13237	14	95	95	14	8439236	2	29.06	-	15437000000	16858335	-0.5		Carbamidomethylation	83 95 100 100 100 98 98 94 93 88 96 99 99 96	YLLSKPEASC(+57.02)VYEK	HCD
2	210707-MClass-21_T_methendus-MELD-LSM-R.raw	16981	LYC(+57.02)PDDKC(+57.02)VWK	13079	11	95	95	11	4952292	3	28.85	-	172500000000	14826636	1.4	P84688|SCX7_TITOB:P84685|SCX6_TITOB	Carbamidomethylation	99 100 100 99 99 99 97 90 84 89 95	LYC(+57.02)PDDKC(+57.02)VWK	HCD
2	210707-MClass-21_T_methendus-MELD-LSM-R.raw	28839	SGTVC(+57.02)DDC(+57.02)TKVGVTR	5654	15	95	95	15	5522555	3	17.00	-	8168900000	16537451	-0.3		Carbamidomethylation	96 97 100 100 100 100 98 93 92 94 97 90 90 92 97	SGTVC(+57.02)DDC(+57.02)TKVGVTR	HCD
2	210707-MClass-21_T_methendus-MELD-LSM-R.raw	65296	DDN(+.98)N(+.98)LEGFSEEDLK	19490	14	95	95	14	8138381	2	38.86	-	11016000000000	16256580	2.3	tr|A0A1E1WWD3|A0A1E1WWD3_TITOB:P0DL22|NDBX_TITPA	Deamidation (NQ)	61 85 100 100 100 100 100 100 99 100 99 99 99 96	DDN(+.98)N(+.98)LEGFSEEDLK	HCD
2	210707-MClass-21_T_methendus-MELD-LSM-R.raw	16506	WDLYPYK	20187	7	95	95	7	4927448	2	40.09	-	2327900000	9834752	-0.1			93 97 98 98 96 96 90	WDLYPYK	HCD
2	210707-MClass-21_T_methendus-MELD-LSM-R.raw	67372	LAGLSNN(+.98)GSVC(+57.02)KPC(+57.02)AK	8244	16	95	95	16	8389073	2	21.10	-	4666300000	16758022	-1.3		Deamidation (NQ); Carbamidomethylation	98 79 84 99 99 98 98 95 93 96 97 99 96 97 100 100	LAGLSNN(+.98)GSVC(+57.02)KPC(+57.02)AK	HCD
2	210707-MClass-21_T_methendus-MELD-LSM-R.raw	68919	LGAGAFTEQ(+.98)DEPPFLK	25237	16	95	95	16	8609249	2	48.19	-	96021000000	17198354	-0.1		Deamidation (NQ)	80 75 90 96 100 100 100 100 100 100 100 99 96 97 98 95	LGAGAFTEQ(+.98)DEPPFLK	HCD
2	210707-MClass-21_T_methendus-MELD-LSM-R.raw	32642	TLNNDLTLLK	18091	10	95	95	10	5728333	2	36.64	-	44475000000	11436499	1.8			96 94 95 90 95 99 94 97 100 94	TLNNDLTLLK	HCD
2	210707-MClass-21_T_methendus-MELD-LSM-R.raw	51199	NNNC(+57.02)KLYC(+57.02)PDDEVC(+57.02)EK	8866	16	95	95	16	6866166	3	22.15	-	63305000000	20568289	-0.5	P84688|SCX7_TITOB:P84685|SCX6_TITOB:tr|A0A1E1WW12|A0A1E1WW12_TITOB:tr|A0A1E1WVS3|A0A1E1WVS3_TITOB	Carbamidomethylation	88 76 93 92 95 99 100 100 99 99 99 98 98 97 96 99	NNNC(+57.02)KLYC(+57.02)PDDEVC(+57.02)EK	HCD
2	210707-MClass-21_T_methendus-MELD-LSM-R.raw	42074	SYLN(+.98)LSGC(+57.02)GTATTVKDGK	12845	18	95	95	18	6249724	3	28.42	-	14896000000	18718936	1.0		Deamidation (NQ); Carbamidomethylation	81 84 100 100 100 99 98 98 94 95 98 97 95 94 97 98 95 95	SYLN(+.98)LSGC(+57.02)GTATTVKDGK	HCD
2	210707-MClass-21_T_methendus-MELD-LSM-R.raw	72831	SDSFLN(+.98)TYC(+57.02)AHNDAVK	14389	16	95	95	16	9219023	2	30.86	-	12826000000	18417891	0.6		Deamidation (NQ); Carbamidomethylation	63 86 99 100 100 100 100 100 100 99 97 95 97 98 98 96	SDSFLN(+.98)TYC(+57.02)AHNDAVK	HCD
2	210707-MClass-21_T_methendus-MELD-LSM-R.raw	76244	NNNC(+57.02)KFYC(+57.02)PNDAVC(+57.02)EK	9950	16	95	95	16	10169175	2	23.85	-	12821000000	20318237	-1.6	tr|A0A1E1WW12|A0A1E1WW12_TITOB:tr|A0A1E1WVS3|A0A1E1WVS3_TITOB	Carbamidomethylation	97 95 96 94 97 100 100 99 83 79 93 98 99 99 99 100	NNNC(+57.02)KFYC(+57.02)PNDAVC(+57.02)EK	HCD
2	210707-MClass-21_T_methendus-MELD-LSM-R.raw	69347	KVLAPAEEAPAEAPAAAK	9382	18	95	95	18	8674750	2	22.85	-	125970000000	17329358	-0.2			98 98 100 100 99 99 99 99 99 68 67 98 98 97 98 100 100 100	KVLAPAEEAPAEAPAAAK	HCD
2	210707-MClass-21_T_methendus-MELD-LSM-R.raw	-	FYC(+57.02)PNDAVC(+57.02)EK	11009	11	95	95	11	7017919	2	25.49	-	0	14015693	0.0	tr|A0A1E1WW12|A0A1E1WW12_TITOB:tr|A0A1E1WVS3|A0A1E1WVS3_TITOB	Carbamidomethylation	90 93 100 96 91 95 95 95 95 99 100	FYC(+57.02)PNDAVC(+57.02)EK	HCD
2	210707-MClass-21_T_methendus-MELD-LSM-R.raw	50628	C(+57.02)GGC(+57.02)C(+57.02)TEESLTC(+57.02)TATKGR	7238	18	95	95	18	6832819	3	19.45	-	564760000000	20468228	0.6		Carbamidomethylation	98 100 100 100 100 100 100 100 100 100 100 99 99 99 95 66 66 97	C(+57.02)GGC(+57.02)C(+57.02)TEESLTC(+57.02)TATKGR	HCD
2	210707-MClass-21_T_methendus-MELD-LSM-R.raw	43289	NDSFLDKYC(+57.02)AHLDAVK	16677	16	95	95	16	6326375	3	34.60	-	155540000000	18948882	1.2		Carbamidomethylation	89 94 99 100 100 99 99 99 98 96 89 96 97 93 88 92	NDSFLDKYC(+57.02)AHLDAVK	HCD
2	210707-MClass-21_T_methendus-MELD-LSM-R.raw	73158	GSPGSANC(+57.02)PESDGYLMGR	12464	18	95	95	18	9278918	2	27.70	-	70534000000	18537671	1.1	P60212|SCX2_TITOB:P0DQU7|SCX2_TITME:P60215|SCX4_TITOB	Carbamidomethylation	85 90 99 98 99 99 100 100 97 96 95 96 91 89 95 91 99 100	GSPGSANC(+57.02)PESDGYLMGR	HCD
2	210707-MClass-21_T_methendus-MELD-LSM-R.raw	50973	LYC(+57.02)PDDAVC(+57.02)EK	8796	11	95	95	11	6852908	2	21.94	-	287910000000	13685688	-1.4	P84688|SCX7_TITOB:P84685|SCX6_TITOB	Carbamidomethylation	100 100 100 100 99 99 98 97 96 87 73	LYC(+57.02)PDDAVC(+57.02)EK	HCD
2	210707-MClass-21_T_methendus-MELD-LSM-R.raw	62828	AVMNHN(+.98)QLLDFHK	15117	13	95	95	13	7843885	2	32.10	-	132310000000	15667612	0.8		Deamidation (NQ)	70 79 99 99 99 99 97 98 100 100 100 100 100	AVMNHN(+.98)QLLDFHK	HCD
2	210707-MClass-21_T_methendus-MELD-LSM-R.raw	50907	LYC(+57.02)PNDAVC(+57.02)EK	8447	11	95	95	11	6848000	2	21.20	-	14146000000000	13675850	0.4	tr|A0A1E1WW12|A0A1E1WW12_TITOB:tr|A0A1E1WVS3|A0A1E1WVS3_TITOB	Carbamidomethylation	100 100 100 99 95 98 98 98 98 90 75	LYC(+57.02)PNDAVC(+57.02)EK	HCD
2	210707-MClass-21_T_methendus-MELD-LSM-R.raw	65296	DDDDLQ(+.98)GFSEEDLK	19373	14	95	95	14	8138381	2	38.86	-	11016000000000	16256580	2.3	tr|A0A1E1WWD3|A0A1E1WWD3_TITOB:P0DL22|NDBX_TITPA	Deamidation (NQ)	61 82 100 100 100 100 100 100 100 100 99 99 99 96	DDDDLQ(+.98)GFSEEDLK	HCD
2	210707-MClass-21_T_methendus-MELD-LSM-R.raw	21349	NAGEVNDFHLSVDK	14161	14	95	95	14	5155830	3	30.49	-	28417000000	15437266	0.4			88 88 99 100 100 98 99 99 99 99 97 86 91 92	NAGEVNDFHLSVDK	HCD
2	210707-MClass-21_T_methendus-MELD-LSM-R.raw	9954	WDLYYR	20024	6	95	95	6	4582216	2	39.61	-	786910000000	9144286	-0.1			96 98 97 96 89 96	WDLYYR	HCD
2	210707-MClass-21_T_methendus-MELD-LSM-R.raw	48736	KNVSC(+57.02)VPGDDC(+57.02)LEPC(+57.02)KK	7694	17	95	95	17	6693094	3	20.15	-	67663000000	20049067	-0.2		Carbamidomethylation	98 71 86 96 94 96 98 98 99 100 99 98 99 96 95 98 100	KNVSC(+57.02)VPGDDC(+57.02)LEPC(+57.02)KK	HCD
2	210707-MClass-21_T_methendus-MELD-LSM-R.raw	44767	KDC(+57.02)PAGMVYDK	7919	11	95	95	11	6422911	2	20.67	-	67712000000	12825686	-0.7		Carbamidomethylation	99 99 100 98 98 82 85 99 98 97 93	KDC(+57.02)PAGMVYDK	HCD
2	210707-MClass-21_T_methendus-MELD-LSM-R.raw	65296	DDDDLQ(+.98)GFSEEDLK	20076	14	95	95	14	8138381	2	38.86	-	11016000000000	16256580	2.3	tr|A0A1E1WWD3|A0A1E1WWD3_TITOB:P0DL22|NDBX_TITPA	Deamidation (NQ)	62 82 100 100 100 100 100 100 100 100 99 99 98 96	DDDDLQ(+.98)GFSEEDLK	HCD
2	210707-MClass-21_T_methendus-MELD-LSM-R.raw	63946	LSLPQASC(+57.02)ALEDC(+57.02)K	17784	14	95	95	14	7963752	2	36.25	-	38673000000	15907380	-1.3		Carbamidomethylation	80 90 100 99 98 99 98 98 97 94 93 95 97 96	LSLPQASC(+57.02)ALEDC(+57.02)K	HCD
2	210707-MClass-21_T_methendus-MELD-LSM-R.raw	6498	SM(+15.99)PDWVK	12931	7	95	95	7	4397082	2	24.72	-	25440000000	8774004	1.6	P60213|SCX3_TITOB:P60214|SCX1_TITOB:tr|A0A7L4XS62|A0A7L4XS62_9SCOR:P60215|SCX4_TITOB	Oxidation (M)	96 94 92 94 94 97 100	SM(+15.99)PDWVK	HCD
2	210707-MClass-21_T_methendus-MELD-LSM-R.raw	6496	SM(+15.99)PDWVK	12931	7	95	95	7	4397075	2	27.07	-	371620000000	8774004	0.0	P60213|SCX3_TITOB:P60214|SCX1_TITOB:tr|A0A7L4XS62|A0A7L4XS62_9SCOR:P60215|SCX4_TITOB	Oxidation (M)	96 94 92 94 94 97 100	SM(+15.99)PDWVK	HCD
2	210707-MClass-21_T_methendus-MELD-LSM-R.raw	54190	VPDNSPDNTGLC(+57.02)K	5627	13	95	95	13	7088250	2	16.58	-	118030000000	14156350	0.2	P46066|SCXV_CENSC	Carbamidomethylation	99 98 99 96 98 93 88 88 90 92 98 100 100	VPDNSPDNTGLC(+57.02)K	HCD
2	210707-MClass-21_T_methendus-MELD-LSM-R.raw	11915	FLNVKC(+57.02)R	9221	7	95	95	7	4687577	2	22.70	-	4553100000	9355011	-0.2	P60210|KAX44_TITOB:P59925|KAX43_TITDI	Carbamidomethylation	95 96 97 97 94 93 96	FLNVKC(+57.02)R	HCD
2	210707-MClass-21_T_methendus-MELD-LSM-R.raw	11083	AWLSC(+57.02)YK	14312	7	95	95	7	4642242	2	30.62	-	58766000000	9264320	1.9	P60212|SCX2_TITOB:P0DQU7|SCX2_TITME:tr|A0A1E1WWE3|A0A1E1WWE3_TITOB	Carbamidomethylation	91 91 99 98 99 98 90	AWLSC(+57.02)YK	HCD
2	210707-MClass-21_T_methendus-MELD-LSM-R.raw	-	DDDDLQ(+.98)GFSEEDLK	23288	14	95	95	14	8138353	2	45.03	-	0	16256580	-1.2	tr|A0A1E1WWD3|A0A1E1WWD3_TITOB:P0DL22|NDBX_TITPA	Deamidation (NQ)	88 77 99 100 100 100 99 98 94 96 96 97 97 94	DDDDLQ(+.98)GFSEEDLK	HCD
2	210707-MClass-21_T_methendus-MELD-LSM-R.raw	27898	YM(+15.99)FYPDSR	13999	8	95	95	8	5477349	2	31.11	-	333650000000	10934539	1.2		Oxidation (M)	91 94 99 99 94 97 96 92	YM(+15.99)FYPDSR	HCD
2	210707-MClass-21_T_methendus-MELD-LSM-R.raw	-	LLVSVLR	11924	7	95	95	7	4002731	2	26.93	-	0	7985327	-1.4			93 94 98 95 94 96 97	LLVSVLR	HCD
2	210707-MClass-21_T_methendus-MELD-LSM-R.raw	75785	DC(+57.02)NLLNDKGYC(+57.02)DNLC(+57.02)K	14727	16	95	95	16	10014258	2	31.44	-	88256000000	20008391	-1.0	P0DQU6|SCX_TITME:C0HLM0|SCX2_TITMA:C0HLM1|SCX3_TITMA:P46066|SCXV_CENSC	Carbamidomethylation	82 72 96 99 100 97 98 97 97 97 97 98 95 99 100 100	DC(+57.02)NLLNDKGYC(+57.02)DNLC(+57.02)K	HCD
2	210707-MClass-21_T_methendus-MELD-LSM-R.raw	70307	YGEQC(+57.02)LSSGSGYYC(+57.02)K	11169	15	95	95	15	8798584	2	25.79	-	2994000000	17577024	-0.1		Carbamidomethylation	85 77 91 95 100 100 100 100 96 95 94 97 99 100 100	YGEQC(+57.02)LSSGSGYYC(+57.02)K	HCD
2	210707-MClass-21_T_methendus-MELD-LSM-R.raw	28129	YC(+57.02)PNDAVC(+57.02)KETC(+57.02)K	5041	13	95	95	13	5488994	3	15.94	-	25068000000	16436741	1.4	tr|A0A1E1WW26|A0A1E1WW26_TITOB:tr|A0A1E1WW12|A0A1E1WW12_TITOB:tr|A0A1E1WVS3|A0A1E1WVS3_TITOB	Carbamidomethylation	100 99 93 87 97 95 95 96 96 97 96 92 93	YC(+57.02)PNDAVC(+57.02)KETC(+57.02)K	HCD
2	210707-MClass-21_T_methendus-MELD-LSM-R.raw	38326	TEEN(+.98)EPPFLK	14972	10	95	95	10	6027906	2	31.71	-	133660000000	12035659	0.7		Deamidation (NQ)	86 93 100 100 100 99 95 95 94 90	TEEN(+.98)EPPFLK	HCD
2	210707-MClass-21_T_methendus-MELD-LSM-R.raw	66690	KVLAPAQ(+.98)EAPAEAAPAK	8668	17	95	95	17	8319547	2	21.74	-	579490000000	16618987	-2.3		Deamidation (NQ)	100 100 100 100 97 96 98 99 99 94 96 99 99 92 71 90 89	KVLAPAQ(+.98)EAPAEAAPAK	HCD
2	210707-MClass-21_T_methendus-MELD-LSM-R.raw	7723	LLNPFC(+57.02)K	17892	7	95	95	7	4462406	2	36.42	-	393400000	8904684	-1.9		Carbamidomethylation	95 90 96 92 96 98 100	LLNPFC(+57.02)K	HCD
2	210707-MClass-21_T_methendus-MELD-LSM-R.raw	5264	FLSMLPR	18491	7	95	95	7	4322443	2	37.39	-	8750700000	8624734	0.7			97 97 98 90 96 96 92	FLSMLPR	HCD
2	210707-MClass-21_T_methendus-MELD-LSM-R.raw	-	DDDDLEGESEEDLKALKEHR	18627	20	95	95	20	4694167	5	37.56	-	0	23420508	-1.5	tr|A0A1E1WWD3|A0A1E1WWD3_TITOB:P0DL22|NDBX_TITPA		60 73 95 95 90 99 98 99 100 100 100 99 99 99 100 100 99 100 99 100	DDDDLEGESEEDLKALKEHR	HCD
2	210707-MClass-21_T_methendus-MELD-LSM-R.raw	65296	DDDDLQ(+.98)GFSEEDLK	19607	14	95	95	14	8138381	2	38.86	-	11016000000000	16256580	2.3	tr|A0A1E1WWD3|A0A1E1WWD3_TITOB:P0DL22|NDBX_TITPA	Deamidation (NQ)	60 85 100 100 100 100 100 100 99 99 99 99 97 95	DDDDLQ(+.98)GFSEEDLK	HCD
2	210707-MClass-21_T_methendus-MELD-LSM-R.raw	19950	LLSKPEASC(+57.02)VYEK	9135	13	95	95	13	5085978	3	22.43	-	151620000000	15227700	1.0		Carbamidomethylation	99 99 99 98 92 95 96 97 96 95 89 92 89	LLSKPEASC(+57.02)VYEK	HCD
2	210707-MClass-21_T_methendus-MELD-LSM-R.raw	65296	DDDN(+.98)LQ(+.98)GFSEEDLK	19958	14	95	95	14	8138381	2	38.86	-	11016000000000	16256580	2.3	tr|A0A1E1WWD3|A0A1E1WWD3_TITOB:P0DL22|NDBX_TITPA	Deamidation (NQ)	61 81 100 100 100 100 100 99 99 99 99 99 98 96	DDDN(+.98)LQ(+.98)GFSEEDLK	HCD
2	210707-MClass-21_T_methendus-MELD-LSM-R.raw	48540	DC(+57.02)NLLNDKGYC(+57.02)DNLC(+57.02)K	14843	16	95	95	16	6679531	3	31.44	-	452690000000	20008391	-0.8	P0DQU6|SCX_TITME:C0HLM0|SCX2_TITMA:C0HLM1|SCX3_TITMA:P46066|SCXV_CENSC	Carbamidomethylation	85 76 99 100 100 99 99 99 97 98 96 96 86 94 98 100	DC(+57.02)NLLNDKGYC(+57.02)DNLC(+57.02)K	HCD
2	210707-MClass-21_T_methendus-MELD-LSM-R.raw	24910	LSGLVAFTEK	18375	10	95	95	10	5328032	2	37.23	-	30449000000	10635913	0.6			98 97 83 89 99 99 98 98 97 93	LSGLVAFTEK	HCD
2	210707-MClass-21_T_methendus-MELD-LSM-R.raw	33853	C(+57.02)LSGYLTC(+57.02)GK	11743	10	95	95	10	5797675	2	26.63	-	4845700000	11575210	-0.5		Carbamidomethylation	92 95 99 98 97 98 96 91 92 93	C(+57.02)LSGYLTC(+57.02)GK	HCD
2	210707-MClass-21_T_methendus-MELD-LSM-R.raw	23423	VC(+57.02)DFPANVK	10728	9	95	95	9	5252582	2	24.66	-	96219000000	10485012	0.6	tr|A0A2I9LNV1|A0A2I9LNV1_9SCOR	Carbamidomethylation	99 99 100 99 95 93 91 88 92	VC(+57.02)DFPANVK	HCD
2	210707-MClass-21_T_methendus-MELD-LSM-R.raw	58824	LTSPVDFNENVNR	16197	13	95	95	13	7528726	2	33.81	-	31159000000	15037317	-0.7			91 92 100 99 99 100 98 92 95 88 89 94 99	LTSPVDFNENVNR	HCD
2	210707-MClass-21_T_methendus-MELD-LSM-R.raw	70111	NC(+57.02)M(+15.99)LN(+.98)C(+57.02)NVWDDKGYC(+57.02)DNFC(+57.02)K	18964	20	95	95	20	8773352	3	38.22	-	533990000000	26289800	1.4	P0DQU6|SCX_TITME:C0HLM0|SCX2_TITMA:C0HLM1|SCX3_TITMA:P46066|SCXV_CENSC	Carbamidomethylation; Oxidation (M); Deamidation (NQ)	97 99 100 100 100 99 72 81 99 100 100 99 94 93 93 96 94 97 93 97	NC(+57.02)M(+15.99)LN(+.98)C(+57.02)NVWDDKGYC(+57.02)DNFC(+57.02)K	HCD
2	210707-MClass-21_T_methendus-MELD-LSM-R.raw	51646	KDGYMFYDPSR	14946	11	95	95	11	6898085	2	31.74	-	81667000000	13776023	0.1			100 100 99 98 98 99 99 83 76 99 95	KDGYMFYDPSR	HCD
2	210707-MClass-21_T_methendus-MELD-LSM-R.raw	-	DDDDLQ(+.98)GFSEEDLK	22355	14	95	95	14	8138365	2	43.54	-	0	16256580	0.4	tr|A0A1E1WWD3|A0A1E1WWD3_TITOB:P0DL22|NDBX_TITPA	Deamidation (NQ)	59 85 100 100 100 100 100 100 100 100 99 99 97 95	DDDDLQ(+.98)GFSEEDLK	HCD
2	210707-MClass-21_T_methendus-MELD-LSM-R.raw	-	LYC(+57.02)PNDAVC(+57.02)EK	8565	11	95	95	11	6847993	2	21.62	-	0	13675850	-0.6	tr|A0A1E1WW12|A0A1E1WW12_TITOB:tr|A0A1E1WVS3|A0A1E1WVS3_TITOB	Carbamidomethylation	100 100 100 97 93 96 97 98 98 92 75	LYC(+57.02)PNDAVC(+57.02)EK	HCD
2	210707-MClass-21_T_methendus-MELD-LSM-R.raw	50628	C(+57.02)GGC(+57.02)C(+57.02)TEESLTC(+57.02)TATKGR	7124	18	95	95	18	6832819	3	19.45	-	564760000000	20468228	0.6		Carbamidomethylation	99 100 100 100 100 100 100 100 100 100 100 100 99 99 99 62 60 96	C(+57.02)GGC(+57.02)C(+57.02)TEESLTC(+57.02)TATKGR	HCD
2	210707-MClass-21_T_methendus-MELD-LSM-R.raw	51631	NDN(+.98)N(+.98)LEGFSEEDLKALEK	21349	18	95	95	18	6896525	3	41.94	-	685980000000	20659326	1.5	tr|A0A1E1WWD3|A0A1E1WWD3_TITOB:P0DL22|NDBX_TITPA	Deamidation (NQ)	85 92 99 100 100 100 98 98 86 89 96 94 90 95 95 97 98 99	NDN(+.98)N(+.98)LEGFSEEDLKALEK	HCD
2	210707-MClass-21_T_methendus-MELD-LSM-R.raw	2455	DTKLPSDPEQQKFK	8023	14	95	95	14	4159681	4	20.87	-	339250000000	16598467	-1.9			82 77 98 99 100 100 100 99 99 92 92 96 98 99	DTKLPSDPEQQKFK	HCD
2	210707-MClass-21_T_methendus-MELD-LSM-R.raw	76198	C(+57.02)C(+57.02)FC(+57.02)GAGGQGWPQDASDR	14743	18	95	95	18	10148893	2	31.37	-	5368500000	20277673	-1.6		Carbamidomethylation	84 82 97 97 95 97 98 97 96 97 98 93 92 97 96 95 99 100	C(+57.02)C(+57.02)FC(+57.02)GAGGQGWPQDASDR	HCD
2	210707-MClass-21_T_methendus-MELD-LSM-R.raw	30858	YLLSKPEASC(+57.02)VYEK	13233	14	95	95	14	5629520	3	29.05	-	65479000000	16858335	0.4		Carbamidomethylation	99 99 99 99 99 94 95 93 90 88 90 95 97 93	YLLSKPEASC(+57.02)VYEK	HCD
2	210707-MClass-21_T_methendus-MELD-LSM-R.raw	77546	LVC(+57.02)GEDDPC(+57.02)GTAGLC(+57.02)EC(+57.02)DK	10063	19	95	95	19	10784246	2	23.87	-	3782000000	21548325	1.0		Carbamidomethylation	95 95 100 96 99 100 100 99 98 95 95 73 73 99 98 99 96 97 100	LVC(+57.02)GEDDPC(+57.02)GTAGLC(+57.02)EC(+57.02)DK	HCD
2	210707-MClass-21_T_methendus-MELD-LSM-R.raw	42489	SC(+57.02)TFRPSGSC(+57.02)EFEC(+57.02)R	10633	15	95	95	15	6272560	3	25.03	-	379940000000	18787446	0.8		Carbamidomethylation	99 98 99 96 89 85 95 82 89 99 99 97 99 99 100	SC(+57.02)TFRPSGSC(+57.02)EFEC(+57.02)R	HCD
2	210707-MClass-21_T_methendus-MELD-LSM-R.raw	74500	C(+57.02)NSDSDC(+57.02)C(+57.02)KYGEQSWSSGSGYYC(+57.02)K	11725	24	95	95	24	9623583	3	26.71	-	84348000000	28840469	2.2		Carbamidomethylation	96 95 85 92 99 100 100 100 99 97 91 95 95 78 81 99 99 97 96 93 96 99 98 99	C(+57.02)NSDSDC(+57.02)C(+57.02)KYGEQSWSSGSGYYC(+57.02)K	HCD
2	210707-MClass-21_T_methendus-MELD-LSM-R.raw	66073	AVAC(+57.02)YC(+57.02)YNVPDSVK	17324	14	95	95	14	8233708	2	35.44	-	37650000000	16447275	-0.2	P0DQU6|SCX_TITME:P60212|SCX2_TITOB:P0DQU7|SCX2_TITME:tr|A0A1E1WWE3|A0A1E1WWE3_TITOB:P60213|SCX3_TITOB:H1ZZI1|SCX12_TITOB:P60214|SCX1_TITOB:tr|A0A1E1WVW4|A0A1E1WVW4_TITOB:tr|A0A7L4XS62|A0A7L4XS62_9SCOR:tr|A0A1E1WVT2|A0A1E1WVT2_TITOB:tr|A0A7L4XT27|A0A7L4XT27_TITPA:P60215|SCX4_TITOB:tr|A0A7L4XT23|A0A7L4XT23_TYTAS	Carbamidomethylation	72 78 100 100 100 100 100 99 100 99 98 96 95 94	AVAC(+57.02)YC(+57.02)YNVPDSVK	HCD
2	210707-MClass-21_T_methendus-MELD-LSM-R.raw	68553	C(+57.02)YNVPDSVKLWDSK	20196	14	95	95	14	8559110	2	39.98	-	205880000000	17098083	-0.5	P60212|SCX2_TITOB:P0DQU7|SCX2_TITME:tr|A0A1E1WWE3|A0A1E1WWE3_TITOB:tr|A0A1E1WVW4|A0A1E1WVW4_TITOB:tr|A0A1E1WVT2|A0A1E1WVT2_TITOB:tr|A0A7L4XT27|A0A7L4XT27_TITPA:tr|A0A7L4XT23|A0A7L4XT23_TYTAS	Carbamidomethylation	97 97 98 100 99 98 74 77 97 98 97 99 100 100	C(+57.02)YNVPDSVKLWDSK	HCD
2	210707-MClass-21_T_methendus-MELD-LSM-R.raw	36978	TKETEPPLFK	10462	10	95	95	10	5953269	2	24.68	-	38931000000	11886389	0.3			98 99 100 99 99 98 81 84 98 94	TKETEPPLFK	HCD
2	210707-MClass-21_T_methendus-MELD-LSM-R.raw	18758	LDGYPLAKDNNC(+57.02)K	8292	13	95	95	13	5032448	3	21.20	-	58986000000	15067136	-0.7	P84688|SCX7_TITOB:P84685|SCX6_TITOB:tr|A0A1E1WW26|A0A1E1WW26_TITOB:tr|A0A1E1WW12|A0A1E1WW12_TITOB:tr|A0A1E1WVS3|A0A1E1WVS3_TITOB	Carbamidomethylation	99 100 100 100 99 99 99 99 99 71 72 98 100	LDGYPLAKDNNC(+57.02)K	HCD
2	210707-MClass-21_T_methendus-MELD-LSM-R.raw	-	DDN(+.98)N(+.98)LEGFSEEDLK	22472	14	95	95	14	8138366	2	43.72	-	0	16256580	0.4	tr|A0A1E1WWD3|A0A1E1WWD3_TITOB:P0DL22|NDBX_TITPA	Deamidation (NQ)	60 84 100 100 100 100 100 100 99 99 99 99 97 95	DDN(+.98)N(+.98)LEGFSEEDLK	HCD
2	210707-MClass-21_T_methendus-MELD-LSM-R.raw	45380	QATN(+.98)GLGDC(+57.02)LNK	8436	12	95	95	12	6463008	2	21.70	-	188040000000	12905874	-0.3	P84685|SCX6_TITOB	Deamidation (NQ); Carbamidomethylation	70 79 100 100 100 100 99 99 97 97 99 100	QATN(+.98)GLGDC(+57.02)LNK	HCD
2	210707-MClass-21_T_methendus-MELD-LSM-R.raw	50369	C(+57.02)ASEQNLPLDSK	7597	12	95	95	12	6813218	2	20.21	-	106500000000	13606292	-0.1		Carbamidomethylation	89 89 99 100 96 86 93 95 95 98 99 100	C(+57.02)ASEQNLPLDSK	HCD
2	210707-MClass-21_T_methendus-MELD-LSM-R.raw	57631	GSPAQYLDLSYLR	25125	13	95	95	13	7418820	2	47.96	-	14234000000	14817515	-1.4	tr|A0A2I9LNV7|A0A2I9LNV7_9SCOR		76 82 99 96 98 99 99 99 98 95 96 99 100	GSPAQYLDLSYLR	HCD
2	210707-MClass-21_T_methendus-MELD-LSM-R.raw	51759	DDDN(+.98)LEGFSEEDLKALEK	22559	18	95	95	18	6899824	3	43.42	-	7160500000000	20669167	4.2	tr|A0A1E1WWD3|A0A1E1WWD3_TITOB:P0DL22|NDBX_TITPA	Deamidation (NQ)	54 72 100 100 100 100 100 99 97 96 98 99 99 99 98 99 99 100	DDDN(+.98)LEGFSEEDLKALEK	HCD
2	210707-MClass-21_T_methendus-MELD-LSM-R.raw	50973	LYC(+57.02)PDDAVC(+57.02)EK	8681	11	95	95	11	6852908	2	21.94	-	287910000000	13685688	-1.4	P84688|SCX7_TITOB:P84685|SCX6_TITOB	Carbamidomethylation	99 99 100 100 99 99 97 96 96 85 73	LYC(+57.02)PDDAVC(+57.02)EK	HCD
2	210707-MClass-21_T_methendus-MELD-LSM-R.raw	-	DDDDLQ(+.98)GFSEEN(+.98)LK	21766	14	95	95	14	8138373	2	42.59	-	0	16256580	1.3	tr|A0A1E1WWD3|A0A1E1WWD3_TITOB:P0DL22|NDBX_TITPA	Deamidation (NQ)	59 84 100 100 100 100 100 99 98 98 99 99 98 95	DDDDLQ(+.98)GFSEEN(+.98)LK	HCD
2	210707-MClass-21_T_methendus-MELD-LSM-R.raw	24707	LLEPDGC(+57.02)MK	10724	9	95	95	9	5317521	2	25.15	-	136690000000	10614885	1.1	tr|A0A1E1WWE3|A0A1E1WWE3_TITOB	Carbamidomethylation	99 99 100 97 98 91 92 85 93	LLEPDGC(+57.02)MK	HCD
2	210707-MClass-21_T_methendus-MELD-LSM-R.raw	49167	C(+57.02)FVHDC(+57.02)C(+57.02)YGK	6580	10	95	95	10	6732589	2	18.48	-	1921700000	13445049	-1.3		Carbamidomethylation	95 96 99 99 98 85 88 98 98 94	C(+57.02)FVHDC(+57.02)C(+57.02)YGK	HCD
2	210707-MClass-21_T_methendus-MELD-LSM-R.raw	71858	C(+57.02)PDWLVC(+57.02)GEDDPC(+57.02)GTQLC(+57.02)EC(+57.02)DK	16674	22	95	95	22	9053503	3	34.22	-	49490000000	27130222	2.6		Carbamidomethylation	70 63 81 82 97 100 100 99 100 100 100 100 100 100 100 100 100 100 100 99 99 100	C(+57.02)PDWLVC(+57.02)GEDDPC(+57.02)GTQLC(+57.02)EC(+57.02)DK	HCD
2	210707-MClass-21_T_methendus-MELD-LSM-R.raw	5076	LVDLMDR	13187	7	95	95	7	4312288	2	29.05	-	242690000000	8604426	0.6	tr|A0A1E1WWC7|A0A1E1WWC7_TITOB		97 98 99 98 85 94 94	LVDLMDR	HCD
2	210707-MClass-21_T_methendus-MELD-LSM-R.raw	-	DDDDLQ(+.98)GFSEEN(+.98)LK	21883	14	95	95	14	8138353	2	42.78	-	0	16256580	-1.1	tr|A0A1E1WWD3|A0A1E1WWD3_TITOB:P0DL22|NDBX_TITPA	Deamidation (NQ)	61 85 100 100 100 100 100 99 99 99 98 97 97 95	DDDDLQ(+.98)GFSEEN(+.98)LK	HCD
2	210707-MClass-21_T_methendus-MELD-LSM-R.raw	72781	FAPSALNQN(+.98)NYPNGGFK	18818	17	94	94	17	9204368	2	37.89	-	30534000000	18388586	0.3		Deamidation (NQ)	97 94 98 88 96 100 98 96 97 97 98 90 92 94 95 92 92	FAPSALNQN(+.98)NYPNGGFK	HCD
2	210707-MClass-21_T_methendus-MELD-LSM-R.raw	65296	DDDDLQ(+.98)GFSEEDLK	19841	14	94	94	14	8138381	2	38.86	-	11016000000000	16256580	2.3	tr|A0A1E1WWD3|A0A1E1WWD3_TITOB:P0DL22|NDBX_TITPA	Deamidation (NQ)	60 79 100 100 100 100 100 100 99 99 99 99 98 96	DDDDLQ(+.98)GFSEEDLK	HCD
2	210707-MClass-21_T_methendus-MELD-LSM-R.raw	79364	VSLVNKNDN(+.98)TC(+57.02)TGQSADC(+57.02)NPR	6563	21	94	94	21	11760203	2	18.35	-	266030000000	23500276	-0.7		Deamidation (NQ); Carbamidomethylation	97 97 99 100 99 100 99 100 100 100 99 98 95 94 96 98 99 98 79 69 77	VSLVNKNDN(+.98)TC(+57.02)TGQSADC(+57.02)NPR	HCD
2	210707-MClass-21_T_methendus-MELD-LSM-R.raw	5437	TEPPFFK	15686	7	94	94	7	4332257	2	32.92	-	234550000000	8644381	-1.4			85 91 99 96 97 97 99	TEPPFFK	HCD
2	210707-MClass-21_T_methendus-MELD-LSM-R.raw	-	DDDDLEGFSEEDLK	22116	14	94	94	14	8138395	2	43.15	-	0	16256580	4.0	tr|A0A1E1WWD3|A0A1E1WWD3_TITOB:P0DL22|NDBX_TITPA		61 82 100 100 100 100 100 99 97 97 98 99 98 95	DDDDLEGFSEEDLK	HCD
2	210707-MClass-21_T_methendus-MELD-LSM-R.raw	18894	VTWFYYK	22499	7	94	94	7	5037556	2	43.75	-	1406600000	10054960	0.7			96 95 97 96 95 95 90	VTWFYYK	HCD
2	210707-MClass-21_T_methendus-MELD-LSM-R.raw	38921	LYC(+57.02)PDDEVC(+57.02)KETC(+57.02)K	8122	14	94	94	14	6062559	3	20.79	-	341650000000	18157478	-1.1	P84688|SCX7_TITOB:P84685|SCX6_TITOB:tr|A0A1E1WW26|A0A1E1WW26_TITOB:tr|A0A1E1WW12|A0A1E1WW12_TITOB:tr|A0A1E1WVS3|A0A1E1WVS3_TITOB	Carbamidomethylation	100 100 100 99 99 90 93 96 92 91 96 94 92 87	LYC(+57.02)PDDEVC(+57.02)KETC(+57.02)K	HCD
2	210707-MClass-21_T_methendus-MELD-LSM-R.raw	50714	LYC(+57.02)PNDAPC(+57.02)EK	9254	11	94	94	11	6837911	2	22.87	-	33044000000	13655693	-1.3	tr|A0A1E1WW12|A0A1E1WW12_TITOB:tr|A0A1E1WVS3|A0A1E1WVS3_TITOB	Carbamidomethylation	90 94 98 95 90 91 95 93 97 99 100	LYC(+57.02)PNDAPC(+57.02)EK	HCD
2	210707-MClass-21_T_methendus-MELD-LSM-R.raw	-	DDDDLEGFSEEDLK	22000	14	94	94	14	8138387	2	42.97	-	0	16256580	3.0	tr|A0A1E1WWD3|A0A1E1WWD3_TITOB:P0DL22|NDBX_TITPA		60 85 100 100 100 100 100 99 97 97 99 99 97 94	DDDDLEGFSEEDLK	HCD
2	210707-MClass-21_T_methendus-MELD-LSM-R.raw	5812	DQ(+.98)VRDGYPLLK	12946	11	94	94	11	4355668	3	28.62	-	156820000000	13036772	1.0	P84688|SCX7_TITOB:P84685|SCX6_TITOB:tr|A0A1E1WW26|A0A1E1WW26_TITOB:tr|A0A1E1WW12|A0A1E1WW12_TITOB:tr|A0A1E1WVS3|A0A1E1WVS3_TITOB	Deamidation (NQ)	95 94 96 94 98 85 92 99 99 99 92	DQ(+.98)VRDGYPLLK	HCD
2	210707-MClass-21_T_methendus-MELD-LSM-R.raw	32307	C(+57.02)YNVPDSVKLWDSK	20259	14	94	94	14	5709434	3	39.57	-	700040000000	17098083	-0.1	P60212|SCX2_TITOB:P0DQU7|SCX2_TITME:tr|A0A1E1WWE3|A0A1E1WWE3_TITOB:tr|A0A1E1WVW4|A0A1E1WVW4_TITOB:tr|A0A1E1WVT2|A0A1E1WVT2_TITOB:tr|A0A7L4XT27|A0A7L4XT27_TITPA:tr|A0A7L4XT23|A0A7L4XT23_TYTAS	Carbamidomethylation	93 91 96 99 98 97 94 95 92 90 86 96 100 100	C(+57.02)YNVPDSVKLWDSK	HCD
2	210707-MClass-21_T_methendus-MELD-LSM-R.raw	42659	YC(+57.02)PNDAVC(+57.02)EK	5304	10	94	94	10	6282588	2	16.56	-	833570000000	12545010	1.6	tr|A0A1E1WW12|A0A1E1WW12_TITOB:tr|A0A1E1WVS3|A0A1E1WVS3_TITOB	Carbamidomethylation	99 98 93 86 94 93 95 97 98 94	YC(+57.02)PNDAVC(+57.02)EK	HCD
2	210707-MClass-21_T_methendus-MELD-LSM-R.raw	19861	NNNC(+57.02)KLDGYPLSK	9682	13	94	94	13	5082476	3	23.44	-	83465000000	15217246	-2.4	P84688|SCX7_TITOB:P84685|SCX6_TITOB:tr|A0A1E1WW26|A0A1E1WW26_TITOB:tr|A0A1E1WW12|A0A1E1WW12_TITOB:tr|A0A1E1WVS3|A0A1E1WVS3_TITOB	Carbamidomethylation	90 94 92 94 97 97 98 93 96 97 98 97 88	NNNC(+57.02)KLDGYPLSK	HCD
2	210707-MClass-21_T_methendus-MELD-LSM-R.raw	67801	MAHSLGVPHDADSPQK	6088	16	94	94	16	8454036	2	17.77	-	51746000000	16887939	-0.8			95 98 99 100 100 100 100 98 89 98 69 81 98 95 98 100	MAHSLGVPHDADSPQK	HCD
2	210707-MClass-21_T_methendus-MELD-LSM-R.raw	47168	LGGYC(+57.02)N(+.98)EDVC(+57.02)K	8878	11	94	94	11	6582680	2	22.37	-	62820000000	13145220	-0.4	tr|A0A1E1WVZ4|A0A1E1WVZ4_TITOB	Carbamidomethylation; Deamidation (NQ)	78 82 100 100 100 99 99 99 97 96 92	LGGYC(+57.02)N(+.98)EDVC(+57.02)K	HCD
2	210707-MClass-21_T_methendus-MELD-LSM-R.raw	49902	VAADLAGLSNDGSVC(+57.02)KPC(+57.02)AK	13246	20	94	94	20	6783312	3	29.12	-	25660000000	20319717	0.0		Carbamidomethylation	98 99 99 100 100 100 99 99 99 98 99 95 91 86 83 84 76 90 100 100	VAADLAGLSNDGSVC(+57.02)KPC(+57.02)AK	HCD
2	210707-MClass-21_T_methendus-MELD-LSM-R.raw	34122	GTWC(+57.02)KEQLC(+57.02)EC(+57.02)DR	7944	13	94	94	13	5812408	3	20.65	-	1898000000	17407019	-0.7		Carbamidomethylation	72 86 100 100 99 99 98 99 99 99 94 94 92	GTWC(+57.02)KEQLC(+57.02)EC(+57.02)DR	HCD
2	210707-MClass-21_T_methendus-MELD-LSM-R.raw	26099	TWN(+.98)KFSQC(+57.02)AKDTK	7462	13	94	94	13	5389248	3	19.74	-	16550000000	16137507	1.1		Deamidation (NQ); Carbamidomethylation	96 98 99 98 97 81 84 96 95 93 99 100 96	TWN(+.98)KFSQC(+57.02)AKDTK	HCD
2	210707-MClass-21_T_methendus-MELD-LSM-R.raw	68089	DDDN(+.98)LEGFSEEN(+.98)LAK	21091	15	94	94	15	8493555	2	41.42	-	7536000000	16966951	0.8	tr|A0A1E1WWD3|A0A1E1WWD3_TITOB:P0DL22|NDBX_TITPA	Deamidation (NQ)	52 79 99 100 100 100 100 99 100 100 99 99 99 96 100	DDDN(+.98)LEGFSEEN(+.98)LAK	HCD
2	210707-MClass-21_T_methendus-MELD-LSM-R.raw	74622	LSSTYKDGYMFYPDSR	19401	16	94	94	16	9654376	2	38.47	-	45204000000	19288613	-0.4			69 74 99 100 100 100 100 98 97 95 98 99 94 98 99 96	LSSTYKDGYMFYPDSR	HCD
2	210707-MClass-21_T_methendus-MELD-LSM-R.raw	38326	TEEDEPPFLK	14856	10	94	94	10	6027906	2	31.71	-	133660000000	12035659	0.7			81 91 100 100 100 99 95 94 95 93	TEEDEPPFLK	HCD
2	210707-MClass-21_T_methendus-MELD-LSM-R.raw	35417	VQ(+.98)GPKSDC(+57.02)KPDLC(+57.02)EK	4756	15	94	94	15	5879453	3	15.23	-	11569000000000	17608074	3.8	tr|A0A1E1WVU5|A0A1E1WVU5_TITOB:P0C1X6|KA183_TITDI	Deamidation (NQ); Carbamidomethylation	99 99 99 97 90 65 83 99 99 98 99 98 97 99 100	VQ(+.98)GPKSDC(+57.02)KPDLC(+57.02)EK	HCD
2	210707-MClass-21_T_methendus-MELD-LSM-R.raw	71558	DC(+57.02)HELVC(+57.02)GEDDPC(+57.02)GTQLC(+57.02)EC(+57.02)DK	16727	22	94	94	22	8996755	3	34.22	-	92190000000	26959917	4.9		Carbamidomethylation	70 61 65 98 100 100 100 99 99 100 100 100 100 100 100 99 98 98 100 99 99 100	DC(+57.02)HELVC(+57.02)GEDDPC(+57.02)GTQLC(+57.02)EC(+57.02)DK	HCD
2	210707-MClass-21_T_methendus-MELD-LSM-R.raw	-	EAVEGPKDSC(+57.02)KPDLC(+57.02)EK	6109	17	94	94	17	6546356	3	17.71	-	0	19608870	-1.1	tr|A0A1E1WVU5|A0A1E1WVU5_TITOB:P0C1X6|KA183_TITDI	Carbamidomethylation	97 98 100 100 99 93 95 76 79 100 100 96 96 93 92 98 100	EAVEGPKDSC(+57.02)KPDLC(+57.02)EK	HCD
2	210707-MClass-21_T_methendus-MELD-LSM-R.raw	30967	C(+57.02)GGPFTC(+57.02)DEEC(+57.02)KTK	7189	14	94	94	14	5635626	3	19.51	-	27312000000	16876641	1.2	tr|A0A1E1WVP6|A0A1E1WVP6_TITOB:P0DQU5|KA212_TITME	Carbamidomethylation	82 94 96 100 100 99 98 99 98 93 86 86 95 99	C(+57.02)GGPFTC(+57.02)DEEC(+57.02)KTK	HCD
2	210707-MClass-21_T_methendus-MELD-LSM-R.raw	65296	DDDDLQ(+.98)GFSEEDLK	19724	14	94	94	14	8138381	2	38.86	-	11016000000000	16256580	2.3	tr|A0A1E1WWD3|A0A1E1WWD3_TITOB:P0DL22|NDBX_TITPA	Deamidation (NQ)	60 82 100 100 100 100 100 100 98 98 97 98 98 96	DDDDLQ(+.98)GFSEEDLK	HCD
2	210707-MClass-21_T_methendus-MELD-LSM-R.raw	-	DDDDLQ(+.98)GFSEEDLK	22705	14	94	94	14	8138370	2	44.10	-	0	16256580	0.9	tr|A0A1E1WWD3|A0A1E1WWD3_TITOB:P0DL22|NDBX_TITPA	Deamidation (NQ)	61 85 100 100 100 100 100 99 96 97 98 98 96 95	DDDDLQ(+.98)GFSEEDLK	HCD
2	210707-MClass-21_T_methendus-MELD-LSM-R.raw	44849	LGVPHDGDPSYK	9161	12	94	94	12	6428145	2	22.54	-	115390000000	12836145	-0.1			97 96 97 99 99 99 71 88 97 99 99 96	LGVPHDGDPSYK	HCD
2	210707-MClass-21_T_methendus-MELD-LSM-R.raw	77568	C(+57.02)GAGGQGWPQDASEC(+57.02)FC(+57.02)DR	15465	19	94	94	19	10794117	2	32.61	-	6733200000000	21568098	-0.4		Carbamidomethylation	90 91 94 96 97 99 100 100 100 98 100 99 97 97 93 87 68 93 100	C(+57.02)GAGGQGWPQDASEC(+57.02)FC(+57.02)DR	HCD
2	210707-MClass-21_T_methendus-MELD-LSM-R.raw	79364	VSLVNKNN(+.98)DTC(+57.02)TGQSADC(+57.02)NPR	6454	21	94	94	21	11760203	2	18.35	-	266030000000	23500276	-0.7		Deamidation (NQ); Carbamidomethylation	98 98 99 98 98 99 99 100 100 99 98 98 97 96 95 97 99 99 80 65 76	VSLVNKNN(+.98)DTC(+57.02)TGQSADC(+57.02)NPR	HCD
2	210707-MClass-21_T_methendus-MELD-LSM-R.raw	5481	YGLMNHDQLLDFHK	17870	14	94	94	14	4334637	4	36.31	-	462070000000	17298247	0.5			80 74 97 98 97 95 97 89 100 100 100 100 99 100	YGLMNHDQLLDFHK	HCD
2	210707-MClass-21_T_methendus-MELD-LSM-R.raw	65324	C(+57.02)VSSAVAKETWDFK	18611	14	94	94	14	8143936	2	37.45	-	97621000000	16267712	0.9		Carbamidomethylation	65 80 100 100 99 99 99 96 97 95 96 99 100 100	C(+57.02)VSSAVAKETWDFK	HCD
2	210707-MClass-21_T_methendus-MELD-LSM-R.raw	65296	DDN(+.98)DLQ(+.98)GFSEEDLK	20193	14	94	94	14	8138381	2	38.86	-	11016000000000	16256580	2.3	tr|A0A1E1WWD3|A0A1E1WWD3_TITOB:P0DL22|NDBX_TITPA	Deamidation (NQ)	61 79 100 100 100 100 100 99 99 99 98 98 97 95	DDN(+.98)DLQ(+.98)GFSEEDLK	HCD
2	210707-MClass-21_T_methendus-MELD-LSM-R.raw	12903	DDKGYC(+57.02)DNFC(+57.02)K	6468	11	94	94	11	4745202	3	18.37	-	218580000000	14205388	0.0	P0DQU6|SCX_TITME:C0HLM0|SCX2_TITMA:C0HLM1|SCX3_TITMA:P46066|SCXV_CENSC	Carbamidomethylation	98 81 81 86 97 100 100 99 100 100 100	DDKGYC(+57.02)DNFC(+57.02)K	HCD
2	210707-MClass-21_T_methendus-MELD-LSM-R.raw	75039	LDSTTGGNSGSPVFNEDQK	12827	19	94	94	19	9769455	2	28.32	-	132380000000	19518760	0.2			62 76 100 100 100 100 100 100 100 100 100 100 100 100 99 99 81 84 99	LDSTTGGNSGSPVFNEDQK	HCD
2	210707-MClass-21_T_methendus-MELD-LSM-R.raw	24750	ELLEVEDNKLVHR	12904	13	94	94	13	5319590	3	28.42	-	288550000000	15928521	1.9	H1ZZI2|SCX13_TITOB:tr|A0A2I9LNZ4|A0A2I9LNZ4_9SCOR		80 84 100 100 99 99 99 92 95 98 98 95 92	ELLEVEDNKLVHR	HCD
2	210707-MClass-21_T_methendus-MELD-LSM-R.raw	31811	SGEGN(+.98)LALVFK	23080	11	94	94	11	5683037	2	44.82	-	99446000000	11345920	0.7		Deamidation (NQ)	92 87 96 98 99 99 100 100 100 94 76	SGEGN(+.98)LALVFK	HCD
2	210707-MClass-21_T_methendus-MELD-LSM-R.raw	72881	LDAVGVANLGGAC(+57.02)NPC(+57.02)EK	17980	18	94	94	18	9229351	2	36.64	-	60283000000	18438557	0.0		Carbamidomethylation	74 68 76 100 100 100 100 100 100 99 99 99 99 99 95 97 100 100	LDAVGVANLGGAC(+57.02)NPC(+57.02)EK	HCD
2	210707-MClass-21_T_methendus-MELD-LSM-R.raw	57859	QSGYC(+57.02)N(+.98)LEC(+57.02)GAVK	10499	13	94	94	13	7438182	2	24.51	-	4419200000000	14856228	-0.6	tr|A0A7L4XT23|A0A7L4XT23_TYTAS	Carbamidomethylation; Deamidation (NQ)	79 73 99 100 100 100 100 100 98 94 96 97 96	QSGYC(+57.02)N(+.98)LEC(+57.02)GAVK	HCD
2	210707-MClass-21_T_methendus-MELD-LSM-R.raw	27898	YM(+15.99)FYPDSR	15300	8	94	94	8	5477349	2	31.11	-	333650000000	10934539	1.2		Oxidation (M)	96 95 99 98 90 93 94 91	YM(+15.99)FYPDSR	HCD
2	210707-MClass-21_T_methendus-MELD-LSM-R.raw	60991	LMFVWN(+.98)N(+.98)KGYC(+57.02)DNFC(+57.02)KGR	19703	18	94	94	18	7710099	3	39.20	-	12699000000	23100020	2.5	P0DQU6|SCX_TITME:C0HLM0|SCX2_TITMA:C0HLM1|SCX3_TITMA	Deamidation (NQ); Carbamidomethylation	72 60 89 100 100 100 100 100 100 100 100 100 96 96 96 98 99 100	LMFVWN(+.98)N(+.98)KGYC(+57.02)DNFC(+57.02)KGR	HCD
2	210707-MClass-21_T_methendus-MELD-LSM-R.raw	-	DDDDLQ(+.98)GFSEEDLK	22236	14	94	94	14	8138389	2	43.35	-	0	16256580	3.3	tr|A0A1E1WWD3|A0A1E1WWD3_TITOB:P0DL22|NDBX_TITPA	Deamidation (NQ)	59 84 100 100 100 100 100 99 99 99 97 97 97 95	DDDDLQ(+.98)GFSEEDLK	HCD
2	210707-MClass-21_T_methendus-MELD-LSM-R.raw	4776	LYPNVPR	9577	7	94	94	7	4297454	2	23.16	-	30322000000	8574759	0.3			98 98 98 93 93 91 91	LYPNVPR	HCD
2	210707-MClass-21_T_methendus-MELD-LSM-R.raw	6309	MPDWVTK	15884	7	94	94	7	4387174	2	33.11	-	41778000000	8754211	-0.9	P60213|SCX3_TITOB:P60214|SCX1_TITOB:tr|A0A7L4XS62|A0A7L4XS62_9SCOR:P60215|SCX4_TITOB		99 95 97 92 94 89 96	MPDWVTK	HCD
2	210707-MClass-21_T_methendus-MELD-LSM-R.raw	46745	WALC(+57.02)VDQC(+57.02)EK	15754	10	94	94	10	6547891	2	33.05	-	33211000000	13075637	-0.1	P60212|SCX2_TITOB:P0DQU7|SCX2_TITME:tr|A0A1E1WWE3|A0A1E1WWE3_TITOB	Carbamidomethylation	86 89 100 99 99 99 95 96 89 96	WALC(+57.02)VDQC(+57.02)EK	HCD
2	210707-MClass-21_T_methendus-MELD-LSM-R.raw	7544	KFENDKVYYK	7190	10	94	94	10	4452315	3	19.45	-	10206000000	13326714	1.0			99 98 99 91 74 95 97 96 98 100	KFENDKVYYK	HCD
2	210707-MClass-21_T_methendus-MELD-LSM-R.raw	-	DDDN(+.98)LQ(+.98)GFSEEDLK	22589	14	94	94	14	8138363	2	43.91	-	0	16256580	0.1	tr|A0A1E1WWD3|A0A1E1WWD3_TITOB:P0DL22|NDBX_TITPA	Deamidation (NQ)	60 85 100 100 100 100 99 98 96 97 98 99 97 95	DDDN(+.98)LQ(+.98)GFSEEDLK	HCD
2	210707-MClass-21_T_methendus-MELD-LSM-R.raw	4776	LYPNVPR	9468	7	94	94	7	4297454	2	23.16	-	30322000000	8574759	0.3			96 94 96 95 96 95 90	LYPNVPR	HCD
2	210707-MClass-21_T_methendus-MELD-LSM-R.raw	42001	NTAGLSLAGGVC(+57.02)K	12685	13	94	94	13	6243250	2	28.19	-	152510000000	12466340	1.1		Carbamidomethylation	68 81 100 100 100 99 99 99 94 94 97 99 100	NTAGLSLAGGVC(+57.02)K	HCD
2	210707-MClass-21_T_methendus-MELD-LSM-R.raw	65288	DDN(+.98)N(+.98)LQ(+.98)GFSEEDLK	23496	14	94	94	14	8138351	2	45.77	-	61559000000	16256580	-1.4	tr|A0A1E1WWD3|A0A1E1WWD3_TITOB:P0DL22|NDBX_TITPA	Deamidation (NQ)	60 82 100 100 100 100 100 99 98 98 98 98 98 95	DDN(+.98)N(+.98)LQ(+.98)GFSEEDLK	HCD
2	210707-MClass-21_T_methendus-MELD-LSM-R.raw	69585	GNC(+57.02)MFDC(+57.02)NLLNDKGYC(+57.02)DNLC(+57.02)K	22131	21	94	94	21	8710221	3	43.25	-	48425000000	26100430	0.6	P0DQU6|SCX_TITME:C0HLM0|SCX2_TITMA:C0HLM1|SCX3_TITMA:P46066|SCXV_CENSC	Carbamidomethylation	79 82 100 100 100 100 98 93 95 99 96 98 97 96 96 94 96 90 94 87 95	GNC(+57.02)MFDC(+57.02)NLLNDKGYC(+57.02)DNLC(+57.02)K	HCD
2	210707-MClass-21_T_methendus-MELD-LSM-R.raw	54461	NC(+57.02)M(+15.99)LDC(+57.02)NVWDDKGYC(+57.02)DNFC(+57.02)KGR	17207	22	94	94	22	7115315	4	35.26	-	497740000000	28421025	-2.0	P0DQU6|SCX_TITME:C0HLM0|SCX2_TITMA:C0HLM1|SCX3_TITMA:P46066|SCXV_CENSC	Carbamidomethylation; Oxidation (M)	68 75 99 100 100 99 99 100 99 99 99 99 96 93 91 97 95 94 94 96 91 97	NC(+57.02)M(+15.99)LDC(+57.02)NVWDDKGYC(+57.02)DNFC(+57.02)KGR	HCD
2	210707-MClass-21_T_methendus-MELD-LSM-R.raw	52829	APAEGYLVGSSGC(+57.02)K	8554	14	94	94	14	6983325	2	21.66	-	62527000000	13946499	0.3	H1ZZI4|SCX15_TITOB:P60213|SCX3_TITOB:P60214|SCX1_TITOB:tr|A0A7L4XS62|A0A7L4XS62_9SCOR:tr|A0A7L4XT23|A0A7L4XT23_TYTAS	Carbamidomethylation	59 79 93 100 100 100 100 100 100 99 98 98 100 100	APAEGYLVGSSGC(+57.02)K	HCD
2	210707-MClass-21_T_methendus-MELD-LSM-R.raw	62317	C(+57.02)GAGGEGWPQDASDR	9125	15	94	94	15	7818190	2	22.78	-	90237000000	15616216	1.2		Carbamidomethylation	72 78 99 99 99 100 100 100 95 93 97 95 94 98 100	C(+57.02)GAGGEGWPQDASDR	HCD
2	210707-MClass-21_T_methendus-MELD-LSM-R.raw	55158	NSYC(+57.02)TTTNTFVK	10790	12	94	94	12	7183295	2	25.17	-	18102000000	14346450	-0.4		Carbamidomethylation	79 90 100 100 100 99 96 96 95 94 93 92	NSYC(+57.02)TTTNTFVK	HCD
2	210707-MClass-21_T_methendus-MELD-LSM-R.raw	76441	LNQSC(+57.02)NSN(+.98)SN(+.98)C(+57.02)C(+57.02)SYGER	3946	17	94	94	17	10263779	2	14.11	-	10227000000	20507415	-0.1		Carbamidomethylation; Deamidation (NQ)	68 62 99 100 99 98 99 99 99 99 100 99 100 99 95 96 94	LNQSC(+57.02)NSN(+.98)SN(+.98)C(+57.02)C(+57.02)SYGER	HCD
2	210707-MClass-21_T_methendus-MELD-LSM-R.raw	55839	DYFFENPTSLSK	23222	12	94	94	12	7243405	2	44.84	-	36602000000	14466667	-0.3			82 86 100 100 100 98 95 96 95 95 93 92	DYFFENPTSLSK	HCD
2	210707-MClass-21_T_methendus-MELD-LSM-R.raw	47168	AVGYC(+57.02)DEDVC(+57.02)K	9108	11	94	94	11	6582680	2	22.37	-	62820000000	13145220	-0.4	tr|A0A1E1WVZ4|A0A1E1WVZ4_TITOB	Carbamidomethylation	68 82 100 100 100 100 99 99 99 99 95	AVGYC(+57.02)DEDVC(+57.02)K	HCD
2	210707-MClass-21_T_methendus-MELD-LSM-R.raw	45563	LMGWGTLSATEK	20221	12	94	94	12	6473303	2	40.11	-	37646000000	12926436	2.0			98 99 100 100 99 98 99 99 98 98 77 69	LMGWGTLSATEK	HCD
2	210707-MClass-21_T_methendus-MELD-LSM-R.raw	72216	C(+57.02)C(+57.02)FVHN(+.98)C(+57.02)C(+57.02)YGKLAK	9860	14	94	94	14	9093817	2	23.73	-	1776000000	18167517	-1.6		Carbamidomethylation; Deamidation (NQ)	93 86 82 97 99 99 91 90 99 98 99 99 99 93	C(+57.02)C(+57.02)FVHN(+.98)C(+57.02)C(+57.02)YGKLAK	HCD
2	210707-MClass-21_T_methendus-MELD-LSM-R.raw	80757	N(+.98)C(+57.02)HELVC(+57.02)GEDDPC(+57.02)GTQLC(+57.02)EC(+57.02)N(+.98)K	16521	22	94	94	22	13490073	2	34.27	-	195870000000	26959917	3.1		Deamidation (NQ); Carbamidomethylation	59 62 65 97 100 100 100 100 100 100 100 100 100 100 99 99 100 100 100 100 99 100	N(+.98)C(+57.02)HELVC(+57.02)GEDDPC(+57.02)GTQLC(+57.02)EC(+57.02)N(+.98)K	HCD
2	210707-MClass-21_T_methendus-MELD-LSM-R.raw	50882	LYC(+57.02)PNDAVC(+57.02)EK	8024	11	94	94	11	6847982	2	20.77	-	7092800000	13675850	-2.2	tr|A0A1E1WW12|A0A1E1WW12_TITOB:tr|A0A1E1WVS3|A0A1E1WVS3_TITOB	Carbamidomethylation	97 98 100 92 85 90 93 97 97 96 93	LYC(+57.02)PNDAVC(+57.02)EK	HCD
2	210707-MClass-21_T_methendus-MELD-LSM-R.raw	28287	MTWADAEFK	20933	9	94	94	9	5497504	2	41.21	-	23687000000	10974851	1.0			99 100 100 99 99 97 99 85 72	MTWADAEFK	HCD
2	210707-MClass-21_T_methendus-MELD-LSM-R.raw	19076	FYDC(+57.02)FEK	12995	7	94	94	7	5047107	2	28.42	-	15810000000	10074058	1.0		Carbamidomethylation	97 97 98 88 93 96 91	FYDC(+57.02)FEK	HCD
2	210707-MClass-21_T_methendus-MELD-LSM-R.raw	30617	VDKC(+57.02)LVFLK	16186	9	94	94	9	5613224	2	33.81	-	1392000000	11206313	-1.0		Carbamidomethylation	97 97 95 97 93 92 94 92 92	VDKC(+57.02)LVFLK	HCD
2	210707-MClass-21_T_methendus-MELD-LSM-R.raw	49978	KTQFGC(+57.02)PAYER	7173	11	94	94	11	6788224	2	19.45	-	9433000000	13556292	0.8	tr|A0A1E1WVU0|A0A1E1WVU0_TITOB	Carbamidomethylation	100 99 99 100 100 99 77 72 94 99 100	KTQFGC(+57.02)PAYER	HCD
2	210707-MClass-21_T_methendus-MELD-LSM-R.raw	6339	YLLSQPR	10216	7	94	94	7	4387509	2	24.02	-	179370000000	8754865	0.8			98 98 96 86 88 95 98	YLLSQPR	HCD
2	210707-MClass-21_T_methendus-MELD-LSM-R.raw	61295	KDGYLVGNDGC(+57.02)GYK	9806	14	94	94	14	7733531	2	23.30	-	31780000000	15446929	-0.7	P60212|SCX2_TITOB:P0DQU7|SCX2_TITME:tr|A0A1E1WWE3|A0A1E1WWE3_TITOB:P60213|SCX3_TITOB:P60214|SCX1_TITOB:tr|A0A7L4XS62|A0A7L4XS62_9SCOR:P60215|SCX4_TITOB:C9X4K3|SCNA5_TITDI:P0CF39|AMP1_TITDI	Carbamidomethylation	95 79 79 98 99 98 96 95 98 98 98 98 98 92	KDGYLVGNDGC(+57.02)GYK	HCD
2	210707-MClass-21_T_methendus-MELD-LSM-R.raw	46541	WVDEDASSLER	12698	11	94	94	11	6537996	2	28.17	-	72114000000	13055837	0.6			98 99 100 100 99 99 97 94 92 79 81	WVDEDASSLER	HCD
2	210707-MClass-21_T_methendus-MELD-LSM-R.raw	59115	VGVTLDETDYNER	13573	13	94	94	13	7558546	2	29.61	-	40725000000	15096946	0.1			79 77 93 100 100 100 99 98 99 96 89 98 100	VGVTLDETDYNER	HCD
2	210707-MClass-21_T_methendus-MELD-LSM-R.raw	44977	LSSTYKDGYMFYPDSR	19230	16	94	94	16	6439608	3	38.72	-	367870000000	19288613	-0.4			71 71 96 94 98 98 97 94 100 100 100 100 99 99 97 95	LSSTYKDGYMFYPDSR	HCD
2	210707-MClass-21_T_methendus-MELD-LSM-R.raw	42153	C(+57.02)C(+57.02)FVHDC(+57.02)C(+57.02)YGKGLAK	9847	15	94	94	15	6255981	3	23.71	-	30434000000	18737732	-0.3		Carbamidomethylation	99 99 93 93 99 100 99 98 97 93 82 83 95 96 88	C(+57.02)C(+57.02)FVHDC(+57.02)C(+57.02)YGKGLAK	HCD
2	210707-MClass-21_T_methendus-MELD-LSM-R.raw	68357	QAYGGPFNYALTC(+57.02)SR	23435	15	94	94	15	8528922	2	45.28	-	13752000000	17037725	-1.5		Carbamidomethylation	63 80 100 96 95 99 98 97 98 99 99 95 96 99 100	QAYGGPFNYALTC(+57.02)SR	HCD
2	210707-MClass-21_T_methendus-MELD-LSM-R.raw	76199	C(+57.02)GAGGQGWPQDADGC(+57.02)AM(+15.99)M(+15.99)K	16610	19	94	94	19	10148907	2	34.08	-	8.94E7	20277593	3.8		Carbamidomethylation; Oxidation (M)	92 92 99 99 99 99 100 100 100 98 100 99 99 98 97 94 76 70 79	C(+57.02)GAGGQGWPQDADGC(+57.02)AM(+15.99)M(+15.99)K	HCD
2	210707-MClass-21_T_methendus-MELD-LSM-R.raw	10459	LDYLQLR	16513	7	94	94	7	4607637	2	34.29	-	10514000000	9195127	0.2			94 97 98 98 91 91 90	LDYLQLR	HCD
2	210707-MClass-21_T_methendus-MELD-LSM-R.raw	6336	LDGYPLAK	11035	8	94	94	8	4387455	2	25.71	-	5039200000000	8754752	1.5	P84688|SCX7_TITOB:P84685|SCX6_TITOB:tr|A0A1E1WW26|A0A1E1WW26_TITOB:tr|A0A1E1WW12|A0A1E1WW12_TITOB:tr|A0A1E1WVS3|A0A1E1WVS3_TITOB		99 99 99 99 84 88 95 92	LDGYPLAK	HCD
2	210707-MClass-21_T_methendus-MELD-LSM-R.raw	65296	DDDDLQ(+.98)GFSEEDLK	20310	14	94	94	14	8138381	2	38.86	-	11016000000000	16256580	2.3	tr|A0A1E1WWD3|A0A1E1WWD3_TITOB:P0DL22|NDBX_TITPA	Deamidation (NQ)	56 75 99 100 100 100 100 99 99 99 99 99 99 95	DDDDLQ(+.98)GFSEEDLK	HCD
2	210707-MClass-21_T_methendus-MELD-LSM-R.raw	59913	LDGYPLSKDNNC(+57.02)K	8057	13	94	94	13	7623604	2	20.69	-	331980000000	15227085	-1.5	P84688|SCX7_TITOB:P84685|SCX6_TITOB:tr|A0A1E1WW26|A0A1E1WW26_TITOB:tr|A0A1E1WW12|A0A1E1WW12_TITOB:tr|A0A1E1WVS3|A0A1E1WVS3_TITOB	Carbamidomethylation	98 99 99 100 100 100 99 99 99 68 67 97 100	LDGYPLSKDNNC(+57.02)K	HCD
2	210707-MClass-21_T_methendus-MELD-LSM-R.raw	9386	C(+57.02)C(+57.02)FVDHC(+57.02)C(+57.02)YGKLAK	9953	14	94	94	14	4551944	4	23.71	-	172860000000	18167517	-1.8		Carbamidomethylation	99 99 100 99 98 80 85 85 98 96 96 97 95 92	C(+57.02)C(+57.02)FVDHC(+57.02)C(+57.02)YGKLAK	HCD
2	210707-MClass-21_T_methendus-MELD-LSM-R.raw	-	DDDN(+.98)LQ(+.98)GFSEEDLK	21649	14	94	94	14	8138365	2	42.40	-	0	16256580	0.4	tr|A0A1E1WWD3|A0A1E1WWD3_TITOB:P0DL22|NDBX_TITPA	Deamidation (NQ)	59 82 100 100 100 100 100 100 96 95 98 98 96 95	DDDN(+.98)LQ(+.98)GFSEEDLK	HCD
2	210707-MClass-21_T_methendus-MELD-LSM-R.raw	72324	QMC(+57.02)RLVC(+57.02)GEDDPC(+57.02)GTQLC(+57.02)EC(+57.02)DK	16623	22	94	94	22	9110256	3	34.22	-	238890000000	27300635	-3.1		Carbamidomethylation	65 49 72 95 100 100 100 98 99 100 100 100 100 100 100 99 100 100 100 99 99 100	QMC(+57.02)RLVC(+57.02)GEDDPC(+57.02)GTQLC(+57.02)EC(+57.02)DK	HCD
2	210707-MClass-21_T_methendus-MELD-LSM-R.raw	73685	DVSC(+57.02)VPGN(+.98)N(+.98)WSEPC(+57.02)KK	10970	16	94	94	16	9399047	2	25.36	-	49892000000	18777925	1.3		Carbamidomethylation; Deamidation (NQ)	99 98 99 100 100 98 96 97 96 69 68 98 95 96 99 100	DVSC(+57.02)VPGN(+.98)N(+.98)WSEPC(+57.02)KK	HCD
2	210707-MClass-21_T_methendus-MELD-LSM-R.raw	333	MALLDLK	18592	7	94	94	7	4022379	2	37.51	-	2205400000	8024622	-1.2			95 98 99 92 92 93 90	MALLDLK	HCD
2	210707-MClass-21_T_methendus-MELD-LSM-R.raw	25860	TPPDGYPLSK	13222	10	94	94	10	5377766	2	28.95	-	2885800000	10735393	-0.6	P84688|SCX7_TITOB:P84685|SCX6_TITOB:tr|A0A1E1WW26|A0A1E1WW26_TITOB:tr|A0A1E1WW12|A0A1E1WW12_TITOB:tr|A0A1E1WVS3|A0A1E1WVS3_TITOB		59 97 99 100 100 100 99 99 98 90	TPPDGYPLSK	HCD
2	210707-MClass-21_T_methendus-MELD-LSM-R.raw	70090	MSHLLGVPHDGDPSYK	13080	16	94	94	16	8769218	2	28.83	-	273910000000	17518301	-0.6			97 99 100 100 100 100 100 99 95 99 76 90 96 97 85 75	MSHLLGVPHDGDPSYK	HCD
2	210707-MClass-21_T_methendus-MELD-LSM-R.raw	37462	FYC(+57.02)PNDAVC(+57.02)KETC(+57.02)K	9329	14	94	94	14	5979226	3	22.80	-	416870000000	17907427	1.9	tr|A0A1E1WW26|A0A1E1WW26_TITOB:tr|A0A1E1WW12|A0A1E1WW12_TITOB:tr|A0A1E1WVS3|A0A1E1WVS3_TITOB	Carbamidomethylation	99 100 100 98 92 97 95 93 90 90 95 94 92 82	FYC(+57.02)PNDAVC(+57.02)KETC(+57.02)K	HCD
2	210707-MClass-21_T_methendus-MELD-LSM-R.raw	37440	C(+57.02)YNVPDSVLK	18067	10	94	94	10	5977954	2	36.64	-	121940000000	11935750	1.1	tr|A0A1E1WVW4|A0A1E1WVW4_TITOB:tr|A0A1E1WVT2|A0A1E1WVT2_TITOB:tr|A0A7L4XT27|A0A7L4XT27_TITPA	Carbamidomethylation	95 95 99 99 98 96 94 94 94 78	C(+57.02)YNVPDSVLK	HCD
2	210707-MClass-21_T_methendus-MELD-LSM-R.raw	21314	QLN(+.98)SGLQLR	13195	9	94	94	9	5152882	2	29.05	-	548760000000	10285615	0.3		Deamidation (NQ)	74 90 100 100 99 99 97 95 92	QLN(+.98)SGLQLR	HCD
2	210707-MClass-21_T_methendus-MELD-LSM-R.raw	11836	LSGLVAFTK	17511	9	94	94	9	4682821	2	35.86	-	29139000000	9345488	1.0			97 97 96 95 97 97 97 95 75	LSGLVAFTK	HCD
2	210707-MClass-21_T_methendus-MELD-LSM-R.raw	44849	LGVPHDGDPSYK	9046	12	94	94	12	6428145	2	22.54	-	115390000000	12836145	-0.1			95 95 99 99 98 98 69 88 97 99 99 94	LGVPHDGDPSYK	HCD
2	210707-MClass-21_T_methendus-MELD-LSM-R.raw	58954	LFSEC(+57.02)SKDC(+57.02)AYK	7902	12	94	94	12	7543304	2	20.48	-	43522000000	15066482	-1.2		Carbamidomethylation	99 99 98 97 90 89 77 94 91 95 99 100	LFSEC(+57.02)SKDC(+57.02)AYK	HCD
2	210707-MClass-21_T_methendus-MELD-LSM-R.raw	13300	VEGPKSN(+.98)C(+57.02)KPDLC(+57.02)EKAC(+57.02)EEK	5314	20	94	94	20	4766188	5	16.46	-	58410000000	23780552	1.1	tr|A0A1E1WVU5|A0A1E1WVU5_TITOB:tr|A0A2I9LP22|A0A2I9LP22_9SCOR:P0C1X6|KA183_TITDI	Deamidation (NQ); Carbamidomethylation	100 100 98 93 94 69 78 98 98 95 96 96 93 95 94 96 97 94 98 99	VEGPKSN(+.98)C(+57.02)KPDLC(+57.02)EKAC(+57.02)EEK	HCD
2	210707-MClass-21_T_methendus-MELD-LSM-R.raw	58431	KLYC(+57.02)PDNAVC(+57.02)EK	6978	12	94	94	12	7488466	2	19.03	-	119160000000	14956799	-0.9	P84688|SCX7_TITOB:P84685|SCX6_TITOB:tr|A0A1E1WW12|A0A1E1WW12_TITOB:tr|A0A1E1WVS3|A0A1E1WVS3_TITOB	Carbamidomethylation	99 100 100 100 95 71 67 97 99 100 100 100	KLYC(+57.02)PDNAVC(+57.02)EK	HCD
2	210707-MClass-21_T_methendus-MELD-LSM-R.raw	45943	YC(+57.02)NNPTDLSSK	6148	11	94	94	11	6497871	2	17.85	-	148370000000	12975608	-0.9		Carbamidomethylation	99 99 99 98 70 74 99 100 100 100 95	YC(+57.02)NNPTDLSSK	HCD
2	210707-MClass-21_T_methendus-MELD-LSM-R.raw	59862	LDGYPLSKNNNC(+57.02)K	7111	13	94	94	13	7618695	2	19.45	-	422570000000	15217246	-0.1	P84688|SCX7_TITOB:P84685|SCX6_TITOB:tr|A0A1E1WW26|A0A1E1WW26_TITOB:tr|A0A1E1WW12|A0A1E1WW12_TITOB:tr|A0A1E1WVS3|A0A1E1WVS3_TITOB	Carbamidomethylation	98 98 98 100 100 100 99 97 93 69 74 99 100	LDGYPLSKNNNC(+57.02)K	HCD
2	210707-MClass-21_T_methendus-MELD-LSM-R.raw	22580	KTC(+57.02)YC(+57.02)YDVAPGTK	8020	13	94	94	13	5215704	3	20.79	-	87731000000	15616904	-0.6	P84688|SCX7_TITOB:P84685|SCX6_TITOB:tr|A0A1E1WW26|A0A1E1WW26_TITOB:tr|A0A1E1WW12|A0A1E1WW12_TITOB:tr|A0A1E1WVS3|A0A1E1WVS3_TITOB:tr|A0A1E1WVT2|A0A1E1WVT2_TITOB	Carbamidomethylation	79 70 84 96 99 100 100 100 100 98 97 99 100	KTC(+57.02)YC(+57.02)YDVAPGTK	HCD
2	210707-MClass-21_T_methendus-MELD-LSM-R.raw	71858	QEDGELVC(+57.02)GEDDPC(+57.02)GTQLC(+57.02)EC(+57.02)DK	16558	23	94	94	23	9053503	3	34.22	-	49490000000	27130247	1.7		Carbamidomethylation	60 73 82 67 90 100 100 100 96 98 100 100 100 100 100 100 100 100 100 100 99 99 100	QEDGELVC(+57.02)GEDDPC(+57.02)GTQLC(+57.02)EC(+57.02)DK	HCD
2	210707-MClass-21_T_methendus-MELD-LSM-R.raw	64687	VTDLTGFVDLTC(+57.02)NR	24913	14	94	94	14	8058975	2	47.58	-	25922000000	16097771	2.0		Carbamidomethylation	69 70 97 100 100 100 100 100 99 98 97 91 95 100	VTDLTGFVDLTC(+57.02)NR	HCD
2	210707-MClass-21_T_methendus-MELD-LSM-R.raw	76667	TSGTQ(+.98)PSFLTDNSFPSQEK	19413	19	94	94	19	10364766	2	38.72	-	106410000000	20709380	0.3		Deamidation (NQ)	77 77 82 91 100 99 99 99 100 98 98 95 94 97 95 95 95 97 100	TSGTQ(+.98)PSFLTDNSFPSQEK	HCD
2	210707-MClass-21_T_methendus-MELD-LSM-R.raw	22994	GLMNHDAGLLDFHK	15090	14	94	94	14	5232617	3	32.08	-	776950000000	15667612	1.3			75 86 99 99 99 100 78 81 100 100 100 100 99 100	GLMNHDAGLLDFHK	HCD
2	210707-MClass-21_T_methendus-MELD-LSM-R.raw	-	M(+15.99)C(+57.02)YLLGFSEEDLKALKEHR	23114	19	94	94	19	5895400	4	44.75	-	0	23541399	-3.9	tr|A0A1E1WWD3|A0A1E1WWD3_TITOB:P0DL22|NDBX_TITPA:tr|A0A1E1WVW2|A0A1E1WVW2_TITOB:A0A7S8MU59|SCX18_TITSE:tr|A0AA49QCE7|A0AA49QCE7_9SCOR	Oxidation (M); Carbamidomethylation	60 66 80 97 100 100 100 100 100 100 100 99 99 99 98 96 98 96 100	M(+15.99)C(+57.02)YLLGFSEEDLKALKEHR	HCD
2	210707-MClass-21_T_methendus-MELD-LSM-R.raw	68220	KN(+.98)GYLVGNDGC(+57.02)KYNC(+57.02)LTRMMR	15426	21	94	94	21	8510592	3	32.32	-	174960000000	25501599	-1.6	P60213|SCX3_TITOB:P60214|SCX1_TITOB:tr|A0A1E1WVW4|A0A1E1WVW4_TITOB:tr|A0A7L4XS62|A0A7L4XS62_9SCOR:tr|A0A1E1WVT2|A0A1E1WVT2_TITOB:tr|A0A7L4XT27|A0A7L4XT27_TITPA	Deamidation (NQ); Carbamidomethylation	100 99 97 97 100 100 99 95 95 95 96 98 99 97 97 97 96 93 56 70 96	KN(+.98)GYLVGNDGC(+57.02)KYNC(+57.02)LTRMMR	HCD
2	210707-MClass-21_T_methendus-MELD-LSM-R.raw	35400	VQ(+.98)GPKDSC(+57.02)KPDLC(+57.02)EK	5223	15	94	94	15	5879425	3	17.46	-	28566000000	17608074	-1.0	tr|A0A1E1WVU5|A0A1E1WVU5_TITOB:P0C1X6|KA183_TITDI	Deamidation (NQ); Carbamidomethylation	98 98 96 92 92 76 79 99 100 98 96 92 92 99 100	VQ(+.98)GPKDSC(+57.02)KPDLC(+57.02)EK	HCD
2	210707-MClass-21_T_methendus-MELD-LSM-R.raw	-	DDN(+.98)DLQ(+.98)GFSEEN(+.98)LK	22938	14	94	94	14	8138369	2	44.47	-	0	16256580	0.7	tr|A0A1E1WWD3|A0A1E1WWD3_TITOB:P0DL22|NDBX_TITPA	Deamidation (NQ)	55 80 99 100 100 100 99 99 99 99 99 98 95 94	DDN(+.98)DLQ(+.98)GFSEEN(+.98)LK	HCD
2	210707-MClass-21_T_methendus-MELD-LSM-R.raw	2228	QLQLVVK	11684	7	94	94	7	4142709	2	26.59	-	37045000000	8265276	-0.5			83 86 95 98 99 100 95	QLQLVVK	HCD
2	210707-MClass-21_T_methendus-MELD-LSM-R.raw	17623	TEQ(+.98)PPFFK	16607	8	94	94	8	4977486	2	34.58	-	75813000000	9934807	1.9		Deamidation (NQ)	73 90 100 98 95 97 99 100	TEQ(+.98)PPFFK	HCD
2	210707-MClass-21_T_methendus-MELD-LSM-R.raw	48261	FYC(+57.02)PNDEVC(+57.02)K	9736	10	94	94	10	6662718	2	23.61	-	5088000000	13305322	-2.4	tr|A0A1E1WW12|A0A1E1WW12_TITOB:tr|A0A1E1WVS3|A0A1E1WVS3_TITOB	Carbamidomethylation	90 94 99 92 88 93 95 95 97 94	FYC(+57.02)PNDEVC(+57.02)K	HCD
2	210707-MClass-21_T_methendus-MELD-LSM-R.raw	59913	LDGYPLSKDNNC(+57.02)K	7824	13	94	94	13	7623604	2	20.69	-	331980000000	15227085	-1.5	P84688|SCX7_TITOB:P84685|SCX6_TITOB:tr|A0A1E1WW26|A0A1E1WW26_TITOB:tr|A0A1E1WW12|A0A1E1WW12_TITOB:tr|A0A1E1WVS3|A0A1E1WVS3_TITOB	Carbamidomethylation	97 97 98 100 100 100 99 98 97 63 72 99 100	LDGYPLSKDNNC(+57.02)K	HCD
2	210707-MClass-21_T_methendus-MELD-LSM-R.raw	74884	LYLADPC(+57.02)FDDNDC(+57.02)QAK	20131	16	94	94	16	9729084	2	40.05	-	57293000000	19438030	-0.3		Carbamidomethylation	62 86 99 100 100 98 98 99 99 98 90 95 91 94 98 97	LYLADPC(+57.02)FDDNDC(+57.02)QAK	HCD
2	210707-MClass-21_T_methendus-MELD-LSM-R.raw	74098	LNSGLC(+57.02)VNGLVC(+57.02)KVPDNSSDNTGSWR	20946	26	93	93	26	9504496	3	41.21	-	152940000000	28483232	1.3		Carbamidomethylation	72 82 100 100 100 100 100 99 98 99 100 100 99 100 99 99 98 99 97 97 95 94 60 67 89 100	LNSGLC(+57.02)VNGLVC(+57.02)KVPDNSSDNTGSWR	HCD
2	210707-MClass-21_T_methendus-MELD-LSM-R.raw	-	DDDDLEGFSEEN(+.98)LKALEK	22092	18	93	93	18	6899801	3	43.11	-	0	20669167	0.8	tr|A0A1E1WWD3|A0A1E1WWD3_TITOB:P0DL22|NDBX_TITPA	Deamidation (NQ)	52 81 100 100 100 100 99 99 95 97 96 91 93 96 95 98 98 100	DDDDLEGFSEEN(+.98)LKALEK	HCD
2	210707-MClass-21_T_methendus-MELD-LSM-R.raw	76396	C(+57.02)GGC(+57.02)C(+57.02)TQ(+.98)Q(+.98)SLTC(+57.02)TATGKR	7160	18	93	93	18	10244185	2	19.45	-	34356000000	20468228	-0.2		Carbamidomethylation; Deamidation (NQ)	96 75 89 98 98 99 99 99 84 82 98 95 95 95 96 95 96 99	C(+57.02)GGC(+57.02)C(+57.02)TQ(+.98)Q(+.98)SLTC(+57.02)TATGKR	HCD
2	210707-MClass-21_T_methendus-MELD-LSM-R.raw	55106	NLSGLC(+57.02)VDGLVC(+57.02)K	18288	13	93	93	13	7178580	2	37.10	-	108690000000	14337007	0.6		Carbamidomethylation	62 80 100 100 100 99 99 99 93 94 96 98 100	NLSGLC(+57.02)VDGLVC(+57.02)K	HCD
2	210707-MClass-21_T_methendus-MELD-LSM-R.raw	67521	SLQQTC(+57.02)GLGTVFNEK	17939	15	93	93	15	8414137	2	36.54	-	21639000000	16808142	-0.8		Carbamidomethylation	66 67 98 99 100 100 99 100 99 99 99 99 98 99 86	SLQQTC(+57.02)GLGTVFNEK	HCD
2	210707-MClass-21_T_methendus-MELD-LSM-R.raw	10933	NVPDSVKLWN(+.98)SK	16141	12	93	93	12	4632459	3	33.54	-	84822000000	13867144	1.1	tr|A0A1E1WWE3|A0A1E1WWE3_TITOB:tr|A0A1E1WVW4|A0A1E1WVW4_TITOB:tr|A0A1E1WVT2|A0A1E1WVT2_TITOB:tr|A0A7L4XT27|A0A7L4XT27_TITPA:P60215|SCX4_TITOB:tr|A0A7L4XT23|A0A7L4XT23_TYTAS	Deamidation (NQ)	74 81 98 97 91 96 98 98 95 97 100 100	NVPDSVKLWN(+.98)SK	HCD
2	210707-MClass-21_T_methendus-MELD-LSM-R.raw	27898	YM(+15.99)FYPDSR	15530	8	93	93	8	5477349	2	31.11	-	333650000000	10934539	1.2		Oxidation (M)	95 95 99 98 89 91 92 90	YM(+15.99)FYPDSR	HCD
2	210707-MClass-21_T_methendus-MELD-LSM-R.raw	30219	FNSADC(+57.02)FEK	9027	9	93	93	9	5592338	2	22.49	-	70262000000	11164546	-1.4		Carbamidomethylation	96 95 98 98 98 95 95 81 88	FNSADC(+57.02)FEK	HCD
2	210707-MClass-21_T_methendus-MELD-LSM-R.raw	-	GM(+15.99)C(+57.02)C(+57.02)DQC(+57.02)FR	6038	9	93	93	9	6252142	2	17.60	-	0	12484143	-0.4		Oxidation (M); Carbamidomethylation	84 84 98 98 98 96 96 93 95	GM(+15.99)C(+57.02)C(+57.02)DQC(+57.02)FR	HCD
2	210707-MClass-21_T_methendus-MELD-LSM-R.raw	17623	TEQ(+.98)PPFFK	16728	8	93	93	8	4977486	2	34.58	-	75813000000	9934807	1.9		Deamidation (NQ)	73 89 99 99 94 96 99 100	TEQ(+.98)PPFFK	HCD
2	210707-MClass-21_T_methendus-MELD-LSM-R.raw	-	C(+57.02)GAGGQGWPQDASDR	8969	15	93	93	15	7813242	2	22.26	-	0	15606375	-2.4		Carbamidomethylation	68 73 98 99 98 98 100 100 96 94 97 94 94 99 100	C(+57.02)GAGGQGWPQDASDR	HCD
2	210707-MClass-21_T_methendus-MELD-LSM-R.raw	57272	FLQ(+.98)QQNQVLQTK	12988	12	93	93	12	7383967	2	28.69	-	26345000000	14747781	0.6		Deamidation (NQ)	75 82 99 96 95 95 96 99 99 98 98 90	FLQ(+.98)QQNQVLQTK	HCD
2	210707-MClass-21_T_methendus-MELD-LSM-R.raw	54681	KYGYMFYDPSR	16572	11	93	93	11	7138270	2	34.02	-	1223200000000	14256387	0.6			100 100 99 99 99 99 97 76 68 98 94	KYGYMFYDPSR	HCD
2	210707-MClass-21_T_methendus-MELD-LSM-R.raw	17821	C(+57.02)YGLPDN(+.98)SPTKLK	13451	13	93	93	13	4985840	3	29.36	-	46159000000	14927231	4.6	P0DQU6|SCX_TITME:tr|A0A1E1WW03|A0A1E1WW03_TITOB:H1ZZH8|SCX9_TITOB:C0HLM0|SCX2_TITMA:C0HLM1|SCX3_TITMA:C9X4K3|SCNA5_TITDI:P0CF39|AMP1_TITDI:P46066|SCXV_CENSC	Carbamidomethylation; Deamidation (NQ)	84 92 96 95 99 100 100 100 98 84 83 96 90	C(+57.02)YGLPDN(+.98)SPTKLK	HCD
2	210707-MClass-21_T_methendus-MELD-LSM-R.raw	64887	LYDGEGGDNGNYLTK	12181	15	93	93	15	8083645	2	27.22	-	28763000000	16147161	-1.0	H1ZZI2|SCX13_TITOB		99 100 100 100 100 99 99 99 68 62 92 95 98 98 95	LYDGEGGDNGNYLTK	HCD
2	210707-MClass-21_T_methendus-MELD-LSM-R.raw	65288	DDDDLQ(+.98)GFSEEDLK	24097	14	93	93	14	8138351	2	45.77	-	61559000000	16256580	-1.4	tr|A0A1E1WWD3|A0A1E1WWD3_TITOB:P0DL22|NDBX_TITPA	Deamidation (NQ)	59 84 100 100 100 100 99 98 95 96 96 97 95 94	DDDDLQ(+.98)GFSEEDLK	HCD
2	210707-MClass-21_T_methendus-MELD-LSM-R.raw	73408	FNSPSEMNVFHDANEK	18632	16	93	93	16	9334089	2	37.68	-	694120000000	18648049	-0.9			81 89 100 99 85 87 97 95 98 99 98 99 97 93 93 88	FNSPSEMNVFHDANEK	HCD
2	210707-MClass-21_T_methendus-MELD-LSM-R.raw	64004	C(+57.02)GAGGQGAM(+15.99)PQN(+.98)ASDR	8269	16	93	93	16	7973187	2	20.95	-	265090000000	15926306	-4.8		Carbamidomethylation; Oxidation (M); Deamidation (NQ)	78 82 99 100 100 98 99 78 75 98 98 98 99 97 99 100	C(+57.02)GAGGQGAM(+15.99)PQN(+.98)ASDR	HCD
2	210707-MClass-21_T_methendus-MELD-LSM-R.raw	39292	NAGEEYFEEK	9671	10	93	93	10	6082606	2	23.36	-	11468000000	12145090	-1.9			67 75 99 100 99 99 99 100 100 100	NAGEEYFEEK	HCD
2	210707-MClass-21_T_methendus-MELD-LSM-R.raw	26798	FSLFGPTWK	29465	9	93	93	9	5417867	2	55.15	-	28455000000	10815596	-0.6			97 98 100 100 98 91 93 77 88	FSLFGPTWK	HCD
2	210707-MClass-21_T_methendus-MELD-LSM-R.raw	10101	AVQ(+.98)GPKSDC(+57.02)KPDLC(+57.02)EK	5291	16	93	93	16	4589682	4	16.36	-	83952000000	18318445	-0.5	tr|A0A1E1WVU5|A0A1E1WVU5_TITOB:P0C1X6|KA183_TITDI	Deamidation (NQ); Carbamidomethylation	99 99 100 99 99 99 81 89 99 99 96 75 70 94 99 100	AVQ(+.98)GPKSDC(+57.02)KPDLC(+57.02)EK	HCD
2	210707-MClass-21_T_methendus-MELD-LSM-R.raw	19778	C(+57.02)C(+57.02)YVHDC(+57.02)C(+57.02)YGK	6544	11	93	93	11	5078504	3	19.20	-	19150000000	15205305	-0.8		Carbamidomethylation	99 97 96 94 88 94 84 94 95 95 94	C(+57.02)C(+57.02)YVHDC(+57.02)C(+57.02)YGK	HCD
2	210707-MClass-21_T_methendus-MELD-LSM-R.raw	52279	WDNN(+.98)ELVDGVPK	18366	12	93	93	12	6938309	2	37.12	-	33467000000	13856462	0.8		Deamidation (NQ)	99 100 97 97 100 100 99 79 60 99 99 96	WDNN(+.98)ELVDGVPK	HCD
2	210707-MClass-21_T_methendus-MELD-LSM-R.raw	-	C(+57.02)GAGGQGWPQDASDR	7801	15	93	93	15	7813251	2	20.41	-	0	15606375	-1.1		Carbamidomethylation	70 72 98 99 97 98 100 99 92 88 96 97 98 100 100	C(+57.02)GAGGQGWPQDASDR	HCD
2	210707-MClass-21_T_methendus-MELD-LSM-R.raw	4236	C(+57.02)YGLPDK	8695	7	93	93	7	4266997	2	22.06	-	150420000000	8513847	0.1	P0DQU6|SCX_TITME:tr|A0A1E1WW03|A0A1E1WW03_TITOB:H1ZZH8|SCX9_TITOB:C0HLM0|SCX2_TITMA:C0HLM1|SCX3_TITMA:C9X4K3|SCNA5_TITDI:P0CF39|AMP1_TITDI:P46066|SCXV_CENSC	Carbamidomethylation	89 90 94 95 96 98 91	C(+57.02)YGLPDK	HCD
2	210707-MClass-21_T_methendus-MELD-LSM-R.raw	54719	LYC(+57.02)PDDEVC(+57.02)EK	7767	11	93	93	11	7142929	2	20.34	-	2677400000	14265745	-2.2	P84688|SCX7_TITOB:P84685|SCX6_TITOB	Carbamidomethylation	80 82 99 95 96 95 95 95 96 96 99	LYC(+57.02)PDDEVC(+57.02)EK	HCD
2	210707-MClass-21_T_methendus-MELD-LSM-R.raw	66147	VLAPAQ(+.98)EAPAEAPAALK	17456	17	93	93	17	8244518	2	35.92	-	234060000000	16468879	0.7		Deamidation (NQ)	83 91 100 100 99 100 100 100 96 94 97 97 94 95 95 77 72	VLAPAQ(+.98)EAPAEAPAALK	HCD
2	210707-MClass-21_T_methendus-MELD-LSM-R.raw	11174	LLPDETLK	11839	8	93	93	8	4647710	2	26.73	-	74406000000	9275276	-0.2	tr|A0A1E1WVU0|A0A1E1WVU0_TITOB		73 99 98 97 97 97 96 92	LLPDETLK	HCD
2	210707-MClass-21_T_methendus-MELD-LSM-R.raw	10236	YSLKSGYLTC(+57.02)GK	10759	12	93	93	12	4595679	3	25.03	-	279370000000	13756807	0.8		Carbamidomethylation	99 99 96 95 97 95 98 98 96 97 83 69	YSLKSGYLTC(+57.02)GK	HCD
2	210707-MClass-21_T_methendus-MELD-LSM-R.raw	495	FLGMLPK	17389	7	93	93	7	4032354	2	35.57	-	314480000000	8044567	-0.6			98 97 89 72 98 100 100	FLGMLPK	HCD
2	210707-MClass-21_T_methendus-MELD-LSM-R.raw	54681	KYGYMFYDPSR	16454	11	93	93	11	7138270	2	34.02	-	1223200000000	14256387	0.6			99 99 97 97 99 99 99 80 70 98 90	KYGYMFYDPSR	HCD
2	210707-MClass-21_T_methendus-MELD-LSM-R.raw	51648	KDGYMFYDPSR	14172	11	93	93	11	6898089	2	30.55	-	29167000000	13776023	0.7			98 99 98 99 99 100 98 75 68 98 95	KDGYMFYDPSR	HCD
2	210707-MClass-21_T_methendus-MELD-LSM-R.raw	34825	MSHLLGVPHDGDPSYK	13076	16	93	93	16	5849508	3	28.83	-	950090000000	17518301	0.3			98 100 100 100 100 98 98 99 98 99 51 74 92 97 99 92	MSHLLGVPHDGDPSYK	HCD
2	210707-MClass-21_T_methendus-MELD-LSM-R.raw	57685	LYC(+57.02)PDDKVC(+57.02)TGR	13088	12	93	93	12	7423383	2	28.85	-	558390000000	14826594	1.7	P84688|SCX7_TITOB:P84685|SCX6_TITOB	Carbamidomethylation	100 100 100 99 99 99 98 98 97 62 68 99	LYC(+57.02)PDDKVC(+57.02)TGR	HCD
2	210707-MClass-21_T_methendus-MELD-LSM-R.raw	62864	VSLVNKDDDTC(+57.02)TGQSADC(+57.02)PNR	6830	21	93	93	21	7846786	3	18.89	-	113120000000	23510117	0.9		Carbamidomethylation	85 90 100 100 99 97 96 95 95 99 100 100 100 100 100 99 99 99 90 59 62	VSLVNKDDDTC(+57.02)TGQSADC(+57.02)PNR	HCD
2	210707-MClass-21_T_methendus-MELD-LSM-R.raw	6336	LDGYPLAK	11267	8	93	93	8	4387455	2	25.71	-	5039200000000	8754752	1.5	P84688|SCX7_TITOB:P84685|SCX6_TITOB:tr|A0A1E1WW26|A0A1E1WW26_TITOB:tr|A0A1E1WW12|A0A1E1WW12_TITOB:tr|A0A1E1WVS3|A0A1E1WVS3_TITOB		99 99 98 96 78 87 97 93	LDGYPLAK	HCD
2	210707-MClass-21_T_methendus-MELD-LSM-R.raw	4744	NFFC(+57.02)DR	11298	6	93	93	6	4296815	2	26.07	-	50006000000	8573490	-0.7		Carbamidomethylation	84 93 97 97 94 96	NFFC(+57.02)DR	HCD
2	210707-MClass-21_T_methendus-MELD-LSM-R.raw	11174	LLPDETLK	11724	8	93	93	8	4647710	2	26.73	-	74406000000	9275276	-0.2	tr|A0A1E1WVU0|A0A1E1WVU0_TITOB		72 99 98 97 97 96 95 91	LLPDETLK	HCD
2	210707-MClass-21_T_methendus-MELD-LSM-R.raw	-	DGPDRC(+57.02)C(+57.02)FVHDC(+57.02)C(+57.02)YGK	8387	16	93	93	16	5121988	4	21.34	-	0	20447649	0.6		Carbamidomethylation	96 59 68 97 92 91 96 99 100 100 100 100 100 100 100 97	DGPDRC(+57.02)C(+57.02)FVHDC(+57.02)C(+57.02)YGK	HCD
2	210707-MClass-21_T_methendus-MELD-LSM-R.raw	23920	NAGN(+.98)GPKSDC(+57.02)KPN(+.98)LC(+57.02)EKAC(+57.02)KEEK	2952	23	93	93	23	5280411	5	12.58	-	1295800000	26351675	0.7	tr|A0A1E1WVU5|A0A1E1WVU5_TITOB:tr|A0A2I9LP22|A0A2I9LP22_9SCOR:P0C1X6|KA183_TITDI	Deamidation (NQ); Carbamidomethylation	98 99 98 98 99 96 98 87 93 99 99 98 97 97 96 98 96 94 56 55 96 97 100	NAGN(+.98)GPKSDC(+57.02)KPN(+.98)LC(+57.02)EKAC(+57.02)KEEK	HCD
2	210707-MClass-21_T_methendus-MELD-LSM-R.raw	51646	KDGYMFYDPSR	15067	11	93	93	11	6898085	2	31.74	-	81667000000	13776023	0.1			99 99 96 97 98 99 99 79 67 98 93	KDGYMFYDPSR	HCD
2	210707-MClass-21_T_methendus-MELD-LSM-R.raw	70751	AC(+57.02)YC(+57.02)YNVPDSVKNGK	27133	15	93	93	15	8879001	2	51.19	-	37219000000	17737815	2.4	P0DQU6|SCX_TITME:P60212|SCX2_TITOB:P0DQU7|SCX2_TITME:tr|A0A1E1WWE3|A0A1E1WWE3_TITOB:P60213|SCX3_TITOB:H1ZZI1|SCX12_TITOB:P60214|SCX1_TITOB:tr|A0A1E1WVW4|A0A1E1WVW4_TITOB:tr|A0A7L4XS62|A0A7L4XS62_9SCOR:tr|A0A1E1WVT2|A0A1E1WVT2_TITOB:tr|A0A7L4XT27|A0A7L4XT27_TITPA:P60215|SCX4_TITOB:tr|A0A7L4XT23|A0A7L4XT23_TYTAS	Carbamidomethylation	90 93 100 100 100 100 100 98 97 97 98 97 68 68 93	AC(+57.02)YC(+57.02)YNVPDSVKNGK	HCD
2	210707-MClass-21_T_methendus-MELD-LSM-R.raw	63133	C(+57.02)SVKDDLNYGLYK	13859	13	93	93	13	7878796	2	30.04	-	11128000000	15737446	0.1		Carbamidomethylation	95 97 98 99 99 99 95 93 93 67 85 99 94	C(+57.02)SVKDDLNYGLYK	HCD
2	210707-MClass-21_T_methendus-MELD-LSM-R.raw	13500	C(+57.02)LTHC(+57.02)QDLEKHEKGC(+57.02)HGFK	3848	19	93	93	19	4776215	5	14.08	-	783790000000	23830620	3.7	tr|A0A1E1WVU0|A0A1E1WVU0_TITOB	Carbamidomethylation	99 100 100 100 91 80 99 100 100 99 98 99 88 89 88 72 94 82 92	C(+57.02)LTHC(+57.02)QDLEKHEKGC(+57.02)HGFK	HCD
2	210707-MClass-21_T_methendus-MELD-LSM-R.raw	65288	DDN(+.98)N(+.98)LEGFSEEDLK	24470	14	93	93	14	8138351	2	45.77	-	61559000000	16256580	-1.4	tr|A0A1E1WWD3|A0A1E1WWD3_TITOB:P0DL22|NDBX_TITPA	Deamidation (NQ)	54 80 99 100 100 100 98 95 97 97 98 99 98 92	DDN(+.98)N(+.98)LEGFSEEDLK	HCD
2	210707-MClass-21_T_methendus-MELD-LSM-R.raw	36126	DDDDLEGFSEEDLKALKEHR	18559	20	93	93	20	5910283	4	37.60	-	8778600000000	23600767	3.2	tr|A0A1E1WWD3|A0A1E1WWD3_TITOB:P0DL22|NDBX_TITPA		65 73 91 89 87 100 99 99 99 99 98 94 95 96 97 96 93 97 97 100	DDDDLEGFSEEDLKALKEHR	HCD
2	210707-MClass-21_T_methendus-MELD-LSM-R.raw	27740	EALN(+.98)GYVPTK	11555	10	93	93	10	5467814	2	26.44	-	84326000000	10915498	-1.5	tr|A0A1E1WWD3|A0A1E1WWD3_TITOB	Deamidation (NQ)	86 86 100 98 96 96 96 91 91 90	EALN(+.98)GYVPTK	HCD
2	210707-MClass-21_T_methendus-MELD-LSM-R.raw	1229	LSLPDNR	8905	7	93	93	7	4077239	2	22.19	-	5762200000	8134344	-1.5	P84693|SCX5_TITOB		95 94 97 94 95 88 89	LSLPDNR	HCD
2	210707-MClass-21_T_methendus-MELD-LSM-R.raw	76199	C(+57.02)GAGGQGWPQDASDC(+57.02)C(+57.02)FR	16258	18	93	93	18	10148907	2	34.08	-	8.94E7	20277673	-0.2		Carbamidomethylation	72 73 98 99 98 98 100 100 99 96 99 99 97 96 75 82 95 99	C(+57.02)GAGGQGWPQDASDC(+57.02)C(+57.02)FR	HCD
2	210707-MClass-21_T_methendus-MELD-LSM-R.raw	2292	FGLC(+57.02)KC(+57.02)MKAK	11428	10	93	93	10	4148759	3	26.18	-	1915000000	12416082	-1.9	tr|A0A2I9LNV7|A0A2I9LNV7_9SCOR	Carbamidomethylation	100 98 99 97 97 96 94 82 77 91	FGLC(+57.02)KC(+57.02)MKAK	HCD
2	210707-MClass-21_T_methendus-MELD-LSM-R.raw	50900	LYC(+57.02)PNDAVC(+57.02)EK	7482	11	93	93	11	6847996	2	19.99	-	24541000000	13675850	-0.3	tr|A0A1E1WW12|A0A1E1WW12_TITOB:tr|A0A1E1WVS3|A0A1E1WVS3_TITOB	Carbamidomethylation	95 96 100 97 95 98 96 95 96 86 71	LYC(+57.02)PNDAVC(+57.02)EK	HCD
2	210707-MClass-21_T_methendus-MELD-LSM-R.raw	65288	DDDDLQ(+.98)GFSEEDLK	23863	14	93	93	14	8138351	2	45.77	-	61559000000	16256580	-1.4	tr|A0A1E1WWD3|A0A1E1WWD3_TITOB:P0DL22|NDBX_TITPA	Deamidation (NQ)	57 78 99 100 100 100 99 99 95 96 96 97 96 94	DDDDLQ(+.98)GFSEEDLK	HCD
2	210707-MClass-21_T_methendus-MELD-LSM-R.raw	8901	NM(+15.99)PNWVK	10649	7	93	93	7	4527203	2	22.68	-	158140000000	9034273	-1.4		Oxidation (M)	85 84 95 94 96 99 100	NM(+15.99)PNWVK	HCD
2	210707-MClass-21_T_methendus-MELD-LSM-R.raw	49359	TQFGC(+57.02)PAYGGYK	12452	12	93	93	12	6748038	2	27.84	-	115830000000	13475918	0.9	tr|A0A1E1WVU0|A0A1E1WVU0_TITOB	Carbamidomethylation	73 83 100 100 100 96 95 98 95 93 92 93	TQFGC(+57.02)PAYGGYK	HCD
2	210707-MClass-21_T_methendus-MELD-LSM-R.raw	-	DDDDLQ(+.98)GFSEEDLK	23055	14	93	93	14	8138365	2	44.66	-	0	16256580	0.4	tr|A0A1E1WWD3|A0A1E1WWD3_TITOB:P0DL22|NDBX_TITPA	Deamidation (NQ)	56 83 100 100 100 100 99 98 95 96 96 95 93 92	DDDDLQ(+.98)GFSEEDLK	HCD
2	210707-MClass-21_T_methendus-MELD-LSM-R.raw	62259	C(+57.02)GAGGQGWPQDASDR	8732	15	93	93	15	7813260	2	21.06	-	1841000000000	15606375	0.1		Carbamidomethylation	68 70 96 99 99 97 100 100 96 92 95 94 94 99 100	C(+57.02)GAGGQGWPQDASDR	HCD
2	210707-MClass-21_T_methendus-MELD-LSM-R.raw	79146	ELC(+57.02)DC(+57.02)GSLENPC(+57.02)C(+57.02)YATTC(+57.02)K	13936	19	93	93	19	11694498	2	30.00	-	24136000000	23368840	0.5		Carbamidomethylation	73 66 73 88 99 100 100 100 100 98 95 97 98 98 98 98 98 92 99	ELC(+57.02)DC(+57.02)GSLENPC(+57.02)C(+57.02)YATTC(+57.02)K	HCD
2	210707-MClass-21_T_methendus-MELD-LSM-R.raw	65750	LPTGGC(+57.02)PLSDAYC(+57.02)AR	18263	15	93	93	15	8193745	2	36.89	-	32909000000	16367336	0.4		Carbamidomethylation	100 99 100 99 99 100 98 96 94 96 61 62 94 99 100	LPTGGC(+57.02)PLSDAYC(+57.02)AR	HCD
2	210707-MClass-21_T_methendus-MELD-LSM-R.raw	71178	YGC(+57.02)ENYNC(+57.02)EC(+57.02)SSSR	7866	14	93	93	14	8933186	2	20.50	-	3959100000	17846189	2.1	tr|A0A1E1WVP6|A0A1E1WVP6_TITOB:P0DQU5|KA212_TITME	Carbamidomethylation	83 85 99 99 96 97 96 98 99 92 75 90 97 97	YGC(+57.02)ENYNC(+57.02)EC(+57.02)SSSR	HCD
2	210707-MClass-21_T_methendus-MELD-LSM-R.raw	77568	C(+57.02)GAGGQGWPQDASEC(+57.02)FC(+57.02)DR	15348	19	93	93	19	10794117	2	32.61	-	6733200000000	21568098	-0.4		Carbamidomethylation	94 94 97 98 98 99 100 100 99 98 99 99 98 97 90 57 61 92 100	C(+57.02)GAGGQGWPQDASEC(+57.02)FC(+57.02)DR	HCD
2	210707-MClass-21_T_methendus-MELD-LSM-R.raw	4004	SLLQFNK	15335	7	93	93	7	4252451	2	32.24	-	4516100000000	8484756	0.1			68 90 100 98 98 98 100	SLLQFNK	HCD
2	210707-MClass-21_T_methendus-MELD-LSM-R.raw	73326	TFLYDGEGGNNGNYLTK	18227	17	93	93	17	9319319	2	37.04	-	57198000000	18618481	0.6			86 92 100 100 100 100 100 99 97 95 69 62 95 97 98 98 95	TFLYDGEGGNNGNYLTK	HCD
2	210707-MClass-21_T_methendus-MELD-LSM-R.raw	63090	NDDDLQ(+.98)GFAC(+57.02)NDLKALKEHR	17923	20	93	93	20	7873719	3	36.37	-	324880000000	23590862	3.3	tr|A0A1E1WWD3|A0A1E1WWD3_TITOB:P0DL22|NDBX_TITPA	Deamidation (NQ); Carbamidomethylation	95 100 100 100 100 100 100 100 74 61 66 96 96 95 96 96 94 97 96 100	NDDDLQ(+.98)GFAC(+57.02)NDLKALKEHR	HCD
2	210707-MClass-21_T_methendus-MELD-LSM-R.raw	71558	C(+57.02)SMYLVC(+57.02)GEDDPC(+57.02)GTQLC(+57.02)EC(+57.02)N(+.98)K	16492	22	93	93	22	8996755	3	34.22	-	92190000000	26959990	2.1		Carbamidomethylation; Deamidation (NQ)	66 61 49 85 100 100 100 96 98 100 100 100 100 100 100 99 100 100 100 99 99 100	C(+57.02)SMYLVC(+57.02)GEDDPC(+57.02)GTQLC(+57.02)EC(+57.02)N(+.98)K	HCD
2	210707-MClass-21_T_methendus-MELD-LSM-R.raw	35131	N(+.98)N(+.98)HMGEGFSEEDLKALKEHR	18621	20	93	93	20	5865245	4	37.25	-	15898000000	23420596	4.0	tr|A0A1E1WWD3|A0A1E1WWD3_TITOB:P0DL22|NDBX_TITPA	Deamidation (NQ)	90 85 59 56 86 100 100 100 100 100 100 100 100 100 99 99 94 96 98 100	N(+.98)N(+.98)HMGEGFSEEDLKALKEHR	HCD
2	210707-MClass-21_T_methendus-MELD-LSM-R.raw	11637	VWWTDAR	17977	7	93	93	7	4672329	2	36.62	-	31081000000	9324504	0.9			93 95 96 90 92 90 94	VWWTDAR	HCD
2	210707-MClass-21_T_methendus-MELD-LSM-R.raw	6500	SM(+15.99)PDWVK	13515	7	93	93	7	4397095	2	29.71	-	46534000000	8774004	4.6	P60213|SCX3_TITOB:P60214|SCX1_TITOB:tr|A0A7L4XS62|A0A7L4XS62_9SCOR:P60215|SCX4_TITOB	Oxidation (M)	89 85 93 94 93 97 100	SM(+15.99)PDWVK	HCD
2	210707-MClass-21_T_methendus-MELD-LSM-R.raw	32277	YGLVGSSGC(+57.02)LK	14582	11	93	93	11	5707905	2	30.92	-	1384400000000	11395645	1.7	tr|A0A7L4XT23|A0A7L4XT23_TYTAS	Carbamidomethylation	74 79 100 100 99 99 96 92 91 94 99	YGLVGSSGC(+57.02)LK	HCD
2	210707-MClass-21_T_methendus-MELD-LSM-R.raw	19945	LDGYPLSKDNNC(+57.02)K	8032	13	93	93	13	5085767	3	20.67	-	889220000000	15227085	-0.1	P84688|SCX7_TITOB:P84685|SCX6_TITOB:tr|A0A1E1WW26|A0A1E1WW26_TITOB:tr|A0A1E1WW12|A0A1E1WW12_TITOB:tr|A0A1E1WVS3|A0A1E1WVS3_TITOB	Carbamidomethylation	99 99 99 99 99 99 99 98 98 61 62 98 100	LDGYPLSKDNNC(+57.02)K	HCD
2	210707-MClass-21_T_methendus-MELD-LSM-R.raw	15402	SPPEGPKSDC(+57.02)KPDLC(+57.02)EK	5901	17	93	93	17	4867277	4	17.46	-	83768000000	19428765	2.6	tr|A0A1E1WVU5|A0A1E1WVU5_TITOB:P0C1X6|KA183_TITDI	Carbamidomethylation	67 97 99 100 100 99 97 86 99 99 99 97 79 70 95 99 100	SPPEGPKSDC(+57.02)KPDLC(+57.02)EK	HCD
2	210707-MClass-21_T_methendus-MELD-LSM-R.raw	34864	C(+57.02)STC(+57.02)LDKPLC(+57.02)GASER	7500	15	93	93	15	5852621	3	19.93	-	431750000000	17527593	2.9		Carbamidomethylation	100 100 100 100 99 99 100 99 99 99 89 85 80 63 83	C(+57.02)STC(+57.02)LDKPLC(+57.02)GASER	HCD
2	210707-MClass-21_T_methendus-MELD-LSM-R.raw	10786	DTKLPSDPEQQK	5340	12	93	93	12	4625686	3	16.44	-	301930000000	13846833	0.4			70 63 98 100 99 99 100 99 99 92 96 100	DTKLPSDPEQQK	HCD
2	210707-MClass-21_T_methendus-MELD-LSM-R.raw	-	YC(+57.02)PNDAVGC(+57.02)EK	5363	11	93	93	11	6567676	2	16.52	-	0	13115225	-1.3	tr|A0A1E1WW12|A0A1E1WW12_TITOB:tr|A0A1E1WVS3|A0A1E1WVS3_TITOB	Carbamidomethylation	100 99 95 93 97 94 90 84 86 92 93	YC(+57.02)PNDAVGC(+57.02)EK	HCD
2	210707-MClass-21_T_methendus-MELD-LSM-R.raw	26679	SHLLGVPHDGDPSYK	11152	15	93	93	15	5412701	3	25.73	-	37418000000	16207896	-0.6			94 83 99 99 90 92 95 85 96 80 95 96 98 99 92	SHLLGVPHDGDPSYK	HCD
2	210707-MClass-21_T_methendus-MELD-LSM-R.raw	50444	VSN(+.98)GSPAALNC(+57.02)SGK	6685	14	93	93	14	6818188	2	18.62	-	4992500000	13616245	-1.1		Deamidation (NQ); Carbamidomethylation	78 77 98 98 99 99 99 98 95 86 85 93 96 99	VSN(+.98)GSPAALNC(+57.02)SGK	HCD
2	210707-MClass-21_T_methendus-MELD-LSM-R.raw	56977	DDDN(+.98)LEGFSEEDLKALHEK	20413	19	93	93	19	7356664	3	40.33	-	151060000000	22039756	0.8	tr|A0A1E1WWD3|A0A1E1WWD3_TITOB:P0DL22|NDBX_TITPA	Deamidation (NQ)	57 84 100 100 100 100 100 100 99 99 97 98 97 97 98 98 90 81 73	DDDN(+.98)LEGFSEEDLKALHEK	HCD
2	210707-MClass-21_T_methendus-MELD-LSM-R.raw	31012	MAHSLGVPHDADSPQK	6135	16	93	93	16	5639395	3	17.77	-	290390000000	16887939	1.6			98 100 100 100 99 90 94 98 96 99 57 67 97 95 98 100	MAHSLGVPHDADSPQK	HCD
2	210707-MClass-21_T_methendus-MELD-LSM-R.raw	59552	FYC(+57.02)PNDEVC(+57.02)WK	18970	11	93	93	11	7593153	2	38.11	-	1328200000000	15166116	3.0	tr|A0A1E1WW12|A0A1E1WW12_TITOB:tr|A0A1E1WVS3|A0A1E1WVS3_TITOB	Carbamidomethylation	99 99 100 99 93 97 97 97 96 66 79	FYC(+57.02)PNDEVC(+57.02)WK	HCD
2	210707-MClass-21_T_methendus-MELD-LSM-R.raw	39393	QGGWPQDASDR	7095	11	93	93	11	6087703	2	19.35	-	113820000000	12155269	-0.7			67 81 100 100 97 94 98 95 92 98 100	QGGWPQDASDR	HCD
2	210707-MClass-21_T_methendus-MELD-LSM-R.raw	11637	VWWTDAR	18108	7	93	93	7	4672329	2	36.62	-	31081000000	9324504	0.9			82 86 96 94 96 96 99	VWWTDAR	HCD
2	210707-MClass-21_T_methendus-MELD-LSM-R.raw	22994	GLMNHDAGLLDFHK	15205	14	93	93	14	5232617	3	32.08	-	776950000000	15667612	1.3			72 85 99 99 98 99 77 77 99 100 100 99 99 100	GLMNHDAGLLDFHK	HCD
2	210707-MClass-21_T_methendus-MELD-LSM-R.raw	11430	M(+15.99)FYPDSR	9710	7	93	93	7	4662024	2	21.37	-	408350000000	9303906	-0.3		Oxidation (M)	93 96 98 92 97 96 79	M(+15.99)FYPDSR	HCD
2	210707-MClass-21_T_methendus-MELD-LSM-R.raw	70406	VEGPKSN(+.98)C(+57.02)KPDLC(+57.02)EK	4586	15	93	93	15	8814117	2	15.23	-	2188200000000	17608074	0.9	tr|A0A1E1WVU5|A0A1E1WVU5_TITOB:P0C1X6|KA183_TITDI	Deamidation (NQ); Carbamidomethylation	94 96 95 78 81 96 98 97 97 80 88 97 98 98 99	VEGPKSN(+.98)C(+57.02)KPDLC(+57.02)EK	HCD
2	210707-MClass-21_T_methendus-MELD-LSM-R.raw	54379	LYGC(+57.02)EEPAVVQR	12753	12	93	93	12	7108486	2	28.27	-	24468000000	14196816	0.7		Carbamidomethylation	99 100 100 100 100 100 95 68 63 94 97 99	LYGC(+57.02)EEPAVVQR	HCD
2	210707-MClass-21_T_methendus-MELD-LSM-R.raw	20817	VLAPAEEAPK	7284	10	93	93	10	5127871	2	19.60	-	242800000	10235600	-0.3			98 99 100 97 92 90 86 89 88 90	VLAPAEEAPK	HCD
2	210707-MClass-21_T_methendus-MELD-LSM-R.raw	19945	LDGYPLSKDNNC(+57.02)K	7914	13	93	93	13	5085767	3	20.67	-	889220000000	15227085	-0.1	P84688|SCX7_TITOB:P84685|SCX6_TITOB:tr|A0A1E1WW26|A0A1E1WW26_TITOB:tr|A0A1E1WW12|A0A1E1WW12_TITOB:tr|A0A1E1WVS3|A0A1E1WVS3_TITOB	Carbamidomethylation	100 100 100 100 100 100 98 95 93 50 74 100 100	LDGYPLSKDNNC(+57.02)K	HCD
2	210707-MClass-21_T_methendus-MELD-LSM-R.raw	51037	YC(+57.02)PNDEVC(+57.02)WK	14128	10	93	93	10	6857781	2	30.47	-	108140000000	13695430	-1.0	tr|A0A1E1WW12|A0A1E1WW12_TITOB:tr|A0A1E1WVS3|A0A1E1WVS3_TITOB	Carbamidomethylation	100 99 94 92 97 99 98 96 71 83	YC(+57.02)PNDEVC(+57.02)WK	HCD
2	210707-MClass-21_T_methendus-MELD-LSM-R.raw	13284	LYC(+57.02)PDDEVC(+57.02)EK	9097	11	93	93	11	4765318	3	22.45	-	58064000000	14265745	-0.6	P84688|SCX7_TITOB:P84685|SCX6_TITOB	Carbamidomethylation	71 71 87 97 99 100 100 99 99 99 100	LYC(+57.02)PDDEVC(+57.02)EK	HCD
2	210707-MClass-21_T_methendus-MELD-LSM-R.raw	69835	SMC(+57.02)C(+57.02)EEDDLLGFSEEDLKALEK	26947	22	92	92	22	8733818	3	50.86	-	123030000000	26171233	0.1	tr|A0A1E1WWD3|A0A1E1WWD3_TITOB:P0DL22|NDBX_TITPA	Carbamidomethylation	50 37 83 98 99 93 96 99 100 100 100 100 97 98 99 99 99 99 99 100 100 100	SMC(+57.02)C(+57.02)EEDDLLGFSEEDLKALEK	HCD
2	210707-MClass-21_T_methendus-MELD-LSM-R.raw	40476	LTPNMALLDLK	24174	11	92	92	11	6148516	2	46.51	-	10072000000	12276897	-0.9	tr|A0A2I9LP22|A0A2I9LP22_9SCOR		87 84 95 96 95 95 95 95 95 93 91	LTPNMALLDLK	HCD
2	210707-MClass-21_T_methendus-MELD-LSM-R.raw	19581	YSLLQFNK	20095	8	92	92	8	5067756	2	40.17	-	39503000000	10115389	-2.1			97 97 99 96 77 89 90 99	YSLLQFNK	HCD
2	210707-MClass-21_T_methendus-MELD-LSM-R.raw	47405	SLSTYKYGYMFYPN(+.98)SR	22039	16	92	92	16	6599743	3	43.00	-	39990000000	19768977	1.7		Deamidation (NQ)	70 74 82 82 98 99 99 97 99 100 100 99 96 97 98 95	SLSTYKYGYMFYPN(+.98)SR	HCD
2	210707-MClass-21_T_methendus-MELD-LSM-R.raw	22286	GYLLGGDGC(+57.02)K	11019	10	92	92	10	5202483	2	25.54	-	216660000000	10384805	1.5	P60212|SCX2_TITOB:P0DQU7|SCX2_TITME:tr|A0A1E1WVW4|A0A1E1WVW4_TITOB:tr|A0A1E1WVT2|A0A1E1WVT2_TITOB:tr|A0A7L4XT27|A0A7L4XT27_TITPA	Carbamidomethylation	76 85 100 100 99 95 96 94 93 92	GYLLGGDGC(+57.02)K	HCD
2	210707-MClass-21_T_methendus-MELD-LSM-R.raw	74722	KDGYLMGTSSGGNSLSFSK	15649	19	92	92	19	9684576	2	32.90	-	106850000000	19349043	-1.9	P60212|SCX2_TITOB:P0DQU7|SCX2_TITME:tr|A0A1E1WWE3|A0A1E1WWE3_TITOB:P60213|SCX3_TITOB:tr|A0A7L4XS62|A0A7L4XS62_9SCOR:P60215|SCX4_TITOB:C9X4K3|SCNA5_TITDI:P0CF39|AMP1_TITDI		96 97 86 93 100 100 99 99 99 99 97 68 59 87 94 98 99 98 94	KDGYLMGTSSGGNSLSFSK	HCD
2	210707-MClass-21_T_methendus-MELD-LSM-R.raw	35153	LYC(+57.02)PNDAVC(+57.02)KETC(+57.02)K	7498	14	92	92	14	5865940	3	19.86	-	764060000000	17567583	1.1	tr|A0A1E1WW26|A0A1E1WW26_TITOB:tr|A0A1E1WW12|A0A1E1WW12_TITOB:tr|A0A1E1WVS3|A0A1E1WVS3_TITOB	Carbamidomethylation	98 99 100 99 91 97 93 95 90 79 91 89 86 91	LYC(+57.02)PNDAVC(+57.02)KETC(+57.02)K	HCD
2	210707-MClass-21_T_methendus-MELD-LSM-R.raw	25184	WFVASC(+57.02)LGK	19832	9	92	92	9	5342711	2	39.59	-	32384000000	10665269	0.8		Carbamidomethylation	99 99 98 96 94 72 79 97 100	WFVASC(+57.02)LGK	HCD
2	210707-MClass-21_T_methendus-MELD-LSM-R.raw	8901	NM(+15.99)PNWVK	10998	7	92	92	7	4527203	2	22.68	-	158140000000	9034273	-1.4		Oxidation (M)	85 89 90 92 95 98 100	NM(+15.99)PNWVK	HCD
2	210707-MClass-21_T_methendus-MELD-LSM-R.raw	26095	QSGYC(+57.02)DLEC(+57.02)AVKGK	9398	14	92	92	14	5389138	3	23.03	-	27728000000	16137178	1.1	tr|A0A7L4XT23|A0A7L4XT23_TYTAS	Carbamidomethylation	73 88 79 98 98 99 100 100 91 86 90 98 100 100	QSGYC(+57.02)DLEC(+57.02)AVKGK	HCD
2	210707-MClass-21_T_methendus-MELD-LSM-R.raw	62317	C(+57.02)GAGGEGWPQDASDR	9596	15	92	92	15	7818190	2	22.78	-	90237000000	15616216	1.2		Carbamidomethylation	65 65 92 99 100 100 99 99 94 92 97 96 95 99 100	C(+57.02)GAGGEGWPQDASDR	HCD
2	210707-MClass-21_T_methendus-MELD-LSM-R.raw	77983	DDDDLEGFSEEDLKALHEK	20333	19	92	92	19	11029949	2	40.34	-	7399300000	22039756	-0.2	tr|A0A1E1WWD3|A0A1E1WWD3_TITOB:P0DL22|NDBX_TITPA		89 91 98 97 97 100 99 99 95 94 97 97 97 97 98 98 62 78 76	DDDDLEGFSEEDLKALHEK	HCD
2	210707-MClass-21_T_methendus-MELD-LSM-R.raw	67594	TALGNC(+57.02)NPFTC(+57.02)DEGK	14665	15	92	92	15	8423583	2	31.37	-	15935000000	16827029	-0.5	tr|A0A1E1WVP6|A0A1E1WVP6_TITOB:P0DQU5|KA212_TITME	Carbamidomethylation	80 86 100 98 98 100 99 98 99 99 98 98 66 73 100	TALGNC(+57.02)NPFTC(+57.02)DEGK	HCD
2	210707-MClass-21_T_methendus-MELD-LSM-R.raw	14152	TEQ(+.98)PPLFK	13744	8	92	92	8	4807555	2	29.88	-	26652000000	9594963	0.1		Deamidation (NQ)	74 89 100 99 97 97 97 89	TEQ(+.98)PPLFK	HCD
2	210707-MClass-21_T_methendus-MELD-LSM-R.raw	-	M(+15.99)AAPDLC(+57.02)EKAC(+57.02)KEEK	3557	15	92	92	15	5992719	3	13.53	-	0	17947949	-0.7	tr|A0A1E1WVU5|A0A1E1WVU5_TITOB:tr|A0A2I9LP22|A0A2I9LP22_9SCOR:P0C1X6|KA183_TITDI	Oxidation (M); Carbamidomethylation	55 62 84 99 99 99 99 99 99 99 99 99 100 100 100	M(+15.99)AAPDLC(+57.02)EKAC(+57.02)KEEK	HCD
2	210707-MClass-21_T_methendus-MELD-LSM-R.raw	65753	LDAGAGLAYAGEVC(+57.02)DR	18909	16	92	92	16	8193810	2	37.97	-	31224000000	16367515	-2.4		Carbamidomethylation	66 81 99 88 90 100 100 100 100 99 94 96 95 92 86 99	LDAGAGLAYAGEVC(+57.02)DR	HCD
2	210707-MClass-21_T_methendus-MELD-LSM-R.raw	29260	DTKLPSDPEQQKFK	8149	14	92	92	14	5542892	3	20.87	-	347660000000	16598467	-0.6			97 98 100 100 90 72 88 97 98 87 86 96 92 97	DTKLPSDPEQQKFK	HCD
2	210707-MClass-21_T_methendus-MELD-LSM-R.raw	63890	ELMNSDELLDFHK	19495	13	92	92	13	7958807	2	38.99	-	5651500000	15897395	4.7			67 67 98 95 89 97 99 99 99 99 98 99 100	ELMNSDELLDFHK	HCD
2	210707-MClass-21_T_methendus-MELD-LSM-R.raw	33436	YGLMNHDQLLDFHK	17951	14	92	92	14	5776171	3	36.31	-	488350000000	17298247	2.7			99 98 98 93 95 83 70 67 99 98 99 99 99 100	YGLMNHDQLLDFHK	HCD
2	210707-MClass-21_T_methendus-MELD-LSM-R.raw	19945	LDGYPLSKDNNC(+57.02)K	7797	13	92	92	13	5085767	3	20.67	-	889220000000	15227085	-0.1	P84688|SCX7_TITOB:P84685|SCX6_TITOB:tr|A0A1E1WW26|A0A1E1WW26_TITOB:tr|A0A1E1WW12|A0A1E1WW12_TITOB:tr|A0A1E1WVS3|A0A1E1WVS3_TITOB	Carbamidomethylation	99 100 100 100 100 100 97 95 96 57 65 97 99	LDGYPLSKDNNC(+57.02)K	HCD
2	210707-MClass-21_T_methendus-MELD-LSM-R.raw	12629	NDN(+.98)N(+.98)LEGFSEEDLKALKEHR	17815	20	92	92	20	4728270	5	36.37	-	586310000000	23590928	2.5	tr|A0A1E1WWD3|A0A1E1WWD3_TITOB:P0DL22|NDBX_TITPA	Deamidation (NQ)	56 73 85 90 93 96 99 100 100 100 100 100 94 92 97 96 92 95 95 100	NDN(+.98)N(+.98)LEGFSEEDLKALKEHR	HCD
2	210707-MClass-21_T_methendus-MELD-LSM-R.raw	25233	LGKGTGYC(+57.02)DEDVC(+57.02)K	5341	14	92	92	14	5345689	3	16.38	-	19050000000	16006860	-0.7	tr|A0A1E1WVZ4|A0A1E1WVZ4_TITOB:tr|A0A1E1WVV5|A0A1E1WVV5_TITOB	Carbamidomethylation	100 99 99 93 68 74 96 100 100 98 85 95 99 90	LGKGTGYC(+57.02)DEDVC(+57.02)K	HCD
2	210707-MClass-21_T_methendus-MELD-LSM-R.raw	64610	C(+57.02)YNVPDSVKLWDSENPSC(+57.02)SR	19608	20	92	92	20	8050264	3	38.95	-	5912200000000	24120474	4.1	tr|A0A1E1WWE3|A0A1E1WWE3_TITOB:tr|A0A1E1WVW4|A0A1E1WVW4_TITOB:tr|A0A1E1WVT2|A0A1E1WVT2_TITOB:tr|A0A7L4XT27|A0A7L4XT27_TITPA:tr|A0A7L4XT23|A0A7L4XT23_TYTAS	Carbamidomethylation	99 98 100 100 97 96 92 96 99 99 99 99 89 89 85 86 62 74 94 99	C(+57.02)YNVPDSVKLWDSENPSC(+57.02)SR	HCD
2	210707-MClass-21_T_methendus-MELD-LSM-R.raw	12903	DDKGYC(+57.02)DNFC(+57.02)K	6575	11	92	92	11	4745202	3	18.37	-	218580000000	14205388	0.0	P0DQU6|SCX_TITME:C0HLM0|SCX2_TITMA:C0HLM1|SCX3_TITMA:P46066|SCXV_CENSC	Carbamidomethylation	97 76 74 79 95 100 100 98 100 100 100	DDKGYC(+57.02)DNFC(+57.02)K	HCD
2	210707-MClass-21_T_methendus-MELD-LSM-R.raw	14709	FLSSPGSSWSHEK	9043	13	92	92	13	4835660	3	22.27	-	122380000000	14476731	2.2			96 97 99 100 100 98 97 95 71 71 92 97 90	FLSSPGSSWSHEK	HCD
2	210707-MClass-21_T_methendus-MELD-LSM-R.raw	54626	LYC(+57.02)PNDAVC(+57.02)GEK	8203	12	92	92	12	7133088	2	21.08	-	71488000000	14246064	-2.3	tr|A0A1E1WW12|A0A1E1WW12_TITOB:tr|A0A1E1WVS3|A0A1E1WVS3_TITOB	Carbamidomethylation	99 99 100 98 93 95 97 98 92 88 79 71	LYC(+57.02)PNDAVC(+57.02)GEK	HCD
2	210707-MClass-21_T_methendus-MELD-LSM-R.raw	6187	TVVNLGGSK	10618	9	92	92	9	4377531	2	24.90	-	34711000000	8734919	-0.3			78 88 100 99 98 95 94 91 90	TVVNLGGSK	HCD
2	210707-MClass-21_T_methendus-MELD-LSM-R.raw	39669	VPDVVTTTMEK	13600	11	92	92	11	6103164	2	29.51	-	12337000000	12186167	1.3			99 98 99 98 97 87 89 89 81 95 86	VPDVVTTTMEK	HCD
2	210707-MClass-21_T_methendus-MELD-LSM-R.raw	70682	VKGPNEVAAN(+.98)LAGLSNN(+.98)GSVC(+57.02)KPC(+57.02)AK	16494	26	92	92	26	8864394	3	34.08	-	261950000000	26562947	0.6		Deamidation (NQ); Carbamidomethylation	100 100 90 51 51 95 99 99 99 98 91 91 97 98 97 94 96 95 95 97 97 97 92 94 93 99	VKGPNEVAAN(+.98)LAGLSNN(+.98)GSVC(+57.02)KPC(+57.02)AK	HCD
2	210707-MClass-21_T_methendus-MELD-LSM-R.raw	80805	AWDGELVC(+57.02)GEDDPC(+57.02)GTQLC(+57.02)EC(+57.02)DK	16523	23	92	92	23	13575225	2	34.22	-	113360000000	27130400	-3.6		Carbamidomethylation	52 55 79 70 86 98 100 100 99 99 100 100 100 99 99 99 99 100 100 100 98 99 100	AWDGELVC(+57.02)GEDDPC(+57.02)GTQLC(+57.02)EC(+57.02)DK	HCD
2	210707-MClass-21_T_methendus-MELD-LSM-R.raw	67395	C(+57.02)HN(+.98)DLLGFSEEDLK	28397	14	92	92	14	8393775	2	53.34	-	11457000000	16767351	3.2	tr|A0A1E1WWD3|A0A1E1WWD3_TITOB:P0DL22|NDBX_TITPA	Carbamidomethylation; Deamidation (NQ)	67 56 98 100 100 100 100 99 96 96 96 97 97 94	C(+57.02)HN(+.98)DLLGFSEEDLK	HCD
2	210707-MClass-21_T_methendus-MELD-LSM-R.raw	74638	WYYC(+57.02)M(+15.99)TC(+57.02)YDVAPGTK	20634	15	92	92	15	9658962	2	40.68	-	148390000000	19297737	2.2	P84688|SCX7_TITOB:P84685|SCX6_TITOB:tr|A0A1E1WW26|A0A1E1WW26_TITOB:tr|A0A1E1WVS3|A0A1E1WVS3_TITOB	Carbamidomethylation; Oxidation (M)	98 98 99 79 66 71 97 95 98 97 98 95 96 99 100	WYYC(+57.02)M(+15.99)TC(+57.02)YDVAPGTK	HCD
2	210707-MClass-21_T_methendus-MELD-LSM-R.raw	73659	FGESC(+57.02)KC(+57.02)VN(+.98)EDC(+57.02)DTR	18105	15	92	92	15	9393613	2	36.89	-	546950000000	18767026	2.8		Carbamidomethylation; Deamidation (NQ)	77 82 100 100 100 100 100 100 100 99 99 98 70 68 96	FGESC(+57.02)KC(+57.02)VN(+.98)EDC(+57.02)DTR	HCD
2	210707-MClass-21_T_methendus-MELD-LSM-R.raw	72324	VC(+57.02)C(+57.02)RLVC(+57.02)GEDDPC(+57.02)GTQLC(+57.02)EC(+57.02)N(+.98)K	16505	22	92	92	22	9110256	3	34.22	-	238890000000	27300635	-3.1		Carbamidomethylation; Deamidation (NQ)	81 46 54 63 100 100 100 97 99 100 100 100 100 100 100 100 100 100 100 99 98 100	VC(+57.02)C(+57.02)RLVC(+57.02)GEDDPC(+57.02)GTQLC(+57.02)EC(+57.02)N(+.98)K	HCD
2	210707-MClass-21_T_methendus-MELD-LSM-R.raw	55882	C(+57.02)C(+57.02)FVHDC(+57.02)YC(+57.02)K	8362	10	92	92	10	7247627	2	21.26	-	21622000000	14475142	-2.3		Carbamidomethylation	100 100 100 100 100 100 99 82 55 90	C(+57.02)C(+57.02)FVHDC(+57.02)YC(+57.02)K	HCD
2	210707-MClass-21_T_methendus-MELD-LSM-R.raw	35378	DPSVKLWDSK	16137	10	92	92	10	5878081	2	33.56	-	2466500000	11736030	-1.2	P60212|SCX2_TITOB:P0DQU7|SCX2_TITME:tr|A0A1E1WVW4|A0A1E1WVW4_TITOB:tr|A0A7L4XT23|A0A7L4XT23_TYTAS		92 79 89 90 97 98 92 97 98 92	DPSVKLWDSK	HCD
2	210707-MClass-21_T_methendus-MELD-LSM-R.raw	65288	DDDDLEGFSEEDLK	23745	14	92	92	14	8138351	2	45.77	-	61559000000	16256580	-1.4	tr|A0A1E1WWD3|A0A1E1WWD3_TITOB:P0DL22|NDBX_TITPA		51 79 99 100 100 100 98 98 95 97 95 96 94 92	DDDDLEGFSEEDLK	HCD
2	210707-MClass-21_T_methendus-MELD-LSM-R.raw	65728	LSSVSGNPGALSC(+57.02)PYK	13507	16	92	92	16	8189040	2	29.51	-	30973000000	16357927	0.4		Carbamidomethylation	70 82 100 100 100 99 98 98 94 95 97 97 97 69 82 99	LSSVSGNPGALSC(+57.02)PYK	HCD
2	210707-MClass-21_T_methendus-MELD-LSM-R.raw	10236	YSLKTFYPDSR	10646	11	92	92	11	4595679	3	25.03	-	279370000000	13756772	3.3			94 79 74 96 97 97 97 97 99 97 90	YSLKTFYPDSR	HCD
2	210707-MClass-21_T_methendus-MELD-LSM-R.raw	-	DDDDLEGFSEEDLK	19260	14	92	92	14	8138370	2	38.58	-	0	16256580	1.0	tr|A0A1E1WWD3|A0A1E1WWD3_TITOB:P0DL22|NDBX_TITPA		59 83 100 100 100 100 99 98 93 85 89 97 97 94	DDDDLEGFSEEDLK	HCD
2	210707-MClass-21_T_methendus-MELD-LSM-R.raw	5437	TEPPFFK	15574	7	92	92	7	4332257	2	32.92	-	234550000000	8644381	-1.4			86 90 97 91 93 92 97	TEPPFFK	HCD
2	210707-MClass-21_T_methendus-MELD-LSM-R.raw	8605	FTEKDEPPFLK	14738	11	92	92	11	4509022	3	31.33	-	16761000000	13496868	-1.4			90 69 94 94 97 99 99 95 93 95 91	FTEKDEPPFLK	HCD
2	210707-MClass-21_T_methendus-MELD-LSM-R.raw	28206	FC(+57.02)VSSAVAEK	11466	10	92	92	10	5492681	2	26.24	-	17691000000	10965222	-0.6		Carbamidomethylation	99 99 100 96 66 90 94 95 97 88	FC(+57.02)VSSAVAEK	HCD
2	210707-MClass-21_T_methendus-MELD-LSM-R.raw	70582	NVSKN(+.98)GKFELPYDKK	6826	15	92	92	15	8844679	2	18.89	-	8016200000	17669202	0.6		Deamidation (NQ)	86 85 95 96 97 97 96 99 99 80 66 97 99 99 96	NVSKN(+.98)GKFELPYDKK	HCD
2	210707-MClass-21_T_methendus-MELD-LSM-R.raw	67589	DGDDDLQ(+.98)GFSEEDLK	19937	15	92	92	15	8423467	2	39.57	-	3035000000	16826794	-0.3	tr|A0A1E1WWD3|A0A1E1WWD3_TITOB:P0DL22|NDBX_TITPA	Deamidation (NQ)	59 50 89 100 100 100 100 100 99 99 98 99 99 99 95	DGDDDLQ(+.98)GFSEEDLK	HCD
2	210707-MClass-21_T_methendus-MELD-LSM-R.raw	-	LVPEC(+57.02)DENDGYAAK	7352	14	92	92	14	7908507	2	19.70	-	0	15796824	2.8		Carbamidomethylation	99 99 99 99 98 98 97 91 69 60 96 98 97 95	LVPEC(+57.02)DENDGYAAK	HCD
2	210707-MClass-21_T_methendus-MELD-LSM-R.raw	64004	QC(+57.02)GGQGAM(+15.99)PQDASDR	8151	15	92	92	15	7973187	2	20.95	-	265090000000	15926306	-4.8		Carbamidomethylation; Oxidation (M)	60 75 98 98 98 99 89 82 97 97 99 98 96 99 100	QC(+57.02)GGQGAM(+15.99)PQDASDR	HCD
2	210707-MClass-21_T_methendus-MELD-LSM-R.raw	42108	NGYMFYPDSR	17220	10	92	92	10	6252695	2	35.24	-	1472700000000	12485234	0.8			91 97 99 100 100 99 93 97 81 67	NGYMFYPDSR	HCD
2	210707-MClass-21_T_methendus-MELD-LSM-R.raw	16530	LLGGLLSALK	23260	10	92	92	10	4928264	2	44.92	-	157210000000	9836379	0.3			100 99 97 75 77 96 95 95 96 93	LLGGLLSALK	HCD
2	210707-MClass-21_T_methendus-MELD-LSM-R.raw	20792	C(+57.02)EAPC(+57.02)FLK	12506	8	92	92	8	5127341	2	27.87	-	4799100000	10234517	1.9		Carbamidomethylation	97 99 99 95 94 70 85 100	C(+57.02)EAPC(+57.02)FLK	HCD
2	210707-MClass-21_T_methendus-MELD-LSM-R.raw	75740	NNDC(+57.02)KLYC(+57.02)PNDAVC(+57.02)EK	9205	16	92	92	16	10004191	2	22.54	-	32327000000	19988232	0.2	P84688|SCX7_TITOB:P84685|SCX6_TITOB:tr|A0A1E1WW12|A0A1E1WW12_TITOB:tr|A0A1E1WVS3|A0A1E1WVS3_TITOB	Carbamidomethylation	87 91 99 89 90 99 99 97 79 83 86 92 94 96 96 99	NNDC(+57.02)KLYC(+57.02)PNDAVC(+57.02)EK	HCD
2	210707-MClass-21_T_methendus-MELD-LSM-R.raw	19871	LDGYPLSKNNNC(+57.02)K	7225	13	92	92	13	5082503	3	19.45	-	1232100000000	15217246	2.9	P84688|SCX7_TITOB:P84685|SCX6_TITOB:tr|A0A1E1WW26|A0A1E1WW26_TITOB:tr|A0A1E1WW12|A0A1E1WW12_TITOB:tr|A0A1E1WVS3|A0A1E1WVS3_TITOB	Carbamidomethylation	99 100 100 100 100 100 98 95 92 59 65 97 99	LDGYPLSKNNNC(+57.02)K	HCD
2	210707-MClass-21_T_methendus-MELD-LSM-R.raw	32277	YGLVGSSGC(+57.02)LK	14464	11	92	92	11	5707905	2	30.92	-	1384400000000	11395645	1.7	tr|A0A7L4XT23|A0A7L4XT23_TYTAS	Carbamidomethylation	72 76 99 100 100 98 95 92 94 91 99	YGLVGSSGC(+57.02)LK	HCD
2	210707-MClass-21_T_methendus-MELD-LSM-R.raw	25426	C(+57.02)TEM(+15.99)FSEEDLKALKEHR	23115	17	92	92	17	5355009	4	44.84	-	57282000000	21379771	-1.3	tr|A0A1E1WWD3|A0A1E1WWD3_TITOB:P0DL22|NDBX_TITPA	Carbamidomethylation; Oxidation (M)	62 62 79 79 100 100 100 100 100 100 100 99 99 95 97 99 100	C(+57.02)TEM(+15.99)FSEEDLKALKEHR	HCD
2	210707-MClass-21_T_methendus-MELD-LSM-R.raw	-	LSSPN(+.98)LC(+57.02)EKAC(+57.02)KEEK	3593	15	92	92	15	4492158	4	13.59	-	0	17928335	0.3	tr|A0A1E1WVU5|A0A1E1WVU5_TITOB:tr|A0A2I9LP22|A0A2I9LP22_9SCOR	Deamidation (NQ); Carbamidomethylation	59 65 85 99 99 99 99 99 97 96 95 95 99 100 100	LSSPN(+.98)LC(+57.02)EKAC(+57.02)KEEK	HCD
2	210707-MClass-21_T_methendus-MELD-LSM-R.raw	65288	DDDDLQ(+.98)GFSEEDLK	23980	14	92	92	14	8138351	2	45.77	-	61559000000	16256580	-1.4	tr|A0A1E1WWD3|A0A1E1WWD3_TITOB:P0DL22|NDBX_TITPA	Deamidation (NQ)	52 80 100 100 100 100 99 95 90 96 97 97 94 92	DDDDLQ(+.98)GFSEEDLK	HCD
2	210707-MClass-21_T_methendus-MELD-LSM-R.raw	-	C(+57.02)M(+15.99)YLLGFSEEDLKALKEHR	23098	19	92	92	19	5895430	4	44.73	-	0	23541399	1.3	tr|A0A1E1WWD3|A0A1E1WWD3_TITOB:P0DL22|NDBX_TITPA:A0A7S8MU59|SCX18_TITSE:tr|A0AA49QCE7|A0AA49QCE7_9SCOR	Carbamidomethylation; Oxidation (M)	56 62 78 95 100 100 100 99 100 100 99 96 92 96 96 94 97 96 100	C(+57.02)M(+15.99)YLLGFSEEDLKALKEHR	HCD
2	210707-MClass-21_T_methendus-MELD-LSM-R.raw	14709	FLSSPGSSC(+57.02)LHEK	8934	13	92	92	13	4835660	3	22.27	-	122380000000	14476765	-0.2		Carbamidomethylation	77 85 99 100 99 98 98 93 82 86 89 98 94	FLSSPGSSC(+57.02)LHEK	HCD
2	210707-MClass-21_T_methendus-MELD-LSM-R.raw	703	KKPMDFC(+57.02)KGDTC(+57.02)K	2642	13	92	92	13	4044411	4	11.95	-	18973000000	16137363	-0.6	tr|A0A1E1WVU5|A0A1E1WVU5_TITOB:P0C1X6|KA183_TITDI:P60211|KA181_TITOB	Carbamidomethylation	86 96 85 76 98 99 97 97 93 95 94 91 92	KKPMDFC(+57.02)KGDTC(+57.02)K	HCD
2	210707-MClass-21_T_methendus-MELD-LSM-R.raw	-	LLPNEEDKLK	7507	10	92	92	10	4002277	3	19.94	-	0	11976604	0.7			75 99 99 97 99 98 85 81 97 93	LLPNEEDKLK	HCD
2	210707-MClass-21_T_methendus-MELD-LSM-R.raw	73562	WYYM(+15.99)M(+15.99)GC(+57.02)YDVAPGTK	22136	15	92	92	15	9373823	2	43.30	-	23826000000	18727522	-1.1	P84688|SCX7_TITOB:P84685|SCX6_TITOB:tr|A0A1E1WW26|A0A1E1WW26_TITOB:tr|A0A1E1WVS3|A0A1E1WVS3_TITOB	Oxidation (M); Carbamidomethylation	94 96 98 87 79 75 95 94 98 98 97 91 92 90 99	WYYM(+15.99)M(+15.99)GC(+57.02)YDVAPGTK	HCD
2	210707-MClass-21_T_methendus-MELD-LSM-R.raw	42356	VNSC(+57.02)VPGN(+.98)N(+.98)SWEPC(+57.02)KK	10018	16	92	92	16	6266120	3	23.90	-	1052800000000	18768083	3.1		Carbamidomethylation; Deamidation (NQ)	69 79 99 100 100 97 89 94 96 89 81 96 94 95 98 100	VNSC(+57.02)VPGN(+.98)N(+.98)SWEPC(+57.02)KK	HCD
2	210707-MClass-21_T_methendus-MELD-LSM-R.raw	43062	C(+57.02)AYNDPVFFK	24312	10	92	92	10	6307886	2	46.61	-	152720000000	12595645	-1.4		Carbamidomethylation	98 99 100 99 99 78 85 97 96 73	C(+57.02)AYNDPVFFK	HCD
2	210707-MClass-21_T_methendus-MELD-LSM-R.raw	31810	FLENPTSLSK	13841	10	92	92	10	5683031	2	29.87	-	73361000000	11345920	-0.3			97 99 100 97 90 86 90 88 90 85	FLENPTSLSK	HCD
2	210707-MClass-21_T_methendus-MELD-LSM-R.raw	23488	C(+57.02)SVKN(+.98)N(+.98)LNYGLYK	13868	13	92	92	13	5255890	3	30.02	-	34247000000	15737446	0.3		Carbamidomethylation; Deamidation (NQ)	81 82 92 93 93 87 89 98 99 97 98 98 91	C(+57.02)SVKN(+.98)N(+.98)LNYGLYK	HCD
2	210707-MClass-21_T_methendus-MELD-LSM-R.raw	16265	EAVEGPKSDC(+57.02)KPN(+.98)LC(+57.02)EK	5977	17	92	92	17	4912297	4	17.46	-	367800000000	19608870	1.5	tr|A0A1E1WVU5|A0A1E1WVU5_TITOB:P0C1X6|KA183_TITDI	Carbamidomethylation; Deamidation (NQ)	98 98 100 100 98 94 95 89 95 99 99 94 59 60 92 99 100	EAVEGPKSDC(+57.02)KPN(+.98)LC(+57.02)EK	HCD
2	210707-MClass-21_T_methendus-MELD-LSM-R.raw	65240	NDDN(+.98)LQ(+.98)GFSEEDLK	18672	14	92	92	14	8133458	2	37.12	-	1058300000000	16246741	1.9	tr|A0A1E1WWD3|A0A1E1WWD3_TITOB:P0DL22|NDBX_TITPA	Deamidation (NQ)	55 79 100 100 100 100 98 97 90 96 91 95 95 93	NDDN(+.98)LQ(+.98)GFSEEDLK	HCD
2	210707-MClass-21_T_methendus-MELD-LSM-R.raw	63946	LSLPQASC(+57.02)ALDEC(+57.02)K	17821	14	92	92	14	7963752	2	36.25	-	38673000000	15907380	-1.3		Carbamidomethylation	71 81 99 98 96 96 94 96 96 93 90 91 95 94	LSLPQASC(+57.02)ALDEC(+57.02)K	HCD
2	210707-MClass-21_T_methendus-MELD-LSM-R.raw	2034	ETWDFK	15167	6	92	92	6	4131924	2	32.01	-	314460000000	8243704	-0.3			90 80 98 98 90 97	ETWDFK	HCD
2	210707-MClass-21_T_methendus-MELD-LSM-R.raw	38921	LYC(+57.02)PDDEVC(+57.02)KETC(+57.02)K	8100	14	92	92	14	6062559	3	20.79	-	341650000000	18157478	-1.1	P84688|SCX7_TITOB:P84685|SCX6_TITOB:tr|A0A1E1WW26|A0A1E1WW26_TITOB:tr|A0A1E1WW12|A0A1E1WW12_TITOB:tr|A0A1E1WVS3|A0A1E1WVS3_TITOB	Carbamidomethylation	94 94 99 95 98 98 96 92 91 89 91 86 86 79	LYC(+57.02)PDDEVC(+57.02)KETC(+57.02)K	HCD
2	210707-MClass-21_T_methendus-MELD-LSM-R.raw	58771	SC(+57.02)PGSN(+.98)GFFMENR	17885	13	92	92	13	7523027	2	36.55	-	153680000000	15025918	-0.6		Carbamidomethylation; Deamidation (NQ)	99 99 99 98 98 98 96 97 97 90 65 62 99	SC(+57.02)PGSN(+.98)GFFMENR	HCD
2	210707-MClass-21_T_methendus-MELD-LSM-R.raw	20695	APLVAEEAPAEAPAAK	10722	16	92	92	16	5122760	3	25.07	-	73333000000	15338037	1.6			88 68 75 74 97 99 99 99 99 99 99 98 95 94 96 94	APLVAEEAPAEAPAAK	HCD
2	210707-MClass-21_T_methendus-MELD-LSM-R.raw	39393	QGGWPQDASDR	7212	11	92	92	11	6087703	2	19.35	-	113820000000	12155269	-0.7			65 77 99 100 97 92 97 95 92 98 100	QGGWPQDASDR	HCD
2	210707-MClass-21_T_methendus-MELD-LSM-R.raw	76781	C(+57.02)EMMPDSVQ(+.98)LWDSKNNK	25314	17	92	92	17	10419485	2	48.29	-	128740000000	20818855	-1.5	P60212|SCX2_TITOB:P0DQU7|SCX2_TITME:tr|A0A1E1WWE3|A0A1E1WWE3_TITOB:tr|A0A1E1WVW4|A0A1E1WVW4_TITOB:tr|A0A7L4XT23|A0A7L4XT23_TYTAS	Carbamidomethylation; Deamidation (NQ)	50 67 61 98 99 100 100 100 100 100 100 100 99 98 97 99 99	C(+57.02)EMMPDSVQ(+.98)LWDSKNNK	HCD
2	210707-MClass-21_T_methendus-MELD-LSM-R.raw	52207	DTKLPSDEPQQK	5265	12	92	92	12	6933485	2	16.44	-	127920000000	13846833	-0.6			99 99 100 100 99 98 98 78 49 88 97 100	DTKLPSDEPQQK	HCD
2	210707-MClass-21_T_methendus-MELD-LSM-R.raw	17989	KLYC(+57.02)PNDAVC(+57.02)EK	6952	12	92	92	12	4995673	3	19.03	-	250060000000	14956799	0.0	P84688|SCX7_TITOB:P84685|SCX6_TITOB:tr|A0A1E1WW12|A0A1E1WW12_TITOB:tr|A0A1E1WVS3|A0A1E1WVS3_TITOB	Carbamidomethylation	61 72 91 100 95 92 100 100 100 99 97 99	KLYC(+57.02)PNDAVC(+57.02)EK	HCD
2	210707-MClass-21_T_methendus-MELD-LSM-R.raw	53320	FYC(+57.02)PDDAVC(+57.02)EK	11241	11	92	92	11	7022834	2	25.73	-	57786000000	14025532	-0.7	P84688|SCX7_TITOB	Carbamidomethylation	77 82 99 98 98 98 93 92 88 88 99	FYC(+57.02)PDDAVC(+57.02)EK	HCD
2	210707-MClass-21_T_methendus-MELD-LSM-R.raw	10786	DTKLPSN(+.98)PEQQK	5226	12	92	92	12	4625686	3	16.44	-	301930000000	13846833	0.4		Deamidation (NQ)	66 61 97 99 99 99 100 99 99 90 95 100	DTKLPSN(+.98)PEQQK	HCD
2	210707-MClass-21_T_methendus-MELD-LSM-R.raw	37264	C(+57.02)LTHC(+57.02)QDLEKHEGKC(+57.02)HGFK	3861	19	92	92	19	5967742	4	14.08	-	588720000000	23830620	2.3	tr|A0A1E1WVU0|A0A1E1WVU0_TITOB	Carbamidomethylation	97 99 100 100 96 88 99 99 100 99 93 95 50 59 95 93 96 94 99	C(+57.02)LTHC(+57.02)QDLEKHEGKC(+57.02)HGFK	HCD
2	210707-MClass-21_T_methendus-MELD-LSM-R.raw	15402	SPPEGPKSDC(+57.02)KPDLC(+57.02)EK	6019	17	92	92	17	4867277	4	17.46	-	83768000000	19428765	2.6	tr|A0A1E1WVU5|A0A1E1WVU5_TITOB:P0C1X6|KA183_TITDI	Carbamidomethylation	68 99 100 100 99 97 99 82 89 98 99 96 76 70 94 99 100	SPPEGPKSDC(+57.02)KPDLC(+57.02)EK	HCD
2	210707-MClass-21_T_methendus-MELD-LSM-R.raw	70682	VKPNGEVAADLAGLSNDGSVC(+57.02)HTFAK	16381	26	92	92	26	8864394	3	34.08	-	261950000000	26562915	1.8		Carbamidomethylation	100 100 99 97 72 89 99 100 100 100 100 100 99 99 99 97 98 96 95 96 94 41 57 70 96 100	VKPNGEVAADLAGLSNDGSVC(+57.02)HTFAK	HCD
2	210707-MClass-21_T_methendus-MELD-LSM-R.raw	-	VQ(+.98)GPKSDC(+57.02)KPDLC(+57.02)EK	5224	15	92	92	15	4412090	4	16.30	-	0	17608074	-0.4	tr|A0A1E1WVU5|A0A1E1WVU5_TITOB:P0C1X6|KA183_TITDI	Deamidation (NQ); Carbamidomethylation	99 99 98 91 94 96 98 98 98 93 70 61 86 97 100	VQ(+.98)GPKSDC(+57.02)KPDLC(+57.02)EK	HCD
2	210707-MClass-21_T_methendus-MELD-LSM-R.raw	52719	AAC(+57.02)YC(+57.02)YGLPDDSPTKTSGK	12658	19	92	92	19	6976438	3	28.07	-	295160000000	20899084	0.5	P0DQU6|SCX_TITME:P60213|SCX3_TITOB:H1ZZI1|SCX12_TITOB:P60214|SCX1_TITOB:tr|A0A1E1WW03|A0A1E1WW03_TITOB:H1ZZH8|SCX9_TITOB:tr|A0A1E1WVW4|A0A1E1WVW4_TITOB:tr|A0A7L4XS62|A0A7L4XS62_9SCOR:tr|A0A7L4XT27|A0A7L4XT27_TITPA:C0HLM0|SCX2_TITMA:C0HLM1|SCX3_TITMA:P60215|SCX4_TITOB:C9X4K3|SCNA5_TITDI:P0CF39|AMP1_TITDI:tr|A0A7L4XT23|A0A7L4XT23_TYTAS:P46066|SCXV_CENSC	Carbamidomethylation	90 89 100 100 99 98 98 99 96 97 99 97 90 88 90 95 94 62 68	AAC(+57.02)YC(+57.02)YGLPDDSPTKTSGK	HCD
2	210707-MClass-21_T_methendus-MELD-LSM-R.raw	-	WDLYYR	20158	6	92	92	6	4582219	2	40.02	-	0	9144286	0.6			95 97 97 92 79 92	WDLYYR	HCD
2	210707-MClass-21_T_methendus-MELD-LSM-R.raw	80288	SSYGC(+57.02)YC(+57.02)GAGGQGWPQDASNC(+57.02)VM(+15.99)M(+15.99)AEHDC(+57.02)C(+57.02)YAK	16038	33	92	92	33	12704740	3	33.44	-	395490000000	38083872	3.4	P84688|SCX7_TITOB	Carbamidomethylation; Oxidation (M)	94 97 99 100 100 100 100 99 99 99 99 99 99 98 91 89 95 94 94 89 90 88 61 67 89 98 94 98 97 91 59 73 97	SSYGC(+57.02)YC(+57.02)GAGGQGWPQDASNC(+57.02)VM(+15.99)M(+15.99)AEHDC(+57.02)C(+57.02)YAK	HCD
2	210707-MClass-21_T_methendus-MELD-LSM-R.raw	19484	VNKDGYC(+57.02)YAWLK	17558	12	92	92	12	5062462	3	35.77	-	159270000000	15157180	-0.9	P60212|SCX2_TITOB:P0DQU7|SCX2_TITME:tr|A0A1E1WWE3|A0A1E1WWE3_TITOB:P60213|SCX3_TITOB:tr|A0A7L4XS62|A0A7L4XS62_9SCOR:P60215|SCX4_TITOB	Carbamidomethylation	97 86 92 95 59 78 99 99 99 99 100 100	VNKDGYC(+57.02)YAWLK	HCD
2	210707-MClass-21_T_methendus-MELD-LSM-R.raw	52181	RNC(+57.02)MLDC(+57.02)NVWDDKGYC(+57.02)DNFC(+57.02)K	19438	21	92	92	21	6932797	4	38.82	-	335560000000	27690862	1.2	P0DQU6|SCX_TITME:C0HLM0|SCX2_TITMA:C0HLM1|SCX3_TITMA:P46066|SCXV_CENSC	Carbamidomethylation	60 62 76 80 97 100 99 98 99 100 100 97 96 96 97 96 96 93 96 93 97	RNC(+57.02)MLDC(+57.02)NVWDDKGYC(+57.02)DNFC(+57.02)K	HCD
2	210707-MClass-21_T_methendus-MELD-LSM-R.raw	62180	QC(+57.02)GGQGWPQN(+.98)ASNR	7545	14	92	92	14	7808368	2	20.11	-	20432000000	15596536	3.5		Carbamidomethylation; Deamidation (NQ)	85 89 94 97 89 99 100 94 91 89 92 90 79 97	QC(+57.02)GGQGWPQN(+.98)ASNR	HCD
2	210707-MClass-21_T_methendus-MELD-LSM-R.raw	27452	SDC(+57.02)KPDLC(+57.02)EVEGPK	9264	14	91	91	14	5452454	3	22.62	-	48432000000	16327124	1.1	tr|A0A1E1WVU5|A0A1E1WVU5_TITOB:P0C1X6|KA183_TITDI	Carbamidomethylation	97 98 99 99 68 81 98 98 97 94 97 86 82 90	SDC(+57.02)KPDLC(+57.02)EVEGPK	HCD
2	210707-MClass-21_T_methendus-MELD-LSM-R.raw	65849	AHMLKNVSC(+57.02)VPGDDC(+57.02)LEPC(+57.02)KK	20686	21	91	91	21	8200529	3	40.84	-	164910000000	24571272	3.9		Carbamidomethylation	52 52 82 100 100 98 99 97 99 100 99 95 97 97 92 93 98 95 95 89 97	AHMLKNVSC(+57.02)VPGDDC(+57.02)LEPC(+57.02)KK	HCD
2	210707-MClass-21_T_methendus-MELD-LSM-R.raw	65980	ATLGNC(+57.02)NPYTC(+57.02)DEK	12576	14	91	91	14	8218434	2	28.01	-	5.61E5	16416763	-2.5	tr|A0A1E1WVP6|A0A1E1WVP6_TITOB:P0DQU5|KA212_TITME	Carbamidomethylation	80 83 99 97 96 97 90 92 95 94 91 92 89 88	ATLGNC(+57.02)NPYTC(+57.02)DEK	HCD
2	210707-MClass-21_T_methendus-MELD-LSM-R.raw	67989	ADEDN(+.98)LLGFSEEDLK	25238	15	91	91	15	8483840	2	48.16	-	23318000000	16947522	0.7	tr|A0A1E1WWD3|A0A1E1WWD3_TITOB:P0DL22|NDBX_TITPA	Deamidation (NQ)	50 62 85 100 100 100 100 100 99 97 97 97 98 98 95	ADEDN(+.98)LLGFSEEDLK	HCD
2	210707-MClass-21_T_methendus-MELD-LSM-R.raw	8976	DM(+15.99)PNWVK	12707	7	91	91	7	4532126	2	27.52	-	11549000000	9044113	-0.8		Oxidation (M)	89 80 91 92 93 97 99	DM(+15.99)PNWVK	HCD
2	210707-MClass-21_T_methendus-MELD-LSM-R.raw	7272	LLPGVMEK	13690	8	91	91	8	4437570	2	29.71	-	31237000000	8854993	0.2			69 98 99 96 95 92 96 90	LLPGVMEK	HCD
2	210707-MClass-21_T_methendus-MELD-LSM-R.raw	36092	DDDN(+.98)LEGFSEEDLKALKEHR	19623	20	91	91	20	5910266	4	39.05	-	163080000000	23600767	0.3	tr|A0A1E1WWD3|A0A1E1WWD3_TITOB:P0DL22|NDBX_TITPA	Deamidation (NQ)	66 70 85 73 95 99 97 97 98 99 97 97 88 95 98 98 93 96 96 100	DDDN(+.98)LEGFSEEDLKALKEHR	HCD
2	210707-MClass-21_T_methendus-MELD-LSM-R.raw	16530	LLGVALSALK	23147	10	91	91	10	4928264	2	44.92	-	157210000000	9836379	0.3			100 100 99 78 69 95 95 95 95 92	LLGVALSALK	HCD
2	210707-MClass-21_T_methendus-MELD-LSM-R.raw	55052	LNSGLC(+57.02)VNGLVC(+57.02)K	19308	13	91	91	13	7173655	2	38.59	-	149990000000	14327166	-0.1		Carbamidomethylation	56 63 99 99 99 99 98 96 92 95 97 99 100	LNSGLC(+57.02)VNGLVC(+57.02)K	HCD
2	210707-MClass-21_T_methendus-MELD-LSM-R.raw	77303	KTQFGC(+57.02)PAYGM(+15.99)MC(+57.02)MMHC(+57.02)QDLEKHEGK	14042	26	91	91	26	10641150	3	30.33	-	49363000000	31893091	4.4	tr|A0A1E1WVU0|A0A1E1WVU0_TITOB	Carbamidomethylation; Oxidation (M)	100 99 99 100 100 100 97 96 96 71 70 46 90 89 93 93 92 92 96 96 98 98 95 92 93 100	KTQFGC(+57.02)PAYGM(+15.99)MC(+57.02)MMHC(+57.02)QDLEKHEGK	HCD
2	210707-MClass-21_T_methendus-MELD-LSM-R.raw	38547	C(+57.02)PNDEVC(+57.02)WK	11117	9	91	91	9	6042470	2	25.79	-	57525000000	12064797	-0.2	tr|A0A1E1WW12|A0A1E1WW12_TITOB:tr|A0A1E1WVS3|A0A1E1WVS3_TITOB	Carbamidomethylation	99 92 65 74 99 99 99 99 100	C(+57.02)PNDEVC(+57.02)WK	HCD
2	210707-MClass-21_T_methendus-MELD-LSM-R.raw	8937	KTQFGC(+57.02)PAYER	7239	11	91	91	11	4528839	3	19.45	-	218160000000	13556292	0.6	tr|A0A1E1WVU0|A0A1E1WVU0_TITOB	Carbamidomethylation	79 71 75 90 96 100 100 99 99 100 100	KTQFGC(+57.02)PAYER	HCD
2	210707-MClass-21_T_methendus-MELD-LSM-R.raw	59913	DLGYPLSKDNNC(+57.02)K	7941	13	91	91	13	7623604	2	20.69	-	331980000000	15227085	-1.5	P84688|SCX7_TITOB:P84685|SCX6_TITOB:tr|A0A1E1WW12|A0A1E1WW12_TITOB:tr|A0A1E1WVS3|A0A1E1WVS3_TITOB	Carbamidomethylation	72 78 100 100 100 100 100 99 97 65 84 100 100	DLGYPLSKDNNC(+57.02)K	HCD
2	210707-MClass-21_T_methendus-MELD-LSM-R.raw	73586	C(+57.02)C(+57.02)FVHDC(+57.02)C(+57.02)YGKGLAK	9872	15	91	91	15	9378919	2	23.69	-	4779800000	18737732	-2.1		Carbamidomethylation	96 96 98 99 99 99 89 80 96 95 68 69 98 98 96	C(+57.02)C(+57.02)FVHDC(+57.02)C(+57.02)YGKGLAK	HCD
2	210707-MClass-21_T_methendus-MELD-LSM-R.raw	59913	LN(+.98)GYPLSKNDNC(+57.02)K	7594	13	91	91	13	7623604	2	20.69	-	331980000000	15227085	-1.5	P84688|SCX7_TITOB:P84685|SCX6_TITOB:tr|A0A1E1WW12|A0A1E1WW12_TITOB:tr|A0A1E1WVS3|A0A1E1WVS3_TITOB	Deamidation (NQ); Carbamidomethylation	97 96 96 99 99 99 98 96 89 59 65 99 100	LN(+.98)GYPLSKNDNC(+57.02)K	HCD
2	210707-MClass-21_T_methendus-MELD-LSM-R.raw	69223	YGLMNHDQLLDFHK	17913	14	91	91	14	8659194	2	36.31	-	56615000000	17298247	-0.2			85 86 92 90 91 91 97 84 79 91 99 100 98 100	YGLMNHDQLLDFHK	HCD
2	210707-MClass-21_T_methendus-MELD-LSM-R.raw	73352	TFLYDGEGGDNGNYLTK	19234	17	91	91	17	9324243	2	38.61	-	32291000000	18628323	1.0	H1ZZI2|SCX13_TITOB		78 86 100 100 100 100 100 99 99 99 65 56 92 95 98 99 96	TFLYDGEGGDNGNYLTK	HCD
2	210707-MClass-21_T_methendus-MELD-LSM-R.raw	63033	VAVSGSGPAESC(+57.02)PGSDGFFMQDR	22220	23	91	91	23	7866754	3	43.25	-	76417000000	23570051	-0.3		Carbamidomethylation	57 59 73 83 94 99 97 91 92 98 100 100 99 98 94 99 99 100 99 96 88 96 99	VAVSGSGPAESC(+57.02)PGSDGFFMQDR	HCD
2	210707-MClass-21_T_methendus-MELD-LSM-R.raw	18899	LAC(+57.02)C(+57.02)LLEK	9405	8	91	91	8	5037573	2	22.93	-	4832500000	10054987	1.4		Carbamidomethylation	99 98 96 80 76 94 98 93	LAC(+57.02)C(+57.02)LLEK	HCD
2	210707-MClass-21_T_methendus-MELD-LSM-R.raw	53517	AGATDGKGDSWWR	8936	13	91	91	13	7038274	2	22.27	-	21687000000	14056375	2.0			96 97 97 97 100 99 98 97 96 59 61 97 99	AGATDGKGDSWWR	HCD
2	210707-MClass-21_T_methendus-MELD-LSM-R.raw	8572	KQSGYC(+57.02)DLEC(+57.02)GAVKGK	6356	16	91	91	16	4507157	4	18.17	-	33657000000	17988342	-0.3	tr|A0A7L4XT23|A0A7L4XT23_TYTAS	Carbamidomethylation	78 60 71 79 97 100 100 100 100 99 93 94 98 100 100 100	KQSGYC(+57.02)DLEC(+57.02)GAVKGK	HCD
2	210707-MClass-21_T_methendus-MELD-LSM-R.raw	51500	VLVNQGEGFNGDK	9674	13	91	91	13	6888424	2	23.40	-	27757000000	13756731	-2.1			94 99 100 99 98 97 99 93 94 92 51 76 99	VLVNQGEGFNGDK	HCD
2	210707-MClass-21_T_methendus-MELD-LSM-R.raw	49654	EC(+57.02)YDPC(+57.02)YFAK	15741	10	91	91	10	6767683	2	33.05	-	303010000000	13515212	0.6		Carbamidomethylation	79 74 99 100 98 98 99 80 90 99	EC(+57.02)YDPC(+57.02)YFAK	HCD
2	210707-MClass-21_T_methendus-MELD-LSM-R.raw	70213	KC(+57.02)VSSAVAKETWN(+.98)FK	14887	15	91	91	15	8784410	2	31.62	-	8025300000	17548662	0.8		Carbamidomethylation; Deamidation (NQ)	98 95 92 96 93 94 97 97 96 94 70 68 92 96 99	KC(+57.02)VSSAVAKETWN(+.98)FK	HCD
2	210707-MClass-21_T_methendus-MELD-LSM-R.raw	44510	KVLAAPEEAPAEAPAAKEK	7151	19	91	91	19	6406862	3	19.45	-	33649000000	19190364	0.2			97 98 99 99 70 48 75 89 99 98 98 99 99 97 95 92 92 99 100	KVLAAPEEAPAEAPAAKEK	HCD
2	210707-MClass-21_T_methendus-MELD-LSM-R.raw	12657	DDDDLEGFSEEDLKALKEHR	18702	20	91	91	20	4730236	5	37.62	-	5032800000000	23600767	2.1	tr|A0A1E1WWD3|A0A1E1WWD3_TITOB:P0DL22|NDBX_TITPA		54 68 95 95 91 94 97 98 99 99 95 93 89 91 96 96 93 96 95 100	DDDDLEGFSEEDLKALKEHR	HCD
2	210707-MClass-21_T_methendus-MELD-LSM-R.raw	29493	SPDSYYDC(+57.02)KDVC(+57.02)R	8009	13	91	91	13	5555580	3	20.73	-	14862000000	16636606	-5.0		Carbamidomethylation	72 52 79 97 96 98 99 100 100 100 98 99 100	SPDSYYDC(+57.02)KDVC(+57.02)R	HCD
2	210707-MClass-21_T_methendus-MELD-LSM-R.raw	32433	C(+57.02)PPPQDASDR	12465	10	91	91	10	5717467	2	27.58	-	102510000000	11414822	-2.9		Carbamidomethylation	59 97 99 99 94 97 90 85 96 99	C(+57.02)PPPQDASDR	HCD
2	210707-MClass-21_T_methendus-MELD-LSM-R.raw	27350	LELEVEDNK	10137	9	91	91	9	5447777	2	24.14	-	86476000000	10875398	1.0			65 82 100 100 99 99 99 93 89	LELEVEDNK	HCD
2	210707-MClass-21_T_methendus-MELD-LSM-R.raw	25799	TPPNGYPLSK	16469	10	91	91	10	5372862	2	34.14	-	17496000000	10725552	2.5	P84688|SCX7_TITOB:P84685|SCX6_TITOB:tr|A0A1E1WW12|A0A1E1WW12_TITOB:tr|A0A1E1WVS3|A0A1E1WVS3_TITOB		55 95 97 98 97 98 94 95 96 91	TPPNGYPLSK	HCD
2	210707-MClass-21_T_methendus-MELD-LSM-R.raw	69821	NVPDSVKLWDDTNNK	15745	15	91	91	15	8729287	2	33.05	-	54482000000	17438428	0.1	tr|A0A1E1WWE3|A0A1E1WWE3_TITOB:tr|A0A1E1WVW4|A0A1E1WVW4_TITOB:tr|A0A1E1WVT2|A0A1E1WVT2_TITOB:tr|A0A7L4XT27|A0A7L4XT27_TITPA:tr|A0A7L4XT23|A0A7L4XT23_TYTAS		90 90 96 97 95 97 99 99 99 99 76 55 88 94 96	NVPDSVKLWDDTNNK	HCD
2	210707-MClass-21_T_methendus-MELD-LSM-R.raw	19950	LLSKPEASC(+57.02)VYEK	9021	13	91	91	13	5085978	3	22.43	-	151620000000	15227700	1.0		Carbamidomethylation	100 99 99 99 90 91 93 90 82 69 91 95 90	LLSKPEASC(+57.02)VYEK	HCD
2	210707-MClass-21_T_methendus-MELD-LSM-R.raw	58431	KLYC(+57.02)DGGPAVC(+57.02)EK	6865	13	91	91	13	7488466	2	19.03	-	119160000000	14956799	-0.9		Carbamidomethylation	99 99 100 100 93 62 57 81 100 100 100 100 100	KLYC(+57.02)DGGPAVC(+57.02)EK	HCD
2	210707-MClass-21_T_methendus-MELD-LSM-R.raw	39873	AVEGPKSDC(+57.02)KPDLC(+57.02)EK	5969	16	91	91	16	6116212	3	17.21	-	2545000000	18318445	-1.5	tr|A0A1E1WVU5|A0A1E1WVU5_TITOB:P0C1X6|KA183_TITDI	Carbamidomethylation	95 98 99 97 60 61 92 96 98 98 94 96 91 91 99 100	AVEGPKSDC(+57.02)KPDLC(+57.02)EK	HCD
2	210707-MClass-21_T_methendus-MELD-LSM-R.raw	22623	WALAC(+57.02)M(+15.99)FK	20632	8	91	91	8	5217462	2	40.83	-	7242800000	10414775	0.3		Carbamidomethylation; Oxidation (M)	85 81 97 95 90 90 95 99	WALAC(+57.02)M(+15.99)FK	HCD
2	210707-MClass-21_T_methendus-MELD-LSM-R.raw	-	VN(+.98)KC(+57.02)LVFSWLTK	23757	12	91	91	12	7484034	2	45.79	-	0	14947905	1.1		Deamidation (NQ); Carbamidomethylation	96 98 99 100 100 100 99 63 51 93 99 100	VN(+.98)KC(+57.02)LVFSWLTK	HCD
2	210707-MClass-21_T_methendus-MELD-LSM-R.raw	4241	SSFGWLR	22188	7	91	91	7	4267219	2	43.36	-	13106000000	8514290	0.3			97 96 99 96 94 76 82	SSFGWLR	HCD
2	210707-MClass-21_T_methendus-MELD-LSM-R.raw	39386	TGC(+57.02)LFEDC(+57.02)SK	10036	10	91	91	10	6087529	2	24.10	-	229130000000	12154900	1.1		Carbamidomethylation	66 68 99 100 100 100 99 97 96 90	TGC(+57.02)LFEDC(+57.02)SK	HCD
2	210707-MClass-21_T_methendus-MELD-LSM-R.raw	74417	M(+15.99)MWC(+57.02)YNVPDSVKLWDSENPSSC(+57.02)R	19571	23	91	91	23	9597448	3	38.95	-	9863000000	28762026	3.4	tr|A0A1E1WWE3|A0A1E1WWE3_TITOB:tr|A0A1E1WVW4|A0A1E1WVW4_TITOB:tr|A0A1E1WVT2|A0A1E1WVT2_TITOB:tr|A0A7L4XT27|A0A7L4XT27_TITPA:tr|A0A7L4XT23|A0A7L4XT23_TYTAS	Oxidation (M); Carbamidomethylation	62 45 80 99 99 99 100 97 97 95 94 96 98 99 99 97 97 94 94 81 84 97 100	M(+15.99)MWC(+57.02)YNVPDSVKLWDSENPSSC(+57.02)R	HCD
2	210707-MClass-21_T_methendus-MELD-LSM-R.raw	72324	QMC(+57.02)RLVC(+57.02)GEDDPC(+57.02)GTQLC(+57.02)EC(+57.02)DK	16746	22	91	91	22	9110256	3	34.22	-	238890000000	27300635	-3.1		Carbamidomethylation	63 41 61 62 98 100 100 96 98 100 100 100 100 100 100 99 99 99 100 98 99 100	QMC(+57.02)RLVC(+57.02)GEDDPC(+57.02)GTQLC(+57.02)EC(+57.02)DK	HCD
2	210707-MClass-21_T_methendus-MELD-LSM-R.raw	64793	LGKGLGYC(+57.02)DEDVC(+57.02)K	8728	14	91	91	14	8073673	2	21.96	-	29719000000	16127224	-1.5	tr|A0A1E1WVZ4|A0A1E1WVZ4_TITOB	Carbamidomethylation	90 88 67 73 99 99 98 92 94 96 98 98 95 93	LGKGLGYC(+57.02)DEDVC(+57.02)K	HCD
2	210707-MClass-21_T_methendus-MELD-LSM-R.raw	45482	DDDDLEGFSEEDLKALK	21690	17	91	91	17	6469663	3	42.79	-	1436800000000	19378740	1.6	tr|A0A1E1WWD3|A0A1E1WWD3_TITOB:P0DL22|NDBX_TITPA		54 80 100 100 100 99 96 96 95 97 98 94 94 94 93 93 71	DDDDLEGFSEEDLKALK	HCD
2	210707-MClass-21_T_methendus-MELD-LSM-R.raw	46996	C(+57.02)NTGKWDLYR	11644	10	91	91	10	6568081	2	26.53	-	16778000000	13116030	-1.0		Carbamidomethylation	93 91 98 71 69 96 99 99 99 100	C(+57.02)NTGKWDLYR	HCD
2	210707-MClass-21_T_methendus-MELD-LSM-R.raw	67589	GDDDN(+.98)LEGFSEEDLK	19813	15	91	91	15	8423467	2	39.57	-	3035000000	16826794	-0.3	tr|A0A1E1WWD3|A0A1E1WWD3_TITOB:P0DL22|NDBX_TITPA	Deamidation (NQ)	45 63 90 100 100 100 100 99 98 93 95 98 98 97 94	GDDDN(+.98)LEGFSEEDLK	HCD
2	210707-MClass-21_T_methendus-MELD-LSM-R.raw	5259	SFLNNLR	14175	7	91	91	7	4322403	2	30.54	-	21997000000	8624661	0.0			90 93 98 95 86 88 89	SFLNNLR	HCD
2	210707-MClass-21_T_methendus-MELD-LSM-R.raw	11430	M(+15.99)FYPDSR	9830	7	91	91	7	4662024	2	21.37	-	408350000000	9303906	-0.3		Oxidation (M)	90 88 95 89 96 95 87	M(+15.99)FYPDSR	HCD
2	210707-MClass-21_T_methendus-MELD-LSM-R.raw	65971	LSKASC(+57.02)YC(+57.02)YGLPDDSPTKTSGR	13034	22	91	91	22	8217148	3	28.63	-	52019000000	24621206	0.8	P0DQU6|SCX_TITME:P60212|SCX2_TITOB:P0DQU7|SCX2_TITME:H1ZZI4|SCX15_TITOB:tr|A0A1E1WWE3|A0A1E1WWE3_TITOB:H1ZZI1|SCX12_TITOB:tr|A0A1E1WW03|A0A1E1WW03_TITOB:H1ZZH8|SCX9_TITOB:C0HLM0|SCX2_TITMA:C0HLM1|SCX3_TITMA:C9X4K3|SCNA5_TITDI:P0CF39|AMP1_TITDI:P46066|SCXV_CENSC	Carbamidomethylation	68 77 99 98 79 79 97 99 99 98 99 96 99 99 97 90 90 94 93 71 88 99	LSKASC(+57.02)YC(+57.02)YGLPDDSPTKTSGR	HCD
2	210707-MClass-21_T_methendus-MELD-LSM-R.raw	70406	VEGPKSDC(+57.02)KPDLC(+57.02)EK	4669	15	91	91	15	8814117	2	15.23	-	2188200000000	17608074	0.9	tr|A0A1E1WVU5|A0A1E1WVU5_TITOB:P0C1X6|KA183_TITDI	Carbamidomethylation	95 95 95 79 82 97 98 97 96 68 79 97 96 96 99	VEGPKSDC(+57.02)KPDLC(+57.02)EK	HCD
2	210707-MClass-21_T_methendus-MELD-LSM-R.raw	68514	DLSTTGGNSGSPVFNEK	12639	17	91	91	17	8554008	2	28.15	-	3.28E6	17087903	-1.9			65 65 99 100 100 99 99 99 99 99 100 75 77 97 94 94 93	DLSTTGGNSGSPVFNEK	HCD
2	210707-MClass-21_T_methendus-MELD-LSM-R.raw	19945	LDGYPLSKNNDC(+57.02)K	7571	13	91	91	13	5085767	3	20.67	-	889220000000	15227085	-0.1	P84688|SCX7_TITOB:P84685|SCX6_TITOB:tr|A0A1E1WW26|A0A1E1WW26_TITOB:tr|A0A1E1WW12|A0A1E1WW12_TITOB:tr|A0A1E1WVS3|A0A1E1WVS3_TITOB	Carbamidomethylation	96 98 99 99 99 99 97 95 87 46 74 99 100	LDGYPLSKNNDC(+57.02)K	HCD
2	210707-MClass-21_T_methendus-MELD-LSM-R.raw	44457	C(+57.02)APPLDKFC(+57.02)EDHC(+57.02)AAK	11175	16	91	91	16	6402800	3	25.79	-	98447000000	19178171	0.6	tr|A0A1E1WVV4|A0A1E1WVV4_TITOB	Carbamidomethylation	81 85 99 99 98 95 84 82 79 90 95 89 95 97 97 94	C(+57.02)APPLDKFC(+57.02)EDHC(+57.02)AAK	HCD
2	210707-MClass-21_T_methendus-MELD-LSM-R.raw	77568	C(+57.02)GAGGQGWPQDASEC(+57.02)C(+57.02)FDR	15933	19	91	91	19	10794117	2	32.61	-	6733200000000	21568098	-0.4		Carbamidomethylation	89 88 95 97 97 99 100 100 98 95 99 99 97 98 74 61 59 90 99	C(+57.02)GAGGQGWPQDASEC(+57.02)C(+57.02)FDR	HCD
2	210707-MClass-21_T_methendus-MELD-LSM-R.raw	52483	LRPGSQC(+57.02)AEGMC(+57.02)C(+57.02)DQC(+57.02)R	5769	17	91	91	17	6956115	3	17.09	-	266160000000	20838113	0.6		Carbamidomethylation	97 88 79 56 59 79 100 100 100 100 100 100 100 100 98 98 100	LRPGSQC(+57.02)AEGMC(+57.02)C(+57.02)DQC(+57.02)R	HCD
2	210707-MClass-21_T_methendus-MELD-LSM-R.raw	71858	WDC(+57.02)PLVC(+57.02)EGDN(+.98)PC(+57.02)GTQLC(+57.02)EC(+57.02)DK	16446	22	91	91	22	9053503	3	34.22	-	49490000000	27130222	2.6		Carbamidomethylation; Deamidation (NQ)	54 60 55 72 100 100 100 92 81 100 100 100 100 100 100 100 100 100 100 98 99 100	WDC(+57.02)PLVC(+57.02)EGDN(+.98)PC(+57.02)GTQLC(+57.02)EC(+57.02)DK	HCD
2	210707-MClass-21_T_methendus-MELD-LSM-R.raw	-	SLLQFNK	15572	7	91	91	7	4252444	2	32.70	-	0	8484756	-1.5			61 82 100 98 99 99 100	SLLQFNK	HCD
2	210707-MClass-21_T_methendus-MELD-LSM-R.raw	52674	VANQDDAVYNER	8167	12	91	91	12	6973207	2	21.01	-	10003000000	13926270	-0.1			56 55 95 98 100 100 99 98 98 96 99 100	VANQDDAVYNER	HCD
2	210707-MClass-21_T_methendus-MELD-LSM-R.raw	35931	KADGVAC(+57.02)FPSK	9641	11	91	91	11	5902957	2	23.22	-	232140000000	11785754	1.1		Carbamidomethylation	99 99 100 90 57 65 98 100 100 100 97	KADGVAC(+57.02)FPSK	HCD
2	210707-MClass-21_T_methendus-MELD-LSM-R.raw	72006	LLSKPQASQMYEEC(+57.02)K	9954	15	91	91	15	9064363	2	23.73	-	51397000000	18108594	-0.8		Carbamidomethylation	100 99 99 100 94 89 98 95 57 48 97 99 100 100 95	LLSKPQASQMYEEC(+57.02)K	HCD
2	210707-MClass-21_T_methendus-MELD-LSM-R.raw	9499	SFGEWER	13402	7	91	91	7	4557085	2	29.28	-	11148000000	9093981	4.9			94 94 97 98 90 79 86	SFGEWER	HCD
2	210707-MClass-21_T_methendus-MELD-LSM-R.raw	42108	NGYMFYPDSR	17338	10	91	91	10	6252695	2	35.24	-	1472700000000	12485234	0.8			91 90 99 98 99 98 92 97 83 66	NGYMFYPDSR	HCD
2	210707-MClass-21_T_methendus-MELD-LSM-R.raw	79427	LGVSGSPGAQ(+.98)SC(+57.02)PGSDGFFMGADR	22208	24	91	91	24	11795098	2	43.23	-	33016000000	23570051	-0.1		Deamidation (NQ); Carbamidomethylation	65 57 80 97 95 98 99 95 97 99 100 100 98 90 81 97 93 95 97 93 89 90 94 91	LGVSGSPGAQ(+.98)SC(+57.02)PGSDGFFMGADR	HCD
2	210707-MClass-21_T_methendus-MELD-LSM-R.raw	14152	TEQ(+.98)PPLFK	13854	8	91	91	8	4807555	2	29.88	-	26652000000	9594963	0.1		Deamidation (NQ)	69 88 99 99 95 95 95 90	TEQ(+.98)PPLFK	HCD
2	210707-MClass-21_T_methendus-MELD-LSM-R.raw	57970	YKDGYLVNGDGC(+57.02)K	7630	13	91	91	13	7448416	2	20.17	-	6531800000	14876714	-1.8	P60212|SCX2_TITOB:P0DQU7|SCX2_TITME:tr|A0A1E1WWE3|A0A1E1WWE3_TITOB:P60213|SCX3_TITOB:tr|A0A7L4XS62|A0A7L4XS62_9SCOR:P60215|SCX4_TITOB:C9X4K3|SCNA5_TITDI:P0CF39|AMP1_TITDI	Carbamidomethylation	97 98 99 98 99 99 99 66 52 94 95 96 94	YKDGYLVNGDGC(+57.02)K	HCD
2	210707-MClass-21_T_methendus-MELD-LSM-R.raw	13036	AC(+57.02)PVLDFK	15231	8	91	91	8	4752446	2	32.08	-	81050000000	9484739	0.7	tr|A0A1E1WVV4|A0A1E1WVV4_TITOB	Carbamidomethylation	99 99 99 98 98 98 72 67	AC(+57.02)PVLDFK	HCD
2	210707-MClass-21_T_methendus-MELD-LSM-R.raw	11520	MNHDQLLDFHK	15247	11	91	91	11	4665599	3	32.10	-	40084000000	13966558	1.5			93 90 85 72 71 99 100 99 98 97 100	MNHDQLLDFHK	HCD
2	210707-MClass-21_T_methendus-MELD-LSM-R.raw	9472	VGEGPKSDC(+57.02)KPDLC(+57.02)EK	4952	16	91	91	16	4554638	4	15.83	-	48009000000	18178286	-1.4	tr|A0A1E1WVU5|A0A1E1WVU5_TITOB:P0C1X6|KA183_TITDI	Carbamidomethylation	56 55 99 100 100 100 99 99 100 99 97 83 77 95 99 100	VGEGPKSDC(+57.02)KPDLC(+57.02)EK	HCD
2	210707-MClass-21_T_methendus-MELD-LSM-R.raw	47260	LPSN(+.98)PEQQKFK	6926	11	91	91	11	6588467	2	18.93	-	10540000000	13156772	1.3		Deamidation (NQ)	100 99 99 98 65 68 86 90 98 100 100	LPSN(+.98)PEQQKFK	HCD
2	210707-MClass-21_T_methendus-MELD-LSM-R.raw	49214	C(+57.02)KELKGGTGYC(+57.02)DEDVC(+57.02)K	5098	17	91	91	17	6736259	3	16.17	-	41255000000	20178542	0.7	tr|A0A1E1WVZ4|A0A1E1WVZ4_TITOB:tr|A0A1E1WVV5|A0A1E1WVV5_TITOB	Carbamidomethylation	94 95 99 97 67 62 92 93 88 94 95 96 95 96 97 97 92	C(+57.02)KELKGGTGYC(+57.02)DEDVC(+57.02)K	HCD
2	210707-MClass-21_T_methendus-MELD-LSM-R.raw	-	MFYPDSR	10856	7	91	91	7	4582043	2	25.25	-	0	9143956	-1.7			95 97 98 83 86 95 85	MFYPDSR	HCD
2	210707-MClass-21_T_methendus-MELD-LSM-R.raw	62816	VSLVNKNDDTC(+57.02)TGQSADC(+57.02)PNR	6536	21	91	91	21	7843500	3	18.37	-	2907200000000	23500276	0.3		Carbamidomethylation	99 99 100 100 99 98 69 78 89 92 100 100 100 100 100 99 99 99 88 51 56	VSLVNKNDDTC(+57.02)TGQSADC(+57.02)PNR	HCD
2	210707-MClass-21_T_methendus-MELD-LSM-R.raw	24528	ELMGGSDELLDFHK	19497	14	91	91	14	5309216	3	38.99	-	3254000000	15897395	2.1			74 73 97 81 75 98 99 99 99 98 98 95 90 99	ELMGGSDELLDFHK	HCD
2	210707-MClass-21_T_methendus-MELD-LSM-R.raw	50347	C(+57.02)YGM(+15.99)M(+15.99)DVAPGTK	9820	12	91	91	12	6812780	2	23.71	-	35675000000	13605461	-3.5	P84688|SCX7_TITOB:P84685|SCX6_TITOB:tr|A0A1E1WW26|A0A1E1WW26_TITOB:tr|A0A1E1WVS3|A0A1E1WVS3_TITOB	Carbamidomethylation; Oxidation (M)	96 95 71 69 77 99 99 99 96 94 99 100	C(+57.02)YGM(+15.99)M(+15.99)DVAPGTK	HCD
2	210707-MClass-21_T_methendus-MELD-LSM-R.raw	23057	AGATNGKGDC(+57.02)LHDPR	10993	15	91	91	15	5235808	3	25.48	-	7744000000	15677161	2.9	P84688|SCX7_TITOB:P84685|SCX6_TITOB:tr|A0A1E1WW26|A0A1E1WW26_TITOB:tr|A0A1E1WW12|A0A1E1WW12_TITOB:tr|A0A1E1WVS3|A0A1E1WVS3_TITOB	Carbamidomethylation	98 100 100 100 99 99 99 99 99 99 98 30 65 86 97	AGATNGKGDC(+57.02)LHDPR	HCD
2	210707-MClass-21_T_methendus-MELD-LSM-R.raw	76245	VAADLAGLSNDGSVC(+57.02)KPC(+57.02)AK	13273	20	91	91	20	10169926	2	29.12	-	22807000000	20319717	-0.6		Carbamidomethylation	91 92 95 98 98 99 99 100 99 96 97 90 52 57 95 97 95 79 95 100	VAADLAGLSNDGSVC(+57.02)KPC(+57.02)AK	HCD
2	210707-MClass-21_T_methendus-MELD-LSM-R.raw	62879	AGANTGKGDLC(+57.02)WYR	10946	14	91	91	14	7848668	2	25.50	-	18305000000	15677202	-0.7		Carbamidomethylation	93 92 93 90 93 93 97 94 95 82 76 86 90 99	AGANTGKGDLC(+57.02)WYR	HCD
2	210707-MClass-21_T_methendus-MELD-LSM-R.raw	58159	C(+57.02)NRMLDC(+57.02)NVWDDKGYC(+57.02)DNFC(+57.02)KGR	17766	23	91	91	23	7465571	4	36.13	-	247130000000	29822087	-3.1	P0DQU6|SCX_TITME:C0HLM0|SCX2_TITMA:C0HLM1|SCX3_TITMA:P46066|SCXV_CENSC	Carbamidomethylation	62 61 70 74 89 98 98 99 100 100 100 99 98 95 93 95 97 93 92 96 97 90 96	C(+57.02)NRMLDC(+57.02)NVWDDKGYC(+57.02)DNFC(+57.02)KGR	HCD
2	210707-MClass-21_T_methendus-MELD-LSM-R.raw	55315	AYQVGTPC(+57.02)SAC(+57.02)PK	7726	13	91	91	13	7198256	2	20.33	-	15318000000	14376379	-1.0	tr|A0A2I9LNW3|A0A2I9LNW3_9SCOR	Carbamidomethylation	67 65 95 100 99 99 94 92 92 89 94 99 100	AYQVGTPC(+57.02)SAC(+57.02)PK	HCD
2	210707-MClass-21_T_methendus-MELD-LSM-R.raw	27036	DDDDLEGFSEEDLK	19569	14	91	91	14	5428932	3	38.91	-	2.2E7	16256580	-0.1	tr|A0A1E1WWD3|A0A1E1WWD3_TITOB:P0DL22|NDBX_TITPA		48 66 95 94 90 96 100 100 99 99 99 99 99 93	DDDDLEGFSEEDLK	HCD
2	210707-MClass-21_T_methendus-MELD-LSM-R.raw	19668	KTQFGC(+57.02)PAYEYR	11370	12	91	91	12	5072379	3	26.03	-	7726000000	15186924	-0.4	tr|A0A1E1WVU0|A0A1E1WVU0_TITOB	Carbamidomethylation	78 71 77 88 92 96 99 98 98 98 98 99	KTQFGC(+57.02)PAYEYR	HCD
2	210707-MClass-21_T_methendus-MELD-LSM-R.raw	19871	LDGYPLSKNNNC(+57.02)K	7343	13	91	91	13	5082503	3	19.45	-	1232100000000	15217246	2.9	P84688|SCX7_TITOB:P84685|SCX6_TITOB:tr|A0A1E1WW26|A0A1E1WW26_TITOB:tr|A0A1E1WW12|A0A1E1WW12_TITOB:tr|A0A1E1WVS3|A0A1E1WVS3_TITOB	Carbamidomethylation	99 99 99 100 100 100 99 98 85 52 56 97 100	LDGYPLSKNNNC(+57.02)K	HCD
2	210707-MClass-21_T_methendus-MELD-LSM-R.raw	8901	NM(+15.99)PNWVK	10012	7	91	91	7	4527203	2	22.68	-	158140000000	9034273	-1.4		Oxidation (M)	78 82 92 93 94 98 100	NM(+15.99)PNWVK	HCD
2	210707-MClass-21_T_methendus-MELD-LSM-R.raw	47113	YGYM(+15.99)FYPDSR	16596	10	91	91	10	6577772	2	34.25	-	35476000000	13135386	0.9		Oxidation (M)	89 96 99 100 100 99 91 95 79 65	YGYM(+15.99)FYPDSR	HCD
2	210707-MClass-21_T_methendus-MELD-LSM-R.raw	-	DN(+.98)N(+.98)GPWGFSEEDLKALKEHR	18732	20	91	91	20	5867767	4	37.74	-	0	23430767	0.5	tr|A0A1E1WWD3|A0A1E1WWD3_TITOB:P0DL22|NDBX_TITPA	Deamidation (NQ)	74 89 82 60 56 75 99 100 100 100 100 100 99 99 99 99 94 97 98 100	DN(+.98)N(+.98)GPWGFSEEDLKALKEHR	HCD
2	210707-MClass-21_T_methendus-MELD-LSM-R.raw	19771	YC(+57.02)TTHC(+57.02)QDLEKHEKGC(+57.02)HGFK	3326	20	91	91	20	5078253	5	13.11	-	83717000000	25340889	0.4	tr|A0A1E1WVU0|A0A1E1WVU0_TITOB	Carbamidomethylation	100 100 100 100 98 90 65 96 99 99 99 88 95 61 59 96 94 96 90 96	YC(+57.02)TTHC(+57.02)QDLEKHEKGC(+57.02)HGFK	HCD
2	210707-MClass-21_T_methendus-MELD-LSM-R.raw	6371	MSHLLGVPHDGDPSYK	13075	16	91	91	16	4389651	4	28.83	-	1122400000000	17518301	0.7			97 92 96 100 100 97 95 96 89 96 46 76 94 97 97 88	MSHLLGVPHDGDPSYK	HCD
2	210707-MClass-21_T_methendus-MELD-LSM-R.raw	3649	MAHSLGVPHDADSPQK	6059	16	91	91	16	4232068	4	17.77	-	431350000000	16887939	2.5			97 98 98 99 99 94 96 98 95 97 43 56 94 93 97 100	MAHSLGVPHDADSPQK	HCD
2	210707-MClass-21_T_methendus-MELD-LSM-R.raw	74665	LEC(+57.02)N(+.98)C(+57.02)GSLQ(+.98)NC(+57.02)PC(+57.02)YR	12263	15	91	91	15	9668704	2	27.58	-	15597000000	19317271	-0.5		Carbamidomethylation; Deamidation (NQ)	71 80 97 100 100 99 99 100 99 98 66 60 96 99 100	LEC(+57.02)N(+.98)C(+57.02)GSLQ(+.98)NC(+57.02)PC(+57.02)YR	HCD
2	210707-MClass-21_T_methendus-MELD-LSM-R.raw	64853	TWDKFSQC(+57.02)AKDTK	7465	13	91	91	13	8078829	2	19.74	-	4876000000	16137507	0.4		Carbamidomethylation	66 73 99 99 99 98 93 88 87 92 99 99 92	TWDKFSQC(+57.02)AKDTK	HCD
2	210707-MClass-21_T_methendus-MELD-LSM-R.raw	49876	NNNC(+57.02)KFYC(+57.02)PNDAVC(+57.02)EK	10021	16	91	91	16	6782825	3	23.86	-	114390000000	20318237	1.0	tr|A0A1E1WW12|A0A1E1WW12_TITOB:tr|A0A1E1WVS3|A0A1E1WVS3_TITOB	Carbamidomethylation	67 60 94 78 82 96 96 100 97 96 98 98 98 99 97 99	NNNC(+57.02)KFYC(+57.02)PNDAVC(+57.02)EK	HCD
2	210707-MClass-21_T_methendus-MELD-LSM-R.raw	74307	LFSLPQASC(+57.02)ALEDC(+57.02)SSK	22104	17	91	91	17	9569432	2	43.11	-	28924000000	19118706	0.7		Carbamidomethylation	80 81 99 99 97 93 96 98 95 93 97 99 98 96 84 70 68	LFSLPQASC(+57.02)ALEDC(+57.02)SSK	HCD
2	210707-MClass-21_T_methendus-MELD-LSM-R.raw	45482	DDDDLEGFSEEN(+.98)LKALK	21922	17	91	91	17	6469663	3	42.79	-	1436800000000	19378740	1.6	tr|A0A1E1WWD3|A0A1E1WWD3_TITOB:P0DL22|NDBX_TITPA	Deamidation (NQ)	49 74 100 100 100 100 99 96 98 97 99 98 98 98 88 86 66	DDDDLEGFSEEN(+.98)LKALK	HCD
2	210707-MClass-21_T_methendus-MELD-LSM-R.raw	59752	KVLAPAEQ(+.98)AAPEAPK	8105	15	91	91	15	7609186	2	20.89	-	1.28E6	15198245	-1.2		Deamidation (NQ)	99 99 100 100 98 92 97 97 97 67 48 78 97 98 96	KVLAPAEQ(+.98)AAPEAPK	HCD
2	210707-MClass-21_T_methendus-MELD-LSM-R.raw	67801	MAHSLGVPHDADSQPK	6198	16	91	91	16	8454036	2	17.77	-	51746000000	16887939	-0.8			98 99 100 100 100 100 100 98 91 95 57 71 96 67 81 100	MAHSLGVPHDADSQPK	HCD
2	210707-MClass-21_T_methendus-MELD-LSM-R.raw	43411	NSVC(+57.02)SGNKVC(+57.02)VLNGYVK	12817	17	91	91	17	6333144	3	28.40	-	32982000000	18969187	1.4	tr|A0A1E1WWD3|A0A1E1WWD3_TITOB	Carbamidomethylation	92 95 99 100 99 62 55 91 98 96 95 96 93 90 94 95 93	NSVC(+57.02)SGNKVC(+57.02)VLNGYVK	HCD
2	210707-MClass-21_T_methendus-MELD-LSM-R.raw	48099	VKDANPVAADLAGLSNDGSVC(+57.02)KPC(+57.02)AK	16403	26	91	91	26	6650823	4	34.08	-	598550000000	26562947	2.0		Carbamidomethylation	88 76 71 51 54 66 88 94 99 100 100 100 100 100 99 99 100 99 99 99 98 98 95 96 95 99	VKDANPVAADLAGLSNDGSVC(+57.02)KPC(+57.02)AK	HCD
2	210707-MClass-21_T_methendus-MELD-LSM-R.raw	77568	C(+57.02)GAGGQGWPQDADEGC(+57.02)AM(+15.99)M(+15.99)K	15582	20	90	90	20	10794117	2	32.61	-	6733200000000	21568020	3.2		Carbamidomethylation; Oxidation (M)	96 95 97 97 97 97 100 100 99 95 99 99 83 81 95 95 92 66 61 73	C(+57.02)GAGGQGWPQDADEGC(+57.02)AM(+15.99)M(+15.99)K	HCD
2	210707-MClass-21_T_methendus-MELD-LSM-R.raw	49303	LLNLNDFETLR	26314	11	90	90	11	6743668	2	49.88	-	62962000000	13467195	-0.4			98 97 99 99 98 98 97 98 56 63 95	LLNLNDFETLR	HCD
2	210707-MClass-21_T_methendus-MELD-LSM-R.raw	54291	C(+57.02)NTKWDLYYR	16442	10	90	90	10	7098293	2	33.96	-	25398000000	14176448	-0.4		Carbamidomethylation	83 75 95 97 96 97 95 93 83 93	C(+57.02)NTKWDLYYR	HCD
2	210707-MClass-21_T_methendus-MELD-LSM-R.raw	59593	FYC(+57.02)PN(+.98)DEVC(+57.02)WK	19893	11	90	90	11	7598049	2	39.51	-	45114000000	15175955	-0.1	tr|A0A1E1WW12|A0A1E1WW12_TITOB:tr|A0A1E1WVS3|A0A1E1WVS3_TITOB	Carbamidomethylation; Deamidation (NQ)	93 95 100 99 98 95 96 94 92 60 76	FYC(+57.02)PN(+.98)DEVC(+57.02)WK	HCD
2	210707-MClass-21_T_methendus-MELD-LSM-R.raw	-	RGRGPHYC(+57.02)ANEC(+57.02)SR	4557	14	90	90	14	5739255	3	15.18	-	0	17187478	4.0	P60213|SCX3_TITOB:tr|A0A7L4XS62|A0A7L4XS62_9SCOR	Carbamidomethylation	54 75 96 85 84 94 100 100 99 95 97 95 98 100	RGRGPHYC(+57.02)ANEC(+57.02)SR	HCD
2	210707-MClass-21_T_methendus-MELD-LSM-R.raw	52135	GYTMPNDAVC(+57.02)EK	8076	12	90	90	12	6927948	2	20.42	-	361470000000	13835798	-3.5		Carbamidomethylation	89 89 68 56 96 97 99 99 99 99 100 100	GYTMPNDAVC(+57.02)EK	HCD
2	210707-MClass-21_T_methendus-MELD-LSM-R.raw	64610	C(+57.02)YNVDPSVKLWDSENPSC(+57.02)SR	19491	20	90	90	20	8050264	3	38.95	-	5912200000000	24120474	4.1	tr|A0A1E1WVW4|A0A1E1WVW4_TITOB:tr|A0A7L4XT27|A0A7L4XT27_TITPA:tr|A0A7L4XT23|A0A7L4XT23_TYTAS	Carbamidomethylation	97 95 99 100 92 71 95 97 97 98 98 99 95 95 89 85 54 67 94 99	C(+57.02)YNVDPSVKLWDSENPSC(+57.02)SR	HCD
2	210707-MClass-21_T_methendus-MELD-LSM-R.raw	69622	YGLVGSSC(+57.02)GKLSC(+57.02)LLK	19504	16	90	90	16	8714517	2	38.84	-	96313000000	17408901	-0.8		Carbamidomethylation	71 74 99 100 100 99 95 69 66 95 98 95 94 98 100 100	YGLVGSSC(+57.02)GKLSC(+57.02)LLK	HCD
2	210707-MClass-21_T_methendus-MELD-LSM-R.raw	71303	NC(+57.02)MLN(+.98)C(+57.02)NVWDDGYK	21598	14	90	90	14	8953526	2	42.29	-	29935000000	17886907	0.0	P0DQU6|SCX_TITME	Carbamidomethylation; Deamidation (NQ)	72 87 100 100 100 99 98 99 100 100 99 52 69 96	NC(+57.02)MLN(+.98)C(+57.02)NVWDDGYK	HCD
2	210707-MClass-21_T_methendus-MELD-LSM-R.raw	54820	DPHSDLLC(+57.02)NTTR	7899	12	90	90	12	7148300	2	20.57	-	2763200000	14276462	-0.6		Carbamidomethylation	87 79 98 100 100 100 99 96 90 66 77 99	DPHSDLLC(+57.02)NTTR	HCD
2	210707-MClass-21_T_methendus-MELD-LSM-R.raw	59552	FYC(+57.02)PNDEVC(+57.02)WK	19087	11	90	90	11	7593153	2	38.11	-	1328200000000	15166116	3.0	tr|A0A1E1WW12|A0A1E1WW12_TITOB:tr|A0A1E1WVS3|A0A1E1WVS3_TITOB	Carbamidomethylation	99 99 100 98 89 91 98 97 95 59 74	FYC(+57.02)PNDEVC(+57.02)WK	HCD
2	210707-MClass-21_T_methendus-MELD-LSM-R.raw	38249	QSPNC(+57.02)FPLLK	19505	10	90	90	10	6023131	2	39.20	-	213520000000	12026118	-0.1		Carbamidomethylation	90 94 98 97 98 98 70 75 94 92	QSPNC(+57.02)FPLLK	HCD
2	210707-MClass-21_T_methendus-MELD-LSM-R.raw	77567	C(+57.02)QGGQGWPQDASEC(+57.02)C(+57.02)FDR	20154	18	90	90	18	10794116	2	40.08	-	148350000000	21568098	-0.5		Carbamidomethylation	90 87 90 91 96 99 99 96 95 99 98 98 99 81 63 61 90 99	C(+57.02)QGGQGWPQDASEC(+57.02)C(+57.02)FDR	HCD
2	210707-MClass-21_T_methendus-MELD-LSM-R.raw	-	LDPYYC(+57.02)VN(+.98)QC(+57.02)SEVKGK	5637	16	90	90	16	4909748	4	16.96	-	0	19598706	-0.3	tr|A0A1E1WWE3|A0A1E1WWE3_TITOB	Carbamidomethylation; Deamidation (NQ)	62 67 57 78 100 100 100 99 98 99 98 98 98 99 100 100	LDPYYC(+57.02)VN(+.98)QC(+57.02)SEVKGK	HCD
2	210707-MClass-21_T_methendus-MELD-LSM-R.raw	-	EAVEGPKSN(+.98)C(+57.02)KPN(+.98)WSEK	6096	17	90	90	17	4912292	4	17.69	-	0	19608835	2.2	P0C1X6|KA183_TITDI	Deamidation (NQ); Carbamidomethylation	99 99 100 100 99 98 99 98 99 99 99 96 66 46 49 97 100	EAVEGPKSN(+.98)C(+57.02)KPN(+.98)WSEK	HCD
2	210707-MClass-21_T_methendus-MELD-LSM-R.raw	69219	NGNC(+57.02)EFGLC(+57.02)QC(+57.02)MLK	19279	14	90	90	14	8658599	2	38.70	-	18898000000	17297043	0.5	tr|A0A2I9LNV7|A0A2I9LNV7_9SCOR	Carbamidomethylation	65 62 81 99 100 100 99 98 98 96 92 85 97 100	NGNC(+57.02)EFGLC(+57.02)QC(+57.02)MLK	HCD
2	210707-MClass-21_T_methendus-MELD-LSM-R.raw	36131	DDDDLEGFSEEDLKALKEHR	19153	20	90	90	20	5910289	4	38.53	-	954330000000	23600767	4.2	tr|A0A1E1WWD3|A0A1E1WWD3_TITOB:P0DL22|NDBX_TITPA		57 71 95 95 93 100 99 100 100 100 99 99 95 93 67 68 92 96 96 100	DDDDLEGFSEEDLKALKEHR	HCD
2	210707-MClass-21_T_methendus-MELD-LSM-R.raw	45481	DDN(+.98)N(+.98)LEGFSEEDLKALK	22610	17	90	90	17	6469661	3	43.98	-	163940000000	19378740	1.2	tr|A0A1E1WWD3|A0A1E1WWD3_TITOB:P0DL22|NDBX_TITPA	Deamidation (NQ)	51 76 100 100 99 92 83 99 99 99 99 98 95 94 94 94 69	DDN(+.98)N(+.98)LEGFSEEDLKALK	HCD
2	210707-MClass-21_T_methendus-MELD-LSM-R.raw	3420	KKGPMDFC(+57.02)KGDLC(+57.02)K	6415	14	90	90	14	4217060	4	18.21	-	3918600000	16827942	0.4	tr|A0A1E1WVU5|A0A1E1WVU5_TITOB:P0C1X6|KA183_TITDI	Carbamidomethylation	83 62 71 92 90 98 95 95 95 94 97 97 99 100	KKGPMDFC(+57.02)KGDLC(+57.02)K	HCD
2	210707-MClass-21_T_methendus-MELD-LSM-R.raw	64004	C(+57.02)GAGGQGAM(+15.99)PQDASDR	8383	16	90	90	16	7973187	2	20.95	-	265090000000	15926306	-4.8		Carbamidomethylation; Oxidation (M)	71 75 93 99 99 98 98 71 68 94 94 98 98 96 99 100	C(+57.02)GAGGQGAM(+15.99)PQDASDR	HCD
2	210707-MClass-21_T_methendus-MELD-LSM-R.raw	71579	GYLVGSSGC(+57.02)GKLSC(+57.02)LLK	19344	17	90	90	17	8999638	2	38.80	-	22934000000	17979116	0.8	P60213|SCX3_TITOB:P60214|SCX1_TITOB:tr|A0A7L4XS62|A0A7L4XS62_9SCOR:tr|A0A7L4XT23|A0A7L4XT23_TYTAS	Carbamidomethylation	90 94 100 100 100 100 99 95 93 52 59 70 96 96 98 100 100	GYLVGSSGC(+57.02)GKLSC(+57.02)LLK	HCD
2	210707-MClass-21_T_methendus-MELD-LSM-R.raw	46417	TEKDEPPFLTK	11828	11	90	90	11	6528392	2	26.81	-	19976000000	13036660	-1.6			90 92 96 96 98 93 62 76 99 100 95	TEKDEPPFLTK	HCD
2	210707-MClass-21_T_methendus-MELD-LSM-R.raw	13036	AC(+57.02)PVLDFK	15114	8	90	90	8	4752446	2	32.08	-	81050000000	9484739	0.7	tr|A0A1E1WVV4|A0A1E1WVV4_TITOB	Carbamidomethylation	98 96 99 99 98 98 71 65	AC(+57.02)PVLDFK	HCD
2	210707-MClass-21_T_methendus-MELD-LSM-R.raw	25234	GTGYC(+57.02)DEDVC(+57.02)KLGK	8205	14	90	90	14	5345690	3	21.08	-	10331000000	16006860	-0.5	tr|A0A1E1WVZ4|A0A1E1WVZ4_TITOB:tr|A0A1E1WVV5|A0A1E1WVV5_TITOB	Carbamidomethylation	59 67 93 96 95 96 96 96 96 94 94 96 97 95	GTGYC(+57.02)DEDVC(+57.02)KLGK	HCD
2	210707-MClass-21_T_methendus-MELD-LSM-R.raw	11430	M(+15.99)FYPDSR	7953	7	90	90	7	4662024	2	21.37	-	408350000000	9303906	-0.3		Oxidation (M)	93 97 99 97 99 88 61	M(+15.99)FYPDSR	HCD
2	210707-MClass-21_T_methendus-MELD-LSM-R.raw	36021	NDN(+.98)N(+.98)LEGFSEEDLKALKEHR	17795	20	90	90	20	5907815	4	36.37	-	842910000000	23590928	1.7	tr|A0A1E1WWD3|A0A1E1WWD3_TITOB:P0DL22|NDBX_TITPA	Deamidation (NQ)	61 77 84 80 85 100 98 99 98 99 93 91 92 82 97 97 89 95 95 100	NDN(+.98)N(+.98)LEGFSEEDLKALKEHR	HCD
2	210707-MClass-21_T_methendus-MELD-LSM-R.raw	27036	DDDDLEGFSEEDLK	19451	14	90	90	14	5428932	3	38.91	-	2.2E7	16256580	-0.1	tr|A0A1E1WWD3|A0A1E1WWD3_TITOB:P0DL22|NDBX_TITPA		51 63 90 91 90 99 100 99 99 99 99 99 98 93	DDDDLEGFSEEDLK	HCD
2	210707-MClass-21_T_methendus-MELD-LSM-R.raw	17892	VQ(+.98)GPKSDC(+57.02)KPN(+.98)SWEAC(+57.02)K	5732	17	90	90	17	4989758	4	17.13	-	34272000000	19918716	1.2	tr|A0A1E1WVU5|A0A1E1WVU5_TITOB:P0C1X6|KA183_TITDI	Deamidation (NQ); Carbamidomethylation	100 100 100 99 99 98 99 99 99 98 97 57 54 93 63 86 100	VQ(+.98)GPKSDC(+57.02)KPN(+.98)SWEAC(+57.02)K	HCD
2	210707-MClass-21_T_methendus-MELD-LSM-R.raw	18524	DKDLMLLR	13659	8	90	90	8	5022841	2	29.57	-	236790000000	10025532	0.4			91 93 99 97 85 86 87 86	DKDLMLLR	HCD
2	210707-MClass-21_T_methendus-MELD-LSM-R.raw	35185	FGLC(+57.02)QC(+57.02)M(+15.99)LK	13321	9	90	90	9	5867668	2	29.05	-	410030000000	11715188	0.2	tr|A0A2I9LNV7|A0A2I9LNV7_9SCOR	Carbamidomethylation; Oxidation (M)	99 98 100 100 97 87 79 66 90	FGLC(+57.02)QC(+57.02)M(+15.99)LK	HCD
2	210707-MClass-21_T_methendus-MELD-LSM-R.raw	74782	DDDN(+.98)LEGFC(+57.02)NAN(+.98)LKALK	22527	17	90	90	17	9699442	2	43.98	-	29123000000	19378677	3.2	tr|A0A1E1WWD3|A0A1E1WWD3_TITOB:P0DL22|NDBX_TITPA	Deamidation (NQ); Carbamidomethylation	91 99 100 100 100 100 99 99 66 56 61 93 95 92 97 97 95	DDDN(+.98)LEGFC(+57.02)NAN(+.98)LKALK	HCD
2	210707-MClass-21_T_methendus-MELD-LSM-R.raw	73590	AYSGSVC(+57.02)DDC(+57.02)TKVVGTR	7802	17	90	90	17	9379220	2	20.44	-	6354200000	18738298	-0.2		Carbamidomethylation	90 93 98 98 99 99 99 99 93 79 93 91 95 66 57 95 97	AYSGSVC(+57.02)DDC(+57.02)TKVVGTR	HCD
2	210707-MClass-21_T_methendus-MELD-LSM-R.raw	70406	VEGPKSDC(+57.02)KPDLC(+57.02)EK	4781	15	90	90	15	8814117	2	15.23	-	2188200000000	17608074	0.9	tr|A0A1E1WVU5|A0A1E1WVU5_TITOB:P0C1X6|KA183_TITDI	Carbamidomethylation	94 97 97 90 90 97 98 79 76 71 82 96 96 96 99	VEGPKSDC(+57.02)KPDLC(+57.02)EK	HCD
2	210707-MClass-21_T_methendus-MELD-LSM-R.raw	76199	C(+57.02)GAGGQGWPQDASDFC(+57.02)C(+57.02)R	16375	18	90	90	18	10148907	2	34.08	-	8.94E7	20277673	-0.2		Carbamidomethylation	81 62 91 94 97 98 100 100 97 87 99 98 97 96 65 73 95 99	C(+57.02)GAGGQGWPQDASDFC(+57.02)C(+57.02)R	HCD
2	210707-MClass-21_T_methendus-MELD-LSM-R.raw	44421	NYDERPPEGTGVSGSPGAK	6173	19	90	90	19	6399684	3	17.73	-	49806000000	19168865	-1.5			56 56 75 80 90 100 100 100 100 100 100 100 100 99 98 94 92 92 89	NYDERPPEGTGVSGSPGAK	HCD
2	210707-MClass-21_T_methendus-MELD-LSM-R.raw	65285	DDDDLEGFSEEDLK	25239	14	90	90	14	8138339	2	47.60	-	15842000000	16256580	-2.9	tr|A0A1E1WWD3|A0A1E1WWD3_TITOB:P0DL22|NDBX_TITPA		48 77 100 100 100 100 93 89 97 95 94 93 93 90	DDDDLEGFSEEDLK	HCD
2	210707-MClass-21_T_methendus-MELD-LSM-R.raw	19738	KVLAPAEEAPAEAPK	8099	15	90	90	15	5076146	3	20.91	-	29739000000	15198245	-1.7			70 73 88 87 81 92 100 100 100 98 93 94 95 94 92	KVLAPAEEAPAEAPK	HCD
2	210707-MClass-21_T_methendus-MELD-LSM-R.raw	49654	EC(+57.02)YDPC(+57.02)YFAK	15858	10	90	90	10	6767683	2	33.05	-	303010000000	13515212	0.6		Carbamidomethylation	76 71 99 99 97 97 98 79 89 99	EC(+57.02)YDPC(+57.02)YFAK	HCD
2	210707-MClass-21_T_methendus-MELD-LSM-R.raw	58615	VQ(+.98)GPKSDC(+57.02)KPDLC(+57.02)EKAC(+57.02)EK	4951	19	90	90	19	7506785	3	15.79	-	154470000000	22490125	0.5	tr|A0A1E1WVU5|A0A1E1WVU5_TITOB:tr|A0A2I9LP22|A0A2I9LP22_9SCOR:P0C1X6|KA183_TITDI	Deamidation (NQ); Carbamidomethylation	86 89 95 67 70 91 96 86 89 96 97 95 88 93 94 96 96 95 99	VQ(+.98)GPKSDC(+57.02)KPDLC(+57.02)EKAC(+57.02)EK	HCD
2	210707-MClass-21_T_methendus-MELD-LSM-R.raw	47113	YGYM(+15.99)FYPDSR	16485	10	90	90	10	6577772	2	34.25	-	35476000000	13135386	0.9		Oxidation (M)	98 97 99 100 100 99 56 70 94 91	YGYM(+15.99)FYPDSR	HCD
2	210707-MClass-21_T_methendus-MELD-LSM-R.raw	8649	M(+15.99)PQYDDC(+57.02)KDVC(+57.02)KAR	3686	14	90	90	14	4511977	4	13.82	-	3166000000	18007593	1.3	tr|A0A1E1WVV5|A0A1E1WVV5_TITOB	Oxidation (M); Carbamidomethylation	56 49 74 99 100 100 98 96 99 98 98 99 99 100	M(+15.99)PQYDDC(+57.02)KDVC(+57.02)KAR	HCD
2	210707-MClass-21_T_methendus-MELD-LSM-R.raw	67368	YSSSC(+57.02)YGLPDDSPTK	13975	15	90	90	15	8388597	2	30.25	-	2398000000	16757036	0.7	P0DQU6|SCX_TITME:tr|A0A1E1WW03|A0A1E1WW03_TITOB:H1ZZH8|SCX9_TITOB:C0HLM0|SCX2_TITMA:C0HLM1|SCX3_TITMA:C9X4K3|SCNA5_TITDI:P0CF39|AMP1_TITDI:P46066|SCXV_CENSC	Carbamidomethylation	46 56 91 99 100 100 99 99 93 96 98 97 94 93 93	YSSSC(+57.02)YGLPDDSPTK	HCD
2	210707-MClass-21_T_methendus-MELD-LSM-R.raw	5998	TQ(+.98)DLHC(+57.02)TFER	7317	10	90	90	10	4365287	3	19.74	-	9560800000	13065613	2.3		Deamidation (NQ); Carbamidomethylation	94 97 94 73 82 96 96 86 92 91	TQ(+.98)DLHC(+57.02)TFER	HCD
2	210707-MClass-21_T_methendus-MELD-LSM-R.raw	13835	VEGPKSM(+15.99)M(+15.99)M(+15.99)NPDLC(+57.02)EK	6576	16	90	90	16	4792082	4	18.37	-	161320000000	19128040	-0.2	tr|A0A1E1WVU5|A0A1E1WVU5_TITOB:P0C1X6|KA183_TITDI	Oxidation (M); Carbamidomethylation	100 100 99 97 97 97 82 62 57 67 95 98 97 97 99 100	VEGPKSM(+15.99)M(+15.99)M(+15.99)NPDLC(+57.02)EK	HCD
2	210707-MClass-21_T_methendus-MELD-LSM-R.raw	7540	NMPDWVK	14817	7	90	90	7	4452151	2	31.40	-	1131900000000	8884164	-0.9	P60213|SCX3_TITOB:P60214|SCX1_TITOB:tr|A0A7L4XS62|A0A7L4XS62_9SCOR:P60215|SCX4_TITOB		81 61 97 98 96 99 100	NMPDWVK	HCD
2	210707-MClass-21_T_methendus-MELD-LSM-R.raw	37264	C(+57.02)LTHC(+57.02)QDLEKHEKGC(+57.02)HGFK	3971	19	90	90	19	5967742	4	14.08	-	588720000000	23830620	2.3	tr|A0A1E1WVU0|A0A1E1WVU0_TITOB	Carbamidomethylation	97 99 100 99 94 92 99 99 99 95 89 97 63 59 94 90 93 73 86	C(+57.02)LTHC(+57.02)QDLEKHEKGC(+57.02)HGFK	HCD
2	210707-MClass-21_T_methendus-MELD-LSM-R.raw	70090	MSHLLGVPHDGDPSYK	13194	16	90	90	16	8769218	2	28.83	-	273910000000	17518301	-0.6			98 99 100 100 100 100 100 98 92 97 63 82 91 92 65 68	MSHLLGVPHDGDPSYK	HCD
2	210707-MClass-21_T_methendus-MELD-LSM-R.raw	35466	DGYC(+57.02)YAWLK	21599	9	90	90	9	5882635	2	42.42	-	28618000000	11745117	0.7	P60212|SCX2_TITOB:P0DQU7|SCX2_TITME:tr|A0A1E1WWE3|A0A1E1WWE3_TITOB:P60213|SCX3_TITOB:tr|A0A7L4XS62|A0A7L4XS62_9SCOR:P60215|SCX4_TITOB	Carbamidomethylation	65 57 98 99 99 98 98 99 100	DGYC(+57.02)YAWLK	HCD
2	210707-MClass-21_T_methendus-MELD-LSM-R.raw	66695	ELRC(+57.02)DC(+57.02)GSLENPC(+57.02)C(+57.02)YATTC(+57.02)K	12501	20	90	90	20	8320033	3	27.80	-	169910000000	24929851	1.2		Carbamidomethylation	66 55 61 75 87 85 95 97 99 100 99 100 100 99 98 98 99 98 96 99	ELRC(+57.02)DC(+57.02)GSLENPC(+57.02)C(+57.02)YATTC(+57.02)K	HCD
2	210707-MClass-21_T_methendus-MELD-LSM-R.raw	76686	LNQPC(+57.02)NSN(+.98)SQC(+57.02)C(+57.02)SYDAR	5722	17	90	90	17	10379011	2	17.13	-	2569700000	20737937	-2.9		Carbamidomethylation; Deamidation (NQ)	59 55 94 98 98 95 95 97 95 93 97 98 96 95 82 89 100	LNQPC(+57.02)NSN(+.98)SQC(+57.02)C(+57.02)SYDAR	HCD
2	210707-MClass-21_T_methendus-MELD-LSM-R.raw	5968	LGGLLSALK	16926	9	90	90	9	4362849	2	34.99	-	381820000000	8705538	1.5			99 98 75 73 95 92 94 95 92	LGGLLSALK	HCD
2	210707-MClass-21_T_methendus-MELD-LSM-R.raw	49876	NNNC(+57.02)KFYC(+57.02)PNDAVC(+57.02)EK	9909	16	90	90	16	6782825	3	23.86	-	114390000000	20318237	1.0	tr|A0A1E1WW12|A0A1E1WW12_TITOB:tr|A0A1E1WVS3|A0A1E1WVS3_TITOB	Carbamidomethylation	69 62 93 72 77 86 99 100 98 97 99 98 98 98 99 100	NNNC(+57.02)KFYC(+57.02)PNDAVC(+57.02)EK	HCD
2	210707-MClass-21_T_methendus-MELD-LSM-R.raw	51897	C(+57.02)YNLPDSVKER	24233	11	90	90	11	6908333	2	46.58	-	5.47E7	13796504	1.1	tr|A0A1E1WWE3|A0A1E1WWE3_TITOB:tr|A0A7L4XT23|A0A7L4XT23_TYTAS	Carbamidomethylation	67 67 97 99 97 97 96 98 97 89 90	C(+57.02)YNLPDSVKER	HCD
2	210707-MClass-21_T_methendus-MELD-LSM-R.raw	74306	TALGNC(+57.02)NPFTYDDHC(+57.02)K	11393	16	90	90	16	9569041	2	26.12	-	20928000000	19117878	3.0	tr|A0A1E1WVP6|A0A1E1WVP6_TITOB:P0DQU5|KA212_TITME	Carbamidomethylation	98 99 100 99 99 99 98 96 97 98 73 72 67 57 98 95	TALGNC(+57.02)NPFTYDDHC(+57.02)K	HCD
2	210707-MClass-21_T_methendus-MELD-LSM-R.raw	76583	DATDRC(+57.02)C(+57.02)FVHDC(+57.02)C(+57.02)YGK	8475	16	90	90	16	10323932	2	21.41	-	162620000000	20627754	-1.7		Carbamidomethylation	95 62 68 93 93 79 85 97 99 99 100 100 100 100 97 78	DATDRC(+57.02)C(+57.02)FVHDC(+57.02)C(+57.02)YGK	HCD
2	210707-MClass-21_T_methendus-MELD-LSM-R.raw	48261	FYC(+57.02)PNDEVC(+57.02)K	9853	10	90	90	10	6662718	2	23.61	-	5088000000	13305322	-2.4	tr|A0A1E1WW12|A0A1E1WW12_TITOB:tr|A0A1E1WVS3|A0A1E1WVS3_TITOB	Carbamidomethylation	84 87 99 90 85 90 92 90 92 93	FYC(+57.02)PNDEVC(+57.02)K	HCD
2	210707-MClass-21_T_methendus-MELD-LSM-R.raw	31433	NALLLETTEK	13457	10	90	90	10	5663183	2	29.40	-	9230300000	11306182	3.4			52 59 99 100 100 99 98 98 99 100	NALLLETTEK	HCD
2	210707-MClass-21_T_methendus-MELD-LSM-R.raw	18314	NN(+.98)SFLDYK	13775	8	90	90	8	5012324	2	29.75	-	889230000000	10004501	0.1		Deamidation (NQ)	90 98 100 100 99 99 71 66	NN(+.98)SFLDYK	HCD
2	210707-MClass-21_T_methendus-MELD-LSM-R.raw	-	WGVSEDDER	8682	9	90	90	9	5467321	2	21.81	-	0	10914519	-2.0	tr|A0A2I9LNV7|A0A2I9LNV7_9SCOR		99 98 99 98 97 96 95 70 60	WGVSEDDER	HCD
2	210707-MClass-21_T_methendus-MELD-LSM-R.raw	46563	AEPEGPKSDC(+57.02)KPDLC(+57.02)EK	6109	17	90	90	17	6539644	3	17.85	-	3563500000	19588713	-0.1	tr|A0A1E1WVU5|A0A1E1WVU5_TITOB:P0C1X6|KA183_TITDI	Carbamidomethylation	60 80 88 99 96 89 95 69 80 98 98 96 97 96 95 99 100	AEPEGPKSDC(+57.02)KPDLC(+57.02)EK	HCD
2	210707-MClass-21_T_methendus-MELD-LSM-R.raw	38322	EGKPSDC(+57.02)KPDLC(+57.02)EKAC(+57.02)KEEK	3679	20	90	90	20	6027789	4	13.69	-	14067000000	24070815	2.0	tr|A0A1E1WVU5|A0A1E1WVU5_TITOB:tr|A0A2I9LP22|A0A2I9LP22_9SCOR:P0C1X6|KA183_TITDI	Carbamidomethylation	98 93 73 67 82 95 100 100 96 95 92 86 85 86 92 89 84 95 97 99	EGKPSDC(+57.02)KPDLC(+57.02)EKAC(+57.02)KEEK	HCD
2	210707-MClass-21_T_methendus-MELD-LSM-R.raw	81157	SSYGC(+57.02)YC(+57.02)GAGGQGADPQN(+.98)ASN(+.98)FC(+57.02)C(+57.02)ER	18932	26	90	90	26	14380330	2	38.28	-	480710000000	28740374	4.9	P84688|SCX7_TITOB	Carbamidomethylation; Deamidation (NQ)	91 89 94 95 100 100 100 100 99 100 99 96 94 55 69 92 95 99 99 96 95 70 66 69 89 97	SSYGC(+57.02)YC(+57.02)GAGGQGADPQN(+.98)ASN(+.98)FC(+57.02)C(+57.02)ER	HCD
2	210707-MClass-21_T_methendus-MELD-LSM-R.raw	77568	C(+57.02)GANQGWPQN(+.98)ADEGC(+57.02)AM(+15.99)M(+15.99)K	15817	19	90	90	19	10794117	2	32.61	-	6733200000000	21568020	3.2		Carbamidomethylation; Deamidation (NQ); Oxidation (M)	95 93 98 96 96 100 100 99 97 99 99 85 80 94 95 92 65 60 73	C(+57.02)GANQGWPQN(+.98)ADEGC(+57.02)AM(+15.99)M(+15.99)K	HCD
2	210707-MClass-21_T_methendus-MELD-LSM-R.raw	74884	YLLAN(+.98)PC(+57.02)FDDNDQC(+57.02)AK	20246	16	90	90	16	9729084	2	40.05	-	57293000000	19438030	-0.3		Deamidation (NQ); Carbamidomethylation	78 92 99 100 100 97 96 98 99 97 91 94 52 56 96 99	YLLAN(+.98)PC(+57.02)FDDNDQC(+57.02)AK	HCD
2	210707-MClass-21_T_methendus-MELD-LSM-R.raw	-	VC(+57.02)SN(+.98)LEGFSEEDLK	23614	14	90	90	14	8143588	2	45.56	-	0	16267083	-3.2	tr|A0A1E1WWD3|A0A1E1WWD3_TITOB:P0DL22|NDBX_TITPA	Carbamidomethylation; Deamidation (NQ)	85 56 63 96 99 100 98 98 93 94 95 97 96 93	VC(+57.02)SN(+.98)LEGFSEEDLK	HCD
2	210707-MClass-21_T_methendus-MELD-LSM-R.raw	62180	QC(+57.02)GGQGWPQNASDR	7663	14	90	90	14	7808368	2	20.11	-	20432000000	15596536	3.5		Carbamidomethylation	54 67 97 92 95 99 100 94 90 90 92 94 99 100	QC(+57.02)GGQGWPQNASDR	HCD
2	210707-MClass-21_T_methendus-MELD-LSM-R.raw	13328	GVNMGLFSK	17729	9	90	90	9	4767497	2	36.21	-	41513000000	9514848	0.1			66 69 97 97 97 98 99 97 92	GVNMGLFSK	HCD
2	210707-MClass-21_T_methendus-MELD-LSM-R.raw	43342	SKVC(+57.02)DFAPNVK	8512	11	90	90	11	6328210	2	21.53	-	29898000000	12636282	-0.5	tr|A0A2I9LNV1|A0A2I9LNV1_9SCOR	Carbamidomethylation	95 97 100 100 100 99 70 51 92 95 93	SKVC(+57.02)DFAPNVK	HCD
2	210707-MClass-21_T_methendus-MELD-LSM-R.raw	65285	DDDDLEGFSEEDLK	24962	14	90	90	14	8138339	2	47.60	-	15842000000	16256580	-2.9	tr|A0A1E1WWD3|A0A1E1WWD3_TITOB:P0DL22|NDBX_TITPA		50 77 99 100 100 99 96 97 93 94 90 95 92 82	DDDDLEGFSEEDLK	HCD
2	210707-MClass-21_T_methendus-MELD-LSM-R.raw	-	VQ(+.98)GPKSDC(+57.02)KPDSWEK	4872	15	90	90	15	4412094	4	15.73	-	0	17608040	2.5	tr|A0A1E1WVU5|A0A1E1WVU5_TITOB:P0C1X6|KA183_TITDI	Deamidation (NQ); Carbamidomethylation	99 100 100 99 99 99 99 97 99 98 74 44 48 98 100	VQ(+.98)GPKSDC(+57.02)KPDSWEK	HCD
2	210707-MClass-21_T_methendus-MELD-LSM-R.raw	24328	VKGKDYGC(+57.02)YAWLK	13922	13	90	90	13	5299377	3	30.08	-	1178000000	15867915	-0.1	P60212|SCX2_TITOB:P0DQU7|SCX2_TITME:tr|A0A1E1WWE3|A0A1E1WWE3_TITOB:P60213|SCX3_TITOB:tr|A0A7L4XS62|A0A7L4XS62_9SCOR:P60215|SCX4_TITOB	Carbamidomethylation	99 99 95 95 98 62 59 95 95 89 90 97 99	VKGKDYGC(+57.02)YAWLK	HCD
2	210707-MClass-21_T_methendus-MELD-LSM-R.raw	49902	VAADLAGLSNDGSVC(+57.02)WAQAK	13359	20	90	90	20	6783312	3	29.12	-	25660000000	20319683	1.7		Carbamidomethylation	93 99 100 100 100 100 100 99 99 98 99 96 95 97 89 48 43 54 97 100	VAADLAGLSNDGSVC(+57.02)WAQAK	HCD
2	210707-MClass-21_T_methendus-MELD-LSM-R.raw	60628	LVAPAQ(+.98)EAPAEAAPAK	10672	16	90	90	16	7679089	2	25.07	-	368490000000	15338037	-0.3		Deamidation (NQ)	79 83 99 99 99 99 100 100 96 95 96 95 71 54 86 90	LVAPAQ(+.98)EAPAEAAPAK	HCD
2	210707-MClass-21_T_methendus-MELD-LSM-R.raw	22457	NSMNPDELNDFHK	12514	13	90	90	13	5208978	3	27.82	-	421620000000	15596675	2.6			50 52 83 98 98 99 100 99 98 99 99 98 100	NSMNPDELNDFHK	HCD
2	210707-MClass-21_T_methendus-MELD-LSM-R.raw	71730	NVAGVSNSGSVC(+57.02)RSWPK	8976	17	90	90	17	9029423	2	22.33	-	26178000000	18038687	0.8		Carbamidomethylation	96 97 100 100 100 100 98 98 96 94 94 96 96 60 51 59 99	NVAGVSNSGSVC(+57.02)RSWPK	HCD
2	210707-MClass-21_T_methendus-MELD-LSM-R.raw	67126	GC(+57.02)YAGATNGLGDWSNK	11581	16	90	90	16	8358652	2	26.40	-	9218200000	16697153	0.4	P84688|SCX7_TITOB:P84685|SCX6_TITOB:tr|A0A1E1WW26|A0A1E1WW26_TITOB:tr|A0A1E1WW12|A0A1E1WW12_TITOB:tr|A0A1E1WVS3|A0A1E1WVS3_TITOB	Carbamidomethylation	83 90 100 100 100 100 100 98 96 97 91 93 50 50 94 99	GC(+57.02)YAGATNGLGDWSNK	HCD
2	210707-MClass-21_T_methendus-MELD-LSM-R.raw	3318	RC(+57.02)SYYDC(+57.02)KDVC(+57.02)R	4603	12	90	90	12	4211779	4	15.43	-	36388000000	16806807	1.2		Carbamidomethylation	56 59 79 96 100 100 99 98 98 98 99 100	RC(+57.02)SYYDC(+57.02)KDVC(+57.02)R	HCD
2	210707-MClass-21_T_methendus-MELD-LSM-R.raw	65876	AHMLKDVSC(+57.02)VPGDDC(+57.02)LEPC(+57.02)KK	21805	21	90	90	21	8203799	3	42.67	-	451760000000	24581111	2.8		Carbamidomethylation	46 45 77 100 99 94 88 87 94 100 99 96 98 99 97 97 99 96 96 88 97	AHMLKDVSC(+57.02)VPGDDC(+57.02)LEPC(+57.02)KK	HCD
2	210707-MClass-21_T_methendus-MELD-LSM-R.raw	3433	VATVSLPR	11279	8	90	90	8	4217582	2	25.93	-	554390000000	8415021	-0.4			98 99 99 98 97 86 55 89	VATVSLPR	HCD
2	210707-MClass-21_T_methendus-MELD-LSM-R.raw	68829	EFMTDDN(+.98)DLEGFSEEN(+.98)LKALEK	22255	22	90	90	22	8593793	3	43.49	-	39259000000	25751157	0.1	tr|A0A1E1WWD3|A0A1E1WWD3_TITOB:P0DL22|NDBX_TITPA	Deamidation (NQ)	57 44 35 75 98 99 100 100 100 100 100 99 96 98 96 96 96 96 98 99 100 100	EFMTDDN(+.98)DLEGFSEEN(+.98)LKALEK	HCD
2	210707-MClass-21_T_methendus-MELD-LSM-R.raw	64942	TDC(+57.02)LQSN(+.98)LC(+57.02)SC(+57.02)MK	14441	13	90	90	13	8093235	2	31.01	-	71704000000	16166304	1.3		Carbamidomethylation; Deamidation (NQ)	55 75 99 100 99 100 100 100 100 100 99 74 71	TDC(+57.02)LQSN(+.98)LC(+57.02)SC(+57.02)MK	HCD
2	210707-MClass-21_T_methendus-MELD-LSM-R.raw	-	VQ(+.98)GPKSDC(+57.02)KPDSWEK	4989	15	90	90	15	4412094	4	15.92	-	0	17608040	2.6	tr|A0A1E1WVU5|A0A1E1WVU5_TITOB:P0C1X6|KA183_TITDI	Deamidation (NQ); Carbamidomethylation	99 100 100 99 99 99 99 99 98 96 69 45 50 98 100	VQ(+.98)GPKSDC(+57.02)KPDSWEK	HCD
2	210707-MClass-21_T_methendus-MELD-LSM-R.raw	81157	SSYGC(+57.02)YC(+57.02)GAGGQGWPQDASN(+.98)AC(+57.02)M(+15.99)MDK	19167	26	90	90	26	14380330	2	38.28	-	480710000000	28740447	2.3	P84688|SCX7_TITOB	Carbamidomethylation; Deamidation (NQ); Oxidation (M)	94 95 99 99 100 100 100 100 99 100 100 99 100 100 98 95 99 98 95 94 80 63 56 40 66 73	SSYGC(+57.02)YC(+57.02)GAGGQGWPQDASN(+.98)AC(+57.02)M(+15.99)MDK	HCD
2	210707-MClass-21_T_methendus-MELD-LSM-R.raw	44141	MAHLLGVPHDGK	9551	12	90	90	12	6378375	2	23.09	-	31264000000	12736602	0.3			75 75 86 100 100 98 92 92 78 98 96 92	MAHLLGVPHDGK	HCD
2	210707-MClass-21_T_methendus-MELD-LSM-R.raw	65071	C(+57.02)YM(+15.99)LLGFSEEDLK	29184	13	90	90	13	8108674	2	53.36	-	322250000000	16197212	-0.5	tr|A0A1E1WWD3|A0A1E1WWD3_TITOB:P0DL22|NDBX_TITPA	Carbamidomethylation; Oxidation (M)	48 57 77 99 100 100 100 99 99 99 99 98 95	C(+57.02)YM(+15.99)LLGFSEEDLK	HCD
2	210707-MClass-21_T_methendus-MELD-LSM-R.raw	63322	C(+57.02)GAGGQGAMPQDASDR	5527	16	90	90	16	7893230	2	16.83	-	10862000000	15766357	-2.7		Carbamidomethylation	69 75 99 99 99 98 98 77 59 90 90 97 96 94 99 100	C(+57.02)GAGGQGAMPQDASDR	HCD
2	210707-MClass-21_T_methendus-MELD-LSM-R.raw	68829	C(+57.02)YGKDDDDLEGFSEEDLKALEK	22365	22	90	90	22	8593793	3	43.49	-	39259000000	25751270	-4.3	tr|A0A1E1WWD3|A0A1E1WWD3_TITOB:P0DL22|NDBX_TITPA	Carbamidomethylation	46 49 56 82 100 100 99 100 99 99 96 95 96 94 95 95 95 95 95 98 99 100	C(+57.02)YGKDDDDLEGFSEEDLKALEK	HCD
2	210707-MClass-21_T_methendus-MELD-LSM-R.raw	71073	LLADPC(+57.02)FDDNDC(+57.02)QAK	15293	15	90	90	15	8913743	2	32.32	-	27605000000	17807395	-3.1		Carbamidomethylation	90 89 99 99 97 98 97 97 96 92 94 59 56 91 97	LLADPC(+57.02)FDDNDC(+57.02)QAK	HCD
2	210707-MClass-21_T_methendus-MELD-LSM-R.raw	14237	DGYPVDPAK	7266	9	90	90	9	4812355	2	19.51	-	71121000000	9604552	1.4	tr|A0A1E1WW03|A0A1E1WW03_TITOB:H1ZZH8|SCX9_TITOB:P46066|SCXV_CENSC		68 62 97 98 98 99 98 98 92	DGYPVDPAK	HCD
2	210707-MClass-21_T_methendus-MELD-LSM-R.raw	55566	NGYFQN(+.98)PADC(+57.02)QK	10904	12	90	90	12	7218069	2	25.03	-	25153000000	14415933	4.2	tr|A0A2I9LNV1|A0A2I9LNV1_9SCOR	Deamidation (NQ); Carbamidomethylation	75 85 99 99 97 97 76 82 95 83 92 100	NGYFQN(+.98)PADC(+57.02)QK	HCD
2	210707-MClass-21_T_methendus-MELD-LSM-R.raw	18314	NN(+.98)SFLDYK	13660	8	90	90	8	5012324	2	29.75	-	889230000000	10004501	0.1		Deamidation (NQ)	92 99 100 100 99 99 68 65	NN(+.98)SFLDYK	HCD
2	210707-MClass-21_T_methendus-MELD-LSM-R.raw	52391	NC(+57.02)PESN(+.98)YGLMGGNNNKANK	7409	19	90	90	19	6949694	3	19.84	-	55766000000	20818894	-1.5		Carbamidomethylation; Deamidation (NQ)	99 99 99 99 99 98 75 71 98 99 98 77 67 61 87 92 94 96 100	NC(+57.02)PESN(+.98)YGLMGGNNNKANK	HCD
2	210707-MClass-21_T_methendus-MELD-LSM-R.raw	65071	C(+57.02)YM(+15.99)LLGFSEEDLK	28986	13	90	90	13	8108674	2	53.36	-	322250000000	16197212	-0.5	tr|A0A1E1WWD3|A0A1E1WWD3_TITOB:P0DL22|NDBX_TITPA	Carbamidomethylation; Oxidation (M)	48 59 80 100 100 100 100 97 96 97 98 99 96	C(+57.02)YM(+15.99)LLGFSEEDLK	HCD
2	210707-MClass-21_T_methendus-MELD-LSM-R.raw	20487	GFSEEDLKALKEPHKWK	15832	17	90	90	17	5112753	4	33.11	-	2660800000	20410632	4.3	tr|A0A1E1WWD3|A0A1E1WWD3_TITOB:P0DL22|NDBX_TITPA		94 95 100 100 100 100 100 100 98 96 93 93 82 35 61 85 100	GFSEEDLKALKEPHKWK	HCD
2	210707-MClass-21_T_methendus-MELD-LSM-R.raw	33829	LVGQANAPYVSGC(+57.02)SWK	9011	16	90	90	16	5796189	3	22.37	-	23276000000	17358352	-0.2		Carbamidomethylation	99 99 98 93 96 95 98 98 98 96 55 50 82 86 95 100	LVGQANAPYVSGC(+57.02)SWK	HCD
2	210707-MClass-21_T_methendus-MELD-LSM-R.raw	39140	FGLC(+57.02)KGC(+57.02)MLK	12712	10	90	90	10	6072988	2	28.23	-	15695000000	12125818	1.1	tr|A0A2I9LNV7|A0A2I9LNV7_9SCOR	Carbamidomethylation	97 97 99 97 74 66 93 90 95 92	FGLC(+57.02)KGC(+57.02)MLK	HCD
2	210707-MClass-21_T_methendus-MELD-LSM-R.raw	18443	C(+57.02)C(+57.02)FPHDC(+57.02)C(+57.02)YGK	7117	11	90	90	11	5018483	3	19.43	-	5.72E6	15025200	2.0		Carbamidomethylation	98 96 96 92 78 86 68 97 96 96 87	C(+57.02)C(+57.02)FPHDC(+57.02)C(+57.02)YGK	HCD
2	210707-MClass-21_T_methendus-MELD-LSM-R.raw	64474	LSC(+57.02)TFRPSGSC(+57.02)EGYLVGSSGC(+57.02)K	15346	22	90	90	22	8036906	3	32.39	-	44523000000	24080559	-2.5	H1ZZI4|SCX15_TITOB:P60213|SCX3_TITOB:P60214|SCX1_TITOB:tr|A0A7L4XS62|A0A7L4XS62_9SCOR:tr|A0A7L4XT23|A0A7L4XT23_TYTAS	Carbamidomethylation	98 99 99 99 99 98 67 66 55 67 80 100 100 100 100 100 99 99 99 93 76 87	LSC(+57.02)TFRPSGSC(+57.02)EGYLVGSSGC(+57.02)K	HCD
2	210707-MClass-21_T_methendus-MELD-LSM-R.raw	80000	FC(+57.02)LQTGC(+57.02)PDDEGC(+57.02)VLEC(+57.02)HNR	13632	20	90	90	20	12339934	2	29.63	-	296010000000	24659819	-3.9		Carbamidomethylation	96 97 99 99 100 100 98 99 100 100 100 99 100 100 99 94 51 32 59 79	FC(+57.02)LQTGC(+57.02)PDDEGC(+57.02)VLEC(+57.02)HNR	HCD
2	210707-MClass-21_T_methendus-MELD-LSM-R.raw	75810	LEC(+57.02)N(+.98)C(+57.02)GSLENPC(+57.02)C(+57.02)YAR	13300	16	90	90	16	10023923	2	29.07	-	4439300000	20027642	3.0		Carbamidomethylation; Deamidation (NQ)	72 79 96 99 99 99 99 99 99 97 50 62 95 96 99 100	LEC(+57.02)N(+.98)C(+57.02)GSLENPC(+57.02)C(+57.02)YAR	HCD
2	210707-MClass-21_T_methendus-MELD-LSM-R.raw	14696	C(+57.02)YWHDC(+57.02)C(+57.02)YGK	8059	10	90	90	10	4835122	3	20.83	-	32769000000	14475107	2.9		Carbamidomethylation	95 54 67 96 99 99 99 99 98 93	C(+57.02)YWHDC(+57.02)C(+57.02)YGK	HCD
2	210707-MClass-21_T_methendus-MELD-LSM-R.raw	22286	GYLLGGDGC(+57.02)K	10906	10	90	90	10	5202483	2	25.54	-	216660000000	10384805	1.5	P60212|SCX2_TITOB:P0DQU7|SCX2_TITME:tr|A0A1E1WVW4|A0A1E1WVW4_TITOB:tr|A0A1E1WVT2|A0A1E1WVT2_TITOB:tr|A0A7L4XT27|A0A7L4XT27_TITPA	Carbamidomethylation	71 80 99 100 97 92 96 87 86 91	GYLLGGDGC(+57.02)K	HCD
2	210707-MClass-21_T_methendus-MELD-LSM-R.raw	58262	SEM(+15.99)MGPVLDKFC(+57.02)EDHC(+57.02)AAK	15521	19	90	90	19	7476518	3	32.68	-	70099000000	22399370	-1.5	tr|A0A1E1WVV4|A0A1E1WVV4_TITOB	Oxidation (M); Carbamidomethylation	95 97 75 57 82 99 99 99 99 99 98 96 96 96 88 94 94 75 70	SEM(+15.99)MGPVLDKFC(+57.02)EDHC(+57.02)AAK	HCD
2	210707-MClass-21_T_methendus-MELD-LSM-R.raw	66510	AM(+15.99)MGC(+57.02)YGLPDDSPTK	16025	15	90	90	15	8298450	2	32.94	-	113980000000	16576787	-1.9	P0DQU6|SCX_TITME:tr|A0A1E1WW03|A0A1E1WW03_TITOB:H1ZZH8|SCX9_TITOB:C0HLM0|SCX2_TITMA:C0HLM1|SCX3_TITMA:C9X4K3|SCNA5_TITDI:P0CF39|AMP1_TITDI:P46066|SCXV_CENSC	Oxidation (M); Carbamidomethylation	72 55 54 90 100 100 100 100 97 99 99 98 96 96 94	AM(+15.99)MGC(+57.02)YGLPDDSPTK	HCD
2	210707-MClass-21_T_methendus-MELD-LSM-R.raw	28538	ADNSVFEYR	13493	9	90	90	9	5507543	2	29.51	-	417890000000	10994934	0.6			56 66 97 100 100 99 99 93 99	ADNSVFEYR	HCD
2	210707-MClass-21_T_methendus-MELD-LSM-R.raw	33880	NNEHC(+57.02)QDLEKHEGK	7568	14	90	90	14	5799273	3	20.11	-	67562000000	17367537	3.7	tr|A0A1E1WVU0|A0A1E1WVU0_TITOB	Carbamidomethylation	52 51 80 97 96 94 98 99 99 99 98 100 99 96	NNEHC(+57.02)QDLEKHEGK	HCD
2	210707-MClass-21_T_methendus-MELD-LSM-R.raw	18003	NDAYC(+57.02)DLK	8710	8	90	90	8	4997154	2	21.88	-	1238000000	9974175	-1.2		Carbamidomethylation	54 81 100 100 99 99 97 90	NDAYC(+57.02)DLK	HCD
2	210707-MClass-21_T_methendus-MELD-LSM-R.raw	74417	M(+15.99)MWC(+57.02)YNVPDSVKLWDSENPSSC(+57.02)R	19459	23	90	90	23	9597448	3	38.95	-	9863000000	28762026	3.4	tr|A0A1E1WWE3|A0A1E1WWE3_TITOB:tr|A0A1E1WVW4|A0A1E1WVW4_TITOB:tr|A0A1E1WVT2|A0A1E1WVT2_TITOB:tr|A0A7L4XT27|A0A7L4XT27_TITPA:tr|A0A7L4XT23|A0A7L4XT23_TYTAS	Oxidation (M); Carbamidomethylation	61 46 77 96 93 98 99 96 93 91 94 98 99 99 99 96 96 90 91 79 81 95 100	M(+15.99)MWC(+57.02)YNVPDSVKLWDSENPSSC(+57.02)R	HCD
2	210707-MClass-21_T_methendus-MELD-LSM-R.raw	76643	C(+57.02)YNVPDVSKLWDSENGGK	19662	18	90	90	18	10344758	2	39.38	-	194090000000	20669368	0.2	tr|A0A1E1WVW4|A0A1E1WVW4_TITOB:tr|A0A1E1WVT2|A0A1E1WVT2_TITOB:tr|A0A7L4XT27|A0A7L4XT27_TITPA	Carbamidomethylation	96 95 99 100 99 98 68 68 95 95 97 98 94 95 90 65 77 88	C(+57.02)YNVPDVSKLWDSENGGK	HCD
2	210707-MClass-21_T_methendus-MELD-LSM-R.raw	25699	FLSSPGSSSWHEC(+57.02)K	9410	14	90	90	14	5369107	3	23.03	-	85439000000	16077039	4.0	tr|A0A2I9LNW3|A0A2I9LNW3_9SCOR	Carbamidomethylation	74 82 100 100 100 98 97 77 78 79 85 97 97 93	FLSSPGSSSWHEC(+57.02)K	HCD
2	210707-MClass-21_T_methendus-MELD-LSM-R.raw	46411	TC(+57.02)EQNLPLDSK	7947	11	89	89	11	6528120	2	20.63	-	6022700000	13036079	1.2		Carbamidomethylation	51 61 95 95 96 99 97 96 98 99 100	TC(+57.02)EQNLPLDSK	HCD
2	210707-MClass-21_T_methendus-MELD-LSM-R.raw	45939	YGYMFYDPSR	20427	10	89	89	10	6497802	2	40.09	-	2375200000000	12975437	1.6			98 99 99 99 99 97 69 54 95 88	YGYMFYDPSR	HCD
2	210707-MClass-21_T_methendus-MELD-LSM-R.raw	12563	NALKC(+57.02)DDFKC(+57.02)QC(+57.02)LSK	9957	15	89	89	15	4724698	4	24.00	-	22689000000	18858484	0.9	tr|A0A1E1WVV4|A0A1E1WVV4_TITOB:tr|A0A1E1WVU0|A0A1E1WVU0_TITOB	Carbamidomethylation	95 98 99 73 61 96 99 97 96 93 83 72 85 99 100	NALKC(+57.02)DDFKC(+57.02)QC(+57.02)LSK	HCD
2	210707-MClass-21_T_methendus-MELD-LSM-R.raw	11817	TVFGPTWK	22573	8	89	89	8	4682527	2	43.94	-	21142000000	9344912	-0.4			72 83 100 96 83 89 97 99	TVFGPTWK	HCD
2	210707-MClass-21_T_methendus-MELD-LSM-R.raw	58376	VGLAGAN(+.98)N(+.98)TDYGGER	9031	15	89	89	15	7483370	2	22.23	-	145160000000	14946587	0.6		Deamidation (NQ)	95 95 99 100 86 89 100 100 99 99 97 52 51 94 92	VGLAGAN(+.98)N(+.98)TDYGGER	HCD
2	210707-MClass-21_T_methendus-MELD-LSM-R.raw	64740	DDGN(+.98)DLEGFN(+.98)TEDLKALKEHR	19017	21	89	89	21	8067071	3	38.22	-	15449000000	24170981	0.5	tr|A0A1E1WWD3|A0A1E1WWD3_TITOB:P0DL22|NDBX_TITPA	Deamidation (NQ)	67 69 79 100 100 100 100 100 99 63 57 95 96 95 95 95 95 93 96 94 98	DDGN(+.98)DLEGFN(+.98)TEDLKALKEHR	HCD
2	210707-MClass-21_T_methendus-MELD-LSM-R.raw	17853	EVWFPYR	22185	7	89	89	7	4987504	2	43.15	-	28175000000	9954865	-0.1			68 68 99 99 96 98 100	EVWFPYR	HCD
2	210707-MClass-21_T_methendus-MELD-LSM-R.raw	56262	VTPSNPPSVGSVC(+57.02)R	12428	14	89	89	14	7288650	2	27.62	-	223960000000	14557139	1.1		Carbamidomethylation	84 90 99 99 99 100 99 98 97 90 55 55 94 100	VTPSNPPSVGSVC(+57.02)R	HCD
2	210707-MClass-21_T_methendus-MELD-LSM-R.raw	27696	FDLC(+57.02)DRNNADELR	12670	13	89	89	13	5465839	3	28.01	-	84630000000	16367263	2.1		Carbamidomethylation	79 90 100 99 98 89 63 78 86 90 95 97 99	FDLC(+57.02)DRNNADELR	HCD
2	210707-MClass-21_T_methendus-MELD-LSM-R.raw	25699	FLSSPGSSC(+57.02)LHEC(+57.02)K	9525	14	89	89	14	5369107	3	23.03	-	85439000000	16077073	1.9		Carbamidomethylation	73 82 100 100 99 97 96 88 73 79 85 98 96 90	FLSSPGSSC(+57.02)LHEC(+57.02)K	HCD
2	210707-MClass-21_T_methendus-MELD-LSM-R.raw	65071	C(+57.02)YM(+15.99)LLGFSEEDLK	29087	13	89	89	13	8108674	2	53.36	-	322250000000	16197212	-0.5	tr|A0A1E1WWD3|A0A1E1WWD3_TITOB:P0DL22|NDBX_TITPA	Carbamidomethylation; Oxidation (M)	49 56 74 99 100 100 100 99 99 99 98 98 95	C(+57.02)YM(+15.99)LLGFSEEDLK	HCD
2	210707-MClass-21_T_methendus-MELD-LSM-R.raw	2956	TAHLLGSPHDGEGPER	5667	16	89	89	16	4189560	4	17.09	-	34969000000	16717964	-1.0			96 98 99 100 100 85 85 96 93 96 41 59 94 97 99 99	TAHLLGSPHDGEGPER	HCD
2	210707-MClass-21_T_methendus-MELD-LSM-R.raw	3433	VATVSLPR	11162	8	89	89	8	4217582	2	25.93	-	554390000000	8415021	-0.4			96 97 98 98 97 88 54 89	VATVSLPR	HCD
2	210707-MClass-21_T_methendus-MELD-LSM-R.raw	70112	NC(+57.02)MLN(+.98)C(+57.02)NVSDDRSGYC(+57.02)DNFC(+57.02)K	20203	21	89	89	21	8773353	3	40.11	-	43813000000	26289758	3.2	P0DQU6|SCX_TITME:C0HLM0|SCX2_TITMA:C0HLM1|SCX3_TITMA	Carbamidomethylation; Deamidation (NQ)	94 98 100 100 100 98 95 95 63 70 95 52 62 94 96 95 96 92 95 93 97	NC(+57.02)MLN(+.98)C(+57.02)NVSDDRSGYC(+57.02)DNFC(+57.02)K	HCD
2	210707-MClass-21_T_methendus-MELD-LSM-R.raw	57685	LYC(+57.02)PDDKVC(+57.02)ASR	13203	12	89	89	12	7423383	2	28.85	-	558390000000	14826594	1.7	P84688|SCX7_TITOB:P84685|SCX6_TITOB	Carbamidomethylation	100 100 100 99 98 96 92 93 95 52 59 90	LYC(+57.02)PDDKVC(+57.02)ASR	HCD
2	210707-MClass-21_T_methendus-MELD-LSM-R.raw	65295	DDDDLQ(+.98)GFSEEDLK	26486	14	89	89	14	8138379	2	49.33	-	113380000000	16256580	2.0	tr|A0A1E1WWD3|A0A1E1WWD3_TITOB:P0DL22|NDBX_TITPA	Deamidation (NQ)	49 70 97 98 100 99 98 96 93 85 95 94 90 91	DDDDLQ(+.98)GFSEEDLK	HCD
2	210707-MClass-21_T_methendus-MELD-LSM-R.raw	74029	SYYPNSNEKPDANLER	9186	16	89	89	16	9489387	2	22.51	-	69918000000	18958650	-1.1			99 99 100 99 96 97 96 99 99 95 63 48 87 66 91 100	SYYPNSNEKPDANLER	HCD
2	210707-MClass-21_T_methendus-MELD-LSM-R.raw	69109	TPSC(+57.02)C(+57.02)N(+.98)SDSNC(+57.02)HMR	5474	14	89	89	14	8638086	2	16.75	-	7645500000	17255964	3.6		Carbamidomethylation; Deamidation (NQ)	78 66 76 97 100 100 100 100 99 99 99 67 77 98	TPSC(+57.02)C(+57.02)N(+.98)SDSNC(+57.02)HMR	HCD
2	210707-MClass-21_T_methendus-MELD-LSM-R.raw	63276	LLGVSNLGGAC(+57.02)DSWK	20463	15	89	89	15	7888948	2	40.59	-	17488000000	15757715	2.2		Carbamidomethylation	99 98 90 92 99 97 98 98 95 94 94 94 52 56 88	LLGVSNLGGAC(+57.02)DSWK	HCD
2	210707-MClass-21_T_methendus-MELD-LSM-R.raw	41852	DC(+57.02)STC(+57.02)LDKPLC(+57.02)QEDK	11271	15	89	89	15	6235974	3	25.91	-	25836000000	18677749	-2.5		Carbamidomethylation	99 99 100 100 99 100 99 99 98 98 96 79 49 52 76	DC(+57.02)STC(+57.02)LDKPLC(+57.02)QEDK	HCD
2	210707-MClass-21_T_methendus-MELD-LSM-R.raw	13039	LN(+.98)GGYPLSK	10769	9	89	89	9	4752534	2	25.27	-	48157000000	9484916	0.7	P84688|SCX7_TITOB:P84685|SCX6_TITOB:tr|A0A1E1WW12|A0A1E1WW12_TITOB:tr|A0A1E1WVS3|A0A1E1WVS3_TITOB	Deamidation (NQ)	92 92 95 81 86 93 92 88 88	LN(+.98)GGYPLSK	HCD
2	210707-MClass-21_T_methendus-MELD-LSM-R.raw	16525	KLLPGVMVK	15690	9	89	89	9	4928168	2	32.92	-	21586000000	9836201	-1.1			99 100 100 87 61 72 97 96 92	KLLPGVMVK	HCD
2	210707-MClass-21_T_methendus-MELD-LSM-R.raw	66510	AGM(+15.99)MC(+57.02)YGLPDDSPTK	15909	15	89	89	15	8298450	2	32.94	-	113980000000	16576787	-1.9	P0DQU6|SCX_TITME:tr|A0A1E1WW03|A0A1E1WW03_TITOB:H1ZZH8|SCX9_TITOB:C0HLM0|SCX2_TITMA:C0HLM1|SCX3_TITMA:C9X4K3|SCNA5_TITDI:P0CF39|AMP1_TITDI:P46066|SCXV_CENSC	Oxidation (M); Carbamidomethylation	60 48 68 88 100 100 100 100 98 99 99 98 96 96 94	AGM(+15.99)MC(+57.02)YGLPDDSPTK	HCD
2	210707-MClass-21_T_methendus-MELD-LSM-R.raw	70200	LYC(+57.02)PNN(+.98)AVDHYTC(+57.02)K	7904	14	89	89	14	8783787	2	20.56	-	27512000000	17547393	2.0	tr|A0A1E1WW12|A0A1E1WW12_TITOB:tr|A0A1E1WVS3|A0A1E1WVS3_TITOB	Carbamidomethylation; Deamidation (NQ)	100 100 100 98 96 99 100 99 77 26 61 99 100 100	LYC(+57.02)PNN(+.98)AVDHYTC(+57.02)K	HCD
2	210707-MClass-21_T_methendus-MELD-LSM-R.raw	48436	NNDC(+57.02)KLYC(+57.02)PNDAVC(+57.02)EK	9356	16	89	89	16	6672826	3	22.56	-	286960000000	19988232	1.4	P84688|SCX7_TITOB:P84685|SCX6_TITOB:tr|A0A1E1WW12|A0A1E1WW12_TITOB:tr|A0A1E1WVS3|A0A1E1WVS3_TITOB	Carbamidomethylation	56 62 95 94 70 82 99 99 95 94 98 97 97 98 95 99	NNDC(+57.02)KLYC(+57.02)PNDAVC(+57.02)EK	HCD
2	210707-MClass-21_T_methendus-MELD-LSM-R.raw	12131	EQ(+.98)LSVHDEYC(+57.02)K	6959	11	89	89	11	4702066	3	19.10	-	16801000000	14075977	0.2		Deamidation (NQ); Carbamidomethylation	99 97 100 99 99 97 96 60 43 95 100	EQ(+.98)LSVHDEYC(+57.02)K	HCD
2	210707-MClass-21_T_methendus-MELD-LSM-R.raw	42558	VEGPKSDC(+57.02)KPDLC(+57.02)EKAC(+57.02)KEEK	3737	21	89	89	21	6275467	4	13.68	-	6590300000000	25061501	3.0	tr|A0A1E1WVU5|A0A1E1WVU5_TITOB:tr|A0A2I9LP22|A0A2I9LP22_9SCOR:P0C1X6|KA183_TITDI	Carbamidomethylation	99 99 94 57 69 66 85 99 100 97 96 88 82 94 94 92 89 86 95 98 99	VEGPKSDC(+57.02)KPDLC(+57.02)EKAC(+57.02)KEEK	HCD
2	210707-MClass-21_T_methendus-MELD-LSM-R.raw	27898	YM(+15.99)FYDPSR	14885	8	89	89	8	5477349	2	31.11	-	333650000000	10934539	1.2		Oxidation (M)	98 97 99 98 76 62 95 90	YM(+15.99)FYDPSR	HCD
2	210707-MClass-21_T_methendus-MELD-LSM-R.raw	30602	NPFYTPSPAK	12127	10	89	89	10	5612845	2	27.20	-	1172000000	11205552	-0.6			96 98 100 99 98 95 95 62 61 91	NPFYTPSPAK	HCD
2	210707-MClass-21_T_methendus-MELD-LSM-R.raw	55249	LVC(+57.02)EGDDPC(+57.02)GTQLC(+57.02)EC(+57.02)DK	9973	18	89	89	18	7192849	3	23.90	-	49393000000	21548325	0.1		Carbamidomethylation	78 74 77 61 59 82 96 100 100 100 100 99 99 99 99 97 92 99	LVC(+57.02)EGDDPC(+57.02)GTQLC(+57.02)EC(+57.02)DK	HCD
2	210707-MClass-21_T_methendus-MELD-LSM-R.raw	23775	MDGC(+57.02)LDKPLC(+57.02)GASR	9657	14	89	89	14	5272395	3	23.34	-	17728000000	15786953	0.9		Carbamidomethylation	35 68 75 100 99 99 99 99 99 98 91 92 97 100	MDGC(+57.02)LDKPLC(+57.02)GASR	HCD
2	210707-MClass-21_T_methendus-MELD-LSM-R.raw	75740	NNDC(+57.02)KLYC(+57.02)PNDAVC(+57.02)EK	9340	16	89	89	16	10004191	2	22.54	-	32327000000	19988232	0.2	P84688|SCX7_TITOB:P84685|SCX6_TITOB:tr|A0A1E1WW12|A0A1E1WW12_TITOB:tr|A0A1E1WVS3|A0A1E1WVS3_TITOB	Carbamidomethylation	82 83 97 95 96 99 99 98 57 56 94 92 93 93 94 99	NNDC(+57.02)KLYC(+57.02)PNDAVC(+57.02)EK	HCD
2	210707-MClass-21_T_methendus-MELD-LSM-R.raw	26077	VFPTETLNR	10684	9	89	89	9	5387906	2	25.03	-	16505000000	10755662	0.4	tr|A0A2I9LP22|A0A2I9LP22_9SCOR		82 84 99 99 98 85 82 85 92	VFPTETLNR	HCD
2	210707-MClass-21_T_methendus-MELD-LSM-R.raw	-	C(+57.02)YGLPDDSTPGTK	12297	13	89	89	13	7058133	2	27.52	-	0	14096133	-0.9	P0DQU6|SCX_TITME:tr|A0A1E1WW03|A0A1E1WW03_TITOB:H1ZZH8|SCX9_TITOB:C0HLM0|SCX2_TITMA:C0HLM1|SCX3_TITMA:C9X4K3|SCNA5_TITDI:P0CF39|AMP1_TITDI:P46066|SCXV_CENSC	Carbamidomethylation	79 84 98 99 93 78 77 96 95 89 87 88 99	C(+57.02)YGLPDDSTPGTK	HCD
2	210707-MClass-21_T_methendus-MELD-LSM-R.raw	76265	GNLLNSGDTYYDEEC(+57.02)ER	15291	17	89	89	17	10179213	2	32.32	-	47817000000	20338271	0.4		Carbamidomethylation	54 57 97 100 100 100 99 100 99 99 99 100 100 99 52 72 91	GNLLNSGDTYYDEEC(+57.02)ER	HCD
2	210707-MClass-21_T_methendus-MELD-LSM-R.raw	13711	YSLKGSGYLTC(+57.02)GK	10612	13	89	89	13	4785754	3	24.99	-	119540000000	14327019	1.8		Carbamidomethylation	96 95 91 46 54 98 98 99 99 98 97 98 92	YSLKGSGYLTC(+57.02)GK	HCD
2	210707-MClass-21_T_methendus-MELD-LSM-R.raw	-	TSTPDLC(+57.02)EK	4710	9	89	89	9	5257404	2	15.47	-	0	10494700	-3.5	tr|A0A1E1WVU5|A0A1E1WVU5_TITOB:P0C1X6|KA183_TITDI	Carbamidomethylation	57 72 88 98 99 99 99 99 94	TSTPDLC(+57.02)EK	HCD
2	210707-MClass-21_T_methendus-MELD-LSM-R.raw	8649	M(+15.99)PQYDDC(+57.02)KDVC(+57.02)KAR	3797	14	89	89	14	4511977	4	13.82	-	3166000000	18007593	1.3	tr|A0A1E1WVV5|A0A1E1WVV5_TITOB	Oxidation (M); Carbamidomethylation	54 46 72 99 100 100 99 96 97 95 96 98 99 100	M(+15.99)PQYDDC(+57.02)KDVC(+57.02)KAR	HCD
2	210707-MClass-21_T_methendus-MELD-LSM-R.raw	71558	C(+57.02)N(+.98)HELVC(+57.02)GEDN(+.98)PC(+57.02)GTQLC(+57.02)EC(+57.02)DK	16377	22	89	89	22	8996755	3	34.22	-	92190000000	26959917	4.9		Carbamidomethylation; Deamidation (NQ)	44 45 37 85 98 100 100 79 82 99 100 100 100 100 100 99 100 100 100 100 100 100	C(+57.02)N(+.98)HELVC(+57.02)GEDN(+.98)PC(+57.02)GTQLC(+57.02)EC(+57.02)DK	HCD
2	210707-MClass-21_T_methendus-MELD-LSM-R.raw	42171	DGYMFYPDSR	19633	10	89	89	10	6257610	2	39.22	-	100280000000	12495073	0.1			65 56 95 99 100 99 95 97 95 92	DGYMFYPDSR	HCD
2	210707-MClass-21_T_methendus-MELD-LSM-R.raw	53321	FYC(+57.02)PDDAVEC(+57.02)K	11755	11	89	89	11	7022836	2	26.73	-	16629000000	14025532	-0.5	P84688|SCX7_TITOB	Carbamidomethylation	82 86 99 92 94 90 87 89 90 74 99	FYC(+57.02)PDDAVEC(+57.02)K	HCD
2	210707-MClass-21_T_methendus-MELD-LSM-R.raw	63318	GSC(+57.02)GGQGWPQDASDR	7879	15	89	89	15	7893216	2	20.49	-	29546000000	15766323	-2.3		Carbamidomethylation	50 60 75 96 95 95 97 99 97 95 96 93 93 99 100	GSC(+57.02)GGQGWPQDASDR	HCD
2	210707-MClass-21_T_methendus-MELD-LSM-R.raw	70129	TPPDGYPLSKNNYC(+57.02)K	16418	15	89	89	15	8774155	2	34.08	-	12134000000	17528140	1.4	P84688|SCX7_TITOB:P84685|SCX6_TITOB:tr|A0A1E1WW26|A0A1E1WW26_TITOB:tr|A0A1E1WW12|A0A1E1WW12_TITOB:tr|A0A1E1WVS3|A0A1E1WVS3_TITOB	Carbamidomethylation	50 80 90 98 97 99 97 97 96 95 92 68 79 99 100	TPPDGYPLSKNNYC(+57.02)K	HCD
2	210707-MClass-21_T_methendus-MELD-LSM-R.raw	51740	DDDDLEGFAC(+57.02)NDLKALEK	23261	18	89	89	18	6899800	3	44.59	-	839520000000	20669102	3.9	tr|A0A1E1WWD3|A0A1E1WWD3_TITOB:P0DL22|NDBX_TITPA	Carbamidomethylation	52 79 100 100 100 100 99 99 95 49 54 96 95 95 97 99 100 100	DDDDLEGFAC(+57.02)NDLKALEK	HCD
2	210707-MClass-21_T_methendus-MELD-LSM-R.raw	80275	C(+57.02)GYC(+57.02)GAGGQGWPQDASN(+.98)MGEM(+15.99)C(+57.02)K	17262	23	89	89	23	12694690	2	35.36	-	510780000000	25369175	2.3		Carbamidomethylation; Deamidation (NQ); Oxidation (M)	84 88 100 99 98 99 100 99 99 100 100 98 95 99 98 96 95 54 50 63 55 86 99	C(+57.02)GYC(+57.02)GAGGQGWPQDASN(+.98)MGEM(+15.99)C(+57.02)K	HCD
2	210707-MClass-21_T_methendus-MELD-LSM-R.raw	78530	YSSGC(+57.02)YC(+57.02)GAGGQGWPQN(+.98)ASN(+.98)R	14855	21	89	89	21	11399489	2	31.11	-	442960000000	22778804	1.2		Carbamidomethylation; Deamidation (NQ)	51 55 68 69 80 98 99 95 97 98 95 94 98 98 95 93 97 97 97 99 100	YSSGC(+57.02)YC(+57.02)GAGGQGWPQN(+.98)ASN(+.98)R	HCD
2	210707-MClass-21_T_methendus-MELD-LSM-R.raw	13059	TALPQLRLPATSR	19136	13	89	89	13	4752842	3	38.36	-	74507000000	14228306	0.2			99 100 100 99 92 61 57 94 92 77 89 99 100	TALPQLRLPATSR	HCD
2	210707-MClass-21_T_methendus-MELD-LSM-R.raw	75363	LYLSKPQASC(+57.02)VYEEC(+57.02)K	13695	16	89	89	16	9879678	2	29.73	-	9153200000	19739226	-0.8		Carbamidomethylation	70 93 100 100 100 95 85 96 94 57 59 95 99 98 95 94	LYLSKPQASC(+57.02)VYEEC(+57.02)K	HCD
2	210707-MClass-21_T_methendus-MELD-LSM-R.raw	26037	LGKGLGYC(+57.02)DEDVC(+57.02)K	8849	14	89	89	14	5385819	3	21.96	-	95907000000	16127224	0.9	tr|A0A1E1WVZ4|A0A1E1WVZ4_TITOB	Carbamidomethylation	98 88 93 61 73 82 93 100 100 99 90 90 95 88	LGKGLGYC(+57.02)DEDVC(+57.02)K	HCD
2	210707-MClass-21_T_methendus-MELD-LSM-R.raw	778	AAALC(+57.02)FR	10492	7	89	89	7	4047094	2	24.43	-	31471000000	8074061	-2.2		Carbamidomethylation	77 80 98 97 91 89 93	AAALC(+57.02)FR	HCD
2	210707-MClass-21_T_methendus-MELD-LSM-R.raw	31516	LWYHWSLK	18346	8	89	89	8	5668031	2	37.18	-	12658000000	11315864	4.6			94 96 99 94 67 67 98 100	LWYHWSLK	HCD
2	210707-MClass-21_T_methendus-MELD-LSM-R.raw	5124	AGWEKGLTSESK	8315	12	89	89	12	4315536	3	21.26	-	12798000000	12916409	-1.4	tr|A0A1E1WVV4|A0A1E1WVV4_TITOB		100 100 99 99 95 90 96 98 92 62 52 86	AGWEKGLTSESK	HCD
2	210707-MClass-21_T_methendus-MELD-LSM-R.raw	71177	GYC(+57.02)ENYNC(+57.02)EC(+57.02)SSSR	11089	14	89	89	14	8933184	2	25.39	-	6749500000	17846189	1.8	tr|A0A1E1WVP6|A0A1E1WVP6_TITOB:P0DQU5|KA212_TITME	Carbamidomethylation	71 82 99 99 94 95 93 95 99 98 98 72 71 81	GYC(+57.02)ENYNC(+57.02)EC(+57.02)SSSR	HCD
2	210707-MClass-21_T_methendus-MELD-LSM-R.raw	74783	DDDDLQ(+.98)GFSEEN(+.98)LKLAK	22097	17	89	89	17	9699446	2	42.82	-	360590000000	19378740	0.3	tr|A0A1E1WWD3|A0A1E1WWD3_TITOB:P0DL22|NDBX_TITPA	Deamidation (NQ)	52 75 99 99 100 100 100 99 95 95 93 89 93 94 75 66 92	DDDDLQ(+.98)GFSEEN(+.98)LKLAK	HCD
2	210707-MClass-21_T_methendus-MELD-LSM-R.raw	7542	DMPGGWVK	15448	8	89	89	8	4452154	2	32.53	-	9827200000	8884164	-0.2			88 68 97 95 95 78 93 99	DMPGGWVK	HCD
2	210707-MClass-21_T_methendus-MELD-LSM-R.raw	41566	APEEAKVLAPAEAPAAAEK	9824	19	89	89	19	6216663	3	23.65	-	669560000000	18619785	-0.8			79 66 78 72 67 82 85 92 100 100 100 100 99 97 96 96 96 97 92	APEEAKVLAPAEAPAAAEK	HCD
2	210707-MClass-21_T_methendus-MELD-LSM-R.raw	73994	NC(+57.02)M(+15.99)LDC(+57.02)NVWDDKGYDC(+57.02)NFC(+57.02)KGR	17108	22	89	89	22	9483729	3	35.28	-	139050000000	28421025	-2.0	P0DQU6|SCX_TITME:C0HLM0|SCX2_TITMA	Carbamidomethylation; Oxidation (M)	97 99 99 99 100 99 99 99 99 99 99 98 90 78 56 46 82 88 88 88 71 86	NC(+57.02)M(+15.99)LDC(+57.02)NVWDDKGYDC(+57.02)NFC(+57.02)KGR	HCD
2	210707-MClass-21_T_methendus-MELD-LSM-R.raw	42558	VEGKPDSC(+57.02)KPDLC(+57.02)EKAC(+57.02)KEEK	3637	21	89	89	21	6275467	4	13.68	-	6590300000000	25061501	3.0	tr|A0A1E1WVU5|A0A1E1WVU5_TITOB:tr|A0A2I9LP22|A0A2I9LP22_9SCOR:P0C1X6|KA183_TITDI	Carbamidomethylation	99 99 97 66 50 69 78 99 99 97 96 89 79 93 93 90 90 90 98 99 100	VEGKPDSC(+57.02)KPDLC(+57.02)EKAC(+57.02)KEEK	HCD
2	210707-MClass-21_T_methendus-MELD-LSM-R.raw	17733	GFSEEDLAK	11844	9	89	89	9	4982385	2	26.83	-	6520800000	9944607	1.8	tr|A0A1E1WWD3|A0A1E1WWD3_TITOB:P0DL22|NDBX_TITPA		75 76 97 97 94 90 95 88 90	GFSEEDLAK	HCD
2	210707-MClass-21_T_methendus-MELD-LSM-R.raw	55572	KYGYM(+15.99)FYDPSR	13133	11	89	89	11	7218239	2	28.91	-	20054000000	14416335	-0.3		Oxidation (M)	99 98 97 95 93 88 87 69 65 98 92	KYGYM(+15.99)FYDPSR	HCD
2	210707-MClass-21_T_methendus-MELD-LSM-R.raw	42156	AYSGSVC(+57.02)DDFNQVGVTR	7777	17	89	89	17	6256172	3	20.44	-	57046000000	18738264	1.8		Carbamidomethylation	99 99 100 100 100 100 100 100 96 52 46 49 90 93 94 96 99	AYSGSVC(+57.02)DDFNQVGVTR	HCD
2	210707-MClass-21_T_methendus-MELD-LSM-R.raw	2455	DTKLPSN(+.98)PEQQKFK	8135	14	89	89	14	4159681	4	20.87	-	339250000000	16598467	-1.9		Deamidation (NQ)	63 56 97 100 99 90 97 98 98 86 85 94 86 96	DTKLPSN(+.98)PEQQKFK	HCD
2	210707-MClass-21_T_methendus-MELD-LSM-R.raw	12395	LYC(+57.02)PNDAPC(+57.02)KETC(+57.02)KK	6458	15	89	89	15	4717171	4	18.29	-	11928000000	18828376	0.9	tr|A0A1E1WW26|A0A1E1WW26_TITOB:tr|A0A1E1WW12|A0A1E1WW12_TITOB:tr|A0A1E1WVS3|A0A1E1WVS3_TITOB	Carbamidomethylation	86 89 100 99 97 99 91 54 82 93 94 79 80 93 99	LYC(+57.02)PNDAPC(+57.02)KETC(+57.02)KK	HCD
2	210707-MClass-21_T_methendus-MELD-LSM-R.raw	50669	SAHLLGSPHDGDDAPKFGVK	10681	20	89	89	20	6833440	3	24.90	-	72704000000	20470122	-1.0			90 95 99 100 100 96 94 96 96 99 97 96 62 44 48 95 96 93 92 93	SAHLLGSPHDGDDAPKFGVK	HCD
2	210707-MClass-21_T_methendus-MELD-LSM-R.raw	3517	NSVLAVLK	15475	8	89	89	8	4222680	2	32.63	-	11556000000	8425225	-1.3			57 71 99 99 98 98 97 92	NSVLAVLK	HCD
2	210707-MClass-21_T_methendus-MELD-LSM-R.raw	63900	LSC(+57.02)LLKQSGYC(+57.02)N(+.98)LEC(+57.02)GAVKGK	15143	21	89	89	21	7960555	3	32.01	-	715800000	23851489	-1.7	tr|A0A2I9LNV7|A0A2I9LNV7_9SCOR:tr|A0A7L4XT23|A0A7L4XT23_TYTAS	Carbamidomethylation; Deamidation (NQ)	97 96 76 79 82 83 86 68 71 81 95 95 98 99 94 87 90 96 99 99 100	LSC(+57.02)LLKQSGYC(+57.02)N(+.98)LEC(+57.02)GAVKGK	HCD
2	210707-MClass-21_T_methendus-MELD-LSM-R.raw	23478	WGEYDDC(+57.02)KDVC(+57.02)K	4107	12	89	89	12	5255482	3	14.42	-	79505000000	15736177	3.3	tr|A0A1E1WVV5|A0A1E1WVV5_TITOB	Carbamidomethylation	48 44 86 100 100 100 99 99 99 99 100 96	WGEYDDC(+57.02)KDVC(+57.02)K	HCD
2	210707-MClass-21_T_methendus-MELD-LSM-R.raw	12657	DDDDLEGFSEEDLKALKEHR	18472	20	89	89	20	4730236	5	37.62	-	5032800000000	23600767	2.1	tr|A0A1E1WWD3|A0A1E1WWD3_TITOB:P0DL22|NDBX_TITPA		49 62 90 88 82 90 89 93 99 100 99 99 88 87 95 95 91 95 90 99	DDDDLEGFSEEDLKALKEHR	HCD
2	210707-MClass-21_T_methendus-MELD-LSM-R.raw	56219	LSPSSPPLVGSVC(+57.02)R	17636	14	89	89	14	7283867	2	36.06	-	689830000000	14547551	2.6		Carbamidomethylation	78 83 99 100 100 100 98 98 98 94 88 44 68 100	LSPSSPPLVGSVC(+57.02)R	HCD
2	210707-MClass-21_T_methendus-MELD-LSM-R.raw	31218	TC(+57.02)SPLADLPR	15855	10	89	89	10	5652866	2	33.11	-	1033500000000	11285598	-1.0		Carbamidomethylation	92 95 100 99 97 54 65 94 96 99	TC(+57.02)SPLADLPR	HCD
2	210707-MClass-21_T_methendus-MELD-LSM-R.raw	4713	LGGLVSALK	14698	9	89	89	9	4292760	2	31.35	-	284590000000	8565381	-0.8			98 96 68 69 95 94 95 96 91	LGGLVSALK	HCD
2	210707-MClass-21_T_methendus-MELD-LSM-R.raw	44110	KTQFGC(+57.02)PAYGN(+.98)YC(+57.02)MMHC(+57.02)QDLEKHEKC(+57.02)GAQNR	13556	31	89	89	31	6374403	6	29.49	-	265340000000	38185938	1.2	tr|A0A1E1WVU0|A0A1E1WVU0_TITOB	Carbamidomethylation; Deamidation (NQ)	76 73 83 92 95 99 99 99 100 100 100 100 100 100 99 90 82 66 96 95 97 96 85 95 90 90 78 56 57 71 95	KTQFGC(+57.02)PAYGN(+.98)YC(+57.02)MMHC(+57.02)QDLEKHEKC(+57.02)GAQNR	HCD
2	210707-MClass-21_T_methendus-MELD-LSM-R.raw	75740	NNDC(+57.02)KLYC(+57.02)NPDAVC(+57.02)EK	9090	16	89	89	16	10004191	2	22.54	-	32327000000	19988232	0.2	P84688|SCX7_TITOB:P84685|SCX6_TITOB:tr|A0A1E1WW12|A0A1E1WW12_TITOB:tr|A0A1E1WVS3|A0A1E1WVS3_TITOB	Carbamidomethylation	81 83 98 95 97 100 100 98 57 39 92 93 95 97 97 99	NNDC(+57.02)KLYC(+57.02)NPDAVC(+57.02)EK	HCD
2	210707-MClass-21_T_methendus-MELD-LSM-R.raw	80757	C(+57.02)SYMLVC(+57.02)GEDDPC(+57.02)GTQLC(+57.02)EC(+57.02)N(+.98)K	16407	22	89	89	22	13490073	2	34.27	-	195870000000	26959990	0.4		Carbamidomethylation; Deamidation (NQ)	49 46 51 54 97 100 99 89 98 100 100 99 98 96 96 97 99 99 99 97 96 100	C(+57.02)SYMLVC(+57.02)GEDDPC(+57.02)GTQLC(+57.02)EC(+57.02)N(+.98)K	HCD
2	210707-MClass-21_T_methendus-MELD-LSM-R.raw	18685	LDGYPLYYSKC(+57.02)K	7565	12	89	89	12	5029170	3	20.11	-	58948000000	15057224	4.4	P84688|SCX7_TITOB:P84685|SCX6_TITOB:tr|A0A1E1WW26|A0A1E1WW26_TITOB:tr|A0A1E1WW12|A0A1E1WW12_TITOB:tr|A0A1E1WVS3|A0A1E1WVS3_TITOB	Carbamidomethylation	97 98 99 99 98 98 90 61 49 80 96 99	LDGYPLYYSKC(+57.02)K	HCD
2	210707-MClass-21_T_methendus-MELD-LSM-R.raw	65071	C(+57.02)YM(+15.99)LLGFSEEDLK	29400	13	89	89	13	8108674	2	53.36	-	322250000000	16197212	-0.5	tr|A0A1E1WWD3|A0A1E1WWD3_TITOB:P0DL22|NDBX_TITPA	Carbamidomethylation; Oxidation (M)	55 60 75 93 100 100 99 95 97 97 97 96 93	C(+57.02)YM(+15.99)LLGFSEEDLK	HCD
2	210707-MClass-21_T_methendus-MELD-LSM-R.raw	80275	GC(+57.02)YC(+57.02)GAGGQGWPQN(+.98)ASN(+.98)MMDSC(+57.02)K	17376	23	89	89	23	12694690	2	35.36	-	510780000000	25369175	2.3		Carbamidomethylation; Deamidation (NQ)	86 89 99 100 100 100 100 100 100 100 100 99 97 99 99 96 95 89 43 66 57 57 74	GC(+57.02)YC(+57.02)GAGGQGWPQN(+.98)ASN(+.98)MMDSC(+57.02)K	HCD
2	210707-MClass-21_T_methendus-MELD-LSM-R.raw	-	DDDN(+.98)LEGFSEEDLKALEK	22677	18	89	89	18	6899796	3	44.05	-	0	20669167	0.1	tr|A0A1E1WWD3|A0A1E1WWD3_TITOB:P0DL22|NDBX_TITPA	Deamidation (NQ)	45 71 99 100 100 86 63 94 94 96 96 87 89 93 94 97 97 99	DDDN(+.98)LEGFSEEDLKALEK	HCD
2	210707-MClass-21_T_methendus-MELD-LSM-R.raw	66200	VSASGSPGAESC(+57.02)PSKDGFLMGM(+15.99)ASK	17103	25	89	89	25	8253746	3	35.09	-	184370000000	24730923	4.0		Carbamidomethylation; Oxidation (M)	66 59 87 100 100 100 100 96 96 95 89 98 96 95 96 98 96 95 95 86 87 50 56 89 100	VSASGSPGAESC(+57.02)PSKDGFLMGM(+15.99)ASK	HCD
2	210707-MClass-21_T_methendus-MELD-LSM-R.raw	20794	GC(+57.02)YVPDSVK	9214	9	89	89	9	5127424	2	22.60	-	52132000000	10234695	0.7	tr|A0A1E1WWE3|A0A1E1WWE3_TITOB:tr|A0A1E1WVT2|A0A1E1WVT2_TITOB:tr|A0A7L4XT27|A0A7L4XT27_TITPA:tr|A0A7L4XT23|A0A7L4XT23_TYTAS	Carbamidomethylation	57 77 99 100 97 96 95 90 89	GC(+57.02)YVPDSVK	HCD
2	210707-MClass-21_T_methendus-MELD-LSM-R.raw	53522	AHMTNVKC(+57.02)SGSSK	5951	13	89	89	13	7038320	2	17.44	-	108360000000	14056443	3.7		Carbamidomethylation	54 44 76 99 99 100 99 99 98 96 98 98 95	AHMTNVKC(+57.02)SGSSK	HCD
2	210707-MClass-21_T_methendus-MELD-LSM-R.raw	73593	DTNC(+57.02)NRLNQSC(+57.02)NSDSDC(+57.02)C(+57.02)SYGER	5842	23	89	89	23	9380187	3	17.35	-	11050000000	28110337	0.2		Carbamidomethylation	54 46 66 77 71 69 95 96 100 100 100 100 100 100 100 100 100 100 99 99 98 83 95	DTNC(+57.02)NRLNQSC(+57.02)NSDSDC(+57.02)C(+57.02)SYGER	HCD
2	210707-MClass-21_T_methendus-MELD-LSM-R.raw	67658	ASWC(+57.02)EEALC(+57.02)EC(+57.02)DR	14631	13	89	89	13	8433207	2	31.19	-	6060800000	16846279	-0.6		Carbamidomethylation	44 45 96 98 99 99 99 99 99 99 93 93 91	ASWC(+57.02)EEALC(+57.02)EC(+57.02)DR	HCD
2	210707-MClass-21_T_methendus-MELD-LSM-R.raw	18226	FTSNLQYK	8530	8	89	89	8	5007584	2	21.59	-	3578500000	9995025	-0.3			99 98 96 81 82 82 86 86	FTSNLQYK	HCD
2	210707-MClass-21_T_methendus-MELD-LSM-R.raw	71261	TVLFGDSGAPEC(+57.02)HVGNK	30031	17	89	89	17	8944244	2	55.93	-	69977000000	17868308	2.0		Carbamidomethylation	69 77 100 100 100 100 99 94 95 52 69 89 81 97 98 92 99	TVLFGDSGAPEC(+57.02)HVGNK	HCD
2	210707-MClass-21_T_methendus-MELD-LSM-R.raw	44072	AGAEAAPGDC(+57.02)LNK	10023	13	89	89	13	6372955	2	23.87	-	31098000000	12725769	-0.4	P84685|SCX6_TITOB	Carbamidomethylation	95 96 97 73 50 62 98 98 99 94 94 97 100	AGAEAAPGDC(+57.02)LNK	HCD
2	210707-MClass-21_T_methendus-MELD-LSM-R.raw	69678	NC(+57.02)MLDVC(+57.02)DWDDKGYC(+57.02)DNFC(+57.02)K	21369	20	89	89	20	8723344	3	41.99	-	14230000000	26139690	4.7	P0DQU6|SCX_TITME:C0HLM0|SCX2_TITMA:C0HLM1|SCX3_TITMA:P46066|SCXV_CENSC	Carbamidomethylation	67 70 79 99 99 62 50 76 99 100 99 98 97 98 97 97 93 98 99 100	NC(+57.02)MLDVC(+57.02)DWDDKGYC(+57.02)DNFC(+57.02)K	HCD
2	210707-MClass-21_T_methendus-MELD-LSM-R.raw	65728	LSSVSGNPGALSC(+57.02)YPK	13626	16	89	89	16	8189040	2	29.51	-	30973000000	16357927	0.4		Carbamidomethylation	66 77 99 99 99 98 97 92 87 86 91 90 90 72 79 99	LSSVSGNPGALSC(+57.02)YPK	HCD
2	210707-MClass-21_T_methendus-MELD-LSM-R.raw	847	TWN(+.98)KFSAC(+57.02)AK	10035	10	89	89	10	4051934	3	23.83	-	37903000000	12125598	-1.3		Deamidation (NQ); Carbamidomethylation	98 99 98 98 98 93 61 60 92 90	TWN(+.98)KFSAC(+57.02)AK	HCD
2	210707-MClass-21_T_methendus-MELD-LSM-R.raw	63488	TC(+57.02)M(+15.99)YC(+57.02)YDVAPGTK	11763	13	89	89	13	7913212	2	26.69	-	21876000000	15806309	-1.9	P84688|SCX7_TITOB:P84685|SCX6_TITOB:tr|A0A1E1WW26|A0A1E1WW26_TITOB:tr|A0A1E1WW12|A0A1E1WW12_TITOB:tr|A0A1E1WVS3|A0A1E1WVS3_TITOB	Carbamidomethylation; Oxidation (M)	44 49 79 100 99 98 99 99 99 96 95 99 100	TC(+57.02)M(+15.99)YC(+57.02)YDVAPGTK	HCD
2	210707-MClass-21_T_methendus-MELD-LSM-R.raw	37838	TLN(+.98)NNLGAPQR	7253	11	89	89	11	5998116	2	19.64	-	89404000000	11976101	-1.1		Deamidation (NQ)	93 97 100 99 99 100 99 68 48 86 89	TLN(+.98)NNLGAPQR	HCD
2	210707-MClass-21_T_methendus-MELD-LSM-R.raw	7371	LGGLLSAEK	9924	9	88	88	9	4442637	2	23.75	-	3942500000	8865123	0.7			95 93 69 75 96 94 93 94 90	LGGLLSAEK	HCD
2	210707-MClass-21_T_methendus-MELD-LSM-R.raw	5961	LLGGLLSAK	15309	9	88	88	9	4362838	2	32.32	-	139150000000	8705538	-0.9			100 99 95 66 73 96 94 91 85	LLGGLLSAK	HCD
2	210707-MClass-21_T_methendus-MELD-LSM-R.raw	36131	DDDDLEGFSEELDKALKEHR	19269	20	88	88	20	5910289	4	38.53	-	954330000000	23600767	4.2	tr|A0A1E1WWD3|A0A1E1WWD3_TITOB:P0DL22|NDBX_TITPA		57 69 93 92 90 100 99 99 98 98 97 55 61 91 95 96 93 96 94 99	DDDDLEGFSEELDKALKEHR	HCD
2	210707-MClass-21_T_methendus-MELD-LSM-R.raw	63703	AC(+57.02)KEEVEGPKSN(+.98)C(+57.02)KPN(+.98)LC(+57.02)EK	5523	20	88	88	20	7936925	3	16.75	-	76522000000	23780552	0.2	tr|A0A1E1WVU5|A0A1E1WVU5_TITOB:P0C1X6|KA183_TITDI	Carbamidomethylation; Deamidation (NQ)	99 100 100 100 99 99 99 98 73 76 96 96 93 93 59 65 85 82 78 89	AC(+57.02)KEEVEGPKSN(+.98)C(+57.02)KPN(+.98)LC(+57.02)EK	HCD
2	210707-MClass-21_T_methendus-MELD-LSM-R.raw	17989	KLYC(+57.02)PNDAVC(+57.02)EK	6837	12	88	88	12	4995673	3	19.03	-	250060000000	14956799	0.0	P84688|SCX7_TITOB:P84685|SCX6_TITOB:tr|A0A1E1WW12|A0A1E1WW12_TITOB:tr|A0A1E1WVS3|A0A1E1WVS3_TITOB	Carbamidomethylation	52 57 75 97 90 96 100 100 100 99 99 100	KLYC(+57.02)PNDAVC(+57.02)EK	HCD
2	210707-MClass-21_T_methendus-MELD-LSM-R.raw	70123	C(+57.02)STC(+57.02)LDKPLC(+57.02)GASER	7501	15	88	88	15	8773870	2	19.84	-	106470000000	17527593	0.1		Carbamidomethylation	98 98 98 99 100 100 99 78 75 95 90 81 52 75 92	C(+57.02)STC(+57.02)LDKPLC(+57.02)GASER	HCD
2	210707-MClass-21_T_methendus-MELD-LSM-R.raw	65752	EQDDLLGFSEEDLK	28997	14	88	88	14	8193804	2	54.35	-	241020000000	16367468	-0.4	tr|A0A1E1WWD3|A0A1E1WWD3_TITOB:P0DL22|NDBX_TITPA		59 46 69 94 96 100 99 99 98 98 97 98 97 94	EQDDLLGFSEEDLK	HCD
2	210707-MClass-21_T_methendus-MELD-LSM-R.raw	79146	LEC(+57.02)DC(+57.02)GSLENPC(+57.02)C(+57.02)YATTC(+57.02)K	13818	19	88	88	19	11694498	2	30.00	-	24136000000	23368840	0.5		Carbamidomethylation	54 63 92 85 83 93 92 98 99 95 70 81 98 98 98 98 97 90 99	LEC(+57.02)DC(+57.02)GSLENPC(+57.02)C(+57.02)YATTC(+57.02)K	HCD
2	210707-MClass-21_T_methendus-MELD-LSM-R.raw	48020	AEPEAALVKPAEAPAAAEEK	10528	20	88	88	20	6646793	3	24.78	-	47308000000	19910210	-2.4			60 68 59 82 79 79 82 89 99 98 97 98 98 96 97 98 97 99 100 100	AEPEAALVKPAEAPAAAEEK	HCD
2	210707-MClass-21_T_methendus-MELD-LSM-R.raw	39997	C(+57.02)YN(+.98)PC(+57.02)YFAK	14945	9	88	88	9	6122487	2	31.64	-	78212000000	12224788	3.4		Carbamidomethylation; Deamidation (NQ)	60 69 99 99 99 99 84 90 99	C(+57.02)YN(+.98)PC(+57.02)YFAK	HCD
2	210707-MClass-21_T_methendus-MELD-LSM-R.raw	39819	LMGNPDDAGFGK	11897	12	88	88	12	6112825	2	27.04	-	33752000000	12205496	0.7			99 98 99 98 94 96 96 94 86 62 50 92	LMGNPDDAGFGK	HCD
2	210707-MClass-21_T_methendus-MELD-LSM-R.raw	65752	EQDDLLGFSEEDLK	29096	14	88	88	14	8193804	2	54.35	-	241020000000	16367468	-0.4	tr|A0A1E1WWD3|A0A1E1WWD3_TITOB:P0DL22|NDBX_TITPA		60 48 70 90 98 100 99 99 96 96 97 97 97 95	EQDDLLGFSEEDLK	HCD
2	210707-MClass-21_T_methendus-MELD-LSM-R.raw	80805	C(+57.02)DWPLVC(+57.02)GEDN(+.98)PC(+57.02)GTQLC(+57.02)EC(+57.02)DK	16763	22	88	88	22	13575225	2	34.22	-	113360000000	27130222	3.0		Carbamidomethylation; Deamidation (NQ)	48 56 50 59 99 99 99 87 97 100 100 98 96 93 88 96 99 98 99 95 96 100	C(+57.02)DWPLVC(+57.02)GEDN(+.98)PC(+57.02)GTQLC(+57.02)EC(+57.02)DK	HCD
2	210707-MClass-21_T_methendus-MELD-LSM-R.raw	65285	DDN(+.98)DLEGFSEEDLK	24839	14	88	88	14	8138339	2	47.60	-	15842000000	16256580	-2.9	tr|A0A1E1WWD3|A0A1E1WWD3_TITOB:P0DL22|NDBX_TITPA	Deamidation (NQ)	48 68 98 93 91 100 98 95 91 90 94 93 92 91	DDN(+.98)DLEGFSEEDLK	HCD
2	210707-MClass-21_T_methendus-MELD-LSM-R.raw	55883	C(+57.02)YWHN(+.98)C(+57.02)C(+57.02)YGK	8060	10	88	88	10	7247634	2	20.83	-	7074200000	14475107	1.1		Carbamidomethylation; Deamidation (NQ)	81 46 70 99 100 99 99 100 99 95	C(+57.02)YWHN(+.98)C(+57.02)C(+57.02)YGK	HCD
2	210707-MClass-21_T_methendus-MELD-LSM-R.raw	80275	C(+57.02)GYC(+57.02)GAGGQGWPQDASDFC(+57.02)C(+57.02)ER	17030	22	88	88	22	12694690	2	35.36	-	510780000000	25369253	-0.7		Carbamidomethylation	62 63 88 99 99 99 99 97 98 100 100 96 92 97 95 94 95 57 56 70 94 99	C(+57.02)GYC(+57.02)GAGGQGWPQDASDFC(+57.02)C(+57.02)ER	HCD
2	210707-MClass-21_T_methendus-MELD-LSM-R.raw	38251	TEKDEPPFLK	10396	10	88	88	10	6023163	2	24.45	-	469180000000	12026182	-0.1			93 96 99 100 99 91 57 66 94 92	TEKDEPPFLK	HCD
2	210707-MClass-21_T_methendus-MELD-LSM-R.raw	25174	GDQ(+.98)LLDDYK	13214	9	88	88	9	5342501	2	28.97	-	12247000000	10664819	3.5		Deamidation (NQ)	45 66 97 99 99 99 99 96 98	GDQ(+.98)LLDDYK	HCD
2	210707-MClass-21_T_methendus-MELD-LSM-R.raw	68115	VAPGSWPWGAVSLQDK	28152	16	88	88	16	8494354	2	52.86	-	46469000000	16968572	-0.6			74 72 91 90 94 97 98 97 77 79 95 93 92 88 93 86	VAPGSWPWGAVSLQDK	HCD
2	210707-MClass-21_T_methendus-MELD-LSM-R.raw	76529	NNDC(+57.02)KLYC(+57.02)N(+.98)PDEVC(+57.02)EK	9737	16	88	88	16	10299136	2	23.45	-	5838800000	20578127	-0.1	P84688|SCX7_TITOB:P84685|SCX6_TITOB:tr|A0A1E1WW12|A0A1E1WW12_TITOB:tr|A0A1E1WVS3|A0A1E1WVS3_TITOB	Carbamidomethylation; Deamidation (NQ)	59 66 99 99 99 99 99 98 71 51 95 97 95 93 99 100	NNDC(+57.02)KLYC(+57.02)N(+.98)PDEVC(+57.02)EK	HCD
2	210707-MClass-21_T_methendus-MELD-LSM-R.raw	9101	VVPAMDFK	14781	8	88	88	8	4537410	2	31.52	-	35568000000	9054681	-0.6			59 95 98 94 86 95 92 90	VVPAMDFK	HCD
2	210707-MClass-21_T_methendus-MELD-LSM-R.raw	68925	FGESC(+57.02)KC(+57.02)VN(+.98)EDC(+57.02)YGTGKGGPSN(+.98)R	12010	23	88	88	23	8610204	3	27.04	-	205490000000	25800315	3.0		Carbamidomethylation; Deamidation (NQ)	86 88 100 100 100 100 100 100 99 98 99 98 97 92 89 87 94 95 66 55 63 63 70	FGESC(+57.02)KC(+57.02)VN(+.98)EDC(+57.02)YGTGKGGPSN(+.98)R	HCD
2	210707-MClass-21_T_methendus-MELD-LSM-R.raw	71891	FPC(+57.02)DLAGPSGSLKM(+15.99)KGTQLC(+57.02)EC(+57.02)DK	16964	24	88	88	24	9057437	3	34.99	-	123350000000	27142170	-2.8		Carbamidomethylation; Oxidation (M)	79 78 99 99 98 97 72 77 99 98 97 95 65 59 60 90 92 95 96 92 96 96 97 99	FPC(+57.02)DLAGPSGSLKM(+15.99)KGTQLC(+57.02)EC(+57.02)DK	HCD
2	210707-MClass-21_T_methendus-MELD-LSM-R.raw	72129	LYC(+57.02)PN(+.98)N(+.98)EVYDHTC(+57.02)K	8720	14	88	88	14	9078722	2	21.84	-	16867000000	18137288	0.6	tr|A0A1E1WW12|A0A1E1WW12_TITOB:tr|A0A1E1WVS3|A0A1E1WVS3_TITOB	Carbamidomethylation; Deamidation (NQ)	99 100 100 99 98 99 99 98 63 60 41 96 96 93	LYC(+57.02)PN(+.98)N(+.98)EVYDHTC(+57.02)K	HCD
2	210707-MClass-21_T_methendus-MELD-LSM-R.raw	79409	NFSPSEMNVFHDANEKDMDK	21219	20	88	88	20	11780071	2	41.69	-	268410000000	23539941	2.3			94 97 100 93 86 91 82 93 97 99 97 98 90 91 98 97 71 41 82 72	NFSPSEMNVFHDANEKDMDK	HCD
2	210707-MClass-21_T_methendus-MELD-LSM-R.raw	78249	VSLVNKNN(+.98)N(+.98)TC(+57.02)TGQSADC(+57.02)PR	6893	20	88	88	20	11189979	2	19.04	-	86684000000	22359849	-1.6		Deamidation (NQ); Carbamidomethylation	93 60 82 99 98 98 97 99 99 98 97 94 57 60 92 93 97 98 85 74	VSLVNKNN(+.98)N(+.98)TC(+57.02)TGQSADC(+57.02)PR	HCD
2	210707-MClass-21_T_methendus-MELD-LSM-R.raw	76199	C(+57.02)GAGGQGWPQN(+.98)ASN(+.98)C(+57.02)C(+57.02)FR	16493	18	88	88	18	10148907	2	34.08	-	8.94E7	20277673	-0.2		Carbamidomethylation; Deamidation (NQ)	89 57 75 90 90 97 100 100 99 97 99 98 95 90 69 69 82 97	C(+57.02)GAGGQGWPQN(+.98)ASN(+.98)C(+57.02)C(+57.02)FR	HCD
2	210707-MClass-21_T_methendus-MELD-LSM-R.raw	68438	DDN(+.98)DLEGFSEEN(+.98)LKALKQFFAK	16729	22	88	88	22	8540768	3	34.60	-	169730000000	25592014	2.8	tr|A0A1E1WWD3|A0A1E1WWD3_TITOB:P0DL22|NDBX_TITPA	Deamidation (NQ)	86 95 100 100 100 100 100 100 99 98 93 90 93 92 95 96 93 46 40 48 84 98	DDN(+.98)DLEGFSEEN(+.98)LKALKQFFAK	HCD
2	210707-MClass-21_T_methendus-MELD-LSM-R.raw	80805	FC(+57.02)NHLVC(+57.02)GEDDPC(+57.02)GTQLC(+57.02)EC(+57.02)DK	16640	22	88	88	22	13575225	2	34.22	-	113360000000	27130334	-1.1		Carbamidomethylation	50 48 52 40 97 100 100 95 99 100 100 98 95 97 97 97 97 97 99 95 96 100	FC(+57.02)NHLVC(+57.02)GEDDPC(+57.02)GTQLC(+57.02)EC(+57.02)DK	HCD
2	210707-MClass-21_T_methendus-MELD-LSM-R.raw	36999	VEGKPSDC(+57.02)KPN(+.98)LC(+57.02)EKAC(+57.02)EEK	5288	20	88	88	20	5955223	4	16.46	-	1334500000000	23780552	2.1	tr|A0A1E1WVU5|A0A1E1WVU5_TITOB:tr|A0A2I9LP22|A0A2I9LP22_9SCOR:P0C1X6|KA183_TITDI	Carbamidomethylation; Deamidation (NQ)	97 99 98 67 49 57 84 99 99 95 94 94 90 94 90 93 93 83 94 99	VEGKPSDC(+57.02)KPN(+.98)LC(+57.02)EKAC(+57.02)EEK	HCD
2	210707-MClass-21_T_methendus-MELD-LSM-R.raw	55389	C(+57.02)LN(+.98)GEMC(+57.02)DVKGR	8129	12	88	88	12	7203070	2	20.93	-	3832700000	14386003	-0.6		Carbamidomethylation; Deamidation (NQ)	83 88 97 84 89 91 94 97 96 73 71 98	C(+57.02)LN(+.98)GEMC(+57.02)DVKGR	HCD
2	210707-MClass-21_T_methendus-MELD-LSM-R.raw	47260	LPSDEPQQKFK	6812	11	88	88	11	6588467	2	18.93	-	10540000000	13156772	1.3			100 99 97 97 71 43 78 90 98 100 100	LPSDEPQQKFK	HCD
2	210707-MClass-21_T_methendus-MELD-LSM-R.raw	31811	SGEGN(+.98)LALVFK	23195	11	88	88	11	5683037	2	44.82	-	99446000000	11345920	0.7		Deamidation (NQ)	55 59 99 98 98 99 100 100 100 92 73	SGEGN(+.98)LALVFK	HCD
2	210707-MClass-21_T_methendus-MELD-LSM-R.raw	71635	M(+15.99)WSDDLLGFSEEDLK	24940	15	88	88	15	9009004	2	47.56	-	6695000000	17997922	-3.3	tr|A0A1E1WWD3|A0A1E1WWD3_TITOB:P0DL22|NDBX_TITPA	Oxidation (M)	48 46 60 99 98 98 100 99 99 95 96 97 98 97 95	M(+15.99)WSDDLLGFSEEDLK	HCD
2	210707-MClass-21_T_methendus-MELD-LSM-R.raw	63684	ASVYPGQDLLNPALK	24662	15	88	88	15	7934333	2	47.09	-	205330000000	15848511	0.7			57 59 88 100 99 93 92 98 98 98 95 95 97 84 73	ASVYPGQDLLNPALK	HCD
2	210707-MClass-21_T_methendus-MELD-LSM-R.raw	5319	APMDFKR	11534	7	88	88	7	4327224	2	26.26	-	5429500000	8634323	-2.4			88 87 98 98 87 76 85	APMDFKR	HCD
2	210707-MClass-21_T_methendus-MELD-LSM-R.raw	77568	C(+57.02)GAGGQGWPQDASEC(+57.02)C(+57.02)FDR	15700	19	88	88	19	10794117	2	32.61	-	6733200000000	21568098	-0.4		Carbamidomethylation	87 62 92 97 98 98 100 100 98 93 98 98 94 95 76 55 51 87 99	C(+57.02)GAGGQGWPQDASEC(+57.02)C(+57.02)FDR	HCD
2	210707-MClass-21_T_methendus-MELD-LSM-R.raw	21417	KDGYLGVGNDGC(+57.02)YK	9877	14	88	88	14	5159050	3	23.84	-	167070000000	15446929	0.1	P60212|SCX2_TITOB:P0DQU7|SCX2_TITME:tr|A0A1E1WWE3|A0A1E1WWE3_TITOB:P60213|SCX3_TITOB:P60214|SCX1_TITOB:tr|A0A7L4XS62|A0A7L4XS62_9SCOR:P60215|SCX4_TITOB:C9X4K3|SCNA5_TITDI:P0CF39|AMP1_TITDI	Carbamidomethylation	63 71 69 79 86 93 100 99 97 98 93 96 97 92	KDGYLGVGNDGC(+57.02)YK	HCD
2	210707-MClass-21_T_methendus-MELD-LSM-R.raw	22572	C(+57.02)C(+57.02)FVHGDC(+57.02)C(+57.02)YGK	7267	12	88	88	12	5215263	3	19.60	-	9731800000	15615571	0.0		Carbamidomethylation	100 99 100 98 44 54 95 97 93 96 95 91	C(+57.02)C(+57.02)FVHGDC(+57.02)C(+57.02)YGK	HCD
2	210707-MClass-21_T_methendus-MELD-LSM-R.raw	4761	FFC(+57.02)LGSK	15664	7	88	88	7	4297122	2	32.92	-	4503600000	8574105	-0.9		Carbamidomethylation	99 98 98 95 92 71 65	FFC(+57.02)LGSK	HCD
2	210707-MClass-21_T_methendus-MELD-LSM-R.raw	69806	YYGM(+15.99)M(+15.99)GC(+57.02)YDVAPGTK	14054	15	88	88	15	8728523	2	30.21	-	21657000000	17436943	-2.5	P84688|SCX7_TITOB:P84685|SCX6_TITOB:tr|A0A1E1WW26|A0A1E1WW26_TITOB:tr|A0A1E1WVS3|A0A1E1WVS3_TITOB	Oxidation (M); Carbamidomethylation	66 67 96 79 72 76 99 98 98 97 97 91 92 98 100	YYGM(+15.99)M(+15.99)GC(+57.02)YDVAPGTK	HCD
2	210707-MClass-21_T_methendus-MELD-LSM-R.raw	3318	RC(+57.02)SYYDC(+57.02)KDVC(+57.02)R	4690	12	88	88	12	4211779	4	15.43	-	36388000000	16806807	1.2		Carbamidomethylation	49 50 72 96 100 100 99 99 99 98 98 100	RC(+57.02)SYYDC(+57.02)KDVC(+57.02)R	HCD
2	210707-MClass-21_T_methendus-MELD-LSM-R.raw	55884	C(+57.02)C(+57.02)FVHDC(+57.02)YC(+57.02)K	9423	10	88	88	10	7247637	2	22.99	-	43973000000	14475142	-0.9		Carbamidomethylation	99 100 100 100 100 99 72 62 60 91	C(+57.02)C(+57.02)FVHDC(+57.02)YC(+57.02)K	HCD
2	210707-MClass-21_T_methendus-MELD-LSM-R.raw	67287	FDC(+57.02)C(+57.02)YGLPDDSPTK	15631	14	88	88	14	8378417	2	32.84	-	3574000000	16736702	-0.8	P0DQU6|SCX_TITME:tr|A0A1E1WW03|A0A1E1WW03_TITOB:H1ZZH8|SCX9_TITOB:C0HLM0|SCX2_TITMA:C0HLM1|SCX3_TITMA:C9X4K3|SCNA5_TITDI:P0CF39|AMP1_TITDI:P46066|SCXV_CENSC	Carbamidomethylation	52 61 77 100 100 97 95 92 97 98 97 89 90 92	FDC(+57.02)C(+57.02)YGLPDDSPTK	HCD
2	210707-MClass-21_T_methendus-MELD-LSM-R.raw	5599	FSEEDLK	8933	7	88	88	7	4342079	2	22.33	-	5118300000	8664021	-0.9	tr|A0A1E1WWD3|A0A1E1WWD3_TITOB:P0DL22|NDBX_TITPA		95 96 99 97 96 76 60	FSEEDLK	HCD
2	210707-MClass-21_T_methendus-MELD-LSM-R.raw	58123	LYNAADEYFEEK	16210	12	88	88	12	7463354	2	33.63	-	21926000000	14906565	-0.2			93 94 97 96 52 57 96 88 90 98 100 100	LYNAADEYFEEK	HCD
2	210707-MClass-21_T_methendus-MELD-LSM-R.raw	69535	TGVSGSPGAESC(+57.02)PSFGDK	10436	18	88	88	18	8703788	2	24.53	-	94413000000	17387468	-2.2		Carbamidomethylation	93 95 100 100 100 100 99 96 98 100 99 99 98 92 52 41 59 67	TGVSGSPGAESC(+57.02)PSFGDK	HCD
2	210707-MClass-21_T_methendus-MELD-LSM-R.raw	5962	LLGGLLSAK	16299	9	88	88	9	4362840	2	33.89	-	24042000000	8705538	-0.4			100 99 96 66 67 92 93 90 92	LLGGLLSAK	HCD
2	210707-MClass-21_T_methendus-MELD-LSM-R.raw	24857	KTQFGC(+57.02)PAYGDYC(+57.02)MMHC(+57.02)QDLEKHADK	14041	26	88	88	26	5325616	6	30.33	-	211870000000	31893235	0.9	tr|A0A1E1WVU0|A0A1E1WVU0_TITOB	Carbamidomethylation	70 63 76 88 94 99 99 99 99 98 99 100 100 100 100 96 54 57 96 98 97 95 82 54 85 99	KTQFGC(+57.02)PAYGDYC(+57.02)MMHC(+57.02)QDLEKHADK	HCD
2	210707-MClass-21_T_methendus-MELD-LSM-R.raw	20660	EGPSDC(+57.02)KPDLC(+57.02)EK	5968	13	88	88	13	5122231	3	17.52	-	1760600000	15336438	2.5	tr|A0A1E1WVU5|A0A1E1WVU5_TITOB:P0C1X6|KA183_TITDI	Carbamidomethylation	94 61 66 94 90 86 92 97 98 95 90 95 88	EGPSDC(+57.02)KPDLC(+57.02)EK	HCD
2	210707-MClass-21_T_methendus-MELD-LSM-R.raw	80533	GWSYSSGPYMETGPAVN(+.98)YC(+57.02)C(+57.02)SSR	23066	23	88	88	23	13090297	2	44.71	-	121840000000	26160354	3.6		Deamidation (NQ); Carbamidomethylation	75 38 43 73 99 99 98 99 99 95 97 91 92 97 100 99 98 96 96 74 79 92 98	GWSYSSGPYMETGPAVN(+.98)YC(+57.02)C(+57.02)SSR	HCD
2	210707-MClass-21_T_methendus-MELD-LSM-R.raw	55095	VPN(+.98)NSSDNTVAC(+57.02)R	4365	13	88	88	13	7178168	2	14.65	-	24629000000	14336206	-1.1		Deamidation (NQ); Carbamidomethylation	99 99 99 96 97 95 93 88 89 49 49 94 100	VPN(+.98)NSSDNTVAC(+57.02)R	HCD
2	210707-MClass-21_T_methendus-MELD-LSM-R.raw	66392	ESAMC(+57.02)DLEC(+57.02)GAVKGK	11799	15	88	88	15	8278639	2	26.67	-	167080000000	16537161	-1.7		Carbamidomethylation	59 45 55 72 100 100 100 100 99 97 98 100 100 100 100	ESAMC(+57.02)DLEC(+57.02)GAVKGK	HCD
2	210707-MClass-21_T_methendus-MELD-LSM-R.raw	72757	AYSPSEMGGVFHDANEK	18687	17	88	88	17	9199006	2	37.68	-	6986400000	18377939	-3.9			67 83 100 98 92 93 84 66 67 97 98 95 97 94 89 91 86	AYSPSEMGGVFHDANEK	HCD
2	210707-MClass-21_T_methendus-MELD-LSM-R.raw	29527	LSNLQMNYK	11491	9	88	88	9	5557833	2	26.26	-	8485600000	11095540	-1.7			96 93 94 97 75 56 89 93 99	LSNLQMNYK	HCD
2	210707-MClass-21_T_methendus-MELD-LSM-R.raw	23132	AGATDGKGDWSWYR	12308	14	88	88	14	5239089	3	27.60	-	58099000000	15687007	2.7			96 98 99 99 98 95 94 88 92 46 48 90 95 97	AGATDGKGDWSWYR	HCD
2	210707-MClass-21_T_methendus-MELD-LSM-R.raw	17946	VDKC(+57.02)LVFLC(+57.02)LTK	23767	12	88	88	12	4992713	3	45.82	-	97049000000	14947937	-1.1		Carbamidomethylation	89 83 54 66 97 99 99 97 93 96 97 90	VDKC(+57.02)LVFLC(+57.02)LTK	HCD
2	210707-MClass-21_T_methendus-MELD-LSM-R.raw	70557	EEDDLLGFDTEDLKK	21277	15	88	88	15	8839199	2	41.82	-	5149600000	17658257	-0.2	tr|A0A1E1WWD3|A0A1E1WWD3_TITOB		94 94 98 99 99 99 98 93 56 44 90 92 87 90 89	EEDDLLGFDTEDLKK	HCD
2	210707-MClass-21_T_methendus-MELD-LSM-R.raw	56219	LSPSSPPLVGSC(+57.02)VR	17753	14	88	88	14	7283867	2	36.06	-	689830000000	14547551	2.6		Carbamidomethylation	80 85 100 100 100 100 98 98 98 95 79 40 65 98	LSPSSPPLVGSC(+57.02)VR	HCD
2	210707-MClass-21_T_methendus-MELD-LSM-R.raw	3499	KSVC(+57.02)DFPANVK	8590	11	88	88	11	4222161	3	21.55	-	55482000000	12636282	-1.3	tr|A0A2I9LNV1|A0A2I9LNV1_9SCOR	Carbamidomethylation	67 73 85 81 90 98 98 98 95 95 91	KSVC(+57.02)DFPANVK	HCD
2	210707-MClass-21_T_methendus-MELD-LSM-R.raw	17619	TVDLC(+57.02)MQK	9030	8	88	88	8	4977383	2	22.27	-	166870000000	9934623	-0.3		Carbamidomethylation	95 92 100 99 98 96 68 56	TVDLC(+57.02)MQK	HCD
2	210707-MClass-21_T_methendus-MELD-LSM-R.raw	17853	EVWFPYR	22067	7	88	88	7	4987504	2	43.15	-	28175000000	9954865	-0.1			63 62 99 99 95 98 100	EVWFPYR	HCD
2	210707-MClass-21_T_methendus-MELD-LSM-R.raw	71635	M(+15.99)WSDDLLGFSEEDLK	24828	15	88	88	15	9009004	2	47.56	-	6695000000	17997922	-3.3	tr|A0A1E1WWD3|A0A1E1WWD3_TITOB:P0DL22|NDBX_TITPA	Oxidation (M)	46 45 59 98 99 99 100 99 99 97 98 98 97 95 94	M(+15.99)WSDDLLGFSEEDLK	HCD
2	210707-MClass-21_T_methendus-MELD-LSM-R.raw	65210	ELTDLEGFSEEDLK	22705	14	88	88	14	8128793	2	43.90	-	946080000	16237515	-4.5	tr|A0A1E1WWD3|A0A1E1WWD3_TITOB:P0DL22|NDBX_TITPA		59 51 61 98 98 99 98 98 93 94 96 97 95 93	ELTDLEGFSEEDLK	HCD
2	210707-MClass-21_T_methendus-MELD-LSM-R.raw	31196	ASC(+57.02)LFEDC(+57.02)K	10233	9	88	88	9	5652361	2	24.41	-	39763000000	11284580	-0.3		Carbamidomethylation	54 61 98 100 99 99 98 95 90	ASC(+57.02)LFEDC(+57.02)K	HCD
2	210707-MClass-21_T_methendus-MELD-LSM-R.raw	22852	DHSGPVLDKFC(+57.02)MN(+.98)HC(+57.02)AAK	14432	18	88	88	18	5227325	4	30.88	-	728750000000	20869021	-0.5	tr|A0A1E1WVV4|A0A1E1WVV4_TITOB	Carbamidomethylation; Deamidation (NQ)	57 30 68 89 100 100 100 99 99 99 90 82 81 97 99 99 99 97	DHSGPVLDKFC(+57.02)MN(+.98)HC(+57.02)AAK	HCD
2	210707-MClass-21_T_methendus-MELD-LSM-R.raw	24744	MGEC(+57.02)LN(+.98)KPLC(+57.02)GASR	11765	14	88	88	14	5319118	3	26.63	-	16706000000	15927109	1.7		Carbamidomethylation; Deamidation (NQ)	41 57 90 99 99 98 98 97 98 97 86 86 88 98	MGEC(+57.02)LN(+.98)KPLC(+57.02)GASR	HCD
2	210707-MClass-21_T_methendus-MELD-LSM-R.raw	50593	DLTSLYDLYC(+57.02)DKNN(+.98)LAK	21779	17	88	88	17	6829945	3	42.61	-	233170000000	20459614	0.1		Carbamidomethylation; Deamidation (NQ)	63 66 99 100 100 99 100 99 98 98 94 45 48 91 98 100 100	DLTSLYDLYC(+57.02)DKNN(+.98)LAK	HCD
2	210707-MClass-21_T_methendus-MELD-LSM-R.raw	63081	ASYC(+57.02)VDQC(+57.02)DTVKK	5442	13	88	88	13	7873533	2	16.63	-	2217700000	15726912	0.5	P60212|SCX2_TITOB:P0DQU7|SCX2_TITME:tr|A0A1E1WWE3|A0A1E1WWE3_TITOB	Carbamidomethylation	96 98 99 99 98 98 89 86 59 46 90 97 89	ASYC(+57.02)VDQC(+57.02)DTVKK	HCD
2	210707-MClass-21_T_methendus-MELD-LSM-R.raw	69385	FAAAPALVKAEPAYC(+57.02)R	11994	16	88	88	16	8679497	2	27.06	-	14037000000000	17338923	-4.3		Carbamidomethylation	98 96 98 98 98 99 98 73 71 92 91 86 90 63 69 87	FAAAPALVKAEPAYC(+57.02)R	HCD
2	210707-MClass-21_T_methendus-MELD-LSM-R.raw	45943	YC(+57.02)NNTPDLSSK	6263	11	88	88	11	6497871	2	17.85	-	148370000000	12975608	-0.9		Carbamidomethylation	96 97 98 96 55 44 96 99 99 99 89	YC(+57.02)NNTPDLSSK	HCD
2	210707-MClass-21_T_methendus-MELD-LSM-R.raw	18455	DAAQNC(+57.02)C(+57.02)FVHDC(+57.02)C(+57.02)YGK	8444	16	88	88	16	5019417	4	21.41	-	3137200000	20037383	-0.3		Carbamidomethylation	96 91 57 51 56 95 94 94 95 95 99 96 96 98 98 94	DAAQNC(+57.02)C(+57.02)FVHDC(+57.02)C(+57.02)YGK	HCD
2	210707-MClass-21_T_methendus-MELD-LSM-R.raw	31930	VEGPNDFGKPDLC(+57.02)EK	5675	15	88	88	15	5689360	3	17.11	-	85661000000	17037825	2.1	tr|A0A1E1WVU5|A0A1E1WVU5_TITOB:P0C1X6|KA183_TITDI	Carbamidomethylation	97 99 98 94 52 56 51 96 100 99 99 96 94 96 92	VEGPNDFGKPDLC(+57.02)EK	HCD
2	210707-MClass-21_T_methendus-MELD-LSM-R.raw	69256	M(+15.99)M(+15.99)NAC(+57.02)YGLPDDSPTK	14053	15	88	88	15	8663531	2	30.25	-	34881000000	17306951	-1.9	P0DQU6|SCX_TITME:tr|A0A1E1WW03|A0A1E1WW03_TITOB:H1ZZH8|SCX9_TITOB:C0HLM0|SCX2_TITMA:C0HLM1|SCX3_TITMA:C9X4K3|SCNA5_TITDI:P0CF39|AMP1_TITDI:P46066|SCXV_CENSC	Oxidation (M); Carbamidomethylation	52 51 63 97 99 99 99 99 94 97 99 98 93 92 88	M(+15.99)M(+15.99)NAC(+57.02)YGLPDDSPTK	HCD
2	210707-MClass-21_T_methendus-MELD-LSM-R.raw	52520	LSGLAN(+.98)LNLSPYK	24142	13	88	88	13	6958816	2	46.32	-	31832000000	13897502	-1.2		Deamidation (NQ)	95 94 79 88 99 99 99 97 99 98 55 54 89	LSGLAN(+.98)LNLSPYK	HCD
2	210707-MClass-21_T_methendus-MELD-LSM-R.raw	73566	C(+57.02)YGLPDSSPTNDTGM(+15.99)SR	16273	17	88	88	17	9373904	2	33.79	-	3636000000	18727617	2.4	P0DQU6|SCX_TITME:tr|A0A1E1WW03|A0A1E1WW03_TITOB:H1ZZH8|SCX9_TITOB:C0HLM0|SCX2_TITMA:C0HLM1|SCX3_TITMA:C9X4K3|SCNA5_TITDI:P0CF39|AMP1_TITDI:P46066|SCXV_CENSC	Carbamidomethylation; Oxidation (M)	79 83 99 99 98 99 98 99 93 91 85 90 63 83 59 79 97	C(+57.02)YGLPDSSPTNDTGM(+15.99)SR	HCD
2	210707-MClass-21_T_methendus-MELD-LSM-R.raw	-	KGN(+.98)KFC(+57.02)MDHC(+57.02)AAK	14432	13	88	88	13	5232327	3	30.90	-	0	15666741	1.3	tr|A0A1E1WVV4|A0A1E1WVV4_TITOB	Deamidation (NQ); Carbamidomethylation	62 55 92 94 96 86 82 88 95 98 99 99 96	KGN(+.98)KFC(+57.02)MDHC(+57.02)AAK	HCD
2	210707-MClass-21_T_methendus-MELD-LSM-R.raw	77945	WSSLLKQSGYC(+57.02)DLEC(+57.02)GAVK	17212	19	88	88	19	11010243	2	35.34	-	6086800000	22000291	2.3	tr|A0A7L4XT23|A0A7L4XT23_TYTAS	Carbamidomethylation	46 45 61 92 100 99 98 99 97 94 91 94 91 94 92 90 95 94 100	WSSLLKQSGYC(+57.02)DLEC(+57.02)GAVK	HCD
2	210707-MClass-21_T_methendus-MELD-LSM-R.raw	12655	DDN(+.98)DLEGFSEEDLKALKEHR	19168	20	88	88	20	4730231	5	38.53	-	261240000000	23600767	1.1	tr|A0A1E1WWD3|A0A1E1WWD3_TITOB:P0DL22|NDBX_TITPA	Deamidation (NQ)	52 66 89 90 79 72 74 97 99 100 99 98 88 88 95 95 90 93 94 100	DDN(+.98)DLEGFSEEDLKALKEHR	HCD
2	210707-MClass-21_T_methendus-MELD-LSM-R.raw	27898	YM(+15.99)FYDPSR	14283	8	88	88	8	5477349	2	31.11	-	333650000000	10934539	1.2		Oxidation (M)	96 98 99 98 73 55 94 90	YM(+15.99)FYDPSR	HCD
2	210707-MClass-21_T_methendus-MELD-LSM-R.raw	28692	ETN(+.98)MNC(+57.02)TEESLTC(+57.02)TATGKR	5747	19	88	88	19	5517384	4	17.17	-	132550000000	22029192	2.4		Deamidation (NQ); Carbamidomethylation	69 55 59 41 68 98 100 100 100 100 100 100 99 99 99 99 93 94 98	ETN(+.98)MNC(+57.02)TEESLTC(+57.02)TATGKR	HCD
2	210707-MClass-21_T_methendus-MELD-LSM-R.raw	27693	FELC(+57.02)DRNNADEVR	8202	13	88	88	13	5465820	3	21.04	-	57295000000	16367263	-1.3		Carbamidomethylation	75 89 100 99 97 56 56 88 95 97 96 95 99	FELC(+57.02)DRNNADEVR	HCD
2	210707-MClass-21_T_methendus-MELD-LSM-R.raw	6236	C(+57.02)NTGKWDLYR	11645	10	88	88	10	4382079	3	26.55	-	59635000000	13116030	-0.8		Carbamidomethylation	96 92 95 50 56 97 98 98 98 99	C(+57.02)NTGKWDLYR	HCD
2	210707-MClass-21_T_methendus-MELD-LSM-R.raw	56356	YVEGDELLDDYK	18109	12	88	88	12	7298369	2	36.81	-	30147000000	14576562	2.1			98 98 99 72 83 90 96 94 97 92 56 79	YVEGDELLDDYK	HCD
2	210707-MClass-21_T_methendus-MELD-LSM-R.raw	77568	C(+57.02)GAGGQGWPQN(+.98)ADEGC(+57.02)AM(+15.99)M(+15.99)K	15233	20	88	88	20	10794117	2	32.61	-	6733200000000	21568020	3.2		Carbamidomethylation; Deamidation (NQ); Oxidation (M)	90 79 93 95 96 98 100 100 99 97 98 97 72 72 92 93 90 62 59 72	C(+57.02)GAGGQGWPQN(+.98)ADEGC(+57.02)AM(+15.99)M(+15.99)K	HCD
2	210707-MClass-21_T_methendus-MELD-LSM-R.raw	64942	ESC(+57.02)LQSN(+.98)LC(+57.02)SMC(+57.02)K	14557	13	88	88	13	8093235	2	31.01	-	71704000000	16166304	1.3	tr|A0A1E1WVW2|A0A1E1WVW2_TITOB	Carbamidomethylation; Deamidation (NQ)	61 61 100 100 99 100 100 100 99 98 89 68 68	ESC(+57.02)LQSN(+.98)LC(+57.02)SMC(+57.02)K	HCD
2	210707-MClass-21_T_methendus-MELD-LSM-R.raw	19894	NLVVLQDSK	12361	9	88	88	9	5082927	2	27.64	-	13945000000	10145709	-0.1			46 62 99 100 99 96 98 98 93	NLVVLQDSK	HCD
2	210707-MClass-21_T_methendus-MELD-LSM-R.raw	74314	C(+57.02)PDWRLVC(+57.02)GEDDPC(+57.02)GTQLC(+57.02)EC(+57.02)DK	11738	23	88	88	23	9573809	3	26.55	-	109340000000	28691233	-0.9		Carbamidomethylation	63 54 65 50 57 89 99 99 79 86 100 100 100 99 98 98 97 99 99 99 95 96 99	C(+57.02)PDWRLVC(+57.02)GEDDPC(+57.02)GTQLC(+57.02)EC(+57.02)DK	HCD
2	210707-MClass-21_T_methendus-MELD-LSM-R.raw	63112	DDDDLEGFAC(+57.02)NN(+.98)LKALKEHR	19191	20	88	88	20	7876998	3	38.54	-	369960000000	23600701	3.1	tr|A0A1E1WWD3|A0A1E1WWD3_TITOB:P0DL22|NDBX_TITPA	Carbamidomethylation; Deamidation (NQ)	83 98 100 100 100 100 100 100 61 39 45 89 95 96 96 95 89 92 80 98	DDDDLEGFAC(+57.02)NN(+.98)LKALKEHR	HCD
2	210707-MClass-21_T_methendus-MELD-LSM-R.raw	30292	LAGLSNN(+.98)GSVC(+57.02)KC(+57.02)PAK	8206	16	88	88	16	5596072	3	21.10	-	3312000000	16758022	-1.4		Deamidation (NQ); Carbamidomethylation	99 99 99 97 87 96 99 98 96 98 91 78 34 37 97 100	LAGLSNN(+.98)GSVC(+57.02)KC(+57.02)PAK	HCD
2	210707-MClass-21_T_methendus-MELD-LSM-R.raw	65550	KLTSPVDFNEVNNR	14012	14	87	87	14	8169205	2	30.31	-	21897000000	16318267	-0.2			99 99 100 100 99 99 99 97 62 66 59 60 93 100	KLTSPVDFNEVNNR	HCD
2	210707-MClass-21_T_methendus-MELD-LSM-R.raw	24722	YGPVSGELLK	13962	10	87	87	10	5317954	2	30.23	-	23224000000	10615757	0.6			99 99 100 99 95 40 57 95 99 95	YGPVSGELLK	HCD
2	210707-MClass-21_T_methendus-MELD-LSM-R.raw	7259	KC(+57.02)LYC(+57.02)PDDKVC(+57.02)WK	12166	13	87	87	13	4437043	4	27.43	-	94722000000	17707891	-0.4	P84688|SCX7_TITOB:P84685|SCX6_TITOB	Carbamidomethylation	62 61 79 80 92 97 98 95 94 93 94 97 99	KC(+57.02)LYC(+57.02)PDDKVC(+57.02)WK	HCD
2	210707-MClass-21_T_methendus-MELD-LSM-R.raw	67158	AGATN(+.98)GLGN(+.98)C(+57.02)LNYGC(+57.02)K	13492	16	87	87	16	8363617	2	29.38	-	216910000000	16707029	3.6	P84688|SCX7_TITOB:P84685|SCX6_TITOB:tr|A0A1E1WW26|A0A1E1WW26_TITOB:tr|A0A1E1WW12|A0A1E1WW12_TITOB:tr|A0A1E1WVS3|A0A1E1WVS3_TITOB	Deamidation (NQ); Carbamidomethylation	88 91 99 100 100 100 100 99 99 99 99 98 67 51 48 66	AGATN(+.98)GLGN(+.98)C(+57.02)LNYGC(+57.02)K	HCD
2	210707-MClass-21_T_methendus-MELD-LSM-R.raw	21991	TFFGTADNSLGC(+57.02)HK	13327	14	87	87	14	5189069	3	28.93	-	23643000000	15536934	3.6		Carbamidomethylation	82 78 96 85 92 95 96 93 91 86 73 87 83 91	TFFGTADNSLGC(+57.02)HK	HCD
2	210707-MClass-21_T_methendus-MELD-LSM-R.raw	410	NGYPLLK	11106	7	87	87	7	4027344	2	25.85	-	11060000000	8034541	0.1			90 94 98 71 77 94 90	NGYPLLK	HCD
2	210707-MClass-21_T_methendus-MELD-LSM-R.raw	40624	VSDSDLGALLLK	20965	12	87	87	12	6158516	2	41.32	-	915900000	12296868	1.5			99 99 99 98 98 95 44 52 96 98 90 85	VSDSDLGALLLK	HCD
2	210707-MClass-21_T_methendus-MELD-LSM-R.raw	21001	WALSC(+57.02)YVK	19400	8	87	87	8	5137585	2	38.80	-	3876100000	10255005	1.9		Carbamidomethylation	83 81 98 97 95 66 82 100	WALSC(+57.02)YVK	HCD
2	210707-MClass-21_T_methendus-MELD-LSM-R.raw	62257	QC(+57.02)GGQGWPQDASDR	13919	14	87	87	14	7813259	2	30.02	-	367550000000	15606375	-0.1		Carbamidomethylation	54 55 66 93 93 99 99 95 92 97 94 94 99 100	QC(+57.02)GGQGWPQDASDR	HCD
2	210707-MClass-21_T_methendus-MELD-LSM-R.raw	19268	MSPN(+.98)WVFK	26562	8	87	87	8	5052439	2	50.22	-	15399000000	10084739	-0.6		Deamidation (NQ)	49 70 97 97 97 98 95 99	MSPN(+.98)WVFK	HCD
2	210707-MClass-21_T_methendus-MELD-LSM-R.raw	20074	MPVFKPTNLYC(+57.02)R	17612	12	87	87	12	5092602	3	36.02	-	51732000000	15247581	0.5		Carbamidomethylation	98 97 97 97 96 51 55 90 91 86 93 99	MPVFKPTNLYC(+57.02)R	HCD
2	210707-MClass-21_T_methendus-MELD-LSM-R.raw	26268	YMFYDPSR	16226	8	87	87	8	5397375	2	33.85	-	8905100000000	10774590	1.4			97 96 99 98 73 55 93 91	YMFYDPSR	HCD
2	210707-MClass-21_T_methendus-MELD-LSM-R.raw	65317	VMC(+57.02)ALQ(+.98)GFSEEN(+.98)LK	23614	14	87	87	14	8143691	2	45.59	-	17999000000	16267268	-1.9	tr|A0A1E1WWD3|A0A1E1WWD3_TITOB:P0DL22|NDBX_TITPA	Carbamidomethylation; Deamidation (NQ)	91 40 62 73 99 99 99 98 93 94 95 95 95 92	VMC(+57.02)ALQ(+.98)GFSEEN(+.98)LK	HCD
2	210707-MClass-21_T_methendus-MELD-LSM-R.raw	23684	LLPNEEN(+.98)KLESYK	11363	13	87	87	13	5266061	3	26.26	-	96139000000	15767983	-1.2		Deamidation (NQ)	93 100 98 93 97 95 80 90 91 62 50 92 98	LLPNEEN(+.98)KLESYK	HCD
2	210707-MClass-21_T_methendus-MELD-LSM-R.raw	74053	NSVC(+57.02)SNGKVC(+57.02)VLNGYVK	12847	17	87	87	17	9494683	2	28.38	-	5076300000	18969187	1.8	tr|A0A1E1WWD3|A0A1E1WWD3_TITOB	Carbamidomethylation	86 81 92 96 89 60 57 95 98 79 78 97 95 95 98 99 96	NSVC(+57.02)SNGKVC(+57.02)VLNGYVK	HCD
2	210707-MClass-21_T_methendus-MELD-LSM-R.raw	50348	GM(+15.99)M(+15.99)C(+57.02)YDVAPGTK	11587	12	87	87	12	6812793	2	26.46	-	14753000000	13605461	-1.5	P84688|SCX7_TITOB:P84685|SCX6_TITOB:tr|A0A1E1WW26|A0A1E1WW26_TITOB:tr|A0A1E1WVS3|A0A1E1WVS3_TITOB	Oxidation (M); Carbamidomethylation	35 57 82 99 99 99 98 98 94 92 98 100	GM(+15.99)M(+15.99)C(+57.02)YDVAPGTK	HCD
2	210707-MClass-21_T_methendus-MELD-LSM-R.raw	64523	GFVPGSPGVRTTPQDASDC(+57.02)C(+57.02)FR	18210	22	87	87	22	8043668	3	36.92	-	31192000000	24100793	-0.3		Carbamidomethylation	75 86 99 99 99 100 99 96 70 62 65 77 93 85 92 93 90 89 68 93 99 100	GFVPGSPGVRTTPQDASDC(+57.02)C(+57.02)FR	HCD
2	210707-MClass-21_T_methendus-MELD-LSM-R.raw	16544	TSLYSHQESLPSK	7631	13	87	87	13	4929156	3	20.13	-	1065400000	14757256	-0.3			99 99 99 98 98 92 91 51 41 89 95 96 91	TSLYSHQESLPSK	HCD
2	210707-MClass-21_T_methendus-MELD-LSM-R.raw	13154	C(+57.02)YC(+57.02)GWGGQRGPK	6783	12	87	87	12	4758772	3	18.66	-	72574000000	14246077	1.5		Carbamidomethylation	95 99 99 99 98 97 95 94 41 44 93 98	C(+57.02)YC(+57.02)GWGGQRGPK	HCD
2	210707-MClass-21_T_methendus-MELD-LSM-R.raw	38765	DC(+57.02)KAQC(+57.02)DKAAALC(+57.02)FR	9085	15	87	87	15	6052739	3	22.49	-	2653900000	18128069	-3.8		Carbamidomethylation	62 50 65 81 75 97 98 98 99 99 98 97 96 98 100	DC(+57.02)KAQC(+57.02)DKAAALC(+57.02)FR	HCD
2	210707-MClass-21_T_methendus-MELD-LSM-R.raw	62257	NC(+57.02)AGQGWPQDASDR	14035	14	87	87	14	7813259	2	30.02	-	367550000000	15606375	-0.1		Carbamidomethylation	54 52 65 94 97 99 100 96 90 96 93 93 99 100	NC(+57.02)AGQGWPQDASDR	HCD
2	210707-MClass-21_T_methendus-MELD-LSM-R.raw	34253	ETWDKFSQC(+57.02)AKDTK	9553	14	87	87	14	5819384	3	23.24	-	38647000000	17427935	-0.1		Carbamidomethylation	98 97 98 98 92 92 80 76 85 79 50 86 99 95	ETWDKFSQC(+57.02)AKDTK	HCD
2	210707-MClass-21_T_methendus-MELD-LSM-R.raw	10642	SLVDFLTK	22262	8	87	87	8	4617661	2	43.32	-	26073000000	9215171	0.5			56 71 98 97 92 96 97 92	SLVDFLTK	HCD
2	210707-MClass-21_T_methendus-MELD-LSM-R.raw	41697	NFSPSEMGGVFHDANEK	18840	17	87	87	17	6226089	3	37.72	-	3018800000000	18648049	0.0			63 78 100 99 96 88 85 66 69 96 97 92 97 90 88 93 92	NFSPSEMGGVFHDANEK	HCD
2	210707-MClass-21_T_methendus-MELD-LSM-R.raw	25175	GTGYC(+57.02)DKDVSRTGGK	5448	15	87	87	15	5342535	3	16.71	-	8209600000	15997312	4.7	tr|A0A1E1WVZ4|A0A1E1WVZ4_TITOB:tr|A0A1E1WVV5|A0A1E1WVV5_TITOB	Carbamidomethylation	96 98 100 100 95 91 88 96 95 61 52 62 93 95 92	GTGYC(+57.02)DKDVSRTGGK	HCD
2	210707-MClass-21_T_methendus-MELD-LSM-R.raw	28984	M(+15.99)SWC(+57.02)DLEC(+57.02)GAVKGK	7963	14	87	87	14	5529102	3	20.73	-	27264000000	16557104	-1.0		Oxidation (M); Carbamidomethylation	45 45 59 98 99 99 100 99 93 94 97 100 100 100	M(+15.99)SWC(+57.02)DLEC(+57.02)GAVKGK	HCD
2	210707-MClass-21_T_methendus-MELD-LSM-R.raw	38249	QSPNC(+57.02)FPLLK	19620	10	87	87	10	6023131	2	39.20	-	213520000000	12026118	-0.1		Carbamidomethylation	86 91 97 97 98 97 57 66 95 91	QSPNC(+57.02)FPLLK	HCD
2	210707-MClass-21_T_methendus-MELD-LSM-R.raw	31017	WTLYPVLDKFC(+57.02)EDHC(+57.02)AAK	14747	18	87	87	18	5640175	4	31.37	-	10335000000	22520393	0.6	tr|A0A1E1WVV4|A0A1E1WVV4_TITOB	Carbamidomethylation	48 46 61 82 100 100 100 98 95 99 97 89 90 94 99 99 98 81	WTLYPVLDKFC(+57.02)EDHC(+57.02)AAK	HCD
2	210707-MClass-21_T_methendus-MELD-LSM-R.raw	14228	TMPVLMMKC(+57.02)EN(+.98)HC(+57.02)AAK	10673	16	87	87	16	4812160	4	25.03	-	6939600000	19208389	-2.1	tr|A0A1E1WVV4|A0A1E1WVV4_TITOB	Carbamidomethylation; Deamidation (NQ)	73 62 98 99 99 85 49 65 96 98 97 95 95 97 98 94	TMPVLMMKC(+57.02)EN(+.98)HC(+57.02)AAK	HCD
2	210707-MClass-21_T_methendus-MELD-LSM-R.raw	16981	LYC(+57.02)PDDKVC(+57.02)GTR	13190	12	87	87	12	4952292	3	28.85	-	172500000000	14826594	4.2	P84688|SCX7_TITOB:P84685|SCX6_TITOB	Carbamidomethylation	99 100 100 99 98 96 94 94 90 40 54 88	LYC(+57.02)PDDKVC(+57.02)GTR	HCD
2	210707-MClass-21_T_methendus-MELD-LSM-R.raw	12938	WNVNLFR	25873	7	87	87	7	4747562	2	49.15	-	28289000000	9474977	0.0			61 68 99 92 94 99 100	WNVNLFR	HCD
2	210707-MClass-21_T_methendus-MELD-LSM-R.raw	80738	SDDNC(+57.02)GVTTSDVVVAGEFDQGSSSEK	16316	26	87	87	26	13455743	2	33.89	-	9019600000	26891296	1.7		Carbamidomethylation	50 62 66 57 67 93 96 99 99 99 99 100 100 100 99 95 97 96 98 95 94 96 95 89 63 74	SDDNC(+57.02)GVTTSDVVVAGEFDQGSSSEK	HCD
2	210707-MClass-21_T_methendus-MELD-LSM-R.raw	54390	KAC(+57.02)SEC(+57.02)PPGMGC(+57.02)DSQYKR	5542	18	87	87	18	7109653	3	16.83	-	14622000000	21298750	-0.4		Carbamidomethylation	93 69 71 54 69 98 100 99 98 95 96 95 97 88 82 90 89 94	KAC(+57.02)SEC(+57.02)PPGMGC(+57.02)DSQYKR	HCD
2	210707-MClass-21_T_methendus-MELD-LSM-R.raw	8901	TC(+57.02)PNWVK	11231	7	87	87	7	4527203	2	22.68	-	158140000000	9034272	-1.3		Carbamidomethylation	70 69 92 89 95 98 100	TC(+57.02)PNWVK	HCD
2	210707-MClass-21_T_methendus-MELD-LSM-R.raw	19778	C(+57.02)C(+57.02)YVHDC(+57.02)C(+57.02)YGK	6707	11	87	87	11	5078504	3	19.20	-	19150000000	15205305	-0.8		Carbamidomethylation	91 59 71 96 91 94 85 97 97 95 88	C(+57.02)C(+57.02)YVHDC(+57.02)C(+57.02)YGK	HCD
2	210707-MClass-21_T_methendus-MELD-LSM-R.raw	62183	NSMNPDELDGGFHK	12527	14	87	87	14	7808407	2	27.84	-	169250000000	15596675	-0.4			93 97 99 99 94 95 95 93 65 41 60 97 98 100	NSMNPDELDGGFHK	HCD
2	210707-MClass-21_T_methendus-MELD-LSM-R.raw	-	SLLQFNK	15694	7	87	87	7	4252451	2	32.90	-	0	8484756	0.0			59 69 98 95 94 98 100	SLLQFNK	HCD
2	210707-MClass-21_T_methendus-MELD-LSM-R.raw	77625	LGKGTGYC(+57.02)DEDVC(+57.02)WESC(+57.02)K	13204	18	87	87	18	10824429	2	29.03	-	20830000000	21628706	0.3	tr|A0A1E1WVZ4|A0A1E1WVZ4_TITOB:tr|A0A1E1WVV5|A0A1E1WVV5_TITOB	Carbamidomethylation	98 98 100 99 99 99 100 99 99 86 87 99 99 69 62 55 62 66	LGKGTGYC(+57.02)DEDVC(+57.02)WESC(+57.02)K	HCD
2	210707-MClass-21_T_methendus-MELD-LSM-R.raw	66590	DTKLPSDPEQQKFK	8161	14	87	87	14	8309291	2	20.85	-	94929000000	16598467	-1.8			98 98 100 100 99 98 97 48 60 82 70 87 92 96	DTKLPSDPEQQKFK	HCD
2	210707-MClass-21_T_methendus-MELD-LSM-R.raw	-	DDDDLQ(+.98)GFSEEN(+.98)LK	24721	14	87	87	14	8138357	2	47.34	-	0	16256580	-0.7	tr|A0A1E1WWD3|A0A1E1WWD3_TITOB:P0DL22|NDBX_TITPA	Deamidation (NQ)	48 74 99 99 99 100 98 97 97 96 94 91 67 65	DDDDLQ(+.98)GFSEEN(+.98)LK	HCD
2	210707-MClass-21_T_methendus-MELD-LSM-R.raw	12040	AGATDGKGDWSWR	8995	13	87	87	13	4695533	3	22.25	-	6608000000	14056375	0.5			98 99 100 100 99 95 86 92 93 41 45 92 98	AGATDGKGDWSWR	HCD
2	210707-MClass-21_T_methendus-MELD-LSM-R.raw	2100	LLLPELK	20701	7	87	87	7	4132756	2	41.02	-	53419000000	8245371	-0.6			92 100 99 63 76 93 88	LLLPELK	HCD
2	210707-MClass-21_T_methendus-MELD-LSM-R.raw	62317	C(+57.02)GAGGQGWPEDASDR	9358	15	87	87	15	7818190	2	22.78	-	90237000000	15616216	1.2		Carbamidomethylation	54 57 96 100 100 99 100 99 55 69 97 96 92 98 100	C(+57.02)GAGGQGWPEDASDR	HCD
2	210707-MClass-21_T_methendus-MELD-LSM-R.raw	-	YMFYPDSR	16704	8	87	87	8	5397371	2	34.50	-	0	10774590	0.5			96 95 99 97 55 76 94 88	YMFYPDSR	HCD
2	210707-MClass-21_T_methendus-MELD-LSM-R.raw	65408	LYC(+57.02)PNDAVC(+57.02)TEC(+57.02)K	9253	13	87	87	13	8153386	2	22.87	-	124460000000	16286633	-0.5	tr|A0A1E1WW12|A0A1E1WW12_TITOB:tr|A0A1E1WVS3|A0A1E1WVS3_TITOB	Carbamidomethylation	97 98 100 92 86 97 97 98 98 66 74 66 66	LYC(+57.02)PNDAVC(+57.02)TEC(+57.02)K	HCD
2	210707-MClass-21_T_methendus-MELD-LSM-R.raw	66466	KC(+57.02)LYC(+57.02)PDNAVC(+57.02)EK	7972	13	87	87	13	8288600	2	20.73	-	5412500000	16557104	-3.0	P84688|SCX7_TITOB:P84685|SCX6_TITOB	Carbamidomethylation	81 84 100 100 99 88 52 48 95 96 98 98 99	KC(+57.02)LYC(+57.02)PDNAVC(+57.02)EK	HCD
2	210707-MClass-21_T_methendus-MELD-LSM-R.raw	19871	LDGYPLSKNNNC(+57.02)K	7110	13	87	87	13	5082503	3	19.45	-	1232100000000	15217246	2.9	P84688|SCX7_TITOB:P84685|SCX6_TITOB:tr|A0A1E1WW26|A0A1E1WW26_TITOB:tr|A0A1E1WW12|A0A1E1WW12_TITOB:tr|A0A1E1WVS3|A0A1E1WVS3_TITOB	Carbamidomethylation	96 98 94 97 99 99 95 93 79 48 50 90 99	LDGYPLSKNNNC(+57.02)K	HCD
2	210707-MClass-21_T_methendus-MELD-LSM-R.raw	56566	DFGSAVSGSLHEEK	19011	14	87	87	14	7318450	2	38.24	-	132730000000	14616736	1.3			83 80 100 100 100 100 100 98 96 97 40 76 84 68	DFGSAVSGSLHEEK	HCD
2	210707-MClass-21_T_methendus-MELD-LSM-R.raw	38921	LYC(+57.02)PN(+.98)DEVPSNYGC(+57.02)K	8007	15	87	87	15	6062559	3	20.79	-	341650000000	18157444	0.8	tr|A0A1E1WW12|A0A1E1WW12_TITOB:tr|A0A1E1WVS3|A0A1E1WVS3_TITOB	Carbamidomethylation; Deamidation (NQ)	99 99 100 99 99 98 98 95 48 46 52 92 95 96 92	LYC(+57.02)PN(+.98)DEVPSNYGC(+57.02)K	HCD
2	210707-MClass-21_T_methendus-MELD-LSM-R.raw	67825	C(+57.02)EGANQGWPQDASDR	9065	15	87	87	15	8458477	2	22.08	-	71926000000	16896802	0.3		Carbamidomethylation	55 71 95 92 86 92 98 99 92 89 94 89 70 89 100	C(+57.02)EGANQGWPQDASDR	HCD
2	210707-MClass-21_T_methendus-MELD-LSM-R.raw	49055	TYM(+15.99)PNDAVC(+57.02)EK	10033	11	87	87	11	6722843	2	23.90	-	45565000000	13425532	0.6		Oxidation (M); Carbamidomethylation	51 70 81 92 91 96 96 97 97 97 92	TYM(+15.99)PNDAVC(+57.02)EK	HCD
2	210707-MClass-21_T_methendus-MELD-LSM-R.raw	8782	C(+57.02)HGFC(+57.02)LTHC(+57.02)QDLEKHEGK	7293	18	87	87	18	4520011	5	19.66	-	94726000000	22549670	0.9	tr|A0A1E1WVU0|A0A1E1WVU0_TITOB:tr|A0A2I9LNV7|A0A2I9LNV7_9SCOR	Carbamidomethylation	60 45 79 94 100 100 100 98 61 54 97 99 99 97 95 99 96 100	C(+57.02)HGFC(+57.02)LTHC(+57.02)QDLEKHEGK	HCD
2	210707-MClass-21_T_methendus-MELD-LSM-R.raw	22964	M(+15.99)SGC(+57.02)LDKPLC(+57.02)GASR	7396	14	87	87	14	5232394	3	19.82	-	26471000000	15666953	0.6		Oxidation (M); Carbamidomethylation	54 62 77 99 99 98 97 94 95 94 84 84 89 97	M(+15.99)SGC(+57.02)LDKPLC(+57.02)GASR	HCD
2	210707-MClass-21_T_methendus-MELD-LSM-R.raw	23057	AGATNNC(+57.02)KWDLYR	10884	13	87	87	13	5235808	3	25.48	-	7744000000	15677202	0.2	P84688|SCX7_TITOB:P84685|SCX6_TITOB:tr|A0A1E1WW26|A0A1E1WW26_TITOB:tr|A0A1E1WW12|A0A1E1WW12_TITOB:tr|A0A1E1WVS3|A0A1E1WVS3_TITOB	Carbamidomethylation	95 97 98 97 91 52 49 83 90 93 94 98 98	AGATNNC(+57.02)KWDLYR	HCD
2	210707-MClass-21_T_methendus-MELD-LSM-R.raw	3492	FTWDFK	22603	6	87	87	6	4222051	2	44.03	-	1037000000	8423962	-0.8			86 90 90 95 74 86	FTWDFK	HCD
2	210707-MClass-21_T_methendus-MELD-LSM-R.raw	71635	C(+57.02)PYDN(+.98)LLGFSEEDLK	25058	15	87	87	15	9009004	2	47.56	-	6695000000	17997922	-3.3	tr|A0A1E1WWD3|A0A1E1WWD3_TITOB:P0DL22|NDBX_TITPA	Carbamidomethylation; Deamidation (NQ)	50 39 61 99 98 99 99 98 98 93 96 95 97 95 93	C(+57.02)PYDN(+.98)LLGFSEEDLK	HCD
2	210707-MClass-21_T_methendus-MELD-LSM-R.raw	62316	C(+57.02)C(+57.02)FVGHDC(+57.02)C(+57.02)YGK	7299	12	87	87	12	7817848	2	19.62	-	1837800000	15615571	-1.3		Carbamidomethylation	91 92 96 97 61 45 97 86 90 99 99 93	C(+57.02)C(+57.02)FVGHDC(+57.02)C(+57.02)YGK	HCD
2	210707-MClass-21_T_methendus-MELD-LSM-R.raw	48079	LSC(+57.02)TFRGPSSC(+57.02)EFEC(+57.02)R	13101	16	87	87	16	6649531	3	28.79	-	3791100000000	19918289	4.4		Carbamidomethylation	99 99 99 98 97 97 63 40 49 90 90 95 90 97 95 99	LSC(+57.02)TFRGPSSC(+57.02)EFEC(+57.02)R	HCD
2	210707-MClass-21_T_methendus-MELD-LSM-R.raw	20160	N(+.98)LEEPFLR	18801	8	87	87	8	5097631	2	37.73	-	941380000000	10175131	-1.3		Deamidation (NQ)	46 71 100 99 93 93 96 99	N(+.98)LEEPFLR	HCD
2	210707-MClass-21_T_methendus-MELD-LSM-R.raw	52207	DTKLPSDEPQGAK	5381	13	87	87	13	6933485	2	16.44	-	127920000000	13846833	-0.6			98 97 100 100 99 97 97 74 49 86 55 83 99	DTKLPSDEPQGAK	HCD
2	210707-MClass-21_T_methendus-MELD-LSM-R.raw	57404	ADGHDDLEGFSEEN(+.98)LKALEK	22301	20	87	87	20	7400103	3	43.42	-	15715000000	22170071	0.9	tr|A0A1E1WWD3|A0A1E1WWD3_TITOB:P0DL22|NDBX_TITPA	Deamidation (NQ)	45 55 45 43 99 100 99 99 99 98 96 96 98 97 94 95 95 97 97 100	ADGHDDLEGFSEEN(+.98)LKALEK	HCD
2	210707-MClass-21_T_methendus-MELD-LSM-R.raw	80275	C(+57.02)GYC(+57.02)GAGGQGWPQDASDMGEC(+57.02)M(+15.99)K	17145	23	87	87	23	12694690	2	35.36	-	510780000000	25369175	2.3		Carbamidomethylation; Oxidation (M)	77 74 98 99 98 99 99 99 99 100 100 97 95 99 97 95 96 49 51 66 51 72 97	C(+57.02)GYC(+57.02)GAGGQGWPQDASDMGEC(+57.02)M(+15.99)K	HCD
2	210707-MClass-21_T_methendus-MELD-LSM-R.raw	48504	TVSYTKNEYMFYPDSR	19232	16	87	87	16	6676401	3	38.49	-	50767000000	19998984	0.0			81 75 73 62 63 92 80 85 99 100 100 100 97 99 98 92	TVSYTKNEYMFYPDSR	HCD
2	210707-MClass-21_T_methendus-MELD-LSM-R.raw	5746	MPEHC(+57.02)QDLEKHEGK	7566	14	87	87	14	4351973	4	20.11	-	9735000000	17367610	-0.5	tr|A0A1E1WVU0|A0A1E1WVU0_TITOB	Carbamidomethylation	45 54 86 98 86 79 99 99 99 98 94 99 94 90	MPEHC(+57.02)QDLEKHEGK	HCD
2	210707-MClass-21_T_methendus-MELD-LSM-R.raw	-	QPPFVHDC(+57.02)C(+57.02)YGK	7928	12	87	87	12	5032206	3	20.61	-	0	15066384	0.9		Carbamidomethylation	71 72 71 95 97 93 96 86 92 92 90 90	QPPFVHDC(+57.02)C(+57.02)YGK	HCD
2	210707-MClass-21_T_methendus-MELD-LSM-R.raw	9574	YFSFGYK	18556	7	87	87	7	4562192	2	37.45	-	7954800000	9104225	1.4			98 97 95 92 57 72 99	YFSFGYK	HCD
2	210707-MClass-21_T_methendus-MELD-LSM-R.raw	58803	C(+57.02)HGFSWTHC(+57.02)QDLEKHEGK	7305	18	87	87	18	7526642	3	19.68	-	34711000000	22549636	3.2	tr|A0A1E1WVU0|A0A1E1WVU0_TITOB	Carbamidomethylation	98 97 98 90 46 44 54 87 95 90 94 95 96 94 93 99 99 100	C(+57.02)HGFSWTHC(+57.02)QDLEKHEGK	HCD
2	210707-MClass-21_T_methendus-MELD-LSM-R.raw	57028	QPGYLVGNDGC(+57.02)YK	12906	13	87	87	13	7358374	2	28.58	-	159760000000	14696609	-0.4	P60213|SCX3_TITOB:P60214|SCX1_TITOB:tr|A0A7L4XS62|A0A7L4XS62_9SCOR	Carbamidomethylation	51 51 92 99 100 100 97 93 97 90 93 94 77	QPGYLVGNDGC(+57.02)YK	HCD
2	210707-MClass-21_T_methendus-MELD-LSM-R.raw	74640	C(+57.02)YGLPDSSPTYC(+57.02)HAM(+15.99)R	15374	16	87	87	16	9659005	2	32.28	-	3137900000000	19297808	3.0	P0DQU6|SCX_TITME:tr|A0A1E1WW03|A0A1E1WW03_TITOB:H1ZZH8|SCX9_TITOB:C0HLM0|SCX2_TITMA:C0HLM1|SCX3_TITMA:C9X4K3|SCNA5_TITDI:P0CF39|AMP1_TITDI:P46066|SCXV_CENSC	Carbamidomethylation; Oxidation (M)	97 98 100 100 99 100 100 100 97 95 96 68 34 49 69 96	C(+57.02)YGLPDSSPTYC(+57.02)HAM(+15.99)R	HCD
2	210707-MClass-21_T_methendus-MELD-LSM-R.raw	42977	AYSGTVC(+57.02)DDC(+57.02)TKVVGTR	8174	17	87	87	17	6302883	3	20.91	-	68109000000	18878455	-1.2		Carbamidomethylation	87 92 100 99 99 99 98 97 93 72 73 83 91 56 49 93 98	AYSGTVC(+57.02)DDC(+57.02)TKVVGTR	HCD
2	210707-MClass-21_T_methendus-MELD-LSM-R.raw	12423	DN(+.98)PAAVQGFSEEDLKALKEHR	23083	21	87	87	21	4718386	5	44.74	-	8475100000	23541501	2.8	tr|A0A1E1WWD3|A0A1E1WWD3_TITOB:P0DL22|NDBX_TITPA	Deamidation (NQ)	60 74 78 79 61 51 63 99 100 100 100 100 100 97 96 97 96 92 95 95 100	DN(+.98)PAAVQGFSEEDLKALKEHR	HCD
2	210707-MClass-21_T_methendus-MELD-LSM-R.raw	39256	VC(+57.02)KVPDNSSDNTGLC(+57.02)R	5734	16	87	87	16	6079448	3	17.21	-	53561000000	18208145	-1.0		Carbamidomethylation	91 90 82 78 41 51 84 96 100 100 97 96 94 96 99 100	VC(+57.02)KVPDNSSDNTGLC(+57.02)R	HCD
2	210707-MClass-21_T_methendus-MELD-LSM-R.raw	80431	QM(+15.99)NASSGPYMETGPAVDYC(+57.02)C(+57.02)SSR	18250	23	87	87	23	12925166	2	37.04	-	370180000000	25830134	2.0		Oxidation (M); Carbamidomethylation	44 43 52 82 100 99 97 99 100 99 99 90 86 96 100 99 98 86 86 66 89 98 99	QM(+15.99)NASSGPYMETGPAVDYC(+57.02)C(+57.02)SSR	HCD
2	210707-MClass-21_T_methendus-MELD-LSM-R.raw	-	SDRPGKC(+57.02)NSPNGC(+57.02)GLYC(+57.02)R	7426	18	87	87	18	6999749	3	19.81	-	0	20968938	4.3		Carbamidomethylation	52 65 92 93 94 96 94 94 95 95 95 67 67 88 92 94 98 100	SDRPGKC(+57.02)NSPNGC(+57.02)GLYC(+57.02)R	HCD
2	210707-MClass-21_T_methendus-MELD-LSM-R.raw	16191	AVSSNSYPATYC(+57.02)VDQC(+57.02)SEVKGK	5637	22	87	87	22	4908259	5	17.00	-	1420500000	24490889	1.7	P60212|SCX2_TITOB:P0DQU7|SCX2_TITME:tr|A0A1E1WWE3|A0A1E1WWE3_TITOB	Carbamidomethylation	90 93 82 72 57 54 52 48 91 93 100 100 100 99 97 98 97 98 97 99 100 100	AVSSNSYPATYC(+57.02)VDQC(+57.02)SEVKGK	HCD
2	210707-MClass-21_T_methendus-MELD-LSM-R.raw	28538	ADNSVFEYR	13608	9	87	87	9	5507543	2	29.51	-	417890000000	10994934	0.6			49 61 97 100 99 99 99 88 94	ADNSVFEYR	HCD
2	210707-MClass-21_T_methendus-MELD-LSM-R.raw	24707	LLEPDC(+57.02)GMK	10837	9	87	87	9	5317521	2	25.15	-	136690000000	10614885	1.1	tr|A0A1E1WWE3|A0A1E1WWE3_TITOB	Carbamidomethylation	100 100 100 97 97 60 55 85 92	LLEPDC(+57.02)GMK	HCD
2	210707-MClass-21_T_methendus-MELD-LSM-R.raw	71858	GC(+57.02)PPM(+15.99)LVC(+57.02)EGN(+.98)N(+.98)PC(+57.02)GTQLC(+57.02)EC(+57.02)DK	16808	23	87	87	23	9053503	3	34.22	-	49490000000	27130256	1.3		Carbamidomethylation; Oxidation (M); Deamidation (NQ)	49 54 51 50 65 99 100 100 81 66 99 100 99 98 98 98 99 100 100 100 100 100 100	GC(+57.02)PPM(+15.99)LVC(+57.02)EGN(+.98)N(+.98)PC(+57.02)GTQLC(+57.02)EC(+57.02)DK	HCD
2	210707-MClass-21_T_methendus-MELD-LSM-R.raw	2739	LHGFC(+57.02)DQKTC(+57.02)LC(+57.02)K	7141	13	87	87	13	4174431	4	19.39	-	4897100000	16657424	0.5	A0A7S8MU59|SCX18_TITSE:tr|A0AA49QCE7|A0AA49QCE7_9SCOR	Carbamidomethylation	63 44 72 87 97 98 96 97 94 90 95 99 100	LHGFC(+57.02)DQKTC(+57.02)LC(+57.02)K	HCD
2	210707-MClass-21_T_methendus-MELD-LSM-R.raw	68937	C(+57.02)GAGGQGWPQDASN(+.98)C(+57.02)R	9047	16	87	87	16	8613421	2	22.22	-	61031000000	17206682	0.8		Carbamidomethylation; Deamidation (NQ)	57 57 79 96 97 97 99 100 97 94 97 95 92 93 72 68	C(+57.02)GAGGQGWPQDASN(+.98)C(+57.02)R	HCD
2	210707-MClass-21_T_methendus-MELD-LSM-R.raw	16909	GC(+57.02)YC(+57.02)GWGGLMPPK	7043	13	87	87	13	4948844	3	19.12	-	473980000000	14816255	4.0		Carbamidomethylation	99 100 100 100 100 100 99 96 57 26 61 99 96	GC(+57.02)YC(+57.02)GWGGLMPPK	HCD
2	210707-MClass-21_T_methendus-MELD-LSM-R.raw	39393	QGGWPQDASDR	6982	11	87	87	11	6087703	2	19.35	-	113820000000	12155269	-0.7			61 72 99 99 95 86 91 83 79 92 99	QGGWPQDASDR	HCD
2	210707-MClass-21_T_methendus-MELD-LSM-R.raw	39856	LSC(+57.02)LNAKLSGYC(+57.02)DLEC(+57.02)GAVKGK	15137	22	87	87	22	6115521	4	32.01	-	14331000000	24421704	3.6		Carbamidomethylation	99 99 99 97 60 52 54 63 87 78 79 90 95 97 99 95 88 90 96 99 99 100	LSC(+57.02)LNAKLSGYC(+57.02)DLEC(+57.02)GAVKGK	HCD
2	210707-MClass-21_T_methendus-MELD-LSM-R.raw	44221	KDGYLVGNDGC(+57.02)KYNSWTRMMR	15361	21	87	87	21	6385474	4	32.32	-	283970000000	25501565	1.5	P60212|SCX2_TITOB:P0DQU7|SCX2_TITME:tr|A0A1E1WWE3|A0A1E1WWE3_TITOB:P60213|SCX3_TITOB:P60214|SCX1_TITOB:tr|A0A7L4XS62|A0A7L4XS62_9SCOR:P60215|SCX4_TITOB:C9X4K3|SCNA5_TITDI:P0CF39|AMP1_TITDI	Carbamidomethylation	68 74 66 74 92 99 100 99 100 99 97 95 94 85 52 57 96 98 90 95 98	KDGYLVGNDGC(+57.02)KYNSWTRMMR	HCD
2	210707-MClass-21_T_methendus-MELD-LSM-R.raw	67928	EC(+57.02)MVPDSVKLWDSK	25951	14	87	87	14	8473979	2	49.34	-	61923000000	16927852	-2.3	P60212|SCX2_TITOB:P0DQU7|SCX2_TITME:tr|A0A1E1WWE3|A0A1E1WWE3_TITOB:tr|A0A1E1WVW4|A0A1E1WVW4_TITOB:tr|A0A1E1WVT2|A0A1E1WVT2_TITOB:tr|A0A7L4XT27|A0A7L4XT27_TITPA:tr|A0A7L4XT23|A0A7L4XT23_TYTAS	Carbamidomethylation	60 48 40 92 97 98 96 98 98 97 96 99 100 100	EC(+57.02)MVPDSVKLWDSK	HCD
2	210707-MClass-21_T_methendus-MELD-LSM-R.raw	51038	LYC(+57.02)PN(+.98)DEN(+.98)STR	10851	11	87	87	11	6857828	2	25.17	-	63203000000	13695457	3.9	tr|A0A1E1WW12|A0A1E1WW12_TITOB:tr|A0A1E1WVS3|A0A1E1WVS3_TITOB	Carbamidomethylation; Deamidation (NQ)	99 100 100 98 96 98 96 56 46 87 81	LYC(+57.02)PN(+.98)DEN(+.98)STR	HCD
2	210707-MClass-21_T_methendus-MELD-LSM-R.raw	79692	QSGYC(+57.02)DLEC(+57.02)QVKGPEGC(+57.02)EER	14363	20	87	87	20	12009991	2	30.84	-	294160000000	23999780	2.4	tr|A0A7L4XT23|A0A7L4XT23_TYTAS	Carbamidomethylation	96 98 99 100 100 100 100 100 99 96 99 100 97 92 76 46 46 60 63 72	QSGYC(+57.02)DLEC(+57.02)QVKGPEGC(+57.02)EER	HCD
2	210707-MClass-21_T_methendus-MELD-LSM-R.raw	63106	DDDDLQ(+.98)GFAC(+57.02)NN(+.98)LKALKEHR	18703	20	87	87	20	7876984	3	37.60	-	4401100000000	23600701	1.4	tr|A0A1E1WWD3|A0A1E1WWD3_TITOB:P0DL22|NDBX_TITPA	Deamidation (NQ); Carbamidomethylation	52 82 100 100 100 100 100 99 65 48 49 88 93 91 97 96 93 96 94 99	DDDDLQ(+.98)GFAC(+57.02)NN(+.98)LKALKEHR	HCD
2	210707-MClass-21_T_methendus-MELD-LSM-R.raw	65686	GYLVGSSFMVGSSGC(+57.02)K	20465	16	87	87	16	8183797	2	40.48	-	60095000000	16347432	1.0	H1ZZI4|SCX15_TITOB:P60213|SCX3_TITOB:P60214|SCX1_TITOB:tr|A0A7L4XS62|A0A7L4XS62_9SCOR:tr|A0A7L4XT23|A0A7L4XT23_TYTAS	Carbamidomethylation	61 70 98 100 100 100 97 85 74 95 95 96 88 82 62 89	GYLVGSSFMVGSSGC(+57.02)K	HCD
2	210707-MClass-21_T_methendus-MELD-LSM-R.raw	-	LLPNEDEKLK	7733	10	87	87	10	4002270	3	20.30	-	0	11976604	-1.1			69 98 98 94 94 67 71 93 93 91	LLPNEDEKLK	HCD
2	210707-MClass-21_T_methendus-MELD-LSM-R.raw	39386	ASC(+57.02)LFEDC(+57.02)SK	10148	10	87	87	10	6087529	2	24.10	-	229130000000	12154900	1.1		Carbamidomethylation	59 69 99 100 100 99 99 99 79 66	ASC(+57.02)LFEDC(+57.02)SK	HCD
2	210707-MClass-21_T_methendus-MELD-LSM-R.raw	8901	TC(+57.02)PNWVK	10763	7	87	87	7	4527203	2	22.68	-	158140000000	9034272	-1.3		Carbamidomethylation	70 68 91 91 92 97 99	TC(+57.02)PNWVK	HCD
2	210707-MClass-21_T_methendus-MELD-LSM-R.raw	4717	LLGAVVSAK	13452	9	87	87	9	4292764	2	29.14	-	41017000000	8565381	0.0	A0A7S8MU59|SCX18_TITSE:tr|A0AA49QCE7|A0AA49QCE7_9SCOR		100 100 97 63 62 94 91 85 90	LLGAVVSAK	HCD
2	210707-MClass-21_T_methendus-MELD-LSM-R.raw	25468	LLPDETLNR	11436	9	87	87	9	5357958	2	26.12	-	262230000000	10695767	0.3	tr|A0A1E1WVU0|A0A1E1WVU0_TITOB:tr|A0A2I9LP22|A0A2I9LP22_9SCOR		69 98 98 98 97 91 91 56 83	LLPDETLNR	HCD
2	210707-MClass-21_T_methendus-MELD-LSM-R.raw	29244	C(+57.02)YNVPDLVK	16645	9	87	87	9	5542791	2	34.54	-	135780000000	11065430	0.5	tr|A0A1E1WVW4|A0A1E1WVW4_TITOB:tr|A0A1E1WVT2|A0A1E1WVT2_TITOB:tr|A0A7L4XT27|A0A7L4XT27_TITPA	Carbamidomethylation	97 98 98 99 55 59 91 92 92	C(+57.02)YNVPDLVK	HCD
2	210707-MClass-21_T_methendus-MELD-LSM-R.raw	65210	ELTN(+.98)LEGFSEEDLK	22589	14	87	87	14	8128793	2	43.90	-	946080000	16237515	-4.5	tr|A0A1E1WWD3|A0A1E1WWD3_TITOB:P0DL22|NDBX_TITPA	Deamidation (NQ)	57 49 56 95 97 99 97 97 92 94 96 98 96 94	ELTN(+.98)LEGFSEEDLK	HCD
2	210707-MClass-21_T_methendus-MELD-LSM-R.raw	15113	LYQLAAYK	14597	8	87	87	8	4852738	2	31.17	-	8617600000	9685331	0.0			94 92 95 97 96 95 63 62	LYQLAAYK	HCD
2	210707-MClass-21_T_methendus-MELD-LSM-R.raw	13579	KDGYLVGNDC(+57.02)YK	11424	12	87	87	12	4778903	3	26.14	-	86756000000	14306499	-0.7	P60212|SCX2_TITOB:P0DQU7|SCX2_TITME:tr|A0A1E1WWE3|A0A1E1WWE3_TITOB:P60213|SCX3_TITOB:P60214|SCX1_TITOB:tr|A0A7L4XS62|A0A7L4XS62_9SCOR:P60215|SCX4_TITOB:C9X4K3|SCNA5_TITDI:P0CF39|AMP1_TITDI	Carbamidomethylation	67 74 69 79 95 100 100 99 99 99 92 69	KDGYLVGNDC(+57.02)YK	HCD
2	210707-MClass-21_T_methendus-MELD-LSM-R.raw	34003	DC(+57.02)STC(+57.02)LKDPQVC(+57.02)EK	10814	14	87	87	14	5805822	3	25.23	-	63124000000	17387324	-4.5		Carbamidomethylation	99 98 99 98 97 91 41 57 86 74 90 89 96 99	DC(+57.02)STC(+57.02)LKDPQVC(+57.02)EK	HCD
2	210707-MClass-21_T_methendus-MELD-LSM-R.raw	55095	VPDNSSDNTSWGR	4260	13	87	87	13	7178168	2	14.65	-	24629000000	14336172	1.3			99 99 100 98 99 97 97 91 91 46 41 70 100	VPDNSSDNTSWGR	HCD
2	210707-MClass-21_T_methendus-MELD-LSM-R.raw	22091	KLYC(+57.02)PN(+.98)DEVC(+57.02)EK	7335	12	87	87	12	5192311	3	19.80	-	23406000000	15546694	1.3	P84688|SCX7_TITOB:P84685|SCX6_TITOB:tr|A0A1E1WW12|A0A1E1WW12_TITOB:tr|A0A1E1WVS3|A0A1E1WVS3_TITOB	Carbamidomethylation; Deamidation (NQ)	78 56 65 68 89 94 100 100 98 98 100 100	KLYC(+57.02)PN(+.98)DEVC(+57.02)EK	HCD
2	210707-MClass-21_T_methendus-MELD-LSM-R.raw	-	NC(+57.02)MLDSHM(+15.99)WN(+.98)N(+.98)KGYC(+57.02)DNFC(+57.02)K	21484	20	87	87	20	8713305	3	42.14	-	0	26109695	0.1	P0DQU6|SCX_TITME:C0HLM0|SCX2_TITMA:C0HLM1|SCX3_TITMA	Carbamidomethylation; Oxidation (M); Deamidation (NQ)	86 84 99 100 100 54 20 44 96 96 98 98 95 96 95 97 94 97 94 97	NC(+57.02)MLDSHM(+15.99)WN(+.98)N(+.98)KGYC(+57.02)DNFC(+57.02)K	HCD
2	210707-MClass-21_T_methendus-MELD-LSM-R.raw	6500	M(+15.99)SPDWVK	13778	7	87	87	7	4397095	2	29.71	-	46534000000	8774004	4.6	P60213|SCX3_TITOB:P60214|SCX1_TITOB:tr|A0A7L4XS62|A0A7L4XS62_9SCOR:P60215|SCX4_TITOB	Oxidation (M)	72 68 89 92 92 96 100	M(+15.99)SPDWVK	HCD
2	210707-MClass-21_T_methendus-MELD-LSM-R.raw	63721	WDGFC(+57.02)YNVPDSVK	19231	13	87	87	13	7938525	2	38.49	-	114010000000	15856870	2.2	tr|A0A1E1WWE3|A0A1E1WWE3_TITOB:tr|A0A1E1WVW4|A0A1E1WVW4_TITOB:tr|A0A1E1WVT2|A0A1E1WVT2_TITOB:tr|A0A7L4XT27|A0A7L4XT27_TITPA:tr|A0A7L4XT23|A0A7L4XT23_TYTAS	Carbamidomethylation	66 67 52 70 99 99 99 99 98 97 96 96 92	WDGFC(+57.02)YNVPDSVK	HCD
2	210707-MClass-21_T_methendus-MELD-LSM-R.raw	7540	NMPDWVK	14934	7	87	87	7	4452151	2	31.40	-	1131900000000	8884164	-0.9	P60213|SCX3_TITOB:P60214|SCX1_TITOB:tr|A0A7L4XS62|A0A7L4XS62_9SCOR:P60215|SCX4_TITOB		66 57 95 96 95 98 100	NMPDWVK	HCD
2	210707-MClass-21_T_methendus-MELD-LSM-R.raw	68089	DDN(+.98)N(+.98)LEGFSEEDLAK	21213	15	87	87	15	8493555	2	41.42	-	7536000000	16966951	0.8	tr|A0A1E1WWD3|A0A1E1WWD3_TITOB:P0DL22|NDBX_TITPA	Deamidation (NQ)	41 57 88 90 97 99 96 95 90 91 86 90 92 90 99	DDN(+.98)N(+.98)LEGFSEEDLAK	HCD
2	210707-MClass-21_T_methendus-MELD-LSM-R.raw	45645	NALGKC(+57.02)DDFKSEN(+.98)NNSK	7443	17	87	87	17	6479581	3	19.90	-	322250000000	19408533	-0.5	tr|A0A1E1WVV4|A0A1E1WVV4_TITOB	Carbamidomethylation; Deamidation (NQ)	95 98 100 100 99 92 95 99 99 99 81 83 35 43 60 98 100	NALGKC(+57.02)DDFKSEN(+.98)NNSK	HCD
2	210707-MClass-21_T_methendus-MELD-LSM-R.raw	746	C(+57.02)DKAAALC(+57.02)FR	8837	10	87	87	10	4045275	3	22.15	-	5184500000000	12105586	1.7		Carbamidomethylation	78 50 48 94 100 100 100 100 100 100	C(+57.02)DKAAALC(+57.02)FR	HCD
2	210707-MClass-21_T_methendus-MELD-LSM-R.raw	65295	DDDDLEGFSEEDLK	25909	14	87	87	14	8138379	2	49.33	-	113380000000	16256580	2.0	tr|A0A1E1WWD3|A0A1E1WWD3_TITOB:P0DL22|NDBX_TITPA		48 68 96 95 99 99 93 82 85 92 88 93 88 90	DDDDLEGFSEEDLK	HCD
2	210707-MClass-21_T_methendus-MELD-LSM-R.raw	65752	EQDDLLGFSEEN(+.98)LK	28887	14	87	87	14	8193804	2	54.35	-	241020000000	16367468	-0.4	tr|A0A1E1WWD3|A0A1E1WWD3_TITOB:P0DL22|NDBX_TITPA	Deamidation (NQ)	56 45 68 89 96 100 99 99 91 94 95 95 96 93	EQDDLLGFSEEN(+.98)LK	HCD
2	210707-MClass-21_T_methendus-MELD-LSM-R.raw	59517	KGGVDGYC(+57.02)YAWLK	17457	13	87	87	13	7588649	2	35.78	-	43759000000	15157180	-1.9	P60212|SCX2_TITOB:P0DQU7|SCX2_TITME:tr|A0A1E1WWE3|A0A1E1WWE3_TITOB:P60213|SCX3_TITOB:tr|A0A7L4XS62|A0A7L4XS62_9SCOR:P60215|SCX4_TITOB	Carbamidomethylation	55 55 72 85 99 90 91 96 94 94 97 99 100	KGGVDGYC(+57.02)YAWLK	HCD
2	210707-MClass-21_T_methendus-MELD-LSM-R.raw	68115	VAPGSWPWGAVSLQDK	28037	16	87	87	16	8494354	2	52.86	-	46469000000	16968572	-0.6			67 74 96 96 96 98 98 96 57 63 93 92 91 85 92 90	VAPGSWPWGAVSLQDK	HCD
2	210707-MClass-21_T_methendus-MELD-LSM-R.raw	26094	KQSGYC(+57.02)DLEC(+57.02)GAVK	7877	14	87	87	14	5389132	3	20.59	-	100460000000	16137178	0.0	tr|A0A7L4XT23|A0A7L4XT23_TYTAS	Carbamidomethylation	56 54 69 77 95 99 100 100 100 98 91 92 94 92	KQSGYC(+57.02)DLEC(+57.02)GAVK	HCD
2	210707-MClass-21_T_methendus-MELD-LSM-R.raw	54818	DPHSDLLC(+57.02)NTTR	8111	12	86	86	12	7148290	2	20.87	-	974050000000	14276462	-2.0		Carbamidomethylation	77 61 94 93 96 99 99 92 83 66 82 99	DPHSDLLC(+57.02)NTTR	HCD
2	210707-MClass-21_T_methendus-MELD-LSM-R.raw	66510	AAC(+57.02)YM(+15.99)TWPDDSPTK	15619	14	86	86	14	8298450	2	32.94	-	113980000000	16576753	0.1	P0DQU6|SCX_TITME:C0HLM0|SCX2_TITMA:C0HLM1|SCX3_TITMA	Carbamidomethylation; Oxidation (M)	93 92 99 97 69 55 59 91 97 98 96 91 88 91	AAC(+57.02)YM(+15.99)TWPDDSPTK	HCD
2	210707-MClass-21_T_methendus-MELD-LSM-R.raw	40483	DSSFLDTYC(+57.02)AHGGDAVK	14416	17	86	86	17	6149376	3	30.86	-	5854000000	18417891	1.1		Carbamidomethylation	56 67 98 100 100 99 99 99 99 99 96 52 48 91 90 90 90	DSSFLDTYC(+57.02)AHGGDAVK	HCD
2	210707-MClass-21_T_methendus-MELD-LSM-R.raw	28985	NFFC(+57.02)DRGQDNEVR	11489	13	86	86	13	5529105	3	26.24	-	25628000000	16557109	-0.7		Carbamidomethylation	97 99 100 99 99 86 74 85 91 43 61 96 99	NFFC(+57.02)DRGQDNEVR	HCD
2	210707-MClass-21_T_methendus-MELD-LSM-R.raw	69968	KVLAPAEEAPAEAAPASK	8608	18	86	86	18	8754706	2	21.74	-	14601000000	17489307	-2.2			71 79 99 99 96 93 96 97 95 50 50 92 97 87 67 95 98 100	KVLAPAEEAPAEAAPASK	HCD
2	210707-MClass-21_T_methendus-MELD-LSM-R.raw	77365	ASC(+57.02)YC(+57.02)YGLN(+.98)PDSPTKTSGR	12577	19	86	86	19	10679653	2	28.01	-	4035000000	21339094	3.1	P0DQU6|SCX_TITME:P60212|SCX2_TITOB:P0DQU7|SCX2_TITME:H1ZZI4|SCX15_TITOB:tr|A0A1E1WWE3|A0A1E1WWE3_TITOB:H1ZZI1|SCX12_TITOB:tr|A0A1E1WW03|A0A1E1WW03_TITOB:H1ZZH8|SCX9_TITOB:C0HLM0|SCX2_TITMA:C0HLM1|SCX3_TITMA:P46066|SCXV_CENSC	Carbamidomethylation; Deamidation (NQ)	92 86 95 98 95 95 99 99 81 60 94 93 48 51 87 91 89 96 99	ASC(+57.02)YC(+57.02)YGLN(+.98)PDSPTKTSGR	HCD
2	210707-MClass-21_T_methendus-MELD-LSM-R.raw	36126	DDDDLEGFSEELDKALKEHR	18676	20	86	86	20	5910283	4	37.60	-	8778600000000	23600767	3.2	tr|A0A1E1WWD3|A0A1E1WWD3_TITOB:P0DL22|NDBX_TITPA		54 66 91 87 83 99 99 99 99 99 98 55 59 90 95 92 89 90 93 99	DDDDLEGFSEELDKALKEHR	HCD
2	210707-MClass-21_T_methendus-MELD-LSM-R.raw	7333	SDFLDYK	14525	7	86	86	7	4442101	2	31.11	-	10644000000	8864072	-1.8			59 77 99 98 97 89 89	SDFLDYK	HCD
2	210707-MClass-21_T_methendus-MELD-LSM-R.raw	20111	C(+57.02)AAAHFYDC(+57.02)YNKTATNK	11074	17	86	86	17	5094760	4	25.65	-	96209000000	20338723	1.2		Carbamidomethylation	88 90 95 85 60 98 99 99 96 60 82 84 86 86 89 87 91	C(+57.02)AAAHFYDC(+57.02)YNKTATNK	HCD
2	210707-MClass-21_T_methendus-MELD-LSM-R.raw	32086	LLVGDNGC(+57.02)YK	11873	10	86	86	10	5697808	2	26.85	-	6365800000	11375488	-1.6		Carbamidomethylation	99 100 100 97 66 51 88 90 87 91	LLVGDNGC(+57.02)YK	HCD
2	210707-MClass-21_T_methendus-MELD-LSM-R.raw	80536	M(+15.99)AC(+57.02)C(+57.02)EEDDLLGFSEEDLKALEK	26961	22	86	86	22	13095701	2	50.95	-	40377000000	26171233	0.9	tr|A0A1E1WWD3|A0A1E1WWD3_TITOB:P0DL22|NDBX_TITPA	Oxidation (M); Carbamidomethylation	38 30 34 63 100 99 99 97 96 100 99 98 92 92 91 92 96 98 98 99 99 99	M(+15.99)AC(+57.02)C(+57.02)EEDDLLGFSEEDLKALEK	HCD
2	210707-MClass-21_T_methendus-MELD-LSM-R.raw	-	EEDDLLGFSEENLK	24773	14	86	86	14	8193818	2	47.42	-	0	16367468	1.3	tr|A0A1E1WWD3|A0A1E1WWD3_TITOB:P0DL22|NDBX_TITPA		98 96 96 93 99 100 99 97 88 90 87 74 43 55	EEDDLLGFSEENLK	HCD
2	210707-MClass-21_T_methendus-MELD-LSM-R.raw	-	KLLLPDETLR	16698	10	86	86	10	3999118	3	34.49	-	0	11967129	0.7	tr|A0A1E1WVU0|A0A1E1WVU0_TITOB		34 50 92 98 99 99 99 97 99 99	KLLLPDETLR	HCD
2	210707-MClass-21_T_methendus-MELD-LSM-R.raw	44458	AC(+57.02)PVLDC(+57.02)AYAPDHC(+57.02)AAK	10967	17	86	86	17	6402802	3	25.26	-	416810000000	19178171	0.8	tr|A0A1E1WVV4|A0A1E1WVV4_TITOB	Carbamidomethylation	100 99 99 98 97 98 95 66 57 57 57 96 88 90 92 91 92	AC(+57.02)PVLDC(+57.02)AYAPDHC(+57.02)AAK	HCD
2	210707-MClass-21_T_methendus-MELD-LSM-R.raw	-	GFSEEN(+.98)LK	9373	8	86	86	8	4627195	2	22.90	-	0	9234236	0.8	tr|A0A1E1WWD3|A0A1E1WWD3_TITOB:P0DL22|NDBX_TITPA	Deamidation (NQ)	65 69 94 97 94 91 95 89	GFSEEN(+.98)LK	HCD
2	210707-MClass-21_T_methendus-MELD-LSM-R.raw	66869	ALQQTC(+57.02)GLGTVFQDK	17748	15	86	86	15	8334169	2	36.21	-	14495000000	16648191	0.1		Carbamidomethylation	74 72 93 95 99 98 97 98 92 92 90 92 56 60 90	ALQQTC(+57.02)GLGTVFQDK	HCD
2	210707-MClass-21_T_methendus-MELD-LSM-R.raw	27898	YM(+15.99)FYDPSR	14949	8	86	86	8	5477349	2	31.11	-	333650000000	10934539	1.2		Oxidation (M)	91 92 98 97 70 59 96 90	YM(+15.99)FYDPSR	HCD
2	210707-MClass-21_T_methendus-MELD-LSM-R.raw	79692	QSGYC(+57.02)N(+.98)LEC(+57.02)QVKGPEDEC(+57.02)AR	14479	20	86	86	20	12009991	2	30.84	-	294160000000	23999780	2.4	tr|A0A7L4XT23|A0A7L4XT23_TYTAS	Carbamidomethylation; Deamidation (NQ)	93 95 99 100 100 100 100 100 99 96 99 100 97 89 73 63 59 44 50 78	QSGYC(+57.02)N(+.98)LEC(+57.02)QVKGPEDEC(+57.02)AR	HCD
2	210707-MClass-21_T_methendus-MELD-LSM-R.raw	77567	C(+57.02)QGGQGWPQDASEFC(+57.02)C(+57.02)DR	20270	18	86	86	18	10794116	2	40.08	-	148350000000	21568098	-0.5		Carbamidomethylation	88 86 93 94 96 98 99 88 79 99 98 98 98 74 66 65 73 68	C(+57.02)QGGQGWPQDASEFC(+57.02)C(+57.02)DR	HCD
2	210707-MClass-21_T_methendus-MELD-LSM-R.raw	77971	VSASGSPGAQ(+.98)SC(+57.02)PSKDGWGDPR	22455	22	86	86	22	11024856	2	43.69	-	129610000000	22029600	-1.5		Deamidation (NQ); Carbamidomethylation	57 56 79 100 100 100 100 99 99 100 99 99 96 89 89 98 92 74 86 92 40 62	VSASGSPGAQ(+.98)SC(+57.02)PSKDGWGDPR	HCD
2	210707-MClass-21_T_methendus-MELD-LSM-R.raw	65295	DDDDLEGFSEEDLK	26252	14	86	86	14	8138379	2	49.33	-	113380000000	16256580	2.0	tr|A0A1E1WWD3|A0A1E1WWD3_TITOB:P0DL22|NDBX_TITPA		46 72 99 100 100 99 97 97 97 98 93 91 62 62	DDDDLEGFSEEDLK	HCD
2	210707-MClass-21_T_methendus-MELD-LSM-R.raw	15437	YNFC(+57.02)KNPLTSSK	10932	12	86	86	12	4869070	3	25.38	-	7668600000	14576973	1.2		Carbamidomethylation	35 75 96 96 94 95 88 85 97 96 97 85	YNFC(+57.02)KNPLTSSK	HCD
2	210707-MClass-21_T_methendus-MELD-LSM-R.raw	56977	DDDDLEGFSEEDLKALHEK	20298	19	86	86	19	7356664	3	40.33	-	151060000000	22039756	0.8	tr|A0A1E1WWD3|A0A1E1WWD3_TITOB:P0DL22|NDBX_TITPA		50 80 100 100 100 100 99 98 94 95 95 94 91 93 95 94 39 63 63	DDDDLEGFSEEDLKALHEK	HCD
2	210707-MClass-21_T_methendus-MELD-LSM-R.raw	58612	TGPQTTC(+57.02)QPAMC(+57.02)ENYHGLGK	8865	20	86	86	20	7506640	3	22.15	-	64524000000	22489663	1.7	P60211|KA181_TITOB	Carbamidomethylation	94 92 98 99 100 100 98 95 96 98 97 93 92 43 40 30 83 92 93 99	TGPQTTC(+57.02)QPAMC(+57.02)ENYHGLGK	HCD
2	210707-MClass-21_T_methendus-MELD-LSM-R.raw	5835	LLPGVMLK	22710	8	86	86	8	4357776	2	44.25	-	135730000000	8695408	-0.3			67 98 99 97 97 94 76 65	LLPGVMLK	HCD
2	210707-MClass-21_T_methendus-MELD-LSM-R.raw	55553	LGKGTGYC(+57.02)DKDVC(+57.02)WESC(+57.02)K	9904	18	86	86	18	7216489	3	23.81	-	476930000000	21619231	0.9	tr|A0A1E1WVZ4|A0A1E1WVZ4_TITOB:tr|A0A1E1WVV5|A0A1E1WVV5_TITOB	Carbamidomethylation	98 98 99 99 99 95 92 93 98 97 98 98 97 61 63 52 55 66	LGKGTGYC(+57.02)DKDVC(+57.02)WESC(+57.02)K	HCD
2	210707-MClass-21_T_methendus-MELD-LSM-R.raw	20160	LDEEPFLR	18689	8	86	86	8	5097631	2	37.73	-	941380000000	10175131	-1.3			49 71 99 99 92 89 95 99	LDEEPFLR	HCD
2	210707-MClass-21_T_methendus-MELD-LSM-R.raw	63412	DGMC(+57.02)LDKPLC(+57.02)QSR	9659	13	86	86	13	7903535	2	23.34	-	9078900000	15786953	-1.8		Carbamidomethylation	57 45 57 98 99 100 99 96 95 93 90 95 100	DGMC(+57.02)LDKPLC(+57.02)QSR	HCD
2	210707-MClass-21_T_methendus-MELD-LSM-R.raw	21313	QLN(+.98)SGLQLR	12517	9	86	86	9	5152881	2	27.99	-	122750000000	10285615	0.1		Deamidation (NQ)	86 93 98 98 95 95 90 62 59	QLN(+.98)SGLQLR	HCD
2	210707-MClass-21_T_methendus-MELD-LSM-R.raw	8833	TGSVEDNKLVHR	12823	12	86	86	12	4522386	3	28.40	-	7007500000	13537000	-4.3	tr|A0A2I9LNZ4|A0A2I9LNZ4_9SCOR		57 59 74 95 97 96 85 92 98 98 94 93	TGSVEDNKLVHR	HCD
2	210707-MClass-21_T_methendus-MELD-LSM-R.raw	3918	VQ(+.98)GPKDSC(+57.02)KPDLC(+57.02)VTGAC(+57.02)K	4170	19	86	86	19	4250009	5	14.45	-	51429000000	21199700	-1.0	tr|A0A1E1WVU5|A0A1E1WVU5_TITOB:P0C1X6|KA183_TITDI	Deamidation (NQ); Carbamidomethylation	99 99 99 98 98 75 73 98 99 98 98 91 82 45 44 52 97 99 100	VQ(+.98)GPKDSC(+57.02)KPDLC(+57.02)VTGAC(+57.02)K	HCD
2	210707-MClass-21_T_methendus-MELD-LSM-R.raw	66390	SEAYQVGTPSC(+57.02)AC(+57.02)PK	8940	15	86	86	15	8278638	2	22.12	-	41071000000	16537126	0.2	tr|A0A2I9LNW3|A0A2I9LNW3_9SCOR	Carbamidomethylation	49 72 93 99 100 100 99 98 92 56 51 91 98 99 100	SEAYQVGTPSC(+57.02)AC(+57.02)PK	HCD
2	210707-MClass-21_T_methendus-MELD-LSM-R.raw	15208	LLGLGVSALK	20703	10	86	86	10	4858189	2	41.02	-	593380000000	9696223	1.0			100 99 93 60 49 92 93 93 95 91	LLGLGVSALK	HCD
2	210707-MClass-21_T_methendus-MELD-LSM-R.raw	78249	VSLVNKNDDTC(+57.02)TANSADC(+57.02)PR	7005	20	86	86	20	11189979	2	19.04	-	86684000000	22359849	-1.6		Carbamidomethylation	75 61 96 98 97 96 95 98 99 97 96 91 49 51 92 93 97 97 78 72	VSLVNKNDDTC(+57.02)TANSADC(+57.02)PR	HCD
2	210707-MClass-21_T_methendus-MELD-LSM-R.raw	7540	NMPDWVK	14702	7	86	86	7	4452151	2	31.40	-	1131900000000	8884164	-0.9	P60213|SCX3_TITOB:P60214|SCX1_TITOB:tr|A0A7L4XS62|A0A7L4XS62_9SCOR:P60215|SCX4_TITOB		65 55 96 97 95 98 100	NMPDWVK	HCD
2	210707-MClass-21_T_methendus-MELD-LSM-R.raw	71858	DADEQLVC(+57.02)EGDN(+.98)PC(+57.02)GTQLC(+57.02)EC(+57.02)DK	16958	23	86	86	23	9053503	3	34.22	-	49490000000	27130247	1.7		Carbamidomethylation; Deamidation (NQ)	54 41 57 57 50 82 99 99 90 77 96 99 99 99 99 98 97 97 98 100 100 100 100	DADEQLVC(+57.02)EGDN(+.98)PC(+57.02)GTQLC(+57.02)EC(+57.02)DK	HCD
2	210707-MClass-21_T_methendus-MELD-LSM-R.raw	57941	RLPGSQC(+57.02)AEGMC(+57.02)C(+57.02)DQC(+57.02)FR	11153	18	86	86	18	7446332	3	25.77	-	87937000000	22308799	-0.9		Carbamidomethylation	95 85 72 46 45 57 86 98 100 100 100 100 99 99 96 97 82 96	RLPGSQC(+57.02)AEGMC(+57.02)C(+57.02)DQC(+57.02)FR	HCD
2	210707-MClass-21_T_methendus-MELD-LSM-R.raw	12509	FKFGFGLK	20623	8	86	86	8	4722737	2	40.75	-	22727000000	9425327	0.2			99 99 99 93 61 57 93 90	FKFGFGLK	HCD
2	210707-MClass-21_T_methendus-MELD-LSM-R.raw	42625	FGGSPSEC(+57.02)TVFHDANEK	13114	17	86	86	17	6279404	3	28.95	-	295070000000	18807998	-0.2		Carbamidomethylation	60 71 92 100 97 92 93 61 60 92 96 90 97 90 90 94 92	FGGSPSEC(+57.02)TVFHDANEK	HCD
2	210707-MClass-21_T_methendus-MELD-LSM-R.raw	42927	HC(+57.02)GGPKSDC(+57.02)KPDLC(+57.02)EK	5852	16	86	86	16	6299456	3	17.40	-	175250000000	18868074	4.1	tr|A0A1E1WVU5|A0A1E1WVU5_TITOB:P0C1X6|KA183_TITDI	Carbamidomethylation	34 66 80 98 95 91 65 80 97 98 98 98 93 92 98 100	HC(+57.02)GGPKSDC(+57.02)KPDLC(+57.02)EK	HCD
2	210707-MClass-21_T_methendus-MELD-LSM-R.raw	67389	WC(+57.02)SYC(+57.02)YNVPDSVK	18605	13	86	86	13	8393560	2	37.43	-	46789000000	16766963	0.6	tr|A0A1E1WWE3|A0A1E1WWE3_TITOB:tr|A0A1E1WVW4|A0A1E1WVW4_TITOB:tr|A0A1E1WVT2|A0A1E1WVT2_TITOB:tr|A0A7L4XT27|A0A7L4XT27_TITPA:tr|A0A7L4XT23|A0A7L4XT23_TYTAS	Carbamidomethylation	46 45 75 100 99 95 92 95 93 96 96 96 93	WC(+57.02)SYC(+57.02)YNVPDSVK	HCD
2	210707-MClass-21_T_methendus-MELD-LSM-R.raw	27333	MAHSLGVPHDQSPQK	6005	15	86	86	15	5446037	3	17.58	-	11045000000	16307886	0.4			98 100 100 99 94 77 90 97 92 94 70 75 38 74 100	MAHSLGVPHDQSPQK	HCD
2	210707-MClass-21_T_methendus-MELD-LSM-R.raw	26780	C(+57.02)YDVPDSVK	9637	9	86	86	9	5417443	2	23.29	-	2380900000	10814751	-1.0	tr|A0A1E1WWE3|A0A1E1WWE3_TITOB:tr|A0A1E1WVT2|A0A1E1WVT2_TITOB:tr|A0A7L4XT27|A0A7L4XT27_TITPA:tr|A0A7L4XT23|A0A7L4XT23_TYTAS	Carbamidomethylation	95 97 100 99 95 94 60 51 86	C(+57.02)YDVPDSVK	HCD
2	210707-MClass-21_T_methendus-MELD-LSM-R.raw	66512	NPYC(+57.02)M(+15.99)FAPDN(+.98)SPTK	14920	14	86	86	14	8298468	2	31.60	-	115510000000	16576753	2.3	P46066|SCXV_CENSC	Carbamidomethylation; Oxidation (M); Deamidation (NQ)	73 76 98 96 62 57 69 94 98 99 99 97 97 93	NPYC(+57.02)M(+15.99)FAPDN(+.98)SPTK	HCD
2	210707-MClass-21_T_methendus-MELD-LSM-R.raw	17185	NTGYC(+57.02)DLEC(+57.02)GAVK	10339	13	86	86	13	4962141	3	24.51	-	155310000000	14856228	-1.7	tr|A0A1E1WVZ4|A0A1E1WVZ4_TITOB:tr|A0A1E1WVV5|A0A1E1WVV5_TITOB	Carbamidomethylation	44 49 71 90 98 100 100 100 99 93 94 94 92	NTGYC(+57.02)DLEC(+57.02)GAVK	HCD
2	210707-MClass-21_T_methendus-MELD-LSM-R.raw	19695	VALPDETLR	13231	9	86	86	9	5072849	2	28.99	-	45579000000	10125553	0.0	tr|A0A1E1WVU0|A0A1E1WVU0_TITOB		50 61 96 93 96 96 94 94 96	VALPDETLR	HCD
2	210707-MClass-21_T_methendus-MELD-LSM-R.raw	67731	C(+57.02)NTKWDLYPYSLK	21039	13	86	86	13	8444114	2	41.54	-	68537000000	16868076	0.4		Carbamidomethylation	55 62 98 99 99 99 99 99 67 63 95 96 90	C(+57.02)NTKWDLYPYSLK	HCD
2	210707-MClass-21_T_methendus-MELD-LSM-R.raw	28135	TQRFESDEN(+.98)LNYK	10552	13	86	86	13	5489217	3	24.70	-	117060000000	16437427	0.3		Deamidation (NQ)	92 85 50 54 76 99 100 100 100 98 94 88 88	TQRFESDEN(+.98)LNYK	HCD
2	210707-MClass-21_T_methendus-MELD-LSM-R.raw	26782	DC(+57.02)YVPDSVK	10164	9	86	86	9	5417458	2	24.14	-	17082000000	10814751	1.8	tr|A0A1E1WWE3|A0A1E1WWE3_TITOB:tr|A0A1E1WVT2|A0A1E1WVT2_TITOB:tr|A0A7L4XT27|A0A7L4XT27_TITPA:tr|A0A7L4XT23|A0A7L4XT23_TYTAS	Carbamidomethylation	66 56 94 99 96 95 93 90 87	DC(+57.02)YVPDSVK	HCD
2	210707-MClass-21_T_methendus-MELD-LSM-R.raw	42172	DGYMFYPDSR	18624	10	86	86	10	6257615	2	37.49	-	42482000000	12495073	0.9			59 44 78 100 100 99 96 98 97 93	DGYMFYPDSR	HCD
2	210707-MClass-21_T_methendus-MELD-LSM-R.raw	67989	EEGDDLLGFSEEDLK	25123	15	86	86	15	8483840	2	48.16	-	23318000000	16947522	0.7	tr|A0A1E1WWD3|A0A1E1WWD3_TITOB:P0DL22|NDBX_TITPA		60 59 48 87 95 98 99 98 98 94 86 94 92 94 93	EEGDDLLGFSEEDLK	HCD
2	210707-MClass-21_T_methendus-MELD-LSM-R.raw	4043	MAHLLGVPHDGK	9401	12	86	86	12	4255605	3	23.09	-	102710000000	12736602	-0.4			73 81 67 86 97 72 84 98 95 99 96 85	MAHLLGVPHDGK	HCD
2	210707-MClass-21_T_methendus-MELD-LSM-R.raw	81157	SSYGC(+57.02)YC(+57.02)GAGGQGWPQDASN(+.98)ADMM(+15.99)C(+57.02)K	19283	26	86	86	26	14380330	2	38.28	-	480710000000	28740447	2.3	P84688|SCX7_TITOB	Carbamidomethylation; Deamidation (NQ); Oxidation (M)	90 89 93 94 100 100 100 99 99 99 98 98 100 100 94 91 98 97 95 94 68 62 29 45 45 67	SSYGC(+57.02)YC(+57.02)GAGGQGWPQDASN(+.98)ADMM(+15.99)C(+57.02)K	HCD
2	210707-MClass-21_T_methendus-MELD-LSM-R.raw	50626	GC(+57.02)GRC(+57.02)C(+57.02)TEESLTC(+57.02)TATGK	6591	18	86	86	18	6832810	3	18.54	-	22859000000	20468228	-0.8		Carbamidomethylation	41 55 61 68 74 82 89 100 100 100 100 100 99 99 99 99 95 93	GC(+57.02)GRC(+57.02)C(+57.02)TEESLTC(+57.02)TATGK	HCD
2	210707-MClass-21_T_methendus-MELD-LSM-R.raw	66392	MTDAC(+57.02)N(+.98)LEC(+57.02)GAVKGK	11689	15	86	86	15	8278639	2	26.67	-	167080000000	16537161	-1.7		Carbamidomethylation; Deamidation (NQ)	30 44 62 74 100 100 100 100 97 94 96 99 100 100 100	MTDAC(+57.02)N(+.98)LEC(+57.02)GAVKGK	HCD
2	210707-MClass-21_T_methendus-MELD-LSM-R.raw	53013	NSGVPGKC(+57.02)NSPNGC(+57.02)GLYC(+57.02)R	7426	19	86	86	19	6996415	3	19.78	-	23311000000	20958984	2.0		Carbamidomethylation	56 68 90 95 96 94 94 90 93 96 95 93 57 60 83 90 92 96 99	NSGVPGKC(+57.02)NSPNGC(+57.02)GLYC(+57.02)R	HCD
2	210707-MClass-21_T_methendus-MELD-LSM-R.raw	76643	YC(+57.02)NVPDSVKLWDSENGGK	19776	18	86	86	18	10344758	2	39.38	-	194090000000	20669368	0.2	tr|A0A1E1WWE3|A0A1E1WWE3_TITOB:tr|A0A1E1WVW4|A0A1E1WVW4_TITOB:tr|A0A1E1WVT2|A0A1E1WVT2_TITOB:tr|A0A7L4XT27|A0A7L4XT27_TITPA:tr|A0A7L4XT23|A0A7L4XT23_TYTAS	Carbamidomethylation	62 65 95 99 98 97 73 81 99 99 99 99 92 93 88 57 68 89	YC(+57.02)NVPDSVKLWDSENGGK	HCD
2	210707-MClass-21_T_methendus-MELD-LSM-R.raw	74307	FLSLPQASC(+57.02)ALEN(+.98)C(+57.02)SSK	21994	17	86	86	17	9569432	2	43.11	-	28924000000	19118706	0.7		Carbamidomethylation; Deamidation (NQ)	52 60 95 99 97 95 97 97 93 93 88 97 96 95 79 65 67	FLSLPQASC(+57.02)ALEN(+.98)C(+57.02)SSK	HCD
2	210707-MClass-21_T_methendus-MELD-LSM-R.raw	28129	YC(+57.02)PNWYPDLC(+57.02)EK	4926	12	86	86	12	5488994	3	15.94	-	25068000000	16436748	1.0	tr|A0A1E1WVU5|A0A1E1WVU5_TITOB:P0C1X6|KA183_TITDI	Carbamidomethylation	99 99 95 83 85 82 46 72 94 94 95 91	YC(+57.02)PNWYPDLC(+57.02)EK	HCD
2	210707-MClass-21_T_methendus-MELD-LSM-R.raw	1743	FC(+57.02)DAAKDDETRASR	7547	14	86	86	14	4111889	4	20.05	-	17904000000	16407212	3.2		Carbamidomethylation	100 100 100 100 99 99 100 100 99 87 41 46 55 82	FC(+57.02)DAAKDDETRASR	HCD
2	210707-MClass-21_T_methendus-MELD-LSM-R.raw	75039	LN(+.98)STTGGNSGSPVFNEDQK	12711	19	86	86	19	9769455	2	28.32	-	132380000000	19518760	0.2		Deamidation (NQ)	41 46 98 99 99 99 81 83 99 89 90 97 98 98 95 96 61 70 99	LN(+.98)STTGGNSGSPVFNEDQK	HCD
[truncated: 5,942 more rows]

## Sheet: filter
Summary Filter
De novo score(%)	0.5
De novo only -10lgP	33.7
Peptide -10lgP	33.7
[truncated: 21 more rows]

## Sheet: protein-peptides
Protein Group	Protein ID	Protein Accession	Peptide	Unique	-10lgP	Mass	Length	ppm	m/z	z	RT	Area T_methendus	Fraction	Scan	Source File	#Feature	#Feature T_methendus	Start	End	PTM	AScore	Found By
[truncated: 696 more rows]
