# Supplementary material for: Pioneering Comparative Proteomic and Enzymatic Profiling of Amazonian Scorpion Venoms Enables the Isolation of Their First α-Ktx, Metalloprotease, and Phospholipase A2
Source: Toxins (Basel). 2025 Aug 15;17(8):411. doi: 10.3390/toxins17080411 (PMC12390242; doi:10.3390/toxins17080411)
Supplement: Supplementary file 1 [file toxins-17-00411-s001.zip › Supplementary material_File S2/S2.Compare result_TsilvV.xlsx]

## Sheet: Data
Protein Group	Protein ID	Accession	-10lgP	Coverage (%)	Coverage (%) Sample 1	Area Sample 1	#Peptides	#Unique	#Spec Sample 1	PTM			Avg. Mass	Description	Class
1	14	Q0GY43|KIK2_TITDI	247.57	33	33	3.8868E9	28	28	110	Carbamidomethylation			9960	Potassium channel toxin TdiKIK OS=Tityus discrepans OX=57059 PE=1 SV=1	K+ channel toxins	Regulatory activity
1	3	tr|A0A1E1WVV4|A0A1E1WVV4_TITOB	247.57	33	33	3.8868E9	28	28	110	Carbamidomethylation			9994	Putative potassium channel toxin OS=Tityus obscurus OX=1221240 PE=4 SV=1	K+ channel toxins	Regulatory activity
2	53	P68410|SCX2_TITSE	160.14	43	43	5.805E7	14	2	50	Carbamidomethylation	Oxidation (M)		9349	Alpha-mammal toxin Ts2 OS=Tityus serrulatus OX=6887 PE=1 SV=2	Na+ channel toxins	Inhibitor activity	Knottin
2	54	tr|A0AA49KAD1|A0AA49KAD1_9SCOR	160.14	43	43	5.805E7	14	2	50	Carbamidomethylation	Oxidation (M)		9564	NaTx OS=Tityus melici OX=3026321 PE=2 SV=1	Na+ channel toxins	Inhibitor activity	Knottin
3	44	C0HJM9|SCX2_TITFA	157.00	45	45	7.1318E7	13	1	49	Carbamidomethylation	Oxidation (M)	Deamidation (NQ)	9413	Toxin Tf2 OS=Tityus fasciolatus OX=203543 PE=1 SV=1	Na+ channel toxins	Inhibitor activity	Knottin
3	45	tr|A0A0C9QKU0|A0A0C9QKU0_TITBA	157.00	45	45	7.1318E7	13	1	49	Carbamidomethylation	Oxidation (M)	Deamidation (NQ)	9314	TSA: Tityus bahiensis Tbah02765 mRNA sequence OS=Tityus bahiensis OX=50343 PE=2 SV=1	Na+ channel toxins	Inhibitor activity	Knottin
3	46	tr|A0A098CLT3|A0A098CLT3_TITFA	157.00	45	45	7.1318E7	13	1	49	Carbamidomethylation	Oxidation (M)	Deamidation (NQ)	9413	Tf2 OS=Tityus fasciolatus OX=203543 GN=Tf2nt PE=2 SV=1	Na+ channel toxins	Inhibitor activity	Knottin
7	48	tr|J9PIJ6|J9PIJ6_9SCOR	144.94	41	41	5.3759E7	12	7	20	Carbamidomethylation			8003	Neurotoxin Tcl2 (Fragment) OS=Tityus clathratus OX=288773 PE=2 SV=1	Na+ channel toxins	Inhibitor activity	Knottin
9	143	tr|A0AA49K9N8|A0AA49K9N8_9SCOR	141.00	31	31	2.5315E8	9	9	16	Carbamidomethylation			7083	KTx OS=Tityus melici OX=3026321 PE=2 SV=1	K+ channel toxins	Inhibitor activity
9	139	P59936|KA121_TITSE	141.00	31	31	2.5315E8	9	9	16	Carbamidomethylation			7083	Potassium channel toxin alpha-KTx 12.1 OS=Tityus serrulatus OX=6887 PE=1 SV=3	K+ channel toxins	Inhibitor activity / Regulatory activity
9	145	tr|A0A0C9S3A0|A0A0C9S3A0_TITBA	141.00	31	31	2.5315E8	9	9	16	Carbamidomethylation			7069	TSA: Tityus bahiensis Tbah02600 mRNA sequence OS=Tityus bahiensis OX=50343 PE=2 SV=1	K+ channel toxins	Inhibitor activity
9	147	P0C8L1|KA124_TITST	141.00	48	48	2.5315E8	9	9	16	Carbamidomethylation			4514	Potassium channel toxin alpha-KTx 12.4 OS=Tityus stigmurus OX=50344 PE=1 SV=1	K+ channel toxins
9	146	P0C168|KA122_TITTR	141.00	48	48	2.5315E8	9	9	16	Carbamidomethylation			4514	Potassium channel toxin alpha-KTx 12.2 OS=Tityus trivittatus OX=369776 PE=1 SV=1	K+ channel toxins
5	42	tr|A0AA49QDN4|A0AA49QDN4_9SCOR	139.77	56	56	9.2985E5	13	1	25	Carbamidomethylation	Oxidation (M)	Deamidation (NQ)	9412	NaTx OS=Tityus melici OX=3026321 PE=2 SV=1	Na+ channel toxins	Inhibitor activity	Knottin
11	84	tr|A0A2I9LPQ8|A0A2I9LPQ8_9SCOR	122.12	13	13	6.1809E7	6	6	12	Carbamidomethylation			29853	Serine proteinase OS=Centruroides hentzi OX=88313 PE=3 SV=1	Serine protease
10	65	O77463|SCX4_TITSE	96.54	26	26	7.1547E7	7	1	14	Carbamidomethylation			9176	Toxin Ts4 OS=Tityus serrulatus OX=6887 PE=1 SV=1	Na+ channel toxins	Inhibitor activity	Knottin
15	59	tr|A0A2I9LNW3|A0A2I9LNW3_9SCOR	94.72	8	8	7.6425E7	3	3	4	Carbamidomethylation			44206	Cysteine-rich secretory protein OS=Centruroides hentzi OX=88313 PE=4 SV=1	Cysteine-rich venom proteins
14	90	tr|A0A2I9LP89|A0A2I9LP89_9SCOR	92.58	7	7	2.1384E7	4	2	7				44335	Metalloproteinase OS=Centruroides hentzi OX=88313 PE=3 SV=1	Metalloproteinases	PII
12	109	tr|A0A2I9LP68|A0A2I9LP68_9SCOR	88.52	3	3	9.4441E7	3	1	6				44003	Metalloproteinase OS=Centruroides hentzi OX=88313 PE=3 SV=1	Metalloproteinases	PII
12	110	P85842|VMXP_TITSE	88.52	15	15	9.4441E7	3	1	6				9642	Venom metalloproteinase (Fragment) OS=Tityus serrulatus OX=6887 PE=1 SV=1	Metalloproteinases
13	166	A0A7S8RGC8|SCX27_TITSE	79.09	15	15	2.7501E7	3	3	6	Carbamidomethylation			11024	Probable sodium channel toxin Ts27 OS=Tityus serrulatus OX=6887 PE=3 SV=1	Uncharacterized protein	Maybe K+ or Na+
18	63	H1ZZH8|SCX9_TITOB	75.35	20	20	6.3558E6	3	2	6	Carbamidomethylation			9401	Toxin To9 OS=Tityus obscurus OX=1221240 PE=2 SV=1	Na+ channel toxins	Inhibitor activity	Knottin
17	75	C9X4K6|SCNA8_TITDI	70.92	20	20	7.646E6	3	2	6	Carbamidomethylation			9341	Toxin TdNa8 OS=Tityus discrepans OX=57059 PE=1 SV=1	Na+ channel toxins	Inhibitor activity	Knottin
17	100	P0C5K8|SCX5_TITBA	70.92	20	20	7.646E6	3	2	6	Carbamidomethylation			9598	Alpha-toxin TbTx5 OS=Tityus bahiensis OX=50343 PE=3 SV=1	Na+ channel toxins	Inhibitor activity	Knottin
17	103	P0DSO4|SCX3_TITFA	70.92	25	25	7.646E6	3	2	6	Carbamidomethylation			7616	Alpha-toxin Tf3 OS=Tityus fasciolatus OX=203543 PE=3 SV=1	Na+ channel toxins	Inhibitor activity	Knottin
17	93	tr|A0A1E1WW03|A0A1E1WW03_TITOB	70.92	20	20	7.646E6	3	2	6	Carbamidomethylation			9273	Putative sodium channel toxin OS=Tityus obscurus OX=1221240 PE=4 SV=1	Na+ channel toxins	Inhibitor activity	Knottin
17	101	A0A7S8MU55|SCX17_TITSE	70.92	20	20	7.646E6	3	2	6	Carbamidomethylation			9605	Putative sodium channel toxin Ts17 OS=Tityus serrulatus OX=6887 PE=3 SV=1	Na+ channel toxins	Inhibitor activity	Knottin
17	105	tr|A0A218QXH0|A0A218QXH0_TITSE	70.92	20	20	7.646E6	3	2	6	Carbamidomethylation			9571	Putative sodium channel toxin OS=Tityus serrulatus OX=6887 PE=4 SV=1	Na+ channel toxins	Inhibitor activity	Knottin
17	104	tr|A0A218QWV4|A0A218QWV4_TITSE	70.92	20	20	7.646E6	3	2	6	Carbamidomethylation			9599	Putative sodium channel toxin OS=Tityus serrulatus OX=6887 PE=4 SV=1	Na+ channel toxins	Inhibitor activity	Knottin
17	106	tr|A0AA49QCH7|A0AA49QCH7_9SCOR	70.92	20	20	7.646E6	3	2	6	Carbamidomethylation			9635	NaTx OS=Tityus melici OX=3026321 PE=2 SV=1	Na+ channel toxins	Inhibitor activity	Knottin
20	22	tr|A0A2I9LNV7|A0A2I9LNV7_9SCOR	56.41	4	4	2.1732E6	2	2	2	Carbamidomethylation			47346	Cysteine-rich secretory protein OS=Centruroides hentzi OX=88313 PE=4 SV=1	Cysteine-rich venom proteins
28	212	A0A7S8MU86|SCX38_TITSE	40.50	10	10	4.4084E5	1	1	1	Carbamidomethylation			10225	Putative sodium channel toxin Ts38 OS=Tityus serrulatus OX=6887 PE=3 SV=1	Na+ channel toxins	Inhibitor activity	Knottin
28	193	tr|A0AA49K9P7|A0AA49K9P7_9SCOR	40.50	10	10	4.4084E5	1	1	1	Carbamidomethylation			10225	NaTx OS=Tityus melici OX=3026321 PE=2 SV=1	Na+ channel toxins	Inhibitor activity	Knottin
28	252	tr|A0A2I9LPC9|A0A2I9LPC9_9SCOR	40.50	10	10	4.4084E5	1	1	1	Carbamidomethylation			10124	Sodium Channel blocker OS=Centruroides hentzi OX=88313 PE=4 SV=1	Na+ channel toxins	Inhibitor activity	Knottin
19	239	tr|A0A2I9LPE6|A0A2I9LPE6_9SCOR	36.76	5	5	8.4539E6	1	1	3				15712	Protein NPC2-like protein OS=Centruroides hentzi OX=88313 PE=3 SV=1	Cellular components
22	119	P69940|KBX1_TITSE	36.22	13	13	6.8777E6	1	1	1	Carbamidomethylation			9728	Potassium channel toxin TsTXK-beta/Cryptide TyPep-16 OS=Tityus serrulatus OX=6887 PE=1 SV=2	K+ channel toxins	Regulatory activity
22	123	P0C2F3|KBX1_TITST	36.22	18	18	6.8777E6	1	1	1	Carbamidomethylation			6723	Potassium channel toxin Tst-beta-KTx OS=Tityus stigmurus OX=50344 PE=1 SV=1	K+ channel toxins	Regulatory activity
22	120	tr|A0AA49QDN0|A0AA49QDN0_9SCOR	36.22	15	15	6.8777E6	1	1	1	Carbamidomethylation			8377	KTx OS=Tityus melici OX=3026321 PE=2 SV=1	K+ channel toxins	Regulatory activity
22	130	Q0GY46|KBX1_TITTR	36.22	13	13	6.8777E6	1	1	1	Carbamidomethylation			9807	Potassium channel toxin Ttr-beta-KTx OS=Tityus trivittatus OX=369776 PE=3 SV=2	K+ channel toxins	Regulatory activity
22	121	Q5G8A6|KBX1_TITCO	36.22	13	13	6.8777E6	1	1	1	Carbamidomethylation			9776	Scorpine-like peptide Tco 41.46-2 OS=Tityus costatus OX=309814 PE=1 SV=1	K+ channel toxins	Regulatory activity
22	122	tr|A0A0C9RFQ9|A0A0C9RFQ9_TITBA	36.22	13	13	6.8777E6	1	1	1	Carbamidomethylation			9776	TSA: Tityus bahiensis Tbah00292 mRNA sequence OS=Tityus bahiensis OX=50343 PE=2 SV=1	K+ channel toxins	Regulatory activity
22	129	Q0GY44|KBX1_TITDI	36.22	13	13	6.8777E6	1	1	1	Carbamidomethylation			9833	Potassium channel toxin Tdi-beta-KTx OS=Tityus discrepans OX=57059 PE=1 SV=1	Na+ channel toxins	Inhibitor activity	Knottin
21	244	tr|A0A2I9LP95|A0A2I9LP95_9SCOR	36.02	11	11	4.441E6	1	1	1	Carbamidomethylation			9920	NaTx OS=Centruroides hentzi OX=88313 PE=4 SV=1	Na+ channel toxins	Inhibitor activity	Knottin
26	138	tr|A0A2I9LP21|A0A2I9LP21_9SCOR	34.73	2	2	6.9083E5	1	1	1	Carbamidomethylation			46426	Hyaluronidase OS=Centruroides hentzi OX=88313 PE=3 SV=1	Hyaluronidases
26	228	tr|T1DPA7|T1DPA7_9SCOR	34.73	6	6	6.9083E5	1	1	1	Carbamidomethylation			17433	Hyaluronidase (Fragment) OS=Isometroides vescus OX=1330405 PE=2 SV=1	Hyaluronidases
									719

## Sheet: de novo only peptides
Fraction	Source File	Feature	Peptide	Scan	Tag Length	Denovo Score	ALC (%)	length	m/z	z	RT	Predict RT	Area	Mass	ppm	Accession	PTM	local confidence (%)	tag (>=0%)	mode
3	210707-MClass-21_T_silvestris-MELD-LSM-R.raw	12075	C(+57.02)DDFKC(+57.02)VC(+57.02)VSK	8408	11	99	99	11	4732019	3	21.62	-	51190000000	14165835	0.3	tr|A0A1E1WVV4|A0A1E1WVV4_TITOB:Q0GY43|KIK2_TITDI	Carbamidomethylation	100 100 100 100 100 100 100 100 100 100 100	C(+57.02)DDFKC(+57.02)VC(+57.02)VSK	HCD
3	210707-MClass-21_T_silvestris-MELD-LSM-R.raw	13083	TYGHFSQVLWAK	18192	12	99	99	12	4795822	3	37.18	-	296780000000	14357249	-0.2	tr|A0A2I9LNW3|A0A2I9LNW3_9SCOR		100 100 100 100 100 100 100 100 100 100 100 100	TYGHFSQVLWAK	HCD
3	210707-MClass-21_T_silvestris-MELD-LSM-R.raw	18981	LLMALTTHK	20424	9	99	99	9	5143008	2	40.90	-	17037000000	10265896	-2.5			100 100 100 100 100 100 100 100 100	LLMALTTHK	HCD
3	210707-MClass-21_T_silvestris-MELD-LSM-R.raw	3289	YDC(+57.02)LLR	9800	6	99	99	6	4202071	2	23.83	-	131760000000	8384007	-1.3		Carbamidomethylation	100 100 100 100 100 100	YDC(+57.02)LLR	HCD
3	210707-MClass-21_T_silvestris-MELD-LSM-R.raw	7168	C(+57.02)DDFKC(+57.02)VC(+57.02)VK	8395	10	99	99	10	4441913	3	21.58	-	119040000000	13295515	0.4	tr|A0A1E1WVV4|A0A1E1WVV4_TITOB:Q0GY43|KIK2_TITDI	Carbamidomethylation	99 100 100 100 100 100 100 99 100 100	C(+57.02)DDFKC(+57.02)VC(+57.02)VK	HCD
3	210707-MClass-21_T_silvestris-MELD-LSM-R.raw	18981	LLMALTTHK	20539	9	99	99	9	5143008	2	40.90	-	17037000000	10265896	-2.5			100 100 100 100 100 100 100 99 100	LLMALTTHK	HCD
3	210707-MClass-21_T_silvestris-MELD-LSM-R.raw	15895	YVC(+57.02)MEYK	9554	7	99	99	7	4967144	2	23.50	-	47283000000	9914143	0.0		Carbamidomethylation	100 100 100 99 100 100 100	YVC(+57.02)MEYK	HCD
3	210707-MClass-21_T_silvestris-MELD-LSM-R.raw	67028	NSGSDGVC(+57.02)Q(+.98)GN(+.98)SGGPLVMR	13866	19	99	99	19	9474070	2	30.29	-	97987000000	18927993	0.1	tr|A0A2I9LPQ8|A0A2I9LPQ8_9SCOR	Carbamidomethylation; Deamidation (NQ)	99 100 100 100 100 100 100 100 100 100 100 100 100 99 97 99 100 100 100	NSGSDGVC(+57.02)Q(+.98)GN(+.98)SGGPLVMR	HCD
3	210707-MClass-21_T_silvestris-MELD-LSM-R.raw	3057	TAHLLGSPHDGEGPER	5961	16	99	99	16	4189572	4	17.70	-	54514000000	16717964	1.9	tr|A0A2I9LP89|A0A2I9LP89_9SCOR:tr|A0A2I9LP68|A0A2I9LP68_9SCOR:P85842|VMXP_TITSE		99 100 100 100 100 100 100 100 99 100 99 100 100 100 100 100	TAHLLGSPHDGEGPER	HCD
3	210707-MClass-21_T_silvestris-MELD-LSM-R.raw	49262	C(+57.02)C(+57.02)YGNC(+57.02)FC(+57.02)ER	9175	10	99	99	10	7132433	2	22.84	-	32506000000	14244729	-0.5	P85842|VMXP_TITSE	Carbamidomethylation	100 100 100 100 100 100 99 99 100 100	C(+57.02)C(+57.02)YGNC(+57.02)FC(+57.02)ER	HCD
3	210707-MClass-21_T_silvestris-MELD-LSM-R.raw	67052	LC(+57.02)NYN(+.98)NEYC(+57.02)DKLC(+57.02)K	10384	14	99	99	14	9478918	2	24.76	-	280920000000	18937695	-0.2	H1ZZH8|SCX9_TITOB:C9X4K6|SCNA8_TITDI:tr|A0A1E1WW03|A0A1E1WW03_TITOB:P0C5K8|SCX5_TITBA:A0A7S8MU55|SCX17_TITSE:P0DSO4|SCX3_TITFA:tr|A0A218QWV4|A0A218QWV4_TITSE:tr|A0A218QXH0|A0A218QXH0_TITSE:tr|A0AA49QCH7|A0AA49QCH7_9SCOR	Carbamidomethylation; Deamidation (NQ)	100 100 100 100 100 99 99 100 99 99 100 100 100 100	LC(+57.02)NYN(+.98)NEYC(+57.02)DKLC(+57.02)K	HCD
3	210707-MClass-21_T_silvestris-MELD-LSM-R.raw	17921	FGKC(+57.02)DDFK	8209	8	99	99	8	5087287	2	21.42	-	202640000000	10154433	-0.4	tr|A0A1E1WVV4|A0A1E1WVV4_TITOB:Q0GY43|KIK2_TITDI	Carbamidomethylation	99 99 100 99 100 100 100 100	FGKC(+57.02)DDFK	HCD
3	210707-MClass-21_T_silvestris-MELD-LSM-R.raw	14712	C(+57.02)LSSGYYK	8293	8	99	99	8	4892232	2	21.38	-	145430000000	9764324	-0.5		Carbamidomethylation	99 100 100 100 99 100 100 100	C(+57.02)LSSGYYK	HCD
3	210707-MClass-21_T_silvestris-MELD-LSM-R.raw	43247	NAN(+.98)LLMALTTHK	20390	12	99	99	12	6643553	2	40.88	-	5177400000000	13266965	-0.4		Deamidation (NQ)	97 100 100 100 100 100 100 100 100 100 99 100	NAN(+.98)LLMALTTHK	HCD
3	210707-MClass-21_T_silvestris-MELD-LSM-R.raw	61326	SEC(+57.02)GSSGC(+57.02)M(+15.99)C(+57.02)FGVPK	10241	15	99	99	15	8398210	2	24.62	-	563650000000	16776255	1.2		Carbamidomethylation; Oxidation (M)	97 99 100 100 100 100 100 100 100 100 100 100 100 100 98	SEC(+57.02)GSSGC(+57.02)M(+15.99)C(+57.02)FGVPK	HCD
3	210707-MClass-21_T_silvestris-MELD-LSM-R.raw	69218	NC(+57.02)PATN(+.98)KLLMGNMLLNQK	22173	18	99	99	18	10310183	2	43.54	-	17820000000	20600217	0.2		Carbamidomethylation; Deamidation (NQ)	100 100 100 100 100 100 100 100 100 100 100 99 99 100 100 99 99 100	NC(+57.02)PATN(+.98)KLLMGNMLLNQK	HCD
3	210707-MClass-21_T_silvestris-MELD-LSM-R.raw	12075	C(+57.02)DDFKC(+57.02)VC(+57.02)VSK	8295	11	99	99	11	4732019	3	21.62	-	51190000000	14165835	0.3	tr|A0A1E1WVV4|A0A1E1WVV4_TITOB:Q0GY43|KIK2_TITDI	Carbamidomethylation	99 100 100 100 100 100 100 99 99 100 100	C(+57.02)DDFKC(+57.02)VC(+57.02)VSK	HCD
3	210707-MClass-21_T_silvestris-MELD-LSM-R.raw	3289	YDC(+57.02)LLR	9685	6	99	99	6	4202071	2	23.83	-	131760000000	8384007	-1.3		Carbamidomethylation	99 100 99 99 100 100	YDC(+57.02)LLR	HCD
3	210707-MClass-21_T_silvestris-MELD-LSM-R.raw	58084	LC(+57.02)NYN(+.98)NEYC(+57.02)DLK	14023	12	99	99	12	8038281	2	30.68	-	51373000000	16056440	-1.5	H1ZZH8|SCX9_TITOB	Carbamidomethylation; Deamidation (NQ)	100 100 100 100 100 98 99 100 100 100 99 100	LC(+57.02)NYN(+.98)NEYC(+57.02)DLK	HCD
3	210707-MClass-21_T_silvestris-MELD-LSM-R.raw	-	MALTTHK	20434	7	99	99	7	4012176	2	40.84	-	0	8004214	-0.9			99 100 100 100 99 99 100	MALTTHK	HCD
3	210707-MClass-21_T_silvestris-MELD-LSM-R.raw	18981	LLMALTTHK	20656	9	99	99	9	5143008	2	40.90	-	17037000000	10265896	-2.5			100 100 100 100 100 99 99 99 100	LLMALTTHK	HCD
3	210707-MClass-21_T_silvestris-MELD-LSM-R.raw	23920	DFC(+57.02)ENLC(+57.02)K	9578	8	99	99	8	5432233	2	23.50	-	38787000000	10844316	0.3		Carbamidomethylation	99 100 100 100 98 100 100 100	DFC(+57.02)ENLC(+57.02)K	HCD
3	210707-MClass-21_T_silvestris-MELD-LSM-R.raw	55779	LC(+57.02)NYN(+.98)NAYC(+57.02)DLK	14400	12	99	99	12	7748262	2	31.15	-	2.27E7	15476384	-0.4	C9X4K6|SCNA8_TITDI:tr|A0A1E1WW03|A0A1E1WW03_TITOB:P0C5K8|SCX5_TITBA:A0A7S8MU55|SCX17_TITSE:P0DSO4|SCX3_TITFA:tr|A0A218QWV4|A0A218QWV4_TITSE:tr|A0A218QXH0|A0A218QXH0_TITSE:tr|A0AA49QCH7|A0AA49QCH7_9SCOR	Carbamidomethylation; Deamidation (NQ)	100 100 100 100 100 99 99 100 100 100 99 100	LC(+57.02)NYN(+.98)NAYC(+57.02)DLK	HCD
3	210707-MClass-21_T_silvestris-MELD-LSM-R.raw	60697	SDC(+57.02)GSSGC(+57.02)M(+15.99)C(+57.02)FGVPK	10345	15	99	99	15	8328127	2	24.72	-	120440000000	16636099	0.6		Carbamidomethylation; Oxidation (M)	97 99 100 100 100 100 100 100 100 100 100 100 100 100 98	SDC(+57.02)GSSGC(+57.02)M(+15.99)C(+57.02)FGVPK	HCD
3	210707-MClass-21_T_silvestris-MELD-LSM-R.raw	44444	QSPEC(+57.02)LPVC(+57.02)EK	9721	11	99	99	11	6738070	2	23.79	-	493750000000	13456006	-0.8		Carbamidomethylation	98 100 100 100 100 100 99 99 100 100 100	QSPEC(+57.02)LPVC(+57.02)EK	HCD
3	210707-MClass-21_T_silvestris-MELD-LSM-R.raw	66622	FC(+57.02)NYN(+.98)NAYC(+57.02)DKLC(+57.02)K	11808	14	99	99	14	9358799	2	27.13	-	21807000000	18697483	-1.6	H1ZZH8|SCX9_TITOB:C9X4K6|SCNA8_TITDI:tr|A0A1E1WW03|A0A1E1WW03_TITOB:P0C5K8|SCX5_TITBA:A0A7S8MU55|SCX17_TITSE:P0DSO4|SCX3_TITFA:tr|A0A218QWV4|A0A218QWV4_TITSE:tr|A0A218QXH0|A0A218QXH0_TITSE:tr|A0AA49QCH7|A0AA49QCH7_9SCOR	Carbamidomethylation; Deamidation (NQ)	100 100 100 100 100 100 100 100 99 99 99 99 100 100	FC(+57.02)NYN(+.98)NAYC(+57.02)DKLC(+57.02)K	HCD
3	210707-MClass-21_T_silvestris-MELD-LSM-R.raw	7168	C(+57.02)DDFKC(+57.02)VC(+57.02)VK	8280	10	99	99	10	4441913	3	21.58	-	119040000000	13295515	0.4	tr|A0A1E1WVV4|A0A1E1WVV4_TITOB:Q0GY43|KIK2_TITDI	Carbamidomethylation	99 100 100 100 100 100 99 99 99 100	C(+57.02)DDFKC(+57.02)VC(+57.02)VK	HCD
3	210707-MClass-21_T_silvestris-MELD-LSM-R.raw	17921	FGKC(+57.02)DDFK	8317	8	99	99	8	5087287	2	21.42	-	202640000000	10154433	-0.4	tr|A0A1E1WVV4|A0A1E1WVV4_TITOB:Q0GY43|KIK2_TITDI	Carbamidomethylation	100 100 100 98 99 100 100 100	FGKC(+57.02)DDFK	HCD
3	210707-MClass-21_T_silvestris-MELD-LSM-R.raw	11305	LC(+57.02)LADKDDYYK	10855	11	99	99	11	4685551	3	25.63	-	42101000000	14026438	-0.1		Carbamidomethylation	100 100 100 100 100 99 100 100 100 100 97	LC(+57.02)LADKDDYYK	HCD
3	210707-MClass-21_T_silvestris-MELD-LSM-R.raw	10319	LAAHNELR	10467	8	99	99	8	4622558	2	24.97	-	5319400000	9224984	-1.5	tr|A0A2I9LNW3|A0A2I9LNW3_9SCOR		100 100 100 100 98 99 100 100	LAAHNELR	HCD
3	210707-MClass-21_T_silvestris-MELD-LSM-R.raw	10139	SAASAVLFR	13582	9	99	99	9	4612620	2	29.96	-	8.84E6	9205079	1.7			98 99 100 100 100 100 100 100 100	SAASAVLFR	HCD
3	210707-MClass-21_T_silvestris-MELD-LSM-R.raw	36334	LC(+57.02)NYDNAYC(+57.02)DKLC(+57.02)K	10441	14	99	99	14	6129277	3	25.03	-	351320000000	18357642	-1.5	H1ZZH8|SCX9_TITOB:C9X4K6|SCNA8_TITDI:tr|A0A1E1WW03|A0A1E1WW03_TITOB:P0C5K8|SCX5_TITBA:A0A7S8MU55|SCX17_TITSE:P0DSO4|SCX3_TITFA:tr|A0A218QWV4|A0A218QWV4_TITSE:tr|A0A218QXH0|A0A218QXH0_TITSE:tr|A0AA49QCH7|A0AA49QCH7_9SCOR	Carbamidomethylation	100 100 100 100 100 99 100 100 99 99 97 99 100 100	LC(+57.02)NYDNAYC(+57.02)DKLC(+57.02)K	HCD
3	210707-MClass-21_T_silvestris-MELD-LSM-R.raw	28400	FNKC(+57.02)VEESNFPKEPEEQR	9683	18	99	99	18	5675151	4	23.75	-	30585000000	22660322	-0.3		Carbamidomethylation	99 100 100 100 100 100 100 100 100 100 100 99 100 99 100 100 97 100	FNKC(+57.02)VEESNFPKEPEEQR	HCD
3	210707-MClass-21_T_silvestris-MELD-LSM-R.raw	61331	VAGVSNGNN(+.98)VC(+57.02)QGC(+57.02)NK	3658	16	99	99	16	8398665	2	14.07	-	44478000000	16777200	-1.0		Deamidation (NQ); Carbamidomethylation	99 99 100 100 100 100 100 100 100 100 100 100 98 98 99 100	VAGVSNGNN(+.98)VC(+57.02)QGC(+57.02)NK	HCD
3	210707-MClass-21_T_silvestris-MELD-LSM-R.raw	60861	EGYC(+57.02)NTHC(+57.02)NDLER	4130	13	99	99	13	8343302	2	14.77	-	126550000000	16666465	-0.4	O77463|SCX4_TITSE:P69940|KBX1_TITSE:tr|A0AA49QDN0|A0AA49QDN0_9SCOR:Q5G8A6|KBX1_TITCO:tr|A0A0C9RFQ9|A0A0C9RFQ9_TITBA:P0C2F3|KBX1_TITST:Q0GY46|KBX1_TITTR	Carbamidomethylation	99 99 100 100 100 100 100 100 98 99 99 100 100	EGYC(+57.02)NTHC(+57.02)NDLER	HCD
3	210707-MClass-21_T_silvestris-MELD-LSM-R.raw	5279	YLLAMPR	18621	7	99	99	7	4322446	2	37.78	-	1573200000000	8624734	1.3			99 100 100 100 99 100 100	YLLAMPR	HCD
3	210707-MClass-21_T_silvestris-MELD-LSM-R.raw	-	MALTTHK	20564	7	99	99	7	4012184	2	41.05	-	0	8004214	1.0			99 100 100 99 99 99 100	MALTTHK	HCD
3	210707-MClass-21_T_silvestris-MELD-LSM-R.raw	4296	YLLSLSR	17464	7	99	99	7	4262528	2	36.02	-	69119000000	8504912	-0.2	tr|A0A2I9LP89|A0A2I9LP89_9SCOR		99 100 100 99 99 99 100	YLLSLSR	HCD
3	210707-MClass-21_T_silvestris-MELD-LSM-R.raw	58553	TAHLLGSPHDGDSGPGLSVPGSPGSK	14591	26	99	99	26	8097344	3	31.34	-	722160000000	24261824	-0.4	tr|A0A2I9LP89|A0A2I9LP89_9SCOR:tr|A0A2I9LP68|A0A2I9LP68_9SCOR:P85842|VMXP_TITSE		98 99 100 100 100 100 100 99 97 100 99 99 99 100 99 99 100 100 100 100 99 99 99 100 100 100	TAHLLGSPHDGDSGPGLSVPGSPGSK	HCD
3	210707-MClass-21_T_silvestris-MELD-LSM-R.raw	34493	DAFGKC(+57.02)DDFK	8292	10	99	99	10	6017611	2	21.42	-	330200000000	12015073	0.3	tr|A0A1E1WVV4|A0A1E1WVV4_TITOB:Q0GY43|KIK2_TITDI	Carbamidomethylation	97 99 100 100 100 99 99 100 100 100	DAFGKC(+57.02)DDFK	HCD
3	210707-MClass-21_T_silvestris-MELD-LSM-R.raw	44444	QSPEC(+57.02)LPVC(+57.02)EK	9842	11	99	99	11	6738070	2	23.79	-	493750000000	13456006	-0.8		Carbamidomethylation	98 100 100 100 100 100 99 99 100 99 100	QSPEC(+57.02)LPVC(+57.02)EK	HCD
3	210707-MClass-21_T_silvestris-MELD-LSM-R.raw	35632	QSPQ(+.98)C(+57.02)LPVC(+57.02)K	9190	10	99	99	10	6092872	2	22.88	-	98095000000	12165581	1.5		Deamidation (NQ); Carbamidomethylation	99 100 100 100 100 100 98 98 99 100	QSPQ(+.98)C(+57.02)LPVC(+57.02)K	HCD
3	210707-MClass-21_T_silvestris-MELD-LSM-R.raw	53126	LC(+57.02)NYDNEYC(+57.02)DK	6648	11	99	99	11	7472872	2	18.79	-	69907000000	14925598	0.0	H1ZZH8|SCX9_TITOB	Carbamidomethylation	100 100 100 100 100 98 99 100 100 100 97	LC(+57.02)NYDNEYC(+57.02)DK	HCD
3	210707-MClass-21_T_silvestris-MELD-LSM-R.raw	43985	FC(+57.02)DYKDAEYK	8684	10	99	99	10	6697869	2	21.87	-	525350000000	13375598	-0.5		Carbamidomethylation	100 100 100 99 99 100 99 100 100 97	FC(+57.02)DYKDAEYK	HCD
3	210707-MClass-21_T_silvestris-MELD-LSM-R.raw	24892	YTAEEVWAK	13086	9	99	99	9	5487676	2	29.05	-	31384000000	10955237	-2.8			99 100 100 100 99 98 99 100 100	YTAEEVWAK	HCD
3	210707-MClass-21_T_silvestris-MELD-LSM-R.raw	15279	TAGNKFTFSTC(+57.02)SR	9502	13	99	99	13	4929016	3	23.50	-	50008000000	14756826	0.3		Carbamidomethylation	100 100 99 98 100 100 100 100 100 99 99 97 100	TAGNKFTFSTC(+57.02)SR	HCD
3	210707-MClass-21_T_silvestris-MELD-LSM-R.raw	42229	DPNEPLKQWGK	18967	11	99	99	11	6563412	2	38.51	-	4077600000	13106619	4.6	tr|A0A2I9LNV7|A0A2I9LNV7_9SCOR		99 96 99 100 100 100 100 99 100 100 100	DPNEPLKQWGK	HCD
3	210707-MClass-21_T_silvestris-MELD-LSM-R.raw	268	DAFGKC(+57.02)DDFK	8409	10	99	99	10	4015104	3	21.42	-	413200000000	12015073	1.8	tr|A0A1E1WVV4|A0A1E1WVV4_TITOB:Q0GY43|KIK2_TITDI	Carbamidomethylation	96 99 100 100 99 99 100 100 100 100	DAFGKC(+57.02)DDFK	HCD
3	210707-MClass-21_T_silvestris-MELD-LSM-R.raw	22913	LLQNKEEFSTC(+57.02)SR	7821	13	99	99	13	5379316	3	20.84	-	173510000000	16107722	0.5		Carbamidomethylation	100 100 99 98 99 100 100 100 100 99 98 99 100	LLQNKEEFSTC(+57.02)SR	HCD
3	210707-MClass-21_T_silvestris-MELD-LSM-R.raw	31794	SPGETYFDEK	9932	10	99	99	10	5867588	2	24.18	-	26219000000	11715032	-0.1			100 100 100 100 100 99 99 99 100 96	SPGETYFDEK	HCD
3	210707-MClass-21_T_silvestris-MELD-LSM-R.raw	37743	TSGSFNLDWSK	18582	11	99	99	11	6212938	2	37.85	-	270260000000	12405725	0.4			100 100 100 100 100 99 100 100 100 100 94	TSGSFNLDWSK	HCD
3	210707-MClass-21_T_silvestris-MELD-LSM-R.raw	34493	DAFGKC(+57.02)DDFK	8410	10	99	99	10	6017611	2	21.42	-	330200000000	12015073	0.3	tr|A0A1E1WVV4|A0A1E1WVV4_TITOB:Q0GY43|KIK2_TITDI	Carbamidomethylation	97 99 100 100 100 99 100 100 100 100	DAFGKC(+57.02)DDFK	HCD
3	210707-MClass-21_T_silvestris-MELD-LSM-R.raw	56166	LSVC(+57.02)SN(+.98)NSDYNER	7337	13	99	99	13	7798235	2	19.76	-	2277700000000	15576365	-2.6	tr|A0A2I9LP89|A0A2I9LP89_9SCOR:tr|A0A2I9LP68|A0A2I9LP68_9SCOR:P85842|VMXP_TITSE	Carbamidomethylation; Deamidation (NQ)	100 100 100 100 100 100 99 99 100 99 95 99 100	LSVC(+57.02)SN(+.98)NSDYNER	HCD
3	210707-MClass-21_T_silvestris-MELD-LSM-R.raw	57169	FC(+57.02)NYN(+.98)NAYC(+57.02)DLK	15930	12	99	99	12	7918188	2	33.55	-	69903000000	15816228	0.2	C9X4K6|SCNA8_TITDI:tr|A0A1E1WW03|A0A1E1WW03_TITOB:P0C5K8|SCX5_TITBA:A0A7S8MU55|SCX17_TITSE:P0DSO4|SCX3_TITFA:tr|A0A218QWV4|A0A218QWV4_TITSE:tr|A0A218QXH0|A0A218QXH0_TITSE:tr|A0AA49QCH7|A0AA49QCH7_9SCOR	Carbamidomethylation; Deamidation (NQ)	100 100 100 100 100 99 99 100 99 99 96 100	FC(+57.02)NYN(+.98)NAYC(+57.02)DLK	HCD
3	210707-MClass-21_T_silvestris-MELD-LSM-R.raw	10169	LGC(+57.02)GVAGHVDNGVK	5935	14	99	99	14	4615671	3	17.83	-	257070000000	13816772	1.7	tr|A0A2I9LNW3|A0A2I9LNW3_9SCOR	Carbamidomethylation	100 100 100 100 100 100 100 99 99 99 97 97 100 100	LGC(+57.02)GVAGHVDNGVK	HCD
3	210707-MClass-21_T_silvestris-MELD-LSM-R.raw	2033	FLRPAGFC(+57.02)DR	11540	10	99	99	10	4135415	3	26.75	-	327140000000	12376025	0.0	P68410|SCX2_TITSE:tr|A0AA49KAD1|A0AA49KAD1_9SCOR	Carbamidomethylation	99 99 100 99 99 99 100 99 100 100	FLRPAGFC(+57.02)DR	HCD
3	210707-MClass-21_T_silvestris-MELD-LSM-R.raw	30335	C(+57.02)SATYPGLC(+57.02)K	8460	10	99	99	10	5787610	2	21.72	-	1582300000000	11555051	2.0		Carbamidomethylation	100 100 100 100 100 99 97 98 99 100	C(+57.02)SATYPGLC(+57.02)K	HCD
3	210707-MClass-21_T_silvestris-MELD-LSM-R.raw	20917	FTNVLYHR	15826	8	99	99	8	5252800	2	33.49	-	2706600000	10485454	0.0			99 99 100 100 100 99 98 100	FTNVLYHR	HCD
3	210707-MClass-21_T_silvestris-MELD-LSM-R.raw	22913	LLQNKEEFSTC(+57.02)SR	7935	13	99	99	13	5379316	3	20.84	-	173510000000	16107722	0.5		Carbamidomethylation	100 100 99 98 99 100 100 100 99 99 97 99 100	LLQNKEEFSTC(+57.02)SR	HCD
3	210707-MClass-21_T_silvestris-MELD-LSM-R.raw	58593	FTTYNGEGGNGNNFK	11228	15	99	99	15	8103600	2	26.18	-	73343000000	16187012	2.6			95 98 100 100 100 100 100 100 99 99 99 99 99 100 100	FTTYNGEGGNGNNFK	HCD
3	210707-MClass-21_T_silvestris-MELD-LSM-R.raw	35363	ADLLMALTTHK	20523	11	99	99	11	6073341	2	40.90	-	61168000000	12126536	0.1	tr|A0A2I9LP89|A0A2I9LP89_9SCOR		96 98 100 100 100 100 100 99 99 99 100	ADLLMALTTHK	HCD
3	210707-MClass-21_T_silvestris-MELD-LSM-R.raw	24892	YTAEEVWAK	12972	9	99	99	9	5487676	2	29.05	-	31384000000	10955237	-2.8			99 100 100 100 99 98 99 99 100	YTAEEVWAK	HCD
3	210707-MClass-21_T_silvestris-MELD-LSM-R.raw	5279	YLLAMPR	18504	7	99	99	7	4322446	2	37.78	-	1573200000000	8624734	1.3			99 100 100 99 98 100 100	YLLAMPR	HCD
3	210707-MClass-21_T_silvestris-MELD-LSM-R.raw	13521	TC(+57.02)GVGTMFNDKSK	9360	13	99	99	13	4822233	3	23.23	-	19141000000	14436487	-0.5		Carbamidomethylation	99 100 100 100 100 100 100 100 99 99 100 99 95	TC(+57.02)GVGTMFNDKSK	HCD
3	210707-MClass-21_T_silvestris-MELD-LSM-R.raw	14801	C(+57.02)AFNPLEK	11062	8	99	99	8	4897398	2	26.06	-	399980000000	9774641	1.0		Carbamidomethylation	100 100 100 100 99 100 100 95	C(+57.02)AFNPLEK	HCD
3	210707-MClass-21_T_silvestris-MELD-LSM-R.raw	46775	LGC(+57.02)GVAGHVDNGVK	6051	14	99	99	14	6918457	2	17.83	-	92826000000	13816772	-0.3	tr|A0A2I9LNW3|A0A2I9LNW3_9SCOR	Carbamidomethylation	100 99 100 100 100 100 100 99 99 99 97 97 100 100	LGC(+57.02)GVAGHVDNGVK	HCD
3	210707-MClass-21_T_silvestris-MELD-LSM-R.raw	38494	C(+57.02)VEYLLAMPR	23578	10	99	99	10	6263157	2	45.90	-	171270000000	12506152	1.3		Carbamidomethylation	96 99 100 100 100 100 99 99 100 100	C(+57.02)VEYLLAMPR	HCD
3	210707-MClass-21_T_silvestris-MELD-LSM-R.raw	49954	LC(+57.02)NYN(+.98)NAYC(+57.02)DK	6965	11	99	99	11	7182855	2	19.45	-	120150000000	14345544	1.4	C9X4K6|SCNA8_TITDI:tr|A0A1E1WW03|A0A1E1WW03_TITOB:P0C5K8|SCX5_TITBA:A0A7S8MU55|SCX17_TITSE:P0DSO4|SCX3_TITFA:tr|A0A218QWV4|A0A218QWV4_TITSE:tr|A0A218QXH0|A0A218QXH0_TITSE:tr|A0AA49QCH7|A0AA49QCH7_9SCOR	Carbamidomethylation; Deamidation (NQ)	100 100 100 100 100 99 99 100 100 99 95	LC(+57.02)NYN(+.98)NAYC(+57.02)DK	HCD
3	210707-MClass-21_T_silvestris-MELD-LSM-R.raw	19425	KEGYLVDHEGC(+57.02)LK	9179	13	99	99	13	5165894	3	22.97	-	59695000000	15467449	0.9	P68410|SCX2_TITSE:tr|A0AA49KAD1|A0AA49KAD1_9SCOR:C0HJM9|SCX2_TITFA:tr|A0A0C9QKU0|A0A0C9QKU0_TITBA:tr|A0A098CLT3|A0A098CLT3_TITFA:tr|J9PIJ6|J9PIJ6_9SCOR:tr|A0AA49QDN4|A0AA49QDN4_9SCOR	Carbamidomethylation	98 99 99 99 100 100 100 100 100 98 99 100 100	KEGYLVDHEGC(+57.02)LK	HCD
3	210707-MClass-21_T_silvestris-MELD-LSM-R.raw	18867	GYC(+57.02)NTHC(+57.02)DDLER	3986	12	99	99	12	5138707	3	14.54	-	20973000000	15385879	1.6	O77463|SCX4_TITSE	Carbamidomethylation	100 100 100 99 99 99 99 99 99 98 99 100	GYC(+57.02)NTHC(+57.02)DDLER	HCD
3	210707-MClass-21_T_silvestris-MELD-LSM-R.raw	52765	HLDKFYDC(+57.02)MEK	9698	11	99	99	11	7433278	2	23.83	-	202570000000	14846428	-1.3		Carbamidomethylation	98 99 100 99 99 100 100 100 100 100 97	HLDKFYDC(+57.02)MEK	HCD
3	210707-MClass-21_T_silvestris-MELD-LSM-R.raw	57446	SGC(+57.02)GSSGC(+57.02)MC(+57.02)FGVPK	14385	15	99	99	15	7958121	2	31.15	-	83859000000	15896094	0.2		Carbamidomethylation	95 97 100 100 100 100 100 100 100 100 100 99 100 100 98	SGC(+57.02)GSSGC(+57.02)MC(+57.02)FGVPK	HCD
3	210707-MClass-21_T_silvestris-MELD-LSM-R.raw	9515	LMALTTHK	20406	8	99	99	8	4577592	2	40.92	-	14355000000	9135056	-2.0			99 99 100 100 99 99 99 100	LMALTTHK	HCD
3	210707-MClass-21_T_silvestris-MELD-LSM-R.raw	48829	C(+57.02)DDFKC(+57.02)VC(+57.02)VSK	8333	11	99	99	11	7092983	2	21.62	-	227420000000	14165835	-1.0	tr|A0A1E1WVV4|A0A1E1WVV4_TITOB:Q0GY43|KIK2_TITDI	Carbamidomethylation	96 99 100 100 100 99 99 100 100 100 100	C(+57.02)DDFKC(+57.02)VC(+57.02)VSK	HCD
3	210707-MClass-21_T_silvestris-MELD-LSM-R.raw	51500	C(+57.02)GSSGC(+57.02)M(+15.99)C(+57.02)FGVPK	9866	13	99	99	13	7317822	2	23.98	-	146790000000	14615510	-0.8		Carbamidomethylation; Oxidation (M)	96 98 100 100 100 100 100 99 99 100 100 100 98	C(+57.02)GSSGC(+57.02)M(+15.99)C(+57.02)FGVPK	HCD
3	210707-MClass-21_T_silvestris-MELD-LSM-R.raw	5279	YLLAMPR	18389	7	99	99	7	4322446	2	37.78	-	1573200000000	8624734	1.3			99 100 100 99 98 99 100	YLLAMPR	HCD
3	210707-MClass-21_T_silvestris-MELD-LSM-R.raw	56166	LSVC(+57.02)SN(+.98)NSDYNER	7572	13	99	99	13	7798235	2	19.76	-	2277700000000	15576365	-2.6	tr|A0A2I9LP89|A0A2I9LP89_9SCOR:tr|A0A2I9LP68|A0A2I9LP68_9SCOR:P85842|VMXP_TITSE	Carbamidomethylation; Deamidation (NQ)	100 100 100 100 100 100 99 99 100 99 94 99 100	LSVC(+57.02)SN(+.98)NSDYNER	HCD
3	210707-MClass-21_T_silvestris-MELD-LSM-R.raw	1957	YC(+57.02)LLEK	10774	6	99	99	6	4132122	2	25.38	-	44204000000	8244102	-0.5		Carbamidomethylation	100 100 100 100 100 95	YC(+57.02)LLEK	HCD
3	210707-MClass-21_T_silvestris-MELD-LSM-R.raw	10210	LGC(+57.02)GVAGHVDDGVK	6312	14	99	99	14	4618940	3	18.37	-	21895000000	13826611	-0.7	tr|A0A2I9LNW3|A0A2I9LNW3_9SCOR	Carbamidomethylation	100 100 100 100 100 100 100 100 100 100 100 97 96 96	LGC(+57.02)GVAGHVDDGVK	HCD
3	210707-MClass-21_T_silvestris-MELD-LSM-R.raw	49262	C(+57.02)C(+57.02)YGNC(+57.02)FC(+57.02)ER	9061	10	99	99	10	7132433	2	22.84	-	32506000000	14244729	-0.5	P85842|VMXP_TITSE	Carbamidomethylation	100 100 100 100 98 99 99 97 99 100	C(+57.02)C(+57.02)YGNC(+57.02)FC(+57.02)ER	HCD
3	210707-MClass-21_T_silvestris-MELD-LSM-R.raw	53980	VLSSWHTLGLLMR	25281	13	99	99	13	7569213	2	48.71	-	39091000000	15118281	-0.1	tr|A0A2I9LNW3|A0A2I9LNW3_9SCOR		99 100 100 100 100 100 100 100 99 98 97 96 99	VLSSWHTLGLLMR	HCD
3	210707-MClass-21_T_silvestris-MELD-LSM-R.raw	51913	FC(+57.02)NYN(+.98)NAYC(+57.02)DK	8996	11	99	99	11	7352766	2	22.70	-	64133000000	14685388	-0.1	C9X4K6|SCNA8_TITDI:tr|A0A1E1WW03|A0A1E1WW03_TITOB:P0C5K8|SCX5_TITBA:A0A7S8MU55|SCX17_TITSE:P0DSO4|SCX3_TITFA:tr|A0A218QWV4|A0A218QWV4_TITSE:tr|A0A218QXH0|A0A218QXH0_TITSE:tr|A0AA49QCH7|A0AA49QCH7_9SCOR	Carbamidomethylation; Deamidation (NQ)	100 100 99 99 99 99 99 100 100 100 96	FC(+57.02)NYN(+.98)NAYC(+57.02)DK	HCD
3	210707-MClass-21_T_silvestris-MELD-LSM-R.raw	4420	YLLAMSR	14852	7	99	99	7	4272330	2	31.89	-	1113100000000	8524528	-1.6			99 100 100 99 96 99 100	YLLAMSR	HCD
3	210707-MClass-21_T_silvestris-MELD-LSM-R.raw	24800	MEAFDKAVGK	8170	10	99	99	10	5482786	2	21.30	-	59391000000	10945430	-0.4			99 100 100 100 99 98 99 100 100 97	MEAFDKAVGK	HCD
3	210707-MClass-21_T_silvestris-MELD-LSM-R.raw	14616	LGFKDSKGELVDR	8655	13	99	99	13	4886003	3	22.01	-	461150000000	14627778	0.9			100 100 100 100 100 99 99 99 99 99 98 98 98	LGFKDSKGELVDR	HCD
3	210707-MClass-21_T_silvestris-MELD-LSM-R.raw	38314	LLNM(+15.99)ENKEEFSTC(+57.02)SR	8423	15	99	99	15	6252842	3	21.82	-	127210000000	18728345	-2.0		Oxidation (M); Carbamidomethylation	100 100 100 100 100 97 99 100 100 99 99 98 98 99 100	LLNM(+15.99)ENKEEFSTC(+57.02)SR	HCD
3	210707-MClass-21_T_silvestris-MELD-LSM-R.raw	69218	NC(+57.02)PATDKLLMGNMLLNQK	22055	18	99	99	18	10310183	2	43.54	-	17820000000	20600217	0.2		Carbamidomethylation	99 97 99 100 100 100 100 100 100 100 98 98 98 100 100 99 99 100	NC(+57.02)PATDKLLMGNMLLNQK	HCD
3	210707-MClass-21_T_silvestris-MELD-LSM-R.raw	14712	C(+57.02)LSSGYYK	8181	8	99	99	8	4892232	2	21.38	-	145430000000	9764324	-0.5		Carbamidomethylation	96 99 100 100 99 99 100 100	C(+57.02)LSSGYYK	HCD
3	210707-MClass-21_T_silvestris-MELD-LSM-R.raw	63288	QASSYQSPDC(+57.02)FPLLK	22617	15	99	99	15	8709170	2	44.31	-	133980000000	17398188	0.3		Carbamidomethylation	97 99 100 100 100 100 100 99 99 98 98 99 100 99 98	QASSYQSPDC(+57.02)FPLLK	HCD
3	210707-MClass-21_T_silvestris-MELD-LSM-R.raw	7593	FC(+57.02)DYKDAEYK	8696	10	99	99	10	4468614	3	21.87	-	1106900000000	13375598	1.8		Carbamidomethylation	100 100 100 100 100 99 98 99 100 96	FC(+57.02)DYKDAEYK	HCD
3	210707-MClass-21_T_silvestris-MELD-LSM-R.raw	15886	FYN(+.98)C(+57.02)MEK	8811	7	99	99	7	4966964	2	22.28	-	54703000000	9913779	0.3		Deamidation (NQ); Carbamidomethylation	100 100 100 100 100 100 95	FYN(+.98)C(+57.02)MEK	HCD
3	210707-MClass-21_T_silvestris-MELD-LSM-R.raw	56968	WGDTNC(+57.02)HGEC(+57.02)LTK	6433	13	99	99	13	7893258	2	18.62	-	854990000000	15766399	-1.8		Carbamidomethylation	100 99 100 99 99 99 99 98 99 99 100 100 98	WGDTNC(+57.02)HGEC(+57.02)LTK	HCD
3	210707-MClass-21_T_silvestris-MELD-LSM-R.raw	61174	TDGFLM(+15.99)GDTSSEENR	9098	15	99	99	15	8378486	2	22.74	-	29993000000	16736838	-0.7		Oxidation (M)	97 99 99 100 100 100 100 100 100 99 97 98 99 99 100	TDGFLM(+15.99)GDTSSEENR	HCD
3	210707-MClass-21_T_silvestris-MELD-LSM-R.raw	56166	LSVC(+57.02)SDNSDYNER	7108	13	99	99	13	7798235	2	19.76	-	2277700000000	15576365	-2.6	tr|A0A2I9LP89|A0A2I9LP89_9SCOR:tr|A0A2I9LP68|A0A2I9LP68_9SCOR:P85842|VMXP_TITSE	Carbamidomethylation	99 99 100 100 100 100 99 99 100 99 95 99 100	LSVC(+57.02)SDNSDYNER	HCD
3	210707-MClass-21_T_silvestris-MELD-LSM-R.raw	61607	KLSVC(+57.02)SDDSDYNER	6155	14	99	99	14	8443661	2	18.16	-	61886000000	16867156	1.2	tr|A0A2I9LP89|A0A2I9LP89_9SCOR:tr|A0A2I9LP68|A0A2I9LP68_9SCOR:P85842|VMXP_TITSE	Carbamidomethylation	100 100 100 100 100 100 100 100 99 99 97 95 99 100	KLSVC(+57.02)SDDSDYNER	HCD
3	210707-MClass-21_T_silvestris-MELD-LSM-R.raw	27164	DPSTPTYPLK	15819	10	99	99	10	5597893	2	33.49	-	5095400000	11175654	-1.2			99 97 100 100 99 99 100 100 100 97	DPSTPTYPLK	HCD
3	210707-MClass-21_T_silvestris-MELD-LSM-R.raw	48829	C(+57.02)DDFKC(+57.02)VC(+57.02)VSK	8447	11	99	99	11	7092983	2	21.62	-	227420000000	14165835	-1.0	tr|A0A1E1WVV4|A0A1E1WVV4_TITOB:Q0GY43|KIK2_TITDI	Carbamidomethylation	96 99 100 100 100 99 98 99 100 100 100	C(+57.02)DDFKC(+57.02)VC(+57.02)VSK	HCD
3	210707-MClass-21_T_silvestris-MELD-LSM-R.raw	36775	Q(+.98)ADHPSGLTFR	7305	11	99	99	11	6152981	2	19.72	-	24675000000	12285835	-1.5		Deamidation (NQ)	100 99 100 98 100 100 100 100 99 96 99	Q(+.98)ADHPSGLTFR	HCD
3	210707-MClass-21_T_silvestris-MELD-LSM-R.raw	37038	HGFLKAC(+57.02)DENDC(+57.02)LNR	6962	15	99	99	15	6169427	3	19.34	-	34694000000	18478042	1.2		Carbamidomethylation	100 100 100 100 100 100 99 100 100 98 99 97 97 99 100	HGFLKAC(+57.02)DENDC(+57.02)LNR	HCD
3	210707-MClass-21_T_silvestris-MELD-LSM-R.raw	65972	LC(+57.02)NYN(+.98)NAYC(+57.02)DKLC(+57.02)K	10464	14	99	99	14	9188880	2	25.03	-	70977000000	18357642	-1.5	H1ZZH8|SCX9_TITOB:C9X4K6|SCNA8_TITDI:tr|A0A1E1WW03|A0A1E1WW03_TITOB:P0C5K8|SCX5_TITBA:A0A7S8MU55|SCX17_TITSE:P0DSO4|SCX3_TITFA:tr|A0A218QWV4|A0A218QWV4_TITSE:tr|A0A218QXH0|A0A218QXH0_TITSE:tr|A0AA49QCH7|A0AA49QCH7_9SCOR	Carbamidomethylation; Deamidation (NQ)	99 99 100 100 100 97 97 99 99 99 99 99 100 100	LC(+57.02)NYN(+.98)NAYC(+57.02)DKLC(+57.02)K	HCD
3	210707-MClass-21_T_silvestris-MELD-LSM-R.raw	49954	LC(+57.02)NYN(+.98)NAYC(+57.02)DK	7077	11	99	99	11	7182855	2	19.45	-	120150000000	14345544	1.4	C9X4K6|SCNA8_TITDI:tr|A0A1E1WW03|A0A1E1WW03_TITOB:P0C5K8|SCX5_TITBA:A0A7S8MU55|SCX17_TITSE:P0DSO4|SCX3_TITFA:tr|A0A218QWV4|A0A218QWV4_TITSE:tr|A0A218QXH0|A0A218QXH0_TITSE:tr|A0AA49QCH7|A0AA49QCH7_9SCOR	Carbamidomethylation; Deamidation (NQ)	99 100 100 100 100 99 99 99 99 99 96	LC(+57.02)NYN(+.98)NAYC(+57.02)DK	HCD
3	210707-MClass-21_T_silvestris-MELD-LSM-R.raw	58505	YQLC(+57.02)LVSDDC(+57.02)GC(+57.02)K	16047	13	99	99	13	8093384	2	33.76	-	258140000000	16166633	-0.7		Carbamidomethylation	98 98 100 100 100 100 100 99 99 98 99 100 97	YQLC(+57.02)LVSDDC(+57.02)GC(+57.02)K	HCD
3	210707-MClass-21_T_silvestris-MELD-LSM-R.raw	43985	FC(+57.02)DYKDAEYK	8564	10	99	99	10	6697869	2	21.87	-	525350000000	13375598	-0.5		Carbamidomethylation	99 100 100 99 99 99 99 100 100 96	FC(+57.02)DYKDAEYK	HCD
3	210707-MClass-21_T_silvestris-MELD-LSM-R.raw	12792	LC(+57.02)LADKDDYYR	11343	11	99	99	11	4778926	3	26.26	-	1670600000000	14306499	4.2		Carbamidomethylation	100 100 100 100 100 99 99 100 99 98 96	LC(+57.02)LADKDDYYR	HCD
3	210707-MClass-21_T_silvestris-MELD-LSM-R.raw	1019	LSVVKWEDDK	12555	10	99	99	10	4068839	3	28.33	-	24021000000	12176292	0.7			99 99 100 100 100 97 97 99 100 100	LSVVKWEDDK	HCD
3	210707-MClass-21_T_silvestris-MELD-LSM-R.raw	16892	FFC(+57.02)DSSKDDETR	5976	12	99	99	12	5028769	3	17.83	-	19353000000	15056091	-0.2		Carbamidomethylation	100 100 100 100 99 99 98 99 99 99 98 99	FFC(+57.02)DSSKDDETR	HCD
3	210707-MClass-21_T_silvestris-MELD-LSM-R.raw	12792	LC(+57.02)LADKDDYYR	11223	11	99	99	11	4778926	3	26.26	-	1670600000000	14306499	4.2		Carbamidomethylation	100 100 100 100 100 99 100 100 99 98 94	LC(+57.02)LADKDDYYR	HCD
3	210707-MClass-21_T_silvestris-MELD-LSM-R.raw	64518	FGPNEAN(+.98)KSAASAVLFR	18521	17	99	99	17	8904547	2	37.70	-	92874000000	17788950	-0.1		Deamidation (NQ)	100 99 98 98 100 100 100 100 100 99 99 97 96 98 100 100 100	FGPNEAN(+.98)KSAASAVLFR	HCD
3	210707-MClass-21_T_silvestris-MELD-LSM-R.raw	13095	YFC(+57.02)LVEK	15683	7	99	99	7	4797399	2	33.26	-	482020000000	9574630	2.5		Carbamidomethylation	100 100 100 100 100 100 95	YFC(+57.02)LVEK	HCD
3	210707-MClass-21_T_silvestris-MELD-LSM-R.raw	9927	NMGTLKDDVVTGK	8463	13	99	99	13	4599054	3	21.80	-	25869000000	13766970	-1.9			98 99 99 99 100 100 100 100 99 99 99 99 95	NMGTLKDDVVTGK	HCD
3	210707-MClass-21_T_silvestris-MELD-LSM-R.raw	64149	C(+57.02)YGLPDSEPLKDYGR	16478	15	99	99	15	8854114	2	34.57	-	139590000000	17688091	-0.5	tr|J9PIJ6|J9PIJ6_9SCOR:tr|A0AA49QDN4|A0AA49QDN4_9SCOR:O77463|SCX4_TITSE:H1ZZH8|SCX9_TITOB:C9X4K6|SCNA8_TITDI:tr|A0A1E1WW03|A0A1E1WW03_TITOB:P0C5K8|SCX5_TITBA:A0A7S8MU55|SCX17_TITSE:P0DSO4|SCX3_TITFA:tr|A0A218QWV4|A0A218QWV4_TITSE:tr|A0A218QXH0|A0A218QXH0_TITSE:tr|A0AA49QCH7|A0AA49QCH7_9SCOR:tr|A0A2I9LP95|A0A2I9LP95_9SCOR	Carbamidomethylation	99 99 100 100 100 100 99 99 97 97 98 99 98 99 100	C(+57.02)YGLPDSEPLKDYGR	HCD
3	210707-MClass-21_T_silvestris-MELD-LSM-R.raw	22625	C(+57.02)DYEDLEK	6824	8	99	99	8	5362202	2	19.20	-	12961000000	10704226	3.1		Carbamidomethylation	99 100 100 100 100 100 99 95	C(+57.02)DYEDLEK	HCD
3	210707-MClass-21_T_silvestris-MELD-LSM-R.raw	56166	LSVC(+57.02)SN(+.98)NSDYNER	7220	13	99	99	13	7798235	2	19.76	-	2277700000000	15576365	-2.6	tr|A0A2I9LP89|A0A2I9LP89_9SCOR:tr|A0A2I9LP68|A0A2I9LP68_9SCOR:P85842|VMXP_TITSE	Carbamidomethylation; Deamidation (NQ)	96 100 100 100 100 100 99 99 100 99 95 99 100	LSVC(+57.02)SN(+.98)NSDYNER	HCD
3	210707-MClass-21_T_silvestris-MELD-LSM-R.raw	6933	LGC(+57.02)VAGHVDNGVK	7201	13	99	99	13	4425587	3	19.88	-	54689000000	13246558	-1.2		Carbamidomethylation	100 100 100 100 100 100 100 100 100 95 96 99 100	LGC(+57.02)VAGHVDNGVK	HCD
3	210707-MClass-21_T_silvestris-MELD-LSM-R.raw	13095	YFC(+57.02)LVEK	15802	7	99	99	7	4797399	2	33.26	-	482020000000	9574630	2.5		Carbamidomethylation	100 100 100 100 100 100 95	YFC(+57.02)LVEK	HCD
3	210707-MClass-21_T_silvestris-MELD-LSM-R.raw	51116	VYC(+57.02)N(+.98)GNDLNDNR	5285	12	99	99	12	7278021	2	16.66	-	19681000000	14535891	0.4		Carbamidomethylation; Deamidation (NQ)	100 100 100 100 100 99 100 99 95 97 98 100	VYC(+57.02)N(+.98)GNDLNDNR	HCD
3	210707-MClass-21_T_silvestris-MELD-LSM-R.raw	9867	NMGTLKNDVVTGK	8566	13	99	99	13	4595787	3	22.03	-	86660000000	13757129	1.0	tr|A0A2I9LP89|A0A2I9LP89_9SCOR		97 99 100 99 100 100 99 100 100 100 100 100 95	NMGTLKNDVVTGK	HCD
3	210707-MClass-21_T_silvestris-MELD-LSM-R.raw	32966	FGPNEADKSAASAVLFR	18440	17	99	99	17	5939719	3	37.72	-	610060000000	17788950	-0.6			100 100 99 99 100 97 96 96 99 100 100 99 99 99 100 100 100	FGPNEADKSAASAVLFR	HCD
3	210707-MClass-21_T_silvestris-MELD-LSM-R.raw	30335	C(+57.02)SATYPGLC(+57.02)K	8578	10	98	98	10	5787610	2	21.72	-	1582300000000	11555051	2.0		Carbamidomethylation	98 99 100 100 100 99 96 98 99 100	C(+57.02)SATYPGLC(+57.02)K	HCD
3	210707-MClass-21_T_silvestris-MELD-LSM-R.raw	8852	SNFPKEPEEQR	5400	11	98	98	11	4542215	3	16.80	-	479690000000	13596418	0.6			97 98 100 100 100 100 99 100 99 97 100	SNFPKEPEEQR	HCD
3	210707-MClass-21_T_silvestris-MELD-LSM-R.raw	56166	LSVC(+57.02)SN(+.98)NSDYNER	7454	13	98	98	13	7798235	2	19.76	-	2277700000000	15576365	-2.6	tr|A0A2I9LP89|A0A2I9LP89_9SCOR:tr|A0A2I9LP68|A0A2I9LP68_9SCOR:P85842|VMXP_TITSE	Carbamidomethylation; Deamidation (NQ)	98 100 100 100 100 100 99 99 99 99 95 99 100	LSVC(+57.02)SN(+.98)NSDYNER	HCD
3	210707-MClass-21_T_silvestris-MELD-LSM-R.raw	15895	YVC(+57.02)MEYK	9445	7	98	98	7	4967144	2	23.50	-	47283000000	9914143	0.0		Carbamidomethylation	99 99 100 97 98 99 100	YVC(+57.02)MEYK	HCD
3	210707-MClass-21_T_silvestris-MELD-LSM-R.raw	15527	YYC(+57.02)LLEK	14620	7	98	98	7	4947439	2	31.65	-	226850000000	9874735	-0.3		Carbamidomethylation	99 99 100 100 100 100 95	YYC(+57.02)LLEK	HCD
3	210707-MClass-21_T_silvestris-MELD-LSM-R.raw	65210	FSAC(+57.02)VAQ(+.98)LMPEETQAK	20740	16	98	98	16	9059205	2	41.42	-	154410000000	18098276	-0.6		Carbamidomethylation; Deamidation (NQ)	100 100 100 100 100 100 100 100 100 98 98 99 98 97 98 96	FSAC(+57.02)VAQ(+.98)LMPEETQAK	HCD
3	210707-MClass-21_T_silvestris-MELD-LSM-R.raw	12792	LC(+57.02)LADKDDYYR	11463	11	98	98	11	4778926	3	26.26	-	1670600000000	14306499	4.2		Carbamidomethylation	100 100 100 99 99 99 99 100 99 98 95	LC(+57.02)LADKDDYYR	HCD
3	210707-MClass-21_T_silvestris-MELD-LSM-R.raw	54810	NSNEN(+.98)FC(+57.02)ENLC(+57.02)K	9975	12	98	98	12	7653036	2	24.27	-	281510000000	15285923	0.3		Deamidation (NQ); Carbamidomethylation	95 95 99 100 100 100 100 100 99 100 100 100	NSNEN(+.98)FC(+57.02)ENLC(+57.02)K	HCD
3	210707-MClass-21_T_silvestris-MELD-LSM-R.raw	44616	KPC(+57.02)EAVVGFASGK	10193	13	98	98	13	6753475	2	24.53	-	10413000000	13486809	-0.3		Carbamidomethylation	100 98 99 99 98 99 100 99 99 99 99 99 97	KPC(+57.02)EAVVGFASGK	HCD
3	210707-MClass-21_T_silvestris-MELD-LSM-R.raw	46929	KC(+57.02)VEYLLAM(+15.99)SR	12838	11	98	98	11	6933478	2	28.68	-	36554000000	13846843	-2.4		Carbamidomethylation; Oxidation (M)	100 100 100 100 100 100 99 97 95 98 100	KC(+57.02)VEYLLAM(+15.99)SR	HCD
3	210707-MClass-21_T_silvestris-MELD-LSM-R.raw	28520	FYYC(+57.02)LLEK	21496	8	98	98	8	5682784	2	42.45	-	47321000000	11345420	0.3		Carbamidomethylation	100 100 100 99 99 100 100 95	FYYC(+57.02)LLEK	HCD
3	210707-MClass-21_T_silvestris-MELD-LSM-R.raw	37887	LVGQASAPNVC(+57.02)K	7067	12	98	98	12	6223264	2	19.66	-	758140000000	12426389	-0.5		Carbamidomethylation	100 100 100 100 100 100 100 96 94 98 100 100	LVGQASAPNVC(+57.02)K	HCD
3	210707-MClass-21_T_silvestris-MELD-LSM-R.raw	4072	FGPLC(+57.02)VR	14333	7	98	98	7	4247254	2	31.05	-	343890000000	8474374	-1.5		Carbamidomethylation	100 99 100 99 97 98 100	FGPLC(+57.02)VR	HCD
3	210707-MClass-21_T_silvestris-MELD-LSM-R.raw	51078	VYC(+57.02)NGNDLNDNR	4301	12	98	98	12	7273098	2	15.19	-	10466000000	14526052	-0.2		Carbamidomethylation	99 100 100 100 98 98 99 99 98 99 99 100	VYC(+57.02)NGNDLNDNR	HCD
3	210707-MClass-21_T_silvestris-MELD-LSM-R.raw	15652	SGC(+57.02)GSSGC(+57.02)MHGFLK	8865	14	98	98	14	4955406	3	22.45	-	67568000000	14836006	-0.5		Carbamidomethylation	100 100 100 100 100 100 99 99 99 99 97 98 99 95	SGC(+57.02)GSSGC(+57.02)MHGFLK	HCD
3	210707-MClass-21_T_silvestris-MELD-LSM-R.raw	10169	LGC(+57.02)GVAGHVDNGVK	6050	14	98	98	14	4615671	3	17.83	-	257070000000	13816772	1.7	tr|A0A2I9LNW3|A0A2I9LNW3_9SCOR	Carbamidomethylation	100 100 100 100 100 100 100 99 100 99 96 93 98 100	LGC(+57.02)GVAGHVDNGVK	HCD
3	210707-MClass-21_T_silvestris-MELD-LSM-R.raw	13083	TYGHFSQVLWAK	18079	12	98	98	12	4795822	3	37.18	-	296780000000	14357249	-0.2	tr|A0A2I9LNW3|A0A2I9LNW3_9SCOR		100 100 100 99 100 95 94 99 100 100 100 100	TYGHFSQVLWAK	HCD
3	210707-MClass-21_T_silvestris-MELD-LSM-R.raw	30335	C(+57.02)SATYPGLC(+57.02)K	8225	10	98	98	10	5787610	2	21.72	-	1582300000000	11555051	2.0		Carbamidomethylation	98 99 100 100 100 99 96 98 99 100	C(+57.02)SATYPGLC(+57.02)K	HCD
3	210707-MClass-21_T_silvestris-MELD-LSM-R.raw	49697	LC(+57.02)LAN(+.98)KDDYYR	11230	11	98	98	11	7163342	2	26.26	-	681910000000	14306499	2.8	tr|A0A2I9LPQ8|A0A2I9LPQ8_9SCOR	Carbamidomethylation; Deamidation (NQ)	100 100 100 100 100 97 99 100 99 98 95	LC(+57.02)LAN(+.98)KDDYYR	HCD
3	210707-MClass-21_T_silvestris-MELD-LSM-R.raw	50061	TYGHFSQVLWAK	18104	12	98	98	12	7188694	2	37.18	-	95372000000	14357249	-0.4	tr|A0A2I9LNW3|A0A2I9LNW3_9SCOR		99 99 99 99 100 98 95 98 100 100 100 100	TYGHFSQVLWAK	HCD
3	210707-MClass-21_T_silvestris-MELD-LSM-R.raw	63288	QASSYQSPDC(+57.02)FPLLK	22498	15	98	98	15	8709170	2	44.31	-	133980000000	17398188	0.3		Carbamidomethylation	97 99 100 100 100 100 100 99 99 99 98 97 99 99 97	QASSYQSPDC(+57.02)FPLLK	HCD
3	210707-MClass-21_T_silvestris-MELD-LSM-R.raw	54810	NSNEN(+.98)FC(+57.02)ENLC(+57.02)K	10085	12	98	98	12	7653036	2	24.27	-	281510000000	15285923	0.3		Deamidation (NQ); Carbamidomethylation	94 95 99 100 100 100 100 100 99 100 100 100	NSNEN(+.98)FC(+57.02)ENLC(+57.02)K	HCD
3	210707-MClass-21_T_silvestris-MELD-LSM-R.raw	36775	EADHPSGLTFR	7149	11	98	98	11	6152981	2	19.72	-	24675000000	12285835	-1.5			100 99 99 98 100 99 99 100 99 96 99	EADHPSGLTFR	HCD
3	210707-MClass-21_T_silvestris-MELD-LSM-R.raw	31794	SPGETYFDEK	10047	10	98	98	10	5867588	2	24.18	-	26219000000	11715032	-0.1			100 100 100 100 99 98 98 99 100 95	SPGETYFDEK	HCD
3	210707-MClass-21_T_silvestris-MELD-LSM-R.raw	61010	LC(+57.02)MLN(+.98)C(+57.02)AGGEEFLR	23423	14	98	98	14	8358701	2	45.64	-	51161000000	16697263	-0.4		Carbamidomethylation; Deamidation (NQ)	99 100 100 100 100 100 100 99 96 98 98 96 99 100	LC(+57.02)MLN(+.98)C(+57.02)AGGEEFLR	HCD
3	210707-MClass-21_T_silvestris-MELD-LSM-R.raw	53186	LC(+57.02)NYDDEYC(+57.02)DK	5949	11	98	98	11	7477794	2	17.79	-	2736900000	14935439	0.1	H1ZZH8|SCX9_TITOB	Carbamidomethylation	99 99 99 100 100 100 99 99 99 98 95	LC(+57.02)NYDDEYC(+57.02)DK	HCD
3	210707-MClass-21_T_silvestris-MELD-LSM-R.raw	41859	M(+15.99)YC(+57.02)LDSVDC(+57.02)K	10712	10	98	98	10	6537588	2	25.13	-	5781000000	13055039	-0.7		Oxidation (M); Carbamidomethylation	99 100 100 99 99 98 99 99 99 95	M(+15.99)YC(+57.02)LDSVDC(+57.02)K	HCD
3	210707-MClass-21_T_silvestris-MELD-LSM-R.raw	5836	YVTVLFK	19014	7	98	98	7	4352607	2	38.47	-	43346000000	8685058	1.2			100 100 99 99 99 99 95	YVTVLFK	HCD
3	210707-MClass-21_T_silvestris-MELD-LSM-R.raw	14617	LGFKDSKGELVDR	9315	13	98	98	13	4886007	3	23.15	-	10142000000	14627778	1.7			100 100 100 100 100 99 99 97 98 99 97 97 98	LGFKDSKGELVDR	HCD
3	210707-MClass-21_T_silvestris-MELD-LSM-R.raw	43247	NAN(+.98)LLMALTTHK	20610	12	98	98	12	6643553	2	40.88	-	5177400000000	13266965	-0.4		Deamidation (NQ)	92 96 100 100 100 100 100 100 100 100 99 100	NAN(+.98)LLMALTTHK	HCD
3	210707-MClass-21_T_silvestris-MELD-LSM-R.raw	19193	SAHLLGVPHDGESPK	8194	15	98	98	15	5152679	3	21.32	-	932390000000	15427791	1.9	tr|A0A2I9LP89|A0A2I9LP89_9SCOR:P85842|VMXP_TITSE		99 100 100 100 100 100 100 100 100 99 91 96 99 100 98	SAHLLGVPHDGESPK	HCD
3	210707-MClass-21_T_silvestris-MELD-LSM-R.raw	56208	LSVC(+57.02)SDN(+.98)SDYNER	7807	13	98	98	13	7803168	2	20.80	-	47014000000	15586206	-1.0	tr|A0A2I9LP89|A0A2I9LP89_9SCOR:tr|A0A2I9LP68|A0A2I9LP68_9SCOR:P85842|VMXP_TITSE	Carbamidomethylation; Deamidation (NQ)	99 100 100 100 100 100 100 99 99 96 94 98 100	LSVC(+57.02)SDN(+.98)SDYNER	HCD
3	210707-MClass-21_T_silvestris-MELD-LSM-R.raw	48634	WNNDELVGDVPR	17893	12	98	98	12	7073407	2	36.68	-	90945000000	14126685	-1.1			99 97 98 100 100 100 100 97 98 99 99 100	WNNDELVGDVPR	HCD
3	210707-MClass-21_T_silvestris-MELD-LSM-R.raw	14616	LGFKDSKGELVDR	8541	13	98	98	13	4886003	3	22.01	-	461150000000	14627778	0.9			100 100 100 99 100 99 99 98 99 99 97 98 97	LGFKDSKGELVDR	HCD
3	210707-MClass-21_T_silvestris-MELD-LSM-R.raw	16222	EEN(+.98)SVFDR	8030	8	98	98	8	4987162	2	21.17	-	13659000000	9954196	-1.7		Deamidation (NQ)	99 99 99 99 99 98 99 99	EEN(+.98)SVFDR	HCD
3	210707-MClass-21_T_silvestris-MELD-LSM-R.raw	5088	YFC(+57.02)LMK	16996	6	98	98	6	4312034	2	35.31	-	52593000000	8603925	-0.2		Carbamidomethylation	100 100 100 100 99 95	YFC(+57.02)LMK	HCD
3	210707-MClass-21_T_silvestris-MELD-LSM-R.raw	52246	VC(+57.02)AM(+15.99)TC(+57.02)NSNLYK	7961	12	98	98	12	7388175	2	20.92	-	102990000000	14756206	-0.1		Carbamidomethylation; Oxidation (M)	98 100 100 100 100 99 96 99 98 100 100 97	VC(+57.02)AM(+15.99)TC(+57.02)NSNLYK	HCD
3	210707-MClass-21_T_silvestris-MELD-LSM-R.raw	39291	LC(+57.02)NYDNEYC(+57.02)DKLC(+57.02)K	10358	14	98	98	14	6322648	3	24.76	-	1419200000000	18937695	1.6	H1ZZH8|SCX9_TITOB:C9X4K6|SCNA8_TITDI:tr|A0A1E1WW03|A0A1E1WW03_TITOB:P0C5K8|SCX5_TITBA:A0A7S8MU55|SCX17_TITSE:P0DSO4|SCX3_TITFA:tr|A0A218QWV4|A0A218QWV4_TITSE:tr|A0A218QXH0|A0A218QXH0_TITSE:tr|A0AA49QCH7|A0AA49QCH7_9SCOR	Carbamidomethylation	100 100 100 100 99 98 99 100 96 96 98 99 100 100	LC(+57.02)NYDNEYC(+57.02)DKLC(+57.02)K	HCD
3	210707-MClass-21_T_silvestris-MELD-LSM-R.raw	50654	LYSPGETYFDEK	17063	12	98	98	12	7248334	2	35.56	-	217780000000	14476506	1.1			99 99 100 100 99 100 99 98 97 99 100 96	LYSPGETYFDEK	HCD
3	210707-MClass-21_T_silvestris-MELD-LSM-R.raw	63947	FFC(+57.02)DPANEDEVTYR	18740	14	98	98	14	8818730	2	38.18	-	3843000000	17617305	0.6		Carbamidomethylation	100 100 100 100 100 99 98 99 98 97 96 97 97 100	FFC(+57.02)DPANEDEVTYR	HCD
3	210707-MClass-21_T_silvestris-MELD-LSM-R.raw	58077	SGC(+57.02)GSSGC(+57.02)M(+15.99)C(+57.02)FGVPK	9781	15	98	98	15	8038088	2	24.02	-	411150000000	16056045	-0.9		Carbamidomethylation; Oxidation (M)	94 95 100 100 100 100 100 100 99 98 99 99 100 100 98	SGC(+57.02)GSSGC(+57.02)M(+15.99)C(+57.02)FGVPK	HCD
3	210707-MClass-21_T_silvestris-MELD-LSM-R.raw	35586	KADLVMLLTGR	22721	11	98	98	11	6088583	2	44.68	-	382490000000	12157009	0.9			100 100 100 100 100 98 99 99 95 97 100	KADLVMLLTGR	HCD
3	210707-MClass-21_T_silvestris-MELD-LSM-R.raw	45248	SNFPKEPEEQR	5311	11	98	98	11	6808278	2	16.80	-	177750000000	13596418	-0.6			99 99 100 100 100 100 96 97 98 98 100	SNFPKEPEEQR	HCD
3	210707-MClass-21_T_silvestris-MELD-LSM-R.raw	59116	TLLPGSPGSNNC(+57.02)PLTN(+.98)GFLMGHR	26351	23	98	98	23	8143943	3	50.48	-	118090000000	24401626	-0.6		Carbamidomethylation; Deamidation (NQ)	97 99 100 100 100 100 100 99 99 98 99 100 99 99 99 100 99 99 98 96 93 98 100	TLLPGSPGSNNC(+57.02)PLTN(+.98)GFLMGHR	HCD
3	210707-MClass-21_T_silvestris-MELD-LSM-R.raw	57902	TDKLLMGNLLLNEK	21691	14	98	98	14	8014506	2	42.87	-	286420000000	16008857	0.5	tr|A0A2I9LP68|A0A2I9LP68_9SCOR		97 99 100 100 100 100 100 97 100 100 100 97 98 95	TDKLLMGNLLLNEK	HCD
3	210707-MClass-21_T_silvestris-MELD-LSM-R.raw	26570	EGYC(+57.02)NTHC(+57.02)NDLER	4069	13	98	98	13	5565574	3	14.77	-	591490000000	16666465	2.3	O77463|SCX4_TITSE:P69940|KBX1_TITSE:tr|A0AA49QDN0|A0AA49QDN0_9SCOR:Q5G8A6|KBX1_TITCO:tr|A0A0C9RFQ9|A0A0C9RFQ9_TITBA:P0C2F3|KBX1_TITST:Q0GY46|KBX1_TITTR	Carbamidomethylation	99 99 100 100 100 100 100 99 95 97 97 99 100	EGYC(+57.02)NTHC(+57.02)NDLER	HCD
3	210707-MClass-21_T_silvestris-MELD-LSM-R.raw	-	KLSVC(+57.02)SN(+.98)NSDYNER	5923	14	98	98	14	8438737	2	17.71	-	0	16857314	0.9	tr|A0A2I9LP89|A0A2I9LP89_9SCOR:tr|A0A2I9LP68|A0A2I9LP68_9SCOR:P85842|VMXP_TITSE	Carbamidomethylation; Deamidation (NQ)	100 100 100 100 100 99 98 97 97 99 98 96 99 100	KLSVC(+57.02)SN(+.98)NSDYNER	HCD
3	210707-MClass-21_T_silvestris-MELD-LSM-R.raw	70086	GC(+57.02)TPWWN(+.98)DDN(+.98)C(+57.02)HGEC(+57.02)TK	15790	17	98	98	17	10698826	2	33.36	-	41722000000	21377563	-2.7		Carbamidomethylation; Deamidation (NQ)	98 99 100 100 100 100 100 100 100 100 100 97 97 98 97 96 96	GC(+57.02)TPWWN(+.98)DDN(+.98)C(+57.02)HGEC(+57.02)TK	HCD
3	210707-MClass-21_T_silvestris-MELD-LSM-R.raw	56128	C(+57.02)MLN(+.98)C(+57.02)AGGEEFLR	19856	13	98	98	13	7793284	2	39.99	-	141260000000	15566421	0.1		Carbamidomethylation; Deamidation (NQ)	100 100 100 100 100 100 99 95 97 98 97 99 100	C(+57.02)MLN(+.98)C(+57.02)AGGEEFLR	HCD
3	210707-MClass-21_T_silvestris-MELD-LSM-R.raw	14801	C(+57.02)AFNPLEK	11177	8	98	98	8	4897398	2	26.06	-	399980000000	9774641	1.0		Carbamidomethylation	99 99 100 99 99 99 99 95	C(+57.02)AFNPLEK	HCD
3	210707-MClass-21_T_silvestris-MELD-LSM-R.raw	51035	FC(+57.02)DPANEDEVTR	9631	12	98	98	12	7268062	2	23.53	-	135380000000	14515986	-0.6		Carbamidomethylation	99 99 100 100 99 99 99 98 97 96 98 100	FC(+57.02)DPANEDEVTR	HCD
3	210707-MClass-21_T_silvestris-MELD-LSM-R.raw	10808	NM(+15.99)GTLKNDVVTGK	6339	13	98	98	13	4649099	3	18.35	-	144520000000	13917078	0.1	tr|A0A2I9LP89|A0A2I9LP89_9SCOR	Oxidation (M)	95 99 99 99 99 99 98 100 100 100 100 99 95	NM(+15.99)GTLKNDVVTGK	HCD
3	210707-MClass-21_T_silvestris-MELD-LSM-R.raw	34492	C(+57.02)DDFKDAFGK	11021	10	98	98	10	6017604	2	25.73	-	42428000000	12015073	-0.9	tr|A0A1E1WVV4|A0A1E1WVV4_TITOB:Q0GY43|KIK2_TITDI	Carbamidomethylation	95 99 100 100 99 100 99 100 100 97	C(+57.02)DDFKDAFGK	HCD
3	210707-MClass-21_T_silvestris-MELD-LSM-R.raw	5546	C(+57.02)SMDLLK	12508	7	98	98	7	4337094	2	28.27	-	19169000000	8654037	0.5		Carbamidomethylation	99 99 98 99 100 100 96	C(+57.02)SMDLLK	HCD
3	210707-MClass-21_T_silvestris-MELD-LSM-R.raw	65973	SC(+57.02)SFN(+.98)EM(+15.99)EAFDKAVGK	16431	16	98	98	16	9188910	2	34.44	-	4628700000	18357705	-1.7		Carbamidomethylation; Deamidation (NQ); Oxidation (M)	92 98 99 99 100 100 99 99 99 99 99 99 99 100 100 98	SC(+57.02)SFN(+.98)EM(+15.99)EAFDKAVGK	HCD
3	210707-MClass-21_T_silvestris-MELD-LSM-R.raw	15726	HLDKFYDC(+57.02)MEK	9684	11	98	98	11	4958884	3	23.83	-	824750000000	14846428	0.3		Carbamidomethylation	98 99 99 99 100 100 100 99 97 99 95	HLDKFYDC(+57.02)MEK	HCD
3	210707-MClass-21_T_silvestris-MELD-LSM-R.raw	32943	SSC(+57.02)SVENLYK	10895	10	98	98	10	5937737	2	25.65	-	26139000000	11855334	-0.5		Carbamidomethylation	99 100 100 100 100 99 96 99 99 96	SSC(+57.02)SVENLYK	HCD
3	210707-MClass-21_T_silvestris-MELD-LSM-R.raw	10808	NM(+15.99)GTLKNDVVTGK	6102	13	98	98	13	4649099	3	18.35	-	144520000000	13917078	0.1	tr|A0A2I9LP89|A0A2I9LP89_9SCOR	Oxidation (M)	95 99 99 99 100 99 99 100 100 100 100 99 94	NM(+15.99)GTLKNDVVTGK	HCD
3	210707-MClass-21_T_silvestris-MELD-LSM-R.raw	15527	YYC(+57.02)LLEK	14735	7	98	98	7	4947439	2	31.65	-	226850000000	9874735	-0.3		Carbamidomethylation	99 99 99 100 100 100 94	YYC(+57.02)LLEK	HCD
3	210707-MClass-21_T_silvestris-MELD-LSM-R.raw	54291	QVGAPC(+57.02)SAC(+57.02)PENTK	4468	14	98	98	14	7598370	2	15.36	-	139870000000	15176602	-0.5	tr|A0A2I9LNW3|A0A2I9LNW3_9SCOR	Carbamidomethylation	97 99 100 100 100 100 99 100 100 98 98 97 97 97	QVGAPC(+57.02)SAC(+57.02)PENTK	HCD
3	210707-MClass-21_T_silvestris-MELD-LSM-R.raw	42661	C(+57.02)LADKDDYYR	11267	10	98	98	10	6597918	2	26.26	-	12097000000	13175659	2.4		Carbamidomethylation	99 100 100 100 99 98 99 99 98 96	C(+57.02)LADKDDYYR	HCD
3	210707-MClass-21_T_silvestris-MELD-LSM-R.raw	-	YFLVTGK	13505	7	98	98	7	4142368	2	29.78	-	0	8264589	0.3			100 100 100 100 99 98 95	YFLVTGK	HCD
3	210707-MClass-21_T_silvestris-MELD-LSM-R.raw	60549	ATLM(+15.99)TC(+57.02)GVGTMFNDK	18049	15	98	98	15	8313700	2	37.00	-	58216000000	16607258	-0.2		Oxidation (M); Carbamidomethylation	92 96 100 100 100 100 100 100 100 99 99 100 99 99 95	ATLM(+15.99)TC(+57.02)GVGTMFNDK	HCD
3	210707-MClass-21_T_silvestris-MELD-LSM-R.raw	8523	YFFVAEK	16684	7	98	98	7	4522343	2	34.77	-	16945000000	9024537	0.2			99 100 100 99 99 100 93	YFFVAEK	HCD
3	210707-MClass-21_T_silvestris-MELD-LSM-R.raw	56122	VYN(+.98)C(+57.02)MLEC(+57.02)PENK	13321	12	98	98	12	7793230	2	29.52	-	62968000000	15566309	0.4		Deamidation (NQ); Carbamidomethylation	99 100 100 100 100 100 100 100 98 98 95 94	VYN(+.98)C(+57.02)MLEC(+57.02)PENK	HCD
3	210707-MClass-21_T_silvestris-MELD-LSM-R.raw	8852	SNFPKEPEEQR	5287	11	98	98	11	4542215	3	16.80	-	479690000000	13596418	0.6			95 97 100 100 100 100 99 100 99 96 100	SNFPKEPEEQR	HCD
3	210707-MClass-21_T_silvestris-MELD-LSM-R.raw	52943	YGTC(+57.02)VNGAC(+57.02)DC(+57.02)GR	4469	13	98	98	13	7452842	2	15.30	-	23698000000	14885544	-0.3		Carbamidomethylation	99 99 100 100 100 100 99 99 99 99 97 95 95	YGTC(+57.02)VNGAC(+57.02)DC(+57.02)GR	HCD
3	210707-MClass-21_T_silvestris-MELD-LSM-R.raw	10808	NM(+15.99)GTLKNDVVTGK	6688	13	98	98	13	4649099	3	18.35	-	144520000000	13917078	0.1	tr|A0A2I9LP89|A0A2I9LP89_9SCOR	Oxidation (M)	94 99 99 99 100 100 99 100 100 100 100 99 95	NM(+15.99)GTLKNDVVTGK	HCD
3	210707-MClass-21_T_silvestris-MELD-LSM-R.raw	20909	VC(+57.02)DFPANVK	10293	9	98	98	9	5252587	2	24.78	-	644290000000	10485012	1.5		Carbamidomethylation	99 100 100 100 99 99 97 98 95	VC(+57.02)DFPANVK	HCD
3	210707-MClass-21_T_silvestris-MELD-LSM-R.raw	42416	LALVQ(+.98)DNKVEGK	9357	12	98	98	12	6578678	2	23.13	-	78119000000	13137190	1.6		Deamidation (NQ)	100 100 100 100 100 100 96 96 97 99 99 97	LALVQ(+.98)DNKVEGK	HCD
3	210707-MClass-21_T_silvestris-MELD-LSM-R.raw	19345	YDKDAEYK	8508	8	98	98	8	5162369	2	21.86	-	1087200000	10304607	-1.3			99 99 100 99 98 100 100 95	YDKDAEYK	HCD
3	210707-MClass-21_T_silvestris-MELD-LSM-R.raw	34494	DAFGKC(+57.02)DDFK	7437	10	98	98	10	6017614	2	20.19	-	31555000000	12015073	0.8	tr|A0A1E1WVV4|A0A1E1WVV4_TITOB:Q0GY43|KIK2_TITDI	Carbamidomethylation	96 98 100 100 99 96 97 100 100 100	DAFGKC(+57.02)DDFK	HCD
3	210707-MClass-21_T_silvestris-MELD-LSM-R.raw	14631	FYVC(+57.02)MEK	13441	7	98	98	7	4887169	2	29.69	-	18441000000	9754194	-0.2		Carbamidomethylation	100 100 100 100 99 99 94	FYVC(+57.02)MEK	HCD
3	210707-MClass-21_T_silvestris-MELD-LSM-R.raw	51574	LGFKDSKGELVDR	8656	13	98	98	13	7323960	2	22.01	-	128470000000	14627778	-0.3			99 99 100 100 100 99 99 97 98 97 97 99 100	LGFKDSKGELVDR	HCD
3	210707-MClass-21_T_silvestris-MELD-LSM-R.raw	67635	DAFGKC(+57.02)N(+.98)DFKC(+57.02)VC(+57.02)VSK	12970	16	98	98	16	9684229	2	28.88	-	316630000000	19348325	-0.6		Carbamidomethylation; Deamidation (NQ)	97 97 100 99 98 98 99 100 100 98 97 98 99 100 100 100	DAFGKC(+57.02)N(+.98)DFKC(+57.02)VC(+57.02)VSK	HCD
3	210707-MClass-21_T_silvestris-MELD-LSM-R.raw	8489	DSLYN(+.98)YK	11221	7	98	98	7	4522091	2	26.20	-	81746000000	9024022	1.7		Deamidation (NQ)	98 99 100 100 100 99 95	DSLYN(+.98)YK	HCD
3	210707-MClass-21_T_silvestris-MELD-LSM-R.raw	7930	NAN(+.98)LLM(+15.99)ALTTHK	18803	12	98	98	12	4485717	3	38.53	-	244880000000	13426914	1.5		Deamidation (NQ); Oxidation (M)	89 98 99 99 100 100 100 100 100 99 99 100	NAN(+.98)LLM(+15.99)ALTTHK	HCD
3	210707-MClass-21_T_silvestris-MELD-LSM-R.raw	12555	M(+15.99)TGVQMLR	10878	8	98	98	8	4762419	2	23.05	-	191730000000	9504678	1.6		Oxidation (M)	99 99 100 99 98 96 99 99	M(+15.99)TGVQMLR	HCD
3	210707-MClass-21_T_silvestris-MELD-LSM-R.raw	15534	SGEGDLALVK	11011	10	98	98	10	4947694	2	25.85	-	20886000000	9875236	0.6	tr|A0A2I9LPQ8|A0A2I9LPQ8_9SCOR		97 99 100 99 99 99 99 100 99 95	SGEGDLALVK	HCD
3	210707-MClass-21_T_silvestris-MELD-LSM-R.raw	37887	LVGQASAPNVC(+57.02)K	7181	12	98	98	12	6223264	2	19.66	-	758140000000	12426389	-0.5		Carbamidomethylation	100 100 100 99 100 100 99 95 93 97 100 100	LVGQASAPNVC(+57.02)K	HCD
3	210707-MClass-21_T_silvestris-MELD-LSM-R.raw	23615	DNLKFFLGK	19245	9	98	98	9	5413061	2	38.88	-	129790000000	10805967	0.9			98 96 100 100 100 100 100 99 95	DNLKFFLGK	HCD
3	210707-MClass-21_T_silvestris-MELD-LSM-R.raw	39289	LC(+57.02)NYN(+.98)NEYC(+57.02)DKLC(+57.02)K	10250	14	98	98	14	6322631	3	24.35	-	59134000000	18937695	-1.1	H1ZZH8|SCX9_TITOB:C9X4K6|SCNA8_TITDI:tr|A0A1E1WW03|A0A1E1WW03_TITOB:P0C5K8|SCX5_TITBA:A0A7S8MU55|SCX17_TITSE:P0DSO4|SCX3_TITFA:tr|A0A218QWV4|A0A218QWV4_TITSE:tr|A0A218QXH0|A0A218QXH0_TITSE:tr|A0AA49QCH7|A0AA49QCH7_9SCOR	Carbamidomethylation; Deamidation (NQ)	100 100 99 99 99 94 97 99 98 98 98 99 100 100	LC(+57.02)NYN(+.98)NEYC(+57.02)DKLC(+57.02)K	HCD
3	210707-MClass-21_T_silvestris-MELD-LSM-R.raw	62889	VAGVSNGNN(+.98)VC(+57.02)QGC(+57.02)YK	7005	16	98	98	16	8643773	2	19.51	-	33023000000	17267402	-0.1		Deamidation (NQ); Carbamidomethylation	96 98 100 100 100 100 100 99 100 100 100 99 96 97 96 96	VAGVSNGNN(+.98)VC(+57.02)QGC(+57.02)YK	HCD
3	210707-MClass-21_T_silvestris-MELD-LSM-R.raw	13037	MTLNFGFK	24029	8	98	98	8	4792466	2	46.67	-	70843000000	9564789	-0.2			98 99 100 99 99 99 95 99	MTLNFGFK	HCD
3	210707-MClass-21_T_silvestris-MELD-LSM-R.raw	-	NAN(+.98)LLMALTTHK	20844	12	98	98	12	6643554	2	41.51	-	0	13266965	-0.2		Deamidation (NQ)	90 96 100 100 100 100 99 99 99 100 99 100	NAN(+.98)LLMALTTHK	HCD
3	210707-MClass-21_T_silvestris-MELD-LSM-R.raw	20002	C(+57.02)LLDKFSASEM(+15.99)NK	13791	13	98	98	13	5202461	3	30.25	-	21016000000	15577168	-0.2		Carbamidomethylation; Oxidation (M)	99 100 100 100 100 100 100 100 99 99 99 92 94	C(+57.02)LLDKFSASEM(+15.99)NK	HCD
3	210707-MClass-21_T_silvestris-MELD-LSM-R.raw	41859	M(+15.99)YC(+57.02)LDSVDC(+57.02)K	10594	10	98	98	10	6537588	2	25.13	-	5781000000	13055039	-0.7		Oxidation (M); Carbamidomethylation	98 99 100 99 99 98 99 99 99 94	M(+15.99)YC(+57.02)LDSVDC(+57.02)K	HCD
3	210707-MClass-21_T_silvestris-MELD-LSM-R.raw	18865	GYC(+57.02)DTHC(+57.02)NDLER	4234	12	98	98	12	5138701	3	14.91	-	20558000000	15385879	0.4	P69940|KBX1_TITSE:tr|A0AA49QDN0|A0AA49QDN0_9SCOR:P0C2F3|KBX1_TITST	Carbamidomethylation	99 99 100 100 99 99 98 95 97 97 99 100	GYC(+57.02)DTHC(+57.02)NDLER	HCD
3	210707-MClass-21_T_silvestris-MELD-LSM-R.raw	42416	LALVEDNKVEGK	9243	12	98	98	12	6578678	2	23.13	-	78119000000	13137190	1.6			100 100 100 100 100 99 95 96 98 100 99 96	LALVEDNKVEGK	HCD
3	210707-MClass-21_T_silvestris-MELD-LSM-R.raw	15254	FLEC(+57.02)MER	9969	7	98	98	7	4927177	2	24.22	-	85282000000	9834205	0.3		Carbamidomethylation	98 99 100 99 96 98 99	FLEC(+57.02)MER	HCD
3	210707-MClass-21_T_silvestris-MELD-LSM-R.raw	10808	NM(+15.99)GTLKNDVVTGK	6454	13	98	98	13	4649099	3	18.35	-	144520000000	13917078	0.1	tr|A0A2I9LP89|A0A2I9LP89_9SCOR	Oxidation (M)	92 99 99 99 100 99 99 100 100 100 100 100 95	NM(+15.99)GTLKNDVVTGK	HCD
3	210707-MClass-21_T_silvestris-MELD-LSM-R.raw	10808	NM(+15.99)GTLKNDVVTGK	6822	13	98	98	13	4649099	3	18.35	-	144520000000	13917078	0.1	tr|A0A2I9LP89|A0A2I9LP89_9SCOR	Oxidation (M)	93 99 99 99 99 99 99 100 100 100 100 99 95	NM(+15.99)GTLKNDVVTGK	HCD
3	210707-MClass-21_T_silvestris-MELD-LSM-R.raw	52248	TAGNKFTFSTC(+57.02)SR	9519	13	98	98	13	7388486	2	23.52	-	18467000000	14756826	0.0		Carbamidomethylation	99 98 99 99 100 100 100 99 98 95 95 99 100	TAGNKFTFSTC(+57.02)SR	HCD
3	210707-MClass-21_T_silvestris-MELD-LSM-R.raw	39278	C(+57.02)MFNTC(+57.02)DC(+57.02)R	8887	9	98	98	9	6322227	2	22.53	-	235640000000	12624302	0.5		Carbamidomethylation	100 100 100 100 99 98 99 98 94	C(+57.02)MFNTC(+57.02)DC(+57.02)R	HCD
3	210707-MClass-21_T_silvestris-MELD-LSM-R.raw	51035	FC(+57.02)DPANEDEVTR	9516	12	98	98	12	7268062	2	23.53	-	135380000000	14515986	-0.6		Carbamidomethylation	99 100 100 100 99 98 99 98 98 95 97 99	FC(+57.02)DPANEDEVTR	HCD
3	210707-MClass-21_T_silvestris-MELD-LSM-R.raw	58433	FC(+57.02)DPANEDEVTYR	14229	13	98	98	13	8083395	2	30.90	-	242690000000	16146621	1.4		Carbamidomethylation	100 100 100 100 100 99 100 99 97 95 96 96 100	FC(+57.02)DPANEDEVTYR	HCD
3	210707-MClass-21_T_silvestris-MELD-LSM-R.raw	48634	WNNN(+.98)ELVGDVPR	17779	12	98	98	12	7073407	2	36.68	-	90945000000	14126685	-1.1		Deamidation (NQ)	97 96 98 100 100 100 99 97 98 98 99 100	WNNN(+.98)ELVGDVPR	HCD
3	210707-MClass-21_T_silvestris-MELD-LSM-R.raw	18866	GYC(+57.02)DTHC(+57.02)NDLER	4715	12	98	98	12	5138702	3	15.69	-	34001000000	15385879	0.5	P69940|KBX1_TITSE:tr|A0AA49QDN0|A0AA49QDN0_9SCOR:P0C2F3|KBX1_TITST	Carbamidomethylation	99 100 100 100 99 98 99 94 97 97 99 100	GYC(+57.02)DTHC(+57.02)NDLER	HCD
3	210707-MClass-21_T_silvestris-MELD-LSM-R.raw	9867	NMGTLKNDVVTGK	8681	13	98	98	13	4595787	3	22.03	-	86660000000	13757129	1.0	tr|A0A2I9LP89|A0A2I9LP89_9SCOR		98 99 100 99 99 99 95 98 100 100 100 99 95	NMGTLKNDVVTGK	HCD
3	210707-MClass-21_T_silvestris-MELD-LSM-R.raw	16342	LFTNVLYK	18194	8	98	98	8	4992894	2	37.33	-	50039000000	9965644	-0.2			100 100 99 97 99 100 100 95	LFTNVLYK	HCD
3	210707-MClass-21_T_silvestris-MELD-LSM-R.raw	67719	SLFPGEKDLFSDDN(+.98)VMK	25548	17	98	98	17	9719587	2	49.17	-	201650000000	19419028	0.0		Deamidation (NQ)	95 98 100 99 93 98 99 99 99 99 97 98 100 100 100 100 100	SLFPGEKDLFSDDN(+.98)VMK	HCD
3	210707-MClass-21_T_silvestris-MELD-LSM-R.raw	21176	WGDTDC(+57.02)HGEC(+57.02)LTK	7551	13	98	98	13	5268824	3	20.38	-	52361000000	15776238	1.0		Carbamidomethylation	100 100 100 100 100 100 99 97 97 95 97 99 97	WGDTDC(+57.02)HGEC(+57.02)LTK	HCD
3	210707-MClass-21_T_silvestris-MELD-LSM-R.raw	67052	LC(+57.02)NYN(+.98)NEYGC(+57.02)SVLC(+57.02)K	10271	15	98	98	15	9478918	2	24.76	-	280920000000	18937695	-0.2		Carbamidomethylation; Deamidation (NQ)	99 99 99 100 99 97 98 98 97 98 98 97 98 99 100	LC(+57.02)NYN(+.98)NEYGC(+57.02)SVLC(+57.02)K	HCD
3	210707-MClass-21_T_silvestris-MELD-LSM-R.raw	53518	EQTGM(+15.99)NNAFC(+57.02)SVK	7137	13	98	98	13	7513239	2	19.70	-	11253000000	15006338	-0.4		Oxidation (M); Carbamidomethylation	92 93 100 100 99 99 99 99 100 100 99 100 100	EQTGM(+15.99)NNAFC(+57.02)SVK	HCD
3	210707-MClass-21_T_silvestris-MELD-LSM-R.raw	39289	LC(+57.02)NYDNEYC(+57.02)DKLC(+57.02)K	10099	14	98	98	14	6322631	3	24.35	-	59134000000	18937695	-1.1	H1ZZH8|SCX9_TITOB:C9X4K6|SCNA8_TITDI:tr|A0A1E1WW03|A0A1E1WW03_TITOB:P0C5K8|SCX5_TITBA:A0A7S8MU55|SCX17_TITSE:P0DSO4|SCX3_TITFA:tr|A0A218QWV4|A0A218QWV4_TITSE:tr|A0A218QXH0|A0A218QXH0_TITSE:tr|A0AA49QCH7|A0AA49QCH7_9SCOR	Carbamidomethylation	100 100 100 100 100 99 100 99 98 98 97 96 95 99	LC(+57.02)NYDNEYC(+57.02)DKLC(+57.02)K	HCD
3	210707-MClass-21_T_silvestris-MELD-LSM-R.raw	55817	HFC(+57.02)KPEVYTGLAK	10608	13	98	98	13	7753945	2	25.11	-	167650000000	15487759	-0.9	tr|A0A2I9LP68|A0A2I9LP68_9SCOR	Carbamidomethylation	100 100 100 100 96 97 98 99 99 98 99 99 97	HFC(+57.02)KPEVYTGLAK	HCD
3	210707-MClass-21_T_silvestris-MELD-LSM-R.raw	1957	YC(+57.02)LLEK	10663	6	98	98	6	4132122	2	25.38	-	44204000000	8244102	-0.5		Carbamidomethylation	99 99 100 100 100 93	YC(+57.02)LLEK	HCD
3	210707-MClass-21_T_silvestris-MELD-LSM-R.raw	42569	TGNC(+57.02)C(+57.02)LASC(+57.02)FK	11541	11	98	98	11	6592722	2	26.73	-	64084000000	13165312	-1.0		Carbamidomethylation	89 97 99 100 100 100 100 100 100 100 100	TGNC(+57.02)C(+57.02)LASC(+57.02)FK	HCD
3	210707-MClass-21_T_silvestris-MELD-LSM-R.raw	36334	LC(+57.02)NYDNAYC(+57.02)DKLC(+57.02)K	10555	14	98	98	14	6129277	3	25.03	-	351320000000	18357642	-1.5	H1ZZH8|SCX9_TITOB:C9X4K6|SCNA8_TITDI:tr|A0A1E1WW03|A0A1E1WW03_TITOB:P0C5K8|SCX5_TITBA:A0A7S8MU55|SCX17_TITSE:P0DSO4|SCX3_TITFA:tr|A0A218QWV4|A0A218QWV4_TITSE:tr|A0A218QXH0|A0A218QXH0_TITSE:tr|A0AA49QCH7|A0AA49QCH7_9SCOR	Carbamidomethylation	100 100 99 99 99 96 97 99 98 97 96 98 99 100	LC(+57.02)NYDNAYC(+57.02)DKLC(+57.02)K	HCD
3	210707-MClass-21_T_silvestris-MELD-LSM-R.raw	38168	FC(+57.02)NYDNAYC(+57.02)DKLC(+57.02)K	11916	14	98	98	14	6242564	3	27.13	-	141340000000	18697483	-0.5	H1ZZH8|SCX9_TITOB:C9X4K6|SCNA8_TITDI:tr|A0A1E1WW03|A0A1E1WW03_TITOB:P0C5K8|SCX5_TITBA:A0A7S8MU55|SCX17_TITSE:P0DSO4|SCX3_TITFA:tr|A0A218QWV4|A0A218QWV4_TITSE:tr|A0A218QXH0|A0A218QXH0_TITSE:tr|A0AA49QCH7|A0AA49QCH7_9SCOR	Carbamidomethylation	100 100 99 99 100 99 99 100 99 99 94 95 98 99	FC(+57.02)NYDNAYC(+57.02)DKLC(+57.02)K	HCD
3	210707-MClass-21_T_silvestris-MELD-LSM-R.raw	18754	FC(+57.02)PLC(+57.02)LDHGMEKNDDAK	14890	17	98	98	17	5132264	4	32.04	-	99971000000	20488755	0.6		Carbamidomethylation	98 99 100 100 100 99 100 100 98 94 98 96 96 98 100 100 100	FC(+57.02)PLC(+57.02)LDHGMEKNDDAK	HCD
3	210707-MClass-21_T_silvestris-MELD-LSM-R.raw	50106	LLMGNM(+15.99)LLNQFK	24635	12	98	98	12	7193835	2	47.60	-	61287000000	14367520	0.4		Oxidation (M)	100 100 100 98 98 99 100 100 95 94 99 100	LLMGNM(+15.99)LLNQFK	HCD
3	210707-MClass-21_T_silvestris-MELD-LSM-R.raw	2146	YFLVTGK	13154	7	98	98	7	4142372	2	29.38	-	3384900000000	8264589	1.3			99 100 100 100 100 98 93	YFLVTGK	HCD
3	210707-MClass-21_T_silvestris-MELD-LSM-R.raw	6565	YLLAM(+15.99)PR	11138	7	98	98	7	4402424	2	26.04	-	5707500000000	8784684	2.2		Oxidation (M)	99 99 99 98 99 95 99	YLLAM(+15.99)PR	HCD
3	210707-MClass-21_T_silvestris-MELD-LSM-R.raw	266	DAFGKC(+57.02)DDFK	7520	10	98	98	10	4015101	3	20.19	-	44218000000	12015073	0.9	tr|A0A1E1WVV4|A0A1E1WVV4_TITOB:Q0GY43|KIK2_TITDI	Carbamidomethylation	92 94 100 99 100 99 100 100 100 100	DAFGKC(+57.02)DDFK	HCD
3	210707-MClass-21_T_silvestris-MELD-LSM-R.raw	43247	NAN(+.98)LLMALTTHK	20494	12	98	98	12	6643553	2	40.88	-	5177400000000	13266965	-0.4		Deamidation (NQ)	91 93 100 100 100 100 100 100 100 100 99 100	NAN(+.98)LLMALTTHK	HCD
3	210707-MClass-21_T_silvestris-MELD-LSM-R.raw	5812	YLLAM(+15.99)SR	8981	7	98	98	7	4352310	2	22.55	-	85713000000	8684477	-0.2		Oxidation (M)	99 100 100 99 94 99 100	YLLAM(+15.99)SR	HCD
3	210707-MClass-21_T_silvestris-MELD-LSM-R.raw	53126	LC(+57.02)NYN(+.98)NEYC(+57.02)DK	6536	11	98	98	11	7472872	2	18.79	-	69907000000	14925598	0.0	H1ZZH8|SCX9_TITOB	Carbamidomethylation; Deamidation (NQ)	98 99 99 100 99 97 99 99 99 98 94	LC(+57.02)NYN(+.98)NEYC(+57.02)DK	HCD
3	210707-MClass-21_T_silvestris-MELD-LSM-R.raw	43441	C(+57.02)DDFKC(+57.02)VC(+57.02)VK	8307	10	98	98	10	6657827	2	21.58	-	5415000000	13295515	-0.5	tr|A0A1E1WVV4|A0A1E1WVV4_TITOB:Q0GY43|KIK2_TITDI	Carbamidomethylation	92 96 100 100 100 99 99 99 100 100	C(+57.02)DDFKC(+57.02)VC(+57.02)VK	HCD
3	210707-MClass-21_T_silvestris-MELD-LSM-R.raw	61567	KLSVC(+57.02)SDNSDYNER	6039	14	98	98	14	8438737	2	17.95	-	47884000000	16857314	0.9	tr|A0A2I9LP89|A0A2I9LP89_9SCOR:tr|A0A2I9LP68|A0A2I9LP68_9SCOR:P85842|VMXP_TITSE	Carbamidomethylation	100 100 100 100 100 100 100 98 95 97 96 94 99 100	KLSVC(+57.02)SDNSDYNER	HCD
3	210707-MClass-21_T_silvestris-MELD-LSM-R.raw	42728	VLNVNDFETLR	21443	11	98	98	11	6603518	2	42.43	-	96585000000	13186880	0.8			99 99 99 99 99 99 98 99 95 97 99	VLNVNDFETLR	HCD
3	210707-MClass-21_T_silvestris-MELD-LSM-R.raw	58077	SGC(+57.02)GSSGC(+57.02)M(+15.99)C(+57.02)FGVPK	10007	15	98	98	15	8038088	2	24.02	-	411150000000	16056045	-0.9		Carbamidomethylation; Oxidation (M)	95 95 100 99 100 100 100 99 97 98 98 98 100 100 98	SGC(+57.02)GSSGC(+57.02)M(+15.99)C(+57.02)FGVPK	HCD
3	210707-MClass-21_T_silvestris-MELD-LSM-R.raw	44444	QSPEC(+57.02)LPVC(+57.02)EK	9610	11	98	98	11	6738070	2	23.79	-	493750000000	13456006	-0.8		Carbamidomethylation	98 100 100 100 98 98 96 96 97 99 100	QSPEC(+57.02)LPVC(+57.02)EK	HCD
3	210707-MClass-21_T_silvestris-MELD-LSM-R.raw	40000	LLMGNMLLNQK	21560	11	98	98	11	6378527	2	42.70	-	359680000000	12736887	1.6			100 100 100 99 98 96 99 99 94 98 100	LLMGNMLLNQK	HCD
3	210707-MClass-21_T_silvestris-MELD-LSM-R.raw	4420	YLLAMSR	14741	7	98	98	7	4272330	2	31.89	-	1113100000000	8524528	-1.6			99 100 100 99 94 98 100	YLLAMSR	HCD
3	210707-MClass-21_T_silvestris-MELD-LSM-R.raw	3043	YLRPAGFC(+57.02)DR	9140	10	98	98	10	4188734	3	22.90	-	12076000000	12535974	0.7	P68410|SCX2_TITSE:tr|A0AA49KAD1|A0AA49KAD1_9SCOR	Carbamidomethylation	99 99 99 98 97 96 98 98 100 100	YLRPAGFC(+57.02)DR	HCD
3	210707-MClass-21_T_silvestris-MELD-LSM-R.raw	56445	EC(+57.02)YDPC(+57.02)YKAFGR	12452	12	98	98	12	7833289	2	28.02	-	46364000000	15646438	-0.4	P59936|KA121_TITSE:tr|A0AA49K9N8|A0AA49K9N8_9SCOR:tr|A0A0C9S3A0|A0A0C9S3A0_TITBA:P0C168|KA122_TITTR:P0C8L1|KA124_TITST	Carbamidomethylation	98 98 100 100 98 97 98 98 97 97 99 100	EC(+57.02)YDPC(+57.02)YKAFGR	HCD
3	210707-MClass-21_T_silvestris-MELD-LSM-R.raw	40965	LLMGNM(+15.99)LLNQK	17074	11	98	98	11	6458492	2	35.42	-	132610000000	12896836	0.3		Oxidation (M)	100 100 100 99 96 98 99 99 95 97 100	LLMGNM(+15.99)LLNQK	HCD
3	210707-MClass-21_T_silvestris-MELD-LSM-R.raw	37963	KFSPTEM(+15.99)NFK	8261	10	98	98	10	6228029	2	21.52	-	78259000000	12435906	0.5		Oxidation (M)	99 99 100 98 97 98 97 96 99 100	KFSPTEM(+15.99)NFK	HCD
3	210707-MClass-21_T_silvestris-MELD-LSM-R.raw	58077	SGC(+57.02)GSSGC(+57.02)M(+15.99)C(+57.02)FGVPK	9892	15	98	98	15	8038088	2	24.02	-	411150000000	16056045	-0.9		Carbamidomethylation; Oxidation (M)	92 93 100 100 100 100 100 99 99 98 98 99 100 100 98	SGC(+57.02)GSSGC(+57.02)M(+15.99)C(+57.02)FGVPK	HCD
3	210707-MClass-21_T_silvestris-MELD-LSM-R.raw	44032	C(+57.02)DN(+.98)FAC(+57.02)PVLDK	14568	11	98	98	11	6702844	2	31.48	-	4882100000	13385583	-3.0	tr|A0A1E1WVV4|A0A1E1WVV4_TITOB:Q0GY43|KIK2_TITDI	Carbamidomethylation; Deamidation (NQ)	96 99 100 100 100 99 97 98 99 99 95	C(+57.02)DN(+.98)FAC(+57.02)PVLDK	HCD
3	210707-MClass-21_T_silvestris-MELD-LSM-R.raw	26427	LSTQAWNYK	13466	9	98	98	9	5557841	2	29.75	-	24226000000	11095505	2.7			99 99 99 99 99 97 95 98 100	LSTQAWNYK	HCD
3	210707-MClass-21_T_silvestris-MELD-LSM-R.raw	2146	YFLVTGK	13384	7	98	98	7	4142372	2	29.38	-	3384900000000	8264589	1.3			99 99 100 100 99 98 93	YFLVTGK	HCD
3	210707-MClass-21_T_silvestris-MELD-LSM-R.raw	12952	YLC(+57.02)MLEK	14166	7	98	98	7	4787328	2	30.95	-	1011100000000	9554507	0.4		Carbamidomethylation	99 99 99 98 99 99 94	YLC(+57.02)MLEK	HCD
3	210707-MClass-21_T_silvestris-MELD-LSM-R.raw	7746	C(+57.02)YKPC(+57.02)EDALGK	5614	11	98	98	11	4475373	3	17.24	-	4190700000	13395901	0.0		Carbamidomethylation	99 99 99 96 97 99 99 99 100 99 95	C(+57.02)YKPC(+57.02)EDALGK	HCD
3	210707-MClass-21_T_silvestris-MELD-LSM-R.raw	43247	NAN(+.98)LLMALTTHK	20727	12	98	98	12	6643553	2	40.88	-	5177400000000	13266965	-0.4		Deamidation (NQ)	86 99 100 100 100 99 99 99 99 100 98 100	NAN(+.98)LLMALTTHK	HCD
3	210707-MClass-21_T_silvestris-MELD-LSM-R.raw	15321	LGTVDRESGPQYR	5857	13	98	98	13	4932526	3	17.72	-	422220000000	14767322	2.6	tr|A0A2I9LPQ8|A0A2I9LPQ8_9SCOR		100 100 100 100 100 97 97 97 97 97 95 99 100	LGTVDRESGPQYR	HCD
3	210707-MClass-21_T_silvestris-MELD-LSM-R.raw	70070	GC(+57.02)TPWWN(+.98)DN(+.98)NC(+57.02)HGEC(+57.02)TK	14865	17	98	98	17	10693931	2	31.58	-	2664100000000	21367725	-0.4		Carbamidomethylation; Deamidation (NQ)	98 99 100 100 100 100 100 100 100 98 99 98 99 99 99 98 84	GC(+57.02)TPWWN(+.98)DN(+.98)NC(+57.02)HGEC(+57.02)TK	HCD
3	210707-MClass-21_T_silvestris-MELD-LSM-R.raw	4420	YLLAMSR	14969	7	98	98	7	4272330	2	31.89	-	1113100000000	8524528	-1.6			99 99 99 98 94 98 100	YLLAMSR	HCD
3	210707-MClass-21_T_silvestris-MELD-LSM-R.raw	29095	WYLC(+57.02)MLEK	25549	8	98	98	8	5717722	2	49.15	-	65805000000	11415300	-0.2		Carbamidomethylation	99 99 99 99 98 99 99 93	WYLC(+57.02)MLEK	HCD
3	210707-MClass-21_T_silvestris-MELD-LSM-R.raw	56128	C(+57.02)MLN(+.98)C(+57.02)AGGEEFLR	19971	13	98	98	13	7793284	2	39.99	-	141260000000	15566421	0.1		Carbamidomethylation; Deamidation (NQ)	98 97 100 100 100 100 99 94 97 98 97 99 100	C(+57.02)MLN(+.98)C(+57.02)AGGEEFLR	HCD
3	210707-MClass-21_T_silvestris-MELD-LSM-R.raw	56968	WGDTNC(+57.02)HGEC(+57.02)LTK	6544	13	98	98	13	7893258	2	18.62	-	854990000000	15766399	-1.8		Carbamidomethylation	99 99 99 98 98 99 97 96 99 97 99 99 97	WGDTNC(+57.02)HGEC(+57.02)LTK	HCD
3	210707-MClass-21_T_silvestris-MELD-LSM-R.raw	39756	KWYLC(+57.02)MLEK	22080	9	98	98	9	6358201	2	43.43	-	25058000000	12696250	0.5		Carbamidomethylation	99 99 100 99 97 97 99 99 96	KWYLC(+57.02)MLEK	HCD
3	210707-MClass-21_T_silvestris-MELD-LSM-R.raw	10808	NM(+15.99)GTLKNDVVTGK	5986	13	98	98	13	4649099	3	18.35	-	144520000000	13917078	0.1	tr|A0A2I9LP89|A0A2I9LP89_9SCOR	Oxidation (M)	95 99 99 99 99 99 99 100 100 100 100 100 89	NM(+15.99)GTLKNDVVTGK	HCD
3	210707-MClass-21_T_silvestris-MELD-LSM-R.raw	12952	YLC(+57.02)MLEK	14281	7	98	98	7	4787328	2	30.95	-	1011100000000	9554507	0.4		Carbamidomethylation	99 99 100 98 99 99 93	YLC(+57.02)MLEK	HCD
3	210707-MClass-21_T_silvestris-MELD-LSM-R.raw	54519	ALGVAYSGQVC(+57.02)NKR	8345	14	98	98	14	7618923	2	21.60	-	45857000000	15217722	-1.4		Carbamidomethylation	100 100 100 100 100 100 100 97 97 97 95 95 96 99	ALGVAYSGQVC(+57.02)NKR	HCD
3	210707-MClass-21_T_silvestris-MELD-LSM-R.raw	66480	NGNFM(+15.99)QAN(+.98)LLLLVSGKK	24549	17	98	98	17	9325027	2	47.53	-	11142000000	18629924	-0.9		Oxidation (M); Deamidation (NQ)	96 95 98 100 100 100 100 100 100 100 100 100 100 98 96 95 95	NGNFM(+15.99)QAN(+.98)LLLLVSGKK	HCD
3	210707-MClass-21_T_silvestris-MELD-LSM-R.raw	53664	WPDFTGLAEDLLK	28713	13	98	98	13	7528842	2	54.81	-	55408000000	15037610	-4.8			100 97 99 99 100 99 99 95 97 97 98 99 97	WPDFTGLAEDLLK	HCD
3	210707-MClass-21_T_silvestris-MELD-LSM-R.raw	38984	VC(+57.02)DPANLNTVR	9422	11	98	98	11	6298139	2	23.27	-	292170000000	12576135	-0.2		Carbamidomethylation	100 100 100 100 100 99 99 96 93 95 99	VC(+57.02)DPANLNTVR	HCD
3	210707-MClass-21_T_silvestris-MELD-LSM-R.raw	66733	C(+57.02)WGLPN(+.98)STPTYPLKNK	20882	16	98	98	16	9389666	2	41.42	-	401830000000	18759189	-0.2		Carbamidomethylation; Deamidation (NQ)	99 99 100 100 99 99 99 99 98 98 98 94 94 97 99 100	C(+57.02)WGLPN(+.98)STPTYPLKNK	HCD
3	210707-MClass-21_T_silvestris-MELD-LSM-R.raw	23846	EC(+57.02)NM(+15.99)DKLQGDFPR	9790	13	98	98	13	5425732	3	23.77	-	34918000000	16246973	0.4		Carbamidomethylation; Oxidation (M)	97 98 98 98 99 99 99 99 98 99 98 98 96	EC(+57.02)NM(+15.99)DKLQGDFPR	HCD
3	210707-MClass-21_T_silvestris-MELD-LSM-R.raw	61562	LC(+57.02)M(+15.99)LN(+.98)C(+57.02)AGGEEFLR	19028	14	98	98	14	8438683	2	38.61	-	20887000000	16857212	0.6		Carbamidomethylation; Oxidation (M); Deamidation (NQ)	99 99 100 100 100 100 99 98 93 95 98 96 98 99	LC(+57.02)M(+15.99)LN(+.98)C(+57.02)AGGEEFLR	HCD
3	210707-MClass-21_T_silvestris-MELD-LSM-R.raw	4072	FGPLC(+57.02)VR	14222	7	98	98	7	4247254	2	31.05	-	343890000000	8474374	-1.5		Carbamidomethylation	99 99 99 99 96 95 99	FGPLC(+57.02)VR	HCD
3	210707-MClass-21_T_silvestris-MELD-LSM-R.raw	56445	EC(+57.02)YDPC(+57.02)YKAFGR	12337	12	98	98	12	7833289	2	28.02	-	46364000000	15646438	-0.4	P59936|KA121_TITSE:tr|A0AA49K9N8|A0AA49K9N8_9SCOR:tr|A0A0C9S3A0|A0A0C9S3A0_TITBA:P0C168|KA122_TITTR:P0C8L1|KA124_TITST	Carbamidomethylation	98 98 100 100 97 96 96 98 98 99 100 100	EC(+57.02)YDPC(+57.02)YKAFGR	HCD
3	210707-MClass-21_T_silvestris-MELD-LSM-R.raw	10808	NM(+15.99)GTLKNDVVTGK	6570	13	98	98	13	4649099	3	18.35	-	144520000000	13917078	0.1	tr|A0A2I9LP89|A0A2I9LP89_9SCOR	Oxidation (M)	91 98 99 99 99 99 98 99 100 100 100 99 95	NM(+15.99)GTLKNDVVTGK	HCD
3	210707-MClass-21_T_silvestris-MELD-LSM-R.raw	23414	C(+57.02)YGLPDKVK	9396	9	98	98	9	5402820	2	23.32	-	249020000000	10785481	1.2	tr|J9PIJ6|J9PIJ6_9SCOR:tr|A0AA49QDN4|A0AA49QDN4_9SCOR:O77463|SCX4_TITSE:H1ZZH8|SCX9_TITOB:C9X4K6|SCNA8_TITDI:tr|A0A1E1WW03|A0A1E1WW03_TITOB:P0C5K8|SCX5_TITBA:A0A7S8MU55|SCX17_TITSE:P0DSO4|SCX3_TITFA:tr|A0A218QWV4|A0A218QWV4_TITSE:tr|A0A218QXH0|A0A218QXH0_TITSE:tr|A0AA49QCH7|A0AA49QCH7_9SCOR:tr|A0A2I9LP95|A0A2I9LP95_9SCOR	Carbamidomethylation	99 100 100 100 97 98 98 98 93	C(+57.02)YGLPDKVK	HCD
3	210707-MClass-21_T_silvestris-MELD-LSM-R.raw	15539	NADLLMALK	19634	9	98	98	9	4947781	2	39.51	-	69614000000	9875423	-0.6	tr|A0A2I9LP89|A0A2I9LP89_9SCOR		94 99 100 100 100 99 99 99 95	NADLLMALK	HCD
3	210707-MClass-21_T_silvestris-MELD-LSM-R.raw	20450	EC(+57.02)YDPC(+57.02)YKAFGR	12309	12	98	98	12	5225565	3	28.02	-	163290000000	15646438	2.5	P59936|KA121_TITSE:tr|A0AA49K9N8|A0AA49K9N8_9SCOR:tr|A0A0C9S3A0|A0A0C9S3A0_TITBA:P0C168|KA122_TITTR:P0C8L1|KA124_TITST	Carbamidomethylation	99 97 99 99 98 98 97 98 97 98 99 100	EC(+57.02)YDPC(+57.02)YKAFGR	HCD
3	210707-MClass-21_T_silvestris-MELD-LSM-R.raw	66733	C(+57.02)WGLPN(+.98)STPTYPLKNK	20765	16	98	98	16	9389666	2	41.42	-	401830000000	18759189	-0.2		Carbamidomethylation; Deamidation (NQ)	97 98 100 100 99 99 99 99 96 96 98 98 99 98 96 100	C(+57.02)WGLPN(+.98)STPTYPLKNK	HCD
3	210707-MClass-21_T_silvestris-MELD-LSM-R.raw	13556	HYDLLFR	17065	7	98	98	7	4822559	2	35.52	-	20397000000	9624974	-0.2			97 99 100 99 99 99 95	HYDLLFR	HCD
3	210707-MClass-21_T_silvestris-MELD-LSM-R.raw	9179	YFSFGYK	18405	7	98	98	7	4562194	2	37.49	-	37491000000	9104225	1.8			99 99 98 97 95 99 100	YFSFGYK	HCD
3	210707-MClass-21_T_silvestris-MELD-LSM-R.raw	69231	NSC(+57.02)LM(+15.99)DLQLPTDLNEQR	22002	17	98	98	17	10319807	2	43.35	-	137420000000	20619460	0.4		Carbamidomethylation; Oxidation (M)	93 96 99 100 100 100 100 100 100 99 97 98 97 94 97 98 100	NSC(+57.02)LM(+15.99)DLQLPTDLNEQR	HCD
3	210707-MClass-21_T_silvestris-MELD-LSM-R.raw	66119	C(+57.02)LGETN(+.98)LPSEPENQKK	9229	16	98	98	16	9229385	2	23.05	-	175950000000	18438621	0.3		Carbamidomethylation; Deamidation (NQ)	99 99 98 99 100 100 100 99 98 98 93 96 95 96 99 100	C(+57.02)LGETN(+.98)LPSEPENQKK	HCD
3	210707-MClass-21_T_silvestris-MELD-LSM-R.raw	45355	VAVSLDQSDYHK	8282	12	98	98	12	6813381	2	21.56	-	11304000000	13606624	-0.5			98 99 100 100 100 99 97 95 97 97 96 100	VAVSLDQSDYHK	HCD
3	210707-MClass-21_T_silvestris-MELD-LSM-R.raw	6565	YLLAM(+15.99)PR	11252	7	98	98	7	4402424	2	26.04	-	5707500000000	8784684	2.2		Oxidation (M)	99 100 100 99 97 94 99	YLLAM(+15.99)PR	HCD
3	210707-MClass-21_T_silvestris-MELD-LSM-R.raw	10372	FLC(+57.02)LTDR	15269	7	98	98	7	4627344	2	32.54	-	91494000000	9234535	0.8		Carbamidomethylation	99 99 99 99 94 98 99	FLC(+57.02)LTDR	HCD
3	210707-MClass-21_T_silvestris-MELD-LSM-R.raw	56208	LSVC(+57.02)SDN(+.98)SDYNER	7923	13	98	98	13	7803168	2	20.80	-	47014000000	15586206	-1.0	tr|A0A2I9LP89|A0A2I9LP89_9SCOR:tr|A0A2I9LP68|A0A2I9LP68_9SCOR:P85842|VMXP_TITSE	Carbamidomethylation; Deamidation (NQ)	99 100 100 100 100 100 99 99 98 90 92 99 100	LSVC(+57.02)SDN(+.98)SDYNER	HCD
3	210707-MClass-21_T_silvestris-MELD-LSM-R.raw	2747	LTLLVFK	25333	7	98	98	7	4172784	2	48.73	-	12796000000	8325422	0.0			97 100 100 100 99 98 93	LTLLVFK	HCD
3	210707-MClass-21_T_silvestris-MELD-LSM-R.raw	7582	YGDLALLK	17616	8	98	98	8	4467606	2	36.39	-	14294000000	8915065	0.0	tr|A0A2I9LPQ8|A0A2I9LPQ8_9SCOR		99 99 99 98 98 99 99 94	YGDLALLK	HCD
3	210707-MClass-21_T_silvestris-MELD-LSM-R.raw	36763	TC(+57.02)GVGTMFNDK	12670	11	98	98	11	6152668	2	28.37	-	93263000000	12285217	-2.2		Carbamidomethylation	99 100 100 100 99 99 98 99 95 95 95	TC(+57.02)GVGTMFNDK	HCD
3	210707-MClass-21_T_silvestris-MELD-LSM-R.raw	59979	TAHLLGSPHDGDNGPGLSLPGSPGSK	16112	26	98	98	26	8234103	3	33.94	-	98260000000	24672090	0.0	tr|A0A2I9LP89|A0A2I9LP89_9SCOR:tr|A0A2I9LP68|A0A2I9LP68_9SCOR:P85842|VMXP_TITSE		95 98 100 100 100 100 100 98 94 99 96 89 94 100 99 98 100 100 100 99 98 98 98 100 100 100	TAHLLGSPHDGDNGPGLSLPGSPGSK	HCD
3	210707-MClass-21_T_silvestris-MELD-LSM-R.raw	24887	FQVTTNAC(+57.02)R	7056	9	98	98	9	5487645	2	19.51	-	10122000000	10955132	1.2		Carbamidomethylation	98 96 100 100 99 96 97 98 99	FQVTTNAC(+57.02)R	HCD
3	210707-MClass-21_T_silvestris-MELD-LSM-R.raw	12680	RPAGFC(+57.02)DRYC(+57.02)K	7283	11	98	98	11	4772200	3	19.88	-	972500000	14286389	-0.5	P68410|SCX2_TITSE:tr|A0AA49KAD1|A0AA49KAD1_9SCOR	Carbamidomethylation	96 96 98 97 99 99 99 97 98 100 100	RPAGFC(+57.02)DRYC(+57.02)K	HCD
3	210707-MClass-21_T_silvestris-MELD-LSM-R.raw	33126	LFTNVLYYR	22616	9	98	98	9	5948242	2	44.34	-	145390000000	11876338	0.1			100 99 99 98 99 99 95 96 99	LFTNVLYYR	HCD
3	210707-MClass-21_T_silvestris-MELD-LSM-R.raw	67227	C(+57.02)ATKDLDTYYDC(+57.02)LLR	21000	15	98	98	15	9539364	2	41.73	-	44545000000	19058601	-1.0		Carbamidomethylation	99 99 100 100 100 100 100 100 94 91 98 95 96 99 100	C(+57.02)ATKDLDTYYDC(+57.02)LLR	HCD
3	210707-MClass-21_T_silvestris-MELD-LSM-R.raw	61331	VAGVSNGNN(+.98)VC(+57.02)QGC(+57.02)NK	3780	16	98	98	16	8398665	2	14.07	-	44478000000	16777200	-1.0		Deamidation (NQ); Carbamidomethylation	95 96 99 99 100 99 98 98 99 99 99 98 95 96 98 100	VAGVSNGNN(+.98)VC(+57.02)QGC(+57.02)NK	HCD
3	210707-MClass-21_T_silvestris-MELD-LSM-R.raw	20909	VC(+57.02)DFPANVK	10527	9	98	98	9	5252587	2	24.78	-	644290000000	10485012	1.5		Carbamidomethylation	99 100 100 100 98 97 97 97 95	VC(+57.02)DFPANVK	HCD
3	210707-MClass-21_T_silvestris-MELD-LSM-R.raw	31618	FSSC(+57.02)SVENLK	9568	10	98	98	10	5857771	2	23.52	-	11098000000	11695386	0.9		Carbamidomethylation	100 100 100 100 99 99 98 95 97 95	FSSC(+57.02)SVENLK	HCD
3	210707-MClass-21_T_silvestris-MELD-LSM-R.raw	49384	YC(+57.02)MFNTC(+57.02)DC(+57.02)R	13334	10	98	98	10	7137543	2	29.44	-	48015000000	14254934	0.4		Carbamidomethylation	100 100 100 100 99 98 96 98 96 94	YC(+57.02)MFNTC(+57.02)DC(+57.02)R	HCD
3	210707-MClass-21_T_silvestris-MELD-LSM-R.raw	7037	NADLLMALTTHK	20389	12	98	98	12	4432399	3	40.88	-	11814000000000	13266965	1.1	tr|A0A2I9LP89|A0A2I9LP89_9SCOR		89 93 99 100 100 100 100 100 100 99 98 100	NADLLMALTTHK	HCD
3	210707-MClass-21_T_silvestris-MELD-LSM-R.raw	33558	LGESEASC(+57.02)VLK	9716	11	98	98	11	5967974	2	23.85	-	13399000000	11915806	-0.3		Carbamidomethylation	99 99 100 99 99 99 98 95 93 99 100	LGESEASC(+57.02)VLK	HCD
3	210707-MClass-21_T_silvestris-MELD-LSM-R.raw	39745	FFC(+57.02)N(+.98)PLNETK	18623	10	98	98	10	6357920	2	37.93	-	111990000000	12695698	-0.3		Carbamidomethylation; Deamidation (NQ)	100 100 100 100 98 96 95 98 98 95	FFC(+57.02)N(+.98)PLNETK	HCD
3	210707-MClass-21_T_silvestris-MELD-LSM-R.raw	62716	SGC(+57.02)GSSGC(+57.02)M(+15.99)C(+57.02)FGVPDK	10124	16	98	98	16	8613221	2	24.33	-	102170000000	17206313	-0.9		Carbamidomethylation; Oxidation (M)	98 97 100 100 100 100 99 99 99 99 99 100 100 100 97 84	SGC(+57.02)GSSGC(+57.02)M(+15.99)C(+57.02)FGVPDK	HCD
3	210707-MClass-21_T_silvestris-MELD-LSM-R.raw	14634	C(+57.02)WGLPESK	14528	8	98	98	8	4887316	2	31.65	-	780770000000	9754484	0.3		Carbamidomethylation	97 99 100 100 98 99 98 95	C(+57.02)WGLPESK	HCD
3	210707-MClass-21_T_silvestris-MELD-LSM-R.raw	53611	LLPSN(+.98)YGNGVDTPR	13876	14	98	98	14	7523755	2	30.43	-	24078000000	15027366	-0.1		Deamidation (NQ)	97 100 100 99 99 99 98 97 96 97 99 98 97 95	LLPSN(+.98)YGNGVDTPR	HCD
3	210707-MClass-21_T_silvestris-MELD-LSM-R.raw	25904	GFC(+57.02)DRYC(+57.02)K	7295	8	98	98	8	5532314	2	19.88	-	2606300000	11044480	0.3		Carbamidomethylation	99 99 98 98 95 96 99 100	GFC(+57.02)DRYC(+57.02)K	HCD
3	210707-MClass-21_T_silvestris-MELD-LSM-R.raw	268	DAFGKC(+57.02)DDFK	8291	10	98	98	10	4015104	3	21.42	-	413200000000	12015073	1.8	tr|A0A1E1WVV4|A0A1E1WVV4_TITOB:Q0GY43|KIK2_TITDI	Carbamidomethylation	92 91 100 100 100 99 100 100 100 100	DAFGKC(+57.02)DDFK	HCD
3	210707-MClass-21_T_silvestris-MELD-LSM-R.raw	5279	YLLAMPR	18739	7	98	98	7	4322446	2	37.78	-	1573200000000	8624734	1.3			98 99 99 99 97 95 99	YLLAMPR	HCD
3	210707-MClass-21_T_silvestris-MELD-LSM-R.raw	65167	SGC(+57.02)GSSGC(+57.02)M(+15.99)C(+57.02)FGVPSDK	9825	17	98	98	17	9048384	2	23.38	-	3075800000000	18076633	-0.6		Carbamidomethylation; Oxidation (M)	99 99 100 100 100 100 100 100 100 100 100 100 100 99 93 94 82	SGC(+57.02)GSSGC(+57.02)M(+15.99)C(+57.02)FGVPSDK	HCD
3	210707-MClass-21_T_silvestris-MELD-LSM-R.raw	7595	FLGKSEASC(+57.02)VLK	10719	12	98	98	12	4469076	3	25.38	-	1314000000	13377012	-0.2		Carbamidomethylation	99 99 99 99 98 98 98 97 95 95 99 100	FLGKSEASC(+57.02)VLK	HCD
3	210707-MClass-21_T_silvestris-MELD-LSM-R.raw	32749	FSSC(+57.02)SLENLK	13033	10	98	98	10	5927848	2	28.95	-	319380000000	11835542	0.7		Carbamidomethylation	99 100 100 100 99 99 99 95 97 92	FSSC(+57.02)SLENLK	HCD
3	210707-MClass-21_T_silvestris-MELD-LSM-R.raw	53734	FFC(+57.02)DSSKDDETR	5988	12	98	98	12	7538115	2	17.85	-	6872900000	15056091	-0.4		Carbamidomethylation	100 100 100 100 99 95 94 97 97 97 98 99	FFC(+57.02)DSSKDDETR	HCD
3	210707-MClass-21_T_silvestris-MELD-LSM-R.raw	64804	VAGVSNGNN(+.98)VC(+57.02)QGC(+57.02)NLK	9439	17	98	98	17	8964104	2	23.40	-	38345000000	17908040	1.3		Deamidation (NQ); Carbamidomethylation	99 99 99 99 100 100 100 99 99 100 100 99 99 96 95 89 96	VAGVSNGNN(+.98)VC(+57.02)QGC(+57.02)NLK	HCD
3	210707-MClass-21_T_silvestris-MELD-LSM-R.raw	37511	SFLKDSLFPGK	18989	11	98	98	11	6198425	2	38.59	-	151820000000	12376707	-0.1			96 96 99 99 99 94 96 100 100 100 100	SFLKDSLFPGK	HCD
3	210707-MClass-21_T_silvestris-MELD-LSM-R.raw	58639	FTTYNGEGGDGNNFK	12295	15	98	98	15	8108503	2	27.48	-	61748000000	16196851	0.7			96 98 100 100 99 99 100 98 98 99 94 93 96 98 99	FTTYNGEGGDGNNFK	HCD
3	210707-MClass-21_T_silvestris-MELD-LSM-R.raw	44284	NADLLM(+15.99)ALTTHK	18284	12	98	98	12	6723533	2	37.31	-	51549000000	13426914	0.4	tr|A0A2I9LP89|A0A2I9LP89_9SCOR	Oxidation (M)	86 95 100 100 100 99 99 99 99 99 99 100	NADLLM(+15.99)ALTTHK	HCD
3	210707-MClass-21_T_silvestris-MELD-LSM-R.raw	4842	YFC(+57.02)LEK	12325	6	98	98	6	4302046	2	27.98	-	17704000000	8583945	0.0	tr|A0AA49K9P7|A0AA49K9P7_9SCOR:A0A7S8MU86|SCX38_TITSE	Carbamidomethylation	99 99 99 99 99 92	YFC(+57.02)LEK	HCD
3	210707-MClass-21_T_silvestris-MELD-LSM-R.raw	342	VVVTNMEFHK	11466	10	98	98	10	4018782	3	26.63	-	48925000000	12026118	0.7			100 100 100 99 97 95 99 96 95 100	VVVTNMEFHK	HCD
3	210707-MClass-21_T_silvestris-MELD-LSM-R.raw	44281	NAN(+.98)LLM(+15.99)ALTTHK	18169	12	98	98	12	6723528	2	36.92	-	61489000000	13426914	-0.3		Deamidation (NQ); Oxidation (M)	90 97 99 100 100 99 99 99 99 99 96 100	NAN(+.98)LLM(+15.99)ALTTHK	HCD
3	210707-MClass-21_T_silvestris-MELD-LSM-R.raw	23414	C(+57.02)YGLPDKVK	9513	9	98	98	9	5402820	2	23.32	-	249020000000	10785481	1.2	tr|J9PIJ6|J9PIJ6_9SCOR:tr|A0AA49QDN4|A0AA49QDN4_9SCOR:O77463|SCX4_TITSE:H1ZZH8|SCX9_TITOB:C9X4K6|SCNA8_TITDI:tr|A0A1E1WW03|A0A1E1WW03_TITOB:P0C5K8|SCX5_TITBA:A0A7S8MU55|SCX17_TITSE:P0DSO4|SCX3_TITFA:tr|A0A218QWV4|A0A218QWV4_TITSE:tr|A0A218QXH0|A0A218QXH0_TITSE:tr|A0AA49QCH7|A0AA49QCH7_9SCOR:tr|A0A2I9LP95|A0A2I9LP95_9SCOR	Carbamidomethylation	98 99 100 100 97 98 98 98 93	C(+57.02)YGLPDKVK	HCD
3	210707-MClass-21_T_silvestris-MELD-LSM-R.raw	13037	MTLNFGFK	24129	8	98	98	8	4792466	2	46.67	-	70843000000	9564789	-0.2			98 99 100 98 99 98 94 99	MTLNFGFK	HCD
3	210707-MClass-21_T_silvestris-MELD-LSM-R.raw	38926	LLMGNLLLNEK	23604	11	98	98	11	6293651	2	45.94	-	42639000000	12567163	-0.6	tr|A0A2I9LP68|A0A2I9LP68_9SCOR		100 100 100 100 99 100 100 100 94 96 90	LLMGNLLLNEK	HCD
3	210707-MClass-21_T_silvestris-MELD-LSM-R.raw	64869	DVAGVSN(+.98)GNDVC(+57.02)QGC(+57.02)NK	6011	17	98	98	17	8978725	2	17.89	-	114880000000	17937310	-0.3		Deamidation (NQ); Carbamidomethylation	89 86 100 100 100 100 100 100 99 100 100 100 99 98 98 99 100	DVAGVSN(+.98)GNDVC(+57.02)QGC(+57.02)NK	HCD
3	210707-MClass-21_T_silvestris-MELD-LSM-R.raw	21779	VVVTLC(+57.02)QNK	8249	9	98	98	9	5307939	2	21.42	-	540400000	10595747	-1.3		Carbamidomethylation	100 100 100 100 99 98 93 93 99	VVVTLC(+57.02)QNK	HCD
3	210707-MClass-21_T_silvestris-MELD-LSM-R.raw	58596	TLGVANLGSAC(+57.02)DPC(+57.02)GK	14994	16	98	98	16	8103779	2	32.15	-	73083000000	16187444	-1.9		Carbamidomethylation	93 94 99 100 100 100 100 100 98 98 99 100 97 97 97 95	TLGVANLGSAC(+57.02)DPC(+57.02)GK	HCD
3	210707-MClass-21_T_silvestris-MELD-LSM-R.raw	26570	EGYC(+57.02)NTHC(+57.02)NDLER	4182	13	98	98	13	5565574	3	14.77	-	591490000000	16666465	2.3	O77463|SCX4_TITSE:P69940|KBX1_TITSE:tr|A0AA49QDN0|A0AA49QDN0_9SCOR:Q5G8A6|KBX1_TITCO:tr|A0A0C9RFQ9|A0A0C9RFQ9_TITBA:P0C2F3|KBX1_TITST:Q0GY46|KBX1_TITTR	Carbamidomethylation	98 99 100 100 99 99 98 98 93 96 95 98 99	EGYC(+57.02)NTHC(+57.02)NDLER	HCD
3	210707-MClass-21_T_silvestris-MELD-LSM-R.raw	655	FLEVDGK	9988	7	98	98	7	4042160	2	24.22	-	6217100000	8064174	0.1			98 99 99 98 99 98 94	FLEVDGK	HCD
3	210707-MClass-21_T_silvestris-MELD-LSM-R.raw	20450	EC(+57.02)YDPC(+57.02)YKAFGR	12423	12	97	97	12	5225565	3	28.02	-	163290000000	15646438	2.5	P59936|KA121_TITSE:tr|A0AA49K9N8|A0AA49K9N8_9SCOR:tr|A0A0C9S3A0|A0A0C9S3A0_TITBA:P0C168|KA122_TITTR:P0C8L1|KA124_TITST	Carbamidomethylation	98 96 98 98 98 98 97 98 98 98 99 100	EC(+57.02)YDPC(+57.02)YKAFGR	HCD
3	210707-MClass-21_T_silvestris-MELD-LSM-R.raw	69066	NSC(+57.02)LMN(+.98)LQLPTDLNEQR	26255	17	97	97	17	10239833	2	50.32	-	71443000000	20459509	0.5		Carbamidomethylation; Deamidation (NQ)	91 95 99 100 100 100 100 100 100 99 98 98 96 95 97 98 100	NSC(+57.02)LMN(+.98)LQLPTDLNEQR	HCD
3	210707-MClass-21_T_silvestris-MELD-LSM-R.raw	2116	YFLWAK	20162	6	97	97	6	4142253	2	40.44	-	1728800000	8264377	-2.0			95 96 98 98 100 100	YFLWAK	HCD
3	210707-MClass-21_T_silvestris-MELD-LSM-R.raw	24815	ENLKFFLGK	18454	9	97	97	9	5483141	2	37.58	-	1918000000	10946123	1.2			95 96 99 99 99 99 99 99 95	ENLKFFLGK	HCD
3	210707-MClass-21_T_silvestris-MELD-LSM-R.raw	-	C(+57.02)DDFKDAFGK	10880	10	97	97	10	4015094	3	25.61	-	0	12015073	-0.7	tr|A0A1E1WVV4|A0A1E1WVV4_TITOB:Q0GY43|KIK2_TITDI	Carbamidomethylation	90 99 100 100 99 99 99 100 100 95	C(+57.02)DDFKDAFGK	HCD
3	210707-MClass-21_T_silvestris-MELD-LSM-R.raw	52592	NC(+57.02)PATN(+.98)KLLMGNM(+15.99)LLNQFK	24293	19	97	97	19	7420378	3	47.11	-	245470000000	22230850	3.0		Carbamidomethylation; Deamidation (NQ); Oxidation (M)	93 97 100 100 97 95 96 99 100 100 98 96 97 99 100 98 98 97 99	NC(+57.02)PATN(+.98)KLLMGNM(+15.99)LLNQFK	HCD
3	210707-MClass-21_T_silvestris-MELD-LSM-R.raw	57815	FFC(+57.02)DPANEDEVTR	14684	13	97	97	13	8003395	2	31.63	-	16872000000	15986670	-1.6		Carbamidomethylation	100 100 100 100 99 98 95 97 97 96 94 97 99	FFC(+57.02)DPANEDEVTR	HCD
3	210707-MClass-21_T_silvestris-MELD-LSM-R.raw	15303	AYFGTAC(+57.02)DEC(+57.02)RK	6572	12	97	97	12	4932114	3	18.78	-	17023000000	14766125	-0.2		Carbamidomethylation	98 99 99 99 100 100 100 99 98 94 92 97	AYFGTAC(+57.02)DEC(+57.02)RK	HCD
3	210707-MClass-21_T_silvestris-MELD-LSM-R.raw	69958	GC(+57.02)TPWWN(+.98)N(+.98)TNC(+57.02)HGEC(+57.02)TK	15306	17	97	97	17	10624041	2	32.56	-	143380000000	21227932	0.2		Carbamidomethylation; Deamidation (NQ)	99 99 100 100 100 100 100 100 98 97 99 98 98 98 96 88 96	GC(+57.02)TPWWN(+.98)N(+.98)TNC(+57.02)HGEC(+57.02)TK	HCD
3	210707-MClass-21_T_silvestris-MELD-LSM-R.raw	15321	LGTVDRESGPQYR	5972	13	97	97	13	4932526	3	17.72	-	422220000000	14767322	2.6	tr|A0A2I9LPQ8|A0A2I9LPQ8_9SCOR		100 100 100 100 99 95 97 96 97 95 95 99 100	LGTVDRESGPQYR	HCD
3	210707-MClass-21_T_silvestris-MELD-LSM-R.raw	8067	LNLPSEPK	10436	8	97	97	8	4492560	2	25.01	-	686230000000	8964967	0.9			97 98 100 99 97 99 98 95	LNLPSEPK	HCD
3	210707-MClass-21_T_silvestris-MELD-LSM-R.raw	27544	FC(+57.02)N(+.98)PLNETK	13358	9	97	97	9	5622576	2	29.55	-	52697000000	11225015	-0.7		Carbamidomethylation; Deamidation (NQ)	99 100 100 99 97 93 99 98 95	FC(+57.02)N(+.98)PLNETK	HCD
3	210707-MClass-21_T_silvestris-MELD-LSM-R.raw	68307	M(+15.99)KDGC(+57.02)AYGC(+57.02)TPWWDDDNC(+57.02)HGEC(+57.02)TK	15554	24	97	97	24	9937015	3	32.99	-	173970000000	29780823	0.2		Oxidation (M); Carbamidomethylation	97 98 100 98 98 100 100 98 96 100 100 100 100 100 100 99 95 95 93 96 98 98 95 99	M(+15.99)KDGC(+57.02)AYGC(+57.02)TPWWDDDNC(+57.02)HGEC(+57.02)TK	HCD
3	210707-MClass-21_T_silvestris-MELD-LSM-R.raw	867	MTLNFGK	13594	7	97	97	7	4057135	2	30.03	-	354440000000	8094106	2.2	tr|A0A2I9LNW3|A0A2I9LNW3_9SCOR		100 100 100 98 99 96 93	MTLNFGK	HCD
3	210707-MClass-21_T_silvestris-MELD-LSM-R.raw	3134	YFLGLPK	21128	7	97	97	7	4192476	2	41.93	-	285720000000	8364796	1.3			99 99 99 97 98 98 95	YFLGLPK	HCD
3	210707-MClass-21_T_silvestris-MELD-LSM-R.raw	3134	YFLGLPK	21235	7	97	97	7	4192476	2	41.93	-	285720000000	8364796	1.3			99 99 99 97 98 98 94	YFLGLPK	HCD
3	210707-MClass-21_T_silvestris-MELD-LSM-R.raw	6948	NSVFDFR	18153	7	97	97	7	4427169	2	37.20	-	42744000000	8834188	0.5			95 99 100 99 99 96 97	NSVFDFR	HCD
3	210707-MClass-21_T_silvestris-MELD-LSM-R.raw	-	LC(+57.02)NYDDEYC(+57.02)DKLC(+57.02)K	10745	14	97	97	14	6325906	3	25.40	-	0	18947534	-1.8	H1ZZH8|SCX9_TITOB:C9X4K6|SCNA8_TITDI:tr|A0A1E1WW03|A0A1E1WW03_TITOB:P0C5K8|SCX5_TITBA:A0A7S8MU55|SCX17_TITSE:P0DSO4|SCX3_TITFA:tr|A0A218QWV4|A0A218QWV4_TITSE:tr|A0A218QXH0|A0A218QXH0_TITSE:tr|A0AA49QCH7|A0AA49QCH7_9SCOR	Carbamidomethylation	99 99 95 97 100 98 98 99 95 95 97 98 99 100	LC(+57.02)NYDDEYC(+57.02)DKLC(+57.02)K	HCD
3	210707-MClass-21_T_silvestris-MELD-LSM-R.raw	12555	M(+15.99)TGVAGMLR	10765	9	97	97	9	4762419	2	23.05	-	191730000000	9504678	1.6		Oxidation (M)	95 99 100 99 98 96 95 99 99	M(+15.99)TGVAGMLR	HCD
3	210707-MClass-21_T_silvestris-MELD-LSM-R.raw	18982	LLMALTTHK	11335	9	97	97	9	5143027	2	26.43	-	25353000000	10265896	1.2			100 100 99 99 99 97 97 92 98	LLMALTTHK	HCD
3	210707-MClass-21_T_silvestris-MELD-LSM-R.raw	8403	NSLYDYK	8234	7	97	97	7	4517163	2	21.49	-	359660000000	9014182	-0.1			96 99 100 100 100 98 93	NSLYDYK	HCD
3	210707-MClass-21_T_silvestris-MELD-LSM-R.raw	21420	KVNLLEVLK	20075	9	97	97	9	5283457	2	40.19	-	46471000000	10546750	1.7			100 99 96 95 98 99 99 99 96	KVNLLEVLK	HCD
3	210707-MClass-21_T_silvestris-MELD-LSM-R.raw	14454	YYC(+57.02)LLDK	14418	7	97	97	7	4877361	2	31.32	-	20649000000	9734579	-0.2		Carbamidomethylation	98 99 99 99 99 99 92	YYC(+57.02)LLDK	HCD
3	210707-MClass-21_T_silvestris-MELD-LSM-R.raw	37997	TC(+57.02)GVGTM(+15.99)FNDK	6806	11	97	97	11	6232647	2	18.97	-	4311000000	12445166	-1.4		Carbamidomethylation; Oxidation (M)	98 100 100 100 99 99 99 98 95 96 93	TC(+57.02)GVGTM(+15.99)FNDK	HCD
3	210707-MClass-21_T_silvestris-MELD-LSM-R.raw	58379	KN(+.98)GYFQDPDNC(+57.02)QK	6614	13	97	97	13	8078460	2	18.85	-	13812000000	16136780	-0.3		Deamidation (NQ); Carbamidomethylation	99 98 99 99 99 98 99 95 97 95 96 98 100	KN(+.98)GYFQDPDNC(+57.02)QK	HCD
3	210707-MClass-21_T_silvestris-MELD-LSM-R.raw	46775	LGC(+57.02)GVAGHVDNGVK	5937	14	97	97	14	6918457	2	17.83	-	92826000000	13816772	-0.3	tr|A0A2I9LNW3|A0A2I9LNW3_9SCOR	Carbamidomethylation	93 96 100 100 100 100 99 98 99 98 95 95 99 100	LGC(+57.02)GVAGHVDNGVK	HCD
3	210707-MClass-21_T_silvestris-MELD-LSM-R.raw	12221	C(+57.02)VN(+.98)VGN(+.98)C(+57.02)KNLLK	9307	12	97	97	12	4742363	3	23.15	-	3054000000	14196851	1.3		Carbamidomethylation; Deamidation (NQ)	97 99 100 100 94 97 98 98 93 97 100 100	C(+57.02)VN(+.98)VGN(+.98)C(+57.02)KNLLK	HCD
3	210707-MClass-21_T_silvestris-MELD-LSM-R.raw	22804	EC(+57.02)NMDKLQGDFPR	13880	13	97	97	13	5372416	3	30.47	-	156690000000	16087024	0.3		Carbamidomethylation	94 91 99 99 100 99 99 98 97 98 99 99 99	EC(+57.02)NMDKLQGDFPR	HCD
3	210707-MClass-21_T_silvestris-MELD-LSM-R.raw	24399	SNFPKEPEEQRFK	8196	13	97	97	13	5459419	3	21.40	-	153540000000	16348052	-0.8			99 99 100 100 100 100 97 99 99 93 92 96 99	SNFPKEPEEQRFK	HCD
3	210707-MClass-21_T_silvestris-MELD-LSM-R.raw	27713	KLSVC(+57.02)SDNSDYNER	5800	14	97	97	14	5629197	3	17.45	-	8577600000000	16857314	3.4	tr|A0A2I9LP89|A0A2I9LP89_9SCOR:tr|A0A2I9LP68|A0A2I9LP68_9SCOR:P85842|VMXP_TITSE	Carbamidomethylation	87 90 97 99 100 100 100 100 100 100 100 98 100 100	KLSVC(+57.02)SDNSDYNER	HCD
3	210707-MClass-21_T_silvestris-MELD-LSM-R.raw	9022	SSYNWPR	10351	7	97	97	7	4552139	2	24.72	-	5494400000	9084141	-0.8			99 99 100 98 99 98 92	SSYNWPR	HCD
3	210707-MClass-21_T_silvestris-MELD-LSM-R.raw	37997	TC(+57.02)GVGTM(+15.99)FNDK	6924	11	97	97	11	6232647	2	18.97	-	4311000000	12445166	-1.4		Carbamidomethylation; Oxidation (M)	100 100 100 100 100 99 98 96 94 95 94	TC(+57.02)GVGTM(+15.99)FNDK	HCD
3	210707-MClass-21_T_silvestris-MELD-LSM-R.raw	56417	VSNGNDVC(+57.02)QGC(+57.02)NLK	6300	14	97	97	14	7828453	2	18.33	-	5023800000	15636770	-0.6		Carbamidomethylation	100 100 100 100 100 100 100 100 99 99 99 98 82 95	VSNGNDVC(+57.02)QGC(+57.02)NLK	HCD
3	210707-MClass-21_T_silvestris-MELD-LSM-R.raw	45411	NSLYDKYC(+57.02)ATK	7417	11	97	97	11	6818216	2	20.15	-	29091000000	13616284	0.2		Carbamidomethylation	96 99 100 100 99 96 96 97 98 99 96	NSLYDKYC(+57.02)ATK	HCD
3	210707-MClass-21_T_silvestris-MELD-LSM-R.raw	7398	QLYPLAGK	11105	8	97	97	8	4452620	2	26.12	-	5207700000000	8885069	2.8			92 97 100 100 100 100 99 95	QLYPLAGK	HCD
3	210707-MClass-21_T_silvestris-MELD-LSM-R.raw	23920	DFC(+57.02)ENLC(+57.02)K	9464	8	97	97	8	5432233	2	23.50	-	38787000000	10844316	0.3		Carbamidomethylation	95 94 100 99 97 98 99 100	DFC(+57.02)ENLC(+57.02)K	HCD
3	210707-MClass-21_T_silvestris-MELD-LSM-R.raw	65167	SGC(+57.02)GSSGC(+57.02)M(+15.99)C(+57.02)FGVPSDK	9474	17	97	97	17	9048384	2	23.38	-	3075800000000	18076633	-0.6		Carbamidomethylation; Oxidation (M)	95 97 99 100 100 100 100 100 99 99 100 100 100 100 95 96 83	SGC(+57.02)GSSGC(+57.02)M(+15.99)C(+57.02)FGVPSDK	HCD
3	210707-MClass-21_T_silvestris-MELD-LSM-R.raw	15886	FYDC(+57.02)MEK	8703	7	97	97	7	4966964	2	22.28	-	54703000000	9913779	0.3		Carbamidomethylation	98 99 100 99 97 99 92	FYDC(+57.02)MEK	HCD
3	210707-MClass-21_T_silvestris-MELD-LSM-R.raw	58337	C(+57.02)AETC(+57.02)QN(+.98)KGKLTGYC(+57.02)DEKEK	3248	20	97	97	20	8073560	3	13.34	-	178040000000	24190454	0.3		Carbamidomethylation; Deamidation (NQ)	96 98 100 100 99 97 96 96 98 100 100 100 98 95 93 97 98 97 97 100	C(+57.02)AETC(+57.02)QN(+.98)KGKLTGYC(+57.02)DEKEK	HCD
3	210707-MClass-21_T_silvestris-MELD-LSM-R.raw	265	C(+57.02)DDFKDAFGK	10996	10	97	97	10	4015099	3	25.75	-	65545000000	12015073	0.6	tr|A0A1E1WVV4|A0A1E1WVV4_TITOB:Q0GY43|KIK2_TITDI	Carbamidomethylation	93 98 99 99 99 99 99 99 99 94	C(+57.02)DDFKDAFGK	HCD
3	210707-MClass-21_T_silvestris-MELD-LSM-R.raw	923	YC(+57.02)LLDK	10495	6	97	97	6	4062042	2	25.01	-	6888100000	8103945	-0.8		Carbamidomethylation	99 99 99 99 98 91	YC(+57.02)LLDK	HCD
3	210707-MClass-21_T_silvestris-MELD-LSM-R.raw	65167	SGC(+57.02)GSSGC(+57.02)M(+15.99)C(+57.02)FGVPSDK	9592	17	97	97	17	9048384	2	23.38	-	3075800000000	18076633	-0.6		Carbamidomethylation; Oxidation (M)	99 99 100 100 100 100 100 100 100 100 100 100 100 99 92 93 82	SGC(+57.02)GSSGC(+57.02)M(+15.99)C(+57.02)FGVPSDK	HCD
3	210707-MClass-21_T_silvestris-MELD-LSM-R.raw	7398	QLYPLAGK	11330	8	97	97	8	4452620	2	26.12	-	5207700000000	8885069	2.8			92 97 100 100 100 100 99 96	QLYPLAGK	HCD
3	210707-MClass-21_T_silvestris-MELD-LSM-R.raw	67266	LAAAQSQNLVN(+.98)TLNPGGLK	21729	19	97	97	19	9555200	2	42.89	-	34557000000	19090269	-0.7		Deamidation (NQ)	94 96 100 100 99 100 99 99 100 100 100 100 100 100 98 84 90 100 100	LAAAQSQNLVN(+.98)TLNPGGLK	HCD
3	210707-MClass-21_T_silvestris-MELD-LSM-R.raw	35714	LSVVKWEDDK	12580	10	97	97	10	6098231	2	28.33	-	11811000000	12176292	2.0			97 99 100 100 99 94 92 98 100 100	LSVVKWEDDK	HCD
3	210707-MClass-21_T_silvestris-MELD-LSM-R.raw	58265	LLQNKEEFSTC(+57.02)SR	7911	13	97	97	13	8063933	2	20.84	-	86176000000	16107722	-0.1		Carbamidomethylation	100 100 98 97 99 100 99 97 97 91 93 99 100	LLQNKEEFSTC(+57.02)SR	HCD
3	210707-MClass-21_T_silvestris-MELD-LSM-R.raw	53125	LC(+57.02)NYN(+.98)NEYC(+57.02)DK	6064	11	97	97	11	7472864	2	17.87	-	8419500000	14925598	-1.1	H1ZZH8|SCX9_TITOB	Carbamidomethylation; Deamidation (NQ)	98 99 99 100 99 97 99 98 97 97 95	LC(+57.02)NYN(+.98)NEYC(+57.02)DK	HCD
3	210707-MClass-21_T_silvestris-MELD-LSM-R.raw	70070	GC(+57.02)TPWWN(+.98)DN(+.98)NC(+57.02)HGEC(+57.02)TK	14630	17	97	97	17	10693931	2	31.58	-	2664100000000	21367725	-0.4		Carbamidomethylation; Deamidation (NQ)	97 98 100 100 100 100 100 100 100 98 99 98 98 99 99 95 82	GC(+57.02)TPWWN(+.98)DN(+.98)NC(+57.02)HGEC(+57.02)TK	HCD
3	210707-MClass-21_T_silvestris-MELD-LSM-R.raw	39278	C(+57.02)MFNTC(+57.02)DC(+57.02)R	9006	9	97	97	9	6322227	2	22.53	-	235640000000	12624302	0.5		Carbamidomethylation	100 100 100 99 98 97 98 95 93	C(+57.02)MFNTC(+57.02)DC(+57.02)R	HCD
3	210707-MClass-21_T_silvestris-MELD-LSM-R.raw	26253	FGKC(+57.02)DDFKC(+57.02)VC(+57.02)VK	13049	13	97	97	13	5549177	3	29.07	-	5798200000	16617363	-3.1	tr|A0A1E1WVV4|A0A1E1WVV4_TITOB:Q0GY43|KIK2_TITDI	Carbamidomethylation	99 99 99 98 99 100 100 100 99 90 88 99 100	FGKC(+57.02)DDFKC(+57.02)VC(+57.02)VK	HCD
3	210707-MClass-21_T_silvestris-MELD-LSM-R.raw	60861	EGYC(+57.02)NTHC(+57.02)NDLER	4012	13	97	97	13	8343302	2	14.77	-	126550000000	16666465	-0.4	O77463|SCX4_TITSE:P69940|KBX1_TITSE:tr|A0AA49QDN0|A0AA49QDN0_9SCOR:Q5G8A6|KBX1_TITCO:tr|A0A0C9RFQ9|A0A0C9RFQ9_TITBA:P0C2F3|KBX1_TITST:Q0GY46|KBX1_TITTR	Carbamidomethylation	96 93 99 98 98 99 99 99 96 97 97 99 100	EGYC(+57.02)NTHC(+57.02)NDLER	HCD
3	210707-MClass-21_T_silvestris-MELD-LSM-R.raw	35363	ADLLMALTTHK	20417	11	97	97	11	6073341	2	40.90	-	61168000000	12126536	0.1	tr|A0A2I9LP89|A0A2I9LP89_9SCOR		84 94 99 100 100 100 100 100 100 99 100	ADLLMALTTHK	HCD
3	210707-MClass-21_T_silvestris-MELD-LSM-R.raw	51270	WWGGEPLWVTAR	29232	12	97	97	12	7293710	2	55.80	-	67247000000	14567251	1.6			100 100 99 98 99 97 97 96 95 95 98 99	WWGGEPLWVTAR	HCD
3	210707-MClass-21_T_silvestris-MELD-LSM-R.raw	40947	MYC(+57.02)LDSVDC(+57.02)K	13126	10	97	97	10	6457601	2	29.21	-	56035000000	12895090	-2.6		Carbamidomethylation	97 99 100 99 99 98 98 99 95 92	MYC(+57.02)LDSVDC(+57.02)K	HCD
3	210707-MClass-21_T_silvestris-MELD-LSM-R.raw	31602	C(+57.02)LGLPDNEPLKQWGK	18972	15	97	97	15	5856363	3	38.45	-	7668800000000	17538821	2.8	tr|A0A2I9LNV7|A0A2I9LNV7_9SCOR	Carbamidomethylation	96 98 100 100 96 97 95 98 98 98 97 95 98 99 100	C(+57.02)LGLPDNEPLKQWGK	HCD
3	210707-MClass-21_T_silvestris-MELD-LSM-R.raw	266	DAFGKC(+57.02)DDFK	7412	10	97	97	10	4015101	3	20.19	-	44218000000	12015073	0.9	tr|A0A1E1WVV4|A0A1E1WVV4_TITOB:Q0GY43|KIK2_TITDI	Carbamidomethylation	90 90 99 99 99 99 99 100 100 100	DAFGKC(+57.02)DDFK	HCD
3	210707-MClass-21_T_silvestris-MELD-LSM-R.raw	37953	FFC(+57.02)DPSNETK	9747	10	97	97	10	6227657	2	23.87	-	330270000000	12435178	-0.8		Carbamidomethylation	100 100 100 100 99 96 93 97 97 94	FFC(+57.02)DPSNETK	HCD
3	210707-MClass-21_T_silvestris-MELD-LSM-R.raw	30335	C(+57.02)SATYPGLC(+57.02)K	8343	10	97	97	10	5787610	2	21.72	-	1582300000000	11555051	2.0		Carbamidomethylation	100 100 100 100 100 99 87 93 99 100	C(+57.02)SATYPGLC(+57.02)K	HCD
3	210707-MClass-21_T_silvestris-MELD-LSM-R.raw	58349	FLGKSEASC(+57.02)VLDC(+57.02)K	11908	14	97	97	14	8073878	2	27.27	-	60265000000	16127588	1.4		Carbamidomethylation	100 99 100 100 99 100 99 98 96 95 99 91 92 99	FLGKSEASC(+57.02)VLDC(+57.02)K	HCD
3	210707-MClass-21_T_silvestris-MELD-LSM-R.raw	44493	FSSC(+57.02)SLENLYK	18468	11	97	97	11	6743162	2	37.78	-	72841000000	13466177	0.2		Carbamidomethylation	99 99 100 99 98 98 98 92 98 99 96	FSSC(+57.02)SLENLYK	HCD
3	210707-MClass-21_T_silvestris-MELD-LSM-R.raw	36763	TC(+57.02)GVGTMFNDK	12561	11	97	97	11	6152668	2	28.37	-	93263000000	12285217	-2.2		Carbamidomethylation	97 98 100 100 99 99 98 99 95 95 94	TC(+57.02)GVGTMFNDK	HCD
3	210707-MClass-21_T_silvestris-MELD-LSM-R.raw	-	DAFGKC(+57.02)DDFK	8643	10	97	97	10	4015096	3	22.06	-	0	12015073	-0.3	tr|A0A1E1WVV4|A0A1E1WVV4_TITOB:Q0GY43|KIK2_TITDI	Carbamidomethylation	91 90 99 99 99 99 99 100 100 100	DAFGKC(+57.02)DDFK	HCD
3	210707-MClass-21_T_silvestris-MELD-LSM-R.raw	23615	DNLKFFLGK	19132	9	97	97	9	5413061	2	38.88	-	129790000000	10805967	0.9			95 96 99 99 99 99 99 97 95	DNLKFFLGK	HCD
3	210707-MClass-21_T_silvestris-MELD-LSM-R.raw	26636	EGYC(+57.02)NTHC(+57.02)DDLER	4901	13	97	97	13	5568837	3	16.09	-	12491000000	16676304	-0.7	O77463|SCX4_TITSE:P69940|KBX1_TITSE:tr|A0AA49QDN0|A0AA49QDN0_9SCOR:Q5G8A6|KBX1_TITCO:tr|A0A0C9RFQ9|A0A0C9RFQ9_TITBA:P0C2F3|KBX1_TITST:Q0GY46|KBX1_TITTR	Carbamidomethylation	97 98 100 100 99 99 98 98 96 95 93 97 99	EGYC(+57.02)NTHC(+57.02)DDLER	HCD
3	210707-MClass-21_T_silvestris-MELD-LSM-R.raw	22666	QFNVPLEPK	16778	9	97	97	9	5362952	2	35.07	-	119480000000	10705759	-0.1			93 96 99 100 98 98 99 99 97	QFNVPLEPK	HCD
3	210707-MClass-21_T_silvestris-MELD-LSM-R.raw	59821	TAHLLGSPHDDGSGPGFSVPGSPGSK	15735	26	97	97	26	8210634	3	33.34	-	1590100000000	24601667	0.6	tr|A0A2I9LP89|A0A2I9LP89_9SCOR:tr|A0A2I9LP68|A0A2I9LP68_9SCOR:P85842|VMXP_TITSE		95 97 100 100 100 100 100 99 95 99 90 81 99 100 98 97 99 100 100 99 98 98 98 100 100 100	TAHLLGSPHDDGSGPGFSVPGSPGSK	HCD
3	210707-MClass-21_T_silvestris-MELD-LSM-R.raw	67326	KDGYLMGSEGPDGLNFSK	18352	18	97	97	18	9579525	2	37.49	-	8133100000	19138828	4.0	tr|A0A2I9LP89|A0A2I9LP89_9SCOR:tr|A0A2I9LP68|A0A2I9LP68_9SCOR		99 99 91 95 100 100 100 99 100 99 99 99 94 94 96 99 98 97	KDGYLMGSEGPDGLNFSK	HCD
3	210707-MClass-21_T_silvestris-MELD-LSM-R.raw	58593	FTTYNGEGGNGNNFK	11347	15	97	97	15	8103600	2	26.18	-	73343000000	16187012	2.6			94 96 100 100 99 99 100 99 98 99 96 94 93 97 100	FTTYNGEGGNGNNFK	HCD
3	210707-MClass-21_T_silvestris-MELD-LSM-R.raw	867	MTLNFGK	13710	7	97	97	7	4057135	2	30.03	-	354440000000	8094106	2.2	tr|A0A2I9LNW3|A0A2I9LNW3_9SCOR		99 99 99 98 99 96 93	MTLNFGK	HCD
3	210707-MClass-21_T_silvestris-MELD-LSM-R.raw	16754	C(+57.02)SEYGFLK	13009	8	97	97	8	5022303	2	28.99	-	52867000000	10024481	-2.0		Carbamidomethylation	98 99 100 99 97 98 98 91	C(+57.02)SEYGFLK	HCD
3	210707-MClass-21_T_silvestris-MELD-LSM-R.raw	11244	MTGVQMLR	12890	8	97	97	8	4682439	2	28.76	-	719580000000	9344728	0.4			100 100 100 99 96 89 98 100	MTGVQMLR	HCD
3	210707-MClass-21_T_silvestris-MELD-LSM-R.raw	654	FLQ(+.98)VDGK	9401	7	97	97	7	4042157	2	23.34	-	1312000000	8064174	-0.6		Deamidation (NQ)	97 99 100 99 99 97 92	FLQ(+.98)VDGK	HCD
3	210707-MClass-21_T_silvestris-MELD-LSM-R.raw	36778	NAEGNLDQQLK	6503	11	97	97	11	6153094	2	18.66	-	6797800000	12286047	-0.3			94 97 100 100 99 99 99 95 93 99 100	NAEGNLDQQLK	HCD
3	210707-MClass-21_T_silvestris-MELD-LSM-R.raw	7593	FC(+57.02)DYKDAEYK	8462	10	97	97	10	4468614	3	21.87	-	1106900000000	13375598	1.8		Carbamidomethylation	100 99 100 96 95 98 97 99 99 94	FC(+57.02)DYKDAEYK	HCD
3	210707-MClass-21_T_silvestris-MELD-LSM-R.raw	9477	VVVTVLGVK	17479	9	97	97	9	4573083	2	36.21	-	152830000000	9126008	1.4			100 100 100 99 99 98 96 95 92	VVVTVLGVK	HCD
3	210707-MClass-21_T_silvestris-MELD-LSM-R.raw	5836	YVTVLFK	18896	7	97	97	7	4352607	2	38.47	-	43346000000	8685058	1.2			99 98 97 96 99 99 95	YVTVLFK	HCD
3	210707-MClass-21_T_silvestris-MELD-LSM-R.raw	473	MMDTLNLKLK	17816	10	97	97	10	4028908	3	36.58	-	1528000000	12056511	-0.4	P85842|VMXP_TITSE		96 98 99 99 99 98 98 97 98 92	MMDTLNLKLK	HCD
3	210707-MClass-21_T_silvestris-MELD-LSM-R.raw	7576	LSC(+57.02)FLPR	15124	7	97	97	7	4467386	2	32.29	-	345030000000	8914636	-1.0	tr|J9PIJ6|J9PIJ6_9SCOR	Carbamidomethylation	99 99 100 99 99 90 97	LSC(+57.02)FLPR	HCD
3	210707-MClass-21_T_silvestris-MELD-LSM-R.raw	60081	SDC(+57.02)GSSGC(+57.02)MC(+57.02)FGVPK	14663	15	97	97	15	8248130	2	31.65	-	1137000000	16476150	-2.2		Carbamidomethylation	79 91 100 100 100 100 100 100 99 99 99 99 100 100 98	SDC(+57.02)GSSGC(+57.02)MC(+57.02)FGVPK	HCD
3	210707-MClass-21_T_silvestris-MELD-LSM-R.raw	47277	LSSQC(+57.02)YKPC(+57.02)EAVVGFASGK	17347	19	97	97	19	6966683	3	35.92	-	75377000000	20869814	0.8		Carbamidomethylation	100 100 99 99 100 100 99 95 94 98 99 100 100 98 97 96 96 95 92	LSSQC(+57.02)YKPC(+57.02)EAVVGFASGK	HCD
3	210707-MClass-21_T_silvestris-MELD-LSM-R.raw	10808	NM(+15.99)GTLKNDVVTGK	6220	13	97	97	13	4649099	3	18.35	-	144520000000	13917078	0.1	tr|A0A2I9LP89|A0A2I9LP89_9SCOR	Oxidation (M)	93 99 99 97 95 98 98 99 100 100 100 99 92	NM(+15.99)GTLKNDVVTGK	HCD
3	210707-MClass-21_T_silvestris-MELD-LSM-R.raw	19634	LWNAC(+57.02)LMK	17204	8	97	97	8	5182590	2	35.60	-	148190000000	10345042	-0.6		Carbamidomethylation	99 99 99 99 98 98 94 94	LWNAC(+57.02)LMK	HCD
3	210707-MClass-21_T_silvestris-MELD-LSM-R.raw	66824	TVFPGQ(+.98)Q(+.98)LFNQENVMK	28549	16	97	97	16	9414559	2	54.32	-	69087000000	18808977	-0.2		Deamidation (NQ)	85 95 100 100 99 100 100 100 100 97 95 98 96 99 100 100	TVFPGQ(+.98)Q(+.98)LFNQENVMK	HCD
3	210707-MClass-21_T_silvestris-MELD-LSM-R.raw	29484	YYYNPELGK	12522	9	97	97	9	5737773	2	28.29	-	49664000000	11455393	0.7			98 99 100 99 96 99 99 98 91	YYYNPELGK	HCD
3	210707-MClass-21_T_silvestris-MELD-LSM-R.raw	53778	LGLSGLANMGSAC(+57.02)EK	18870	15	97	97	15	7543657	2	38.26	-	55379000000	15067170	-0.1	tr|A0A2I9LPE6|A0A2I9LPE6_9SCOR	Carbamidomethylation	98 99 100 100 100 100 100 99 99 99 99 99 99 93 79	LGLSGLANMGSAC(+57.02)EK	HCD
3	210707-MClass-21_T_silvestris-MELD-LSM-R.raw	58231	VYTSMVTGAENLLGR	24397	15	97	97	15	8059147	2	47.26	-	14680000000	16098135	0.8			93 96 100 100 100 100 100 99 99 99 92 95 98 97 95	VYTSMVTGAENLLGR	HCD
3	210707-MClass-21_T_silvestris-MELD-LSM-R.raw	11245	MTLLGNMR	15657	8	97	97	8	4682441	2	33.14	-	56938000000	9344728	0.8			98 100 100 100 96 90 97 100	MTLLGNMR	HCD
3	210707-MClass-21_T_silvestris-MELD-LSM-R.raw	13741	MMDTLNLK	14968	8	97	97	8	4832426	2	31.89	-	1177900000000	9644722	-1.5	P85842|VMXP_TITSE		100 100 100 99 98 95 95 93	MMDTLNLK	HCD
3	210707-MClass-21_T_silvestris-MELD-LSM-R.raw	46819	LGC(+57.02)GVAGHVDDGVK	6352	14	97	97	14	6923380	2	18.37	-	6178500000	13826611	0.2	tr|A0A2I9LNW3|A0A2I9LNW3_9SCOR	Carbamidomethylation	99 99 100 99 99 100 99 94 98 99 99 95 93 94	LGC(+57.02)GVAGHVDDGVK	HCD
3	210707-MClass-21_T_silvestris-MELD-LSM-R.raw	7593	FC(+57.02)N(+.98)YKDAEYK	8577	10	97	97	10	4468614	3	21.87	-	1106900000000	13375598	1.8		Carbamidomethylation; Deamidation (NQ)	100 99 100 97 97 98 95 99 99 93	FC(+57.02)N(+.98)YKDAEYK	HCD
3	210707-MClass-21_T_silvestris-MELD-LSM-R.raw	12310	LAGLQAFTK	16035	9	97	97	9	4747793	2	33.69	-	45181000000	9475440	0.1	tr|A0A2I9LP89|A0A2I9LP89_9SCOR		99 99 99 98 96 97 98 98 94	LAGLQAFTK	HCD
3	210707-MClass-21_T_silvestris-MELD-LSM-R.raw	60917	TAHLLGSM(+15.99)TTGDSGPDLTLSGSPGSK	15098	26	97	97	26	8350737	3	32.26	-	1499600000000	25021907	3.5	tr|A0A2I9LP89|A0A2I9LP89_9SCOR:tr|A0A2I9LP68|A0A2I9LP68_9SCOR:P85842|VMXP_TITSE	Oxidation (M)	99 100 100 100 100 99 99 88 85 88 96 99 99 99 98 99 100 100 99 98 98 98 97 99 100 100	TAHLLGSM(+15.99)TTGDSGPDLTLSGSPGSK	HCD
3	210707-MClass-21_T_silvestris-MELD-LSM-R.raw	67067	LC(+57.02)NYN(+.98)DEYC(+57.02)DKLC(+57.02)K	9821	14	97	97	14	9483840	2	23.87	-	6303400000	18947537	-0.1	H1ZZH8|SCX9_TITOB:C9X4K6|SCNA8_TITDI:tr|A0A1E1WW03|A0A1E1WW03_TITOB:P0C5K8|SCX5_TITBA:A0A7S8MU55|SCX17_TITSE:P0DSO4|SCX3_TITFA:tr|A0A218QWV4|A0A218QWV4_TITSE:tr|A0A218QXH0|A0A218QXH0_TITSE:tr|A0AA49QCH7|A0AA49QCH7_9SCOR	Carbamidomethylation; Deamidation (NQ)	98 99 99 100 100 100 100 93 92 96 95 96 97 99	LC(+57.02)NYN(+.98)DEYC(+57.02)DKLC(+57.02)K	HCD
3	210707-MClass-21_T_silvestris-MELD-LSM-R.raw	44281	NAN(+.98)LLM(+15.99)ALTTHK	17934	12	97	97	12	6723528	2	36.92	-	61489000000	13426914	-0.3		Deamidation (NQ); Oxidation (M)	90 97 100 100 99 97 97 98 99 99 95 100	NAN(+.98)LLM(+15.99)ALTTHK	HCD
3	210707-MClass-21_T_silvestris-MELD-LSM-R.raw	11480	FLEC(+57.02)LEK	11526	7	97	97	7	4697376	2	26.44	-	1103400000000	9374579	2.9		Carbamidomethylation	98 99 100 98 98 98 93	FLEC(+57.02)LEK	HCD
3	210707-MClass-21_T_silvestris-MELD-LSM-R.raw	12982	LDLNLLKK	19030	8	97	97	8	4788107	2	38.70	-	4794500000	9556066	0.3			95 98 98 96 99 100 99 95	LDLNLLKK	HCD
3	210707-MClass-21_T_silvestris-MELD-LSM-R.raw	38173	GSPQ(+.98)C(+57.02)LPAC(+57.02)EK	6377	11	97	97	11	6242739	2	18.58	-	2105900000000	12465322	0.9		Deamidation (NQ); Carbamidomethylation	99 99 100 100 100 100 99 99 100 98 79	GSPQ(+.98)C(+57.02)LPAC(+57.02)EK	HCD
3	210707-MClass-21_T_silvestris-MELD-LSM-R.raw	37008	MSSVC(+57.02)TPC(+57.02)YK	8211	10	97	97	10	6167584	2	21.31	-	9167200000	12315037	-1.1		Carbamidomethylation	95 99 100 100 99 98 94 93 98 100	MSSVC(+57.02)TPC(+57.02)YK	HCD
3	210707-MClass-21_T_silvestris-MELD-LSM-R.raw	57661	DVYC(+57.02)N(+.98)YEN(+.98)LEFK	23734	12	97	97	12	7983334	2	46.24	-	403710000000	15946497	1.6		Carbamidomethylation; Deamidation (NQ)	85 88 100 100 100 100 100 100 100 100 100 97	DVYC(+57.02)N(+.98)YEN(+.98)LEFK	HCD
3	210707-MClass-21_T_silvestris-MELD-LSM-R.raw	13828	NLKFFLGK	18102	8	97	97	8	4837921	2	37.08	-	20008000000	9655698	0.0			90 98 100 100 100 100 99 94	NLKFFLGK	HCD
3	210707-MClass-21_T_silvestris-MELD-LSM-R.raw	53482	LLYC(+57.02)DFSDKDPK	13829	12	97	97	12	7508551	2	30.25	-	39598000000	14996965	-0.6	tr|A0A2I9LNW3|A0A2I9LNW3_9SCOR	Carbamidomethylation	100 100 100 100 99 95 92 96 91 98 100 100	LLYC(+57.02)DFSDKDPK	HCD
3	210707-MClass-21_T_silvestris-MELD-LSM-R.raw	11498	QNLPLEPK	9760	8	97	97	8	4697691	2	23.75	-	1903100000000	9375233	0.4			90 96 100 99 99 100 100 97	QNLPLEPK	HCD
3	210707-MClass-21_T_silvestris-MELD-LSM-R.raw	66804	SEC(+57.02)GSSGC(+57.02)M(+15.99)C(+57.02)FGVPSDK	9723	17	97	97	17	9408491	2	23.85	-	3010800000000	18796846	-0.5		Carbamidomethylation; Oxidation (M)	93 98 100 100 100 100 100 100 100 100 100 100 100 99 94 94 81	SEC(+57.02)GSSGC(+57.02)M(+15.99)C(+57.02)FGVPSDK	HCD
3	210707-MClass-21_T_silvestris-MELD-LSM-R.raw	176	MALTTHK	11398	7	97	97	7	4012192	2	26.43	-	309300000	8004214	3.1			97 99 100 99 99 92 97	MALTTHK	HCD
3	210707-MClass-21_T_silvestris-MELD-LSM-R.raw	58637	FTTYN(+.98)GEGGNGNNFK	11620	15	97	97	15	8108497	2	26.82	-	2679000000	16196853	-0.2		Deamidation (NQ)	95 97 100 100 100 99 100 98 95 97 96 94 94 98 100	FTTYN(+.98)GEGGNGNNFK	HCD
3	210707-MClass-21_T_silvestris-MELD-LSM-R.raw	55917	TLPGSPGSNNC(+57.02)PLTDGFLMGHR	22836	22	97	97	22	7767002	3	44.63	-	945130000000	23270786	0.1		Carbamidomethylation	98 97 99 98 98 98 98 88 87 98 99 99 99 99 99 99 99 99 97 97 98 100	TLPGSPGSNNC(+57.02)PLTDGFLMGHR	HCD
3	210707-MClass-21_T_silvestris-MELD-LSM-R.raw	20909	VC(+57.02)DFPANVK	10410	9	97	97	9	5252587	2	24.78	-	644290000000	10485012	1.5		Carbamidomethylation	99 100 100 100 98 97 96 97 91	VC(+57.02)DFPANVK	HCD
3	210707-MClass-21_T_silvestris-MELD-LSM-R.raw	50654	LYSPGETYFDEK	17178	12	97	97	12	7248334	2	35.56	-	217780000000	14476506	1.1			98 99 100 100 100 100 97 90 91 99 99 96	LYSPGETYFDEK	HCD
3	210707-MClass-21_T_silvestris-MELD-LSM-R.raw	19515	HFC(+57.02)KPEVYTGLAK	10605	13	97	97	13	5172665	3	25.11	-	925150000000	15487759	1.1	tr|A0A2I9LP68|A0A2I9LP68_9SCOR	Carbamidomethylation	98 99 99 99 97 99 100 97 88 96 99 100 96	HFC(+57.02)KPEVYTGLAK	HCD
3	210707-MClass-21_T_silvestris-MELD-LSM-R.raw	20909	VC(+57.02)N(+.98)FPANVK	10179	9	97	97	9	5252587	2	24.78	-	644290000000	10485012	1.5		Carbamidomethylation; Deamidation (NQ)	98 99 100 100 98 98 95 95 94	VC(+57.02)N(+.98)FPANVK	HCD
3	210707-MClass-21_T_silvestris-MELD-LSM-R.raw	27145	C(+57.02)LDLPDEEK	11659	9	97	97	9	5597548	2	26.88	-	7655200000	11174961	-1.0		Carbamidomethylation	93 96 100 99 94 96 99 100 100	C(+57.02)LDLPDEEK	HCD
3	210707-MClass-21_T_silvestris-MELD-LSM-R.raw	2146	YFLVTGK	13267	7	97	97	7	4142372	2	29.38	-	3384900000000	8264589	1.3			99 99 100 99 98 94 93	YFLVTGK	HCD
3	210707-MClass-21_T_silvestris-MELD-LSM-R.raw	7927	NADLLM(+15.99)ALTTHK	18142	12	97	97	12	4485713	3	36.92	-	135510000000	13426914	0.5	tr|A0A2I9LP89|A0A2I9LP89_9SCOR	Oxidation (M)	81 95 99 100 100 99 99 100 100 100 98 100	NADLLM(+15.99)ALTTHK	HCD
3	210707-MClass-21_T_silvestris-MELD-LSM-R.raw	11066	LVMLVTEK	14844	8	97	97	8	4667767	2	31.92	-	16653000000	9315412	-2.6			98 98 97 98 98 98 98 93	LVMLVTEK	HCD
3	210707-MClass-21_T_silvestris-MELD-LSM-R.raw	68970	FGLKSN(+.98)C(+57.02)SSGGC(+57.02)M(+15.99)C(+57.02)FGPR	12267	18	97	97	18	10199148	2	27.77	-	86646000000	20378164	-0.7		Deamidation (NQ); Carbamidomethylation; Oxidation (M)	88 92 100 100 100 100 100 100 100 99 98 95 96 96 97 98 96 100	FGLKSN(+.98)C(+57.02)SSGGC(+57.02)M(+15.99)C(+57.02)FGPR	HCD
3	210707-MClass-21_T_silvestris-MELD-LSM-R.raw	15500	YLN(+.98)LTVDHSMC(+57.02)K	14776	12	97	97	12	4945641	3	31.81	-	43716000000	14806689	1.1		Deamidation (NQ); Carbamidomethylation	99 100 100 100 100 100 100 96 95 91 96 94	YLN(+.98)LTVDHSMC(+57.02)K	HCD
3	210707-MClass-21_T_silvestris-MELD-LSM-R.raw	21849	KLGFKDSKGELVDR	6417	14	97	97	14	5312970	3	18.56	-	46725000000	15908728	-2.3			100 100 98 92 95 99 99 98 97 98 98 96 98 99	KLGFKDSKGELVDR	HCD
3	210707-MClass-21_T_silvestris-MELD-LSM-R.raw	53664	WPDFTGLAEDLLK	28802	13	97	97	13	7528842	2	54.81	-	55408000000	15037610	-4.8			100 97 99 99 100 99 99 95 92 93 98 100 97	WPDFTGLAEDLLK	HCD
3	210707-MClass-21_T_silvestris-MELD-LSM-R.raw	-	DAFGKC(+57.02)DDFK	8529	10	97	97	10	6017605	2	21.88	-	0	12015073	-0.7	tr|A0A1E1WVV4|A0A1E1WVV4_TITOB:Q0GY43|KIK2_TITDI	Carbamidomethylation	90 96 99 99 99 94 98 100 100 100	DAFGKC(+57.02)DDFK	HCD
3	210707-MClass-21_T_silvestris-MELD-LSM-R.raw	52765	HLDKFYDC(+57.02)MEK	9813	11	97	97	11	7433278	2	23.83	-	202570000000	14846428	-1.3		Carbamidomethylation	98 99 100 99 100 100 100 99 98 99 80	HLDKFYDC(+57.02)MEK	HCD
3	210707-MClass-21_T_silvestris-MELD-LSM-R.raw	36202	C(+57.02)YDPC(+57.02)YFAK	14622	9	97	97	9	6122469	2	31.58	-	68407000000	12224788	0.4	P59936|KA121_TITSE:tr|A0AA49K9N8|A0AA49K9N8_9SCOR:tr|A0A0C9S3A0|A0A0C9S3A0_TITBA:P0C168|KA122_TITTR:P0C8L1|KA124_TITST	Carbamidomethylation	97 97 100 100 100 99 90 94 100	C(+57.02)YDPC(+57.02)YFAK	HCD
3	210707-MClass-21_T_silvestris-MELD-LSM-R.raw	8173	GYLM(+15.99)DER	6211	7	97	97	7	4502003	2	18.27	-	18779000000	8983854	0.7	tr|J9PIJ6|J9PIJ6_9SCOR:tr|A0AA49QDN4|A0AA49QDN4_9SCOR	Oxidation (M)	93 97 99 98 98 98 99	GYLM(+15.99)DER	HCD
3	210707-MClass-21_T_silvestris-MELD-LSM-R.raw	7048	LLDKPVSLVTSR	13298	12	97	97	12	4432693	3	29.46	-	11895000000	13267871	-0.7			98 98 96 90 94 97 99 100 99 98 99 100	LLDKPVSLVTSR	HCD
3	210707-MClass-21_T_silvestris-MELD-LSM-R.raw	16222	EEDSVFDR	8143	8	97	97	8	4987162	2	21.17	-	13659000000	9954196	-1.7			95 93 99 99 99 98 99 98	EEDSVFDR	HCD
3	210707-MClass-21_T_silvestris-MELD-LSM-R.raw	-	LSVC(+57.02)SDNSDYNER	7689	13	97	97	13	7798259	2	20.53	-	0	15576365	0.5	tr|A0A2I9LP89|A0A2I9LP89_9SCOR:tr|A0A2I9LP68|A0A2I9LP68_9SCOR:P85842|VMXP_TITSE	Carbamidomethylation	94 95 100 100 99 99 97 98 99 97 91 98 99	LSVC(+57.02)SDNSDYNER	HCD
3	210707-MClass-21_T_silvestris-MELD-LSM-R.raw	11159	EFTNRFESNEK	7116	11	97	97	11	4675531	3	19.57	-	4557000000	13996367	0.6			99 99 100 100 100 99 99 95 92 95 93	EFTNRFESNEK	HCD
3	210707-MClass-21_T_silvestris-MELD-LSM-R.raw	37749	C(+57.02)VEYLLAMSR	22015	10	97	97	10	6213041	2	43.28	-	136940000000	12405945	-0.7		Carbamidomethylation	97 99 100 100 100 99 94 88 98 100	C(+57.02)VEYLLAMSR	HCD
3	210707-MClass-21_T_silvestris-MELD-LSM-R.raw	38776	C(+57.02)LGLPDNEPLK	15696	11	97	97	11	6283208	2	33.34	-	705980000000	12546277	-0.5		Carbamidomethylation	99 99 100 100 98 97 93 97 97 99 93	C(+57.02)LGLPDNEPLK	HCD
3	210707-MClass-21_T_silvestris-MELD-LSM-R.raw	22656	LDLAGC(+57.02)GTATTVKDGK	8830	16	97	97	16	5362751	3	22.39	-	5336100000	16058032	0.2		Carbamidomethylation	98 99 99 100 100 100 98 98 98 98 97 96 91 96 96 96	LDLAGC(+57.02)GTATTVKDGK	HCD
3	210707-MClass-21_T_silvestris-MELD-LSM-R.raw	21031	LWNAC(+57.02)LM(+15.99)K	12422	8	97	97	8	5262573	2	28.02	-	462750000000	10504990	1.0		Carbamidomethylation; Oxidation (M)	99 99 99 98 98 98 95 92	LWNAC(+57.02)LM(+15.99)K	HCD
3	210707-MClass-21_T_silvestris-MELD-LSM-R.raw	55589	SAHLLGVPHDADSPK	8220	15	97	97	15	7723961	2	21.32	-	309290000000	15427791	-0.9	tr|A0A2I9LP89|A0A2I9LP89_9SCOR:P85842|VMXP_TITSE		96 89 100 100 100 100 100 98 93 98 94 97 99 100 98	SAHLLGVPHDADSPK	HCD
3	210707-MClass-21_T_silvestris-MELD-LSM-R.raw	57169	FC(+57.02)NYN(+.98)NAYC(+57.02)DLK	15821	12	97	97	12	7918188	2	33.55	-	69903000000	15816228	0.2	C9X4K6|SCNA8_TITDI:tr|A0A1E1WW03|A0A1E1WW03_TITOB:P0C5K8|SCX5_TITBA:A0A7S8MU55|SCX17_TITSE:P0DSO4|SCX3_TITFA:tr|A0A218QWV4|A0A218QWV4_TITSE:tr|A0A218QXH0|A0A218QXH0_TITSE:tr|A0AA49QCH7|A0AA49QCH7_9SCOR	Carbamidomethylation; Deamidation (NQ)	94 93 99 99 98 97 98 99 99 99 94 99	FC(+57.02)NYN(+.98)NAYC(+57.02)DLK	HCD
3	210707-MClass-21_T_silvestris-MELD-LSM-R.raw	60002	TAHLLGSFSN(+.98)GDN(+.98)GPGLSLPGSPGSK	16673	26	97	97	26	8237380	3	34.94	-	236490000000	24681819	4.2	tr|A0A2I9LP89|A0A2I9LP89_9SCOR:tr|A0A2I9LP68|A0A2I9LP68_9SCOR:P85842|VMXP_TITSE	Deamidation (NQ)	94 97 100 100 100 100 99 80 79 98 98 99 100 100 99 99 100 100 100 99 98 98 98 100 100 100	TAHLLGSFSN(+.98)GDN(+.98)GPGLSLPGSPGSK	HCD
3	210707-MClass-21_T_silvestris-MELD-LSM-R.raw	23414	C(+57.02)YGLPDKVK	9283	9	97	97	9	5402820	2	23.32	-	249020000000	10785481	1.2	tr|J9PIJ6|J9PIJ6_9SCOR:tr|A0AA49QDN4|A0AA49QDN4_9SCOR:O77463|SCX4_TITSE:H1ZZH8|SCX9_TITOB:C9X4K6|SCNA8_TITDI:tr|A0A1E1WW03|A0A1E1WW03_TITOB:P0C5K8|SCX5_TITBA:A0A7S8MU55|SCX17_TITSE:P0DSO4|SCX3_TITFA:tr|A0A218QWV4|A0A218QWV4_TITSE:tr|A0A218QXH0|A0A218QXH0_TITSE:tr|A0AA49QCH7|A0AA49QCH7_9SCOR:tr|A0A2I9LP95|A0A2I9LP95_9SCOR	Carbamidomethylation	99 99 100 100 93 95 97 98 95	C(+57.02)YGLPDKVK	HCD
3	210707-MClass-21_T_silvestris-MELD-LSM-R.raw	67051	LC(+57.02)NYN(+.98)NEYC(+57.02)DKLC(+57.02)K	10080	14	97	97	14	9478908	2	24.37	-	6813400000	18937695	-1.3	H1ZZH8|SCX9_TITOB:C9X4K6|SCNA8_TITDI:tr|A0A1E1WW03|A0A1E1WW03_TITOB:P0C5K8|SCX5_TITBA:A0A7S8MU55|SCX17_TITSE:P0DSO4|SCX3_TITFA:tr|A0A218QWV4|A0A218QWV4_TITSE:tr|A0A218QXH0|A0A218QXH0_TITSE:tr|A0AA49QCH7|A0AA49QCH7_9SCOR	Carbamidomethylation; Deamidation (NQ)	100 100 99 100 100 96 97 91 94 97 95 97 98 100	LC(+57.02)NYN(+.98)NEYC(+57.02)DKLC(+57.02)K	HCD
3	210707-MClass-21_T_silvestris-MELD-LSM-R.raw	62106	SLM(+15.99)QNKEEFSAC(+57.02)SR	5744	14	97	97	14	8518812	2	17.45	-	28765000000	17017451	1.6		Oxidation (M); Carbamidomethylation	98 98 97 93 95 98 99 99 98 96 97 96 98 100	SLM(+15.99)QNKEEFSAC(+57.02)SR	HCD
3	210707-MClass-21_T_silvestris-MELD-LSM-R.raw	7167	C(+57.02)DDFKC(+57.02)VC(+57.02)VK	9375	10	97	97	10	4441899	3	23.25	-	517900000	13295515	-2.6	tr|A0A1E1WVV4|A0A1E1WVV4_TITOB:Q0GY43|KIK2_TITDI	Carbamidomethylation	92 99 100 98 97 97 97 95 98 100	C(+57.02)DDFKC(+57.02)VC(+57.02)VK	HCD
3	210707-MClass-21_T_silvestris-MELD-LSM-R.raw	60707	EDANC(+57.02)SLPSETGPC(+57.02)K	7266	15	97	97	15	8328474	2	19.94	-	85192000000	16636816	-0.8		Carbamidomethylation	93 95 100 100 100 100 100 99 97 98 98 97 96 95 94	EDANC(+57.02)SLPSETGPC(+57.02)K	HCD
3	210707-MClass-21_T_silvestris-MELD-LSM-R.raw	60714	GSPHN(+.98)GDAN(+.98)TLPGGPGSK	5634	18	97	97	18	8328791	2	17.20	-	10510000000	16637437	0.0		Deamidation (NQ)	99 100 100 100 100 100 100 99 99 93 96 99 99 98 96 94 93 89	GSPHN(+.98)GDAN(+.98)TLPGGPGSK	HCD
3	210707-MClass-21_T_silvestris-MELD-LSM-R.raw	66080	VDAGVSNGNN(+.98)VC(+57.02)QGC(+57.02)YK	8864	17	97	97	17	9218909	2	22.43	-	260090000000	18417673	-0.1		Deamidation (NQ); Carbamidomethylation	79 88 100 100 100 100 100 100 100 100 100 100 100 97 98 98 96	VDAGVSNGNN(+.98)VC(+57.02)QGC(+57.02)YK	HCD
3	210707-MClass-21_T_silvestris-MELD-LSM-R.raw	52689	TGKYVTAVFNAGEK	12766	14	97	97	14	7428912	2	28.60	-	10681000000	14837671	0.5	tr|A0A2I9LNW3|A0A2I9LNW3_9SCOR		97 99 100 100 100 100 100 100 99 93 91 92 98 95	TGKYVTAVFNAGEK	HCD
3	210707-MClass-21_T_silvestris-MELD-LSM-R.raw	14634	C(+57.02)WGLPESK	14761	8	97	97	8	4887316	2	31.65	-	780770000000	9754484	0.3		Carbamidomethylation	96 97 99 99 97 98 98 94	C(+57.02)WGLPESK	HCD
3	210707-MClass-21_T_silvestris-MELD-LSM-R.raw	61606	KLSVC(+57.02)SDDSDYNER	6560	14	97	97	14	8443650	2	18.76	-	11688000000	16867156	-0.1	tr|A0A2I9LP89|A0A2I9LP89_9SCOR:tr|A0A2I9LP68|A0A2I9LP68_9SCOR:P85842|VMXP_TITSE	Carbamidomethylation	100 100 100 100 100 99 99 99 97 97 89 85 98 100	KLSVC(+57.02)SDDSDYNER	HCD
3	210707-MClass-21_T_silvestris-MELD-LSM-R.raw	8523	YFFVAEK	16573	7	97	97	7	4522343	2	34.77	-	16945000000	9024537	0.2			98 99 99 98 97 98 92	YFFVAEK	HCD
3	210707-MClass-21_T_silvestris-MELD-LSM-R.raw	51315	NAN(+.98)LLMALTTHMK	24280	13	97	97	13	7298773	2	47.07	-	94447000000	14577371	2.1		Deamidation (NQ)	92 99 100 100 100 100 100 99 99 96 91 90 98	NAN(+.98)LLMALTTHMK	HCD
3	210707-MClass-21_T_silvestris-MELD-LSM-R.raw	37586	LYC(+57.02)GLEDLEK	14619	10	97	97	10	6203004	2	31.65	-	1780400000000	12385852	0.9		Carbamidomethylation	100 100 100 100 99 99 99 100 97 79	LYC(+57.02)GLEDLEK	HCD
3	210707-MClass-21_T_silvestris-MELD-LSM-R.raw	38841	DHC(+57.02)AAKDAFGKC(+57.02)DDFK	7431	16	97	97	16	6289381	3	20.04	-	60089000000	18837930	-0.2	tr|A0A1E1WVV4|A0A1E1WVV4_TITOB:Q0GY43|KIK2_TITDI	Carbamidomethylation	100 99 100 100 95 97 99 95 97 98 96 90 90 100 100 100	DHC(+57.02)AAKDAFGKC(+57.02)DDFK	HCD
3	210707-MClass-21_T_silvestris-MELD-LSM-R.raw	58198	EC(+57.02)NMDKLQGDFPR	13982	13	97	97	13	8053586	2	30.47	-	26749000000	16087024	0.2		Carbamidomethylation	96 95 96 96 100 100 99 96 94 97 96 98 100	EC(+57.02)NMDKLQGDFPR	HCD
3	210707-MClass-21_T_silvestris-MELD-LSM-R.raw	39340	LC(+57.02)NYDDEYC(+57.02)DKLC(+57.02)K	9732	14	97	97	14	6325925	3	23.85	-	49726000000	18947534	1.2	H1ZZH8|SCX9_TITOB:C9X4K6|SCNA8_TITDI:tr|A0A1E1WW03|A0A1E1WW03_TITOB:P0C5K8|SCX5_TITBA:A0A7S8MU55|SCX17_TITSE:P0DSO4|SCX3_TITFA:tr|A0A218QWV4|A0A218QWV4_TITSE:tr|A0A218QXH0|A0A218QXH0_TITSE:tr|A0AA49QCH7|A0AA49QCH7_9SCOR	Carbamidomethylation	100 100 100 100 100 100 99 95 95 95 93 92 95 99	LC(+57.02)NYDDEYC(+57.02)DKLC(+57.02)K	HCD
3	210707-MClass-21_T_silvestris-MELD-LSM-R.raw	60917	TAHLLGSPHDGN(+.98)SGPDLTLSGSPGSK	14984	26	97	97	26	8350737	3	32.26	-	1499600000000	25021985	0.4	tr|A0A2I9LP89|A0A2I9LP89_9SCOR:tr|A0A2I9LP68|A0A2I9LP68_9SCOR:P85842|VMXP_TITSE	Deamidation (NQ)	99 99 100 100 100 100 99 94 85 96 81 90 99 99 97 98 99 100 100 99 98 98 97 99 100 100	TAHLLGSPHDGN(+.98)SGPDLTLSGSPGSK	HCD
3	210707-MClass-21_T_silvestris-MELD-LSM-R.raw	66358	LFEC(+57.02)LKEQNLPLEPK	18714	15	97	97	15	9294923	2	38.01	-	38629000000	18569705	-0.2		Carbamidomethylation	88 89 100 99 99 100 99 95 96 99 99 100 100 100 97	LFEC(+57.02)LKEQNLPLEPK	HCD
3	210707-MClass-21_T_silvestris-MELD-LSM-R.raw	8067	LNLPSEPK	10553	8	97	97	8	4492560	2	25.01	-	686230000000	8964967	0.9			95 97 100 99 97 99 97 93	LNLPSEPK	HCD
3	210707-MClass-21_T_silvestris-MELD-LSM-R.raw	781	FLEC(+57.02)LK	10242	6	97	97	6	4052151	2	24.51	-	7494000000	8084153	0.3		Carbamidomethylation	99 99 99 98 97 92	FLEC(+57.02)LK	HCD
3	210707-MClass-21_T_silvestris-MELD-LSM-R.raw	11744	VVVTNLKDHVC(+57.02)K	6975	12	97	97	12	4712627	3	19.39	-	17826000000	14107654	0.7		Carbamidomethylation	100 100 99 97 96 96 96 98 93 98 99 95	VVVTNLKDHVC(+57.02)K	HCD
3	210707-MClass-21_T_silvestris-MELD-LSM-R.raw	69556	NC(+57.02)PATN(+.98)KLLMGNM(+15.99)LLNQK	18597	18	97	97	18	10390150	2	37.91	-	70508000000	20760166	-0.5		Carbamidomethylation; Deamidation (NQ); Oxidation (M)	97 98 100 100 99 99 100 100 100 99 97 94 91 96 99 97 86 97	NC(+57.02)PATN(+.98)KLLMGNM(+15.99)LLNQK	HCD
3	210707-MClass-21_T_silvestris-MELD-LSM-R.raw	69850	C(+57.02)GTPWWN(+.98)N(+.98)SNC(+57.02)HGEC(+57.02)TK	14360	17	97	97	17	10553960	2	31.26	-	357350000000	21087773	0.0		Carbamidomethylation; Deamidation (NQ)	88 90 100 100 100 100 100 100 99 98 99 99 97 98 97 97 91	C(+57.02)GTPWWN(+.98)N(+.98)SNC(+57.02)HGEC(+57.02)TK	HCD
3	210707-MClass-21_T_silvestris-MELD-LSM-R.raw	10401	DAFGKC(+57.02)DDFKC(+57.02)VC(+57.02)VK	12999	15	97	97	15	4629561	4	29.07	-	422530000000	18478003	-2.7	tr|A0A1E1WVV4|A0A1E1WVV4_TITOB:Q0GY43|KIK2_TITDI	Carbamidomethylation	97 98 100 100 99 98 99 100 100 99 98 88 84 99 100	DAFGKC(+57.02)DDFKC(+57.02)VC(+57.02)VK	HCD
3	210707-MClass-21_T_silvestris-MELD-LSM-R.raw	7927	NADLLM(+15.99)ALTTHK	17971	12	97	97	12	4485713	3	36.92	-	135510000000	13426914	0.5	tr|A0A2I9LP89|A0A2I9LP89_9SCOR	Oxidation (M)	82 94 98 99 100 99 98 99 100 100 98 100	NADLLM(+15.99)ALTTHK	HCD
3	210707-MClass-21_T_silvestris-MELD-LSM-R.raw	733	TVSKETWSFK	11889	10	97	97	10	4048791	3	27.13	-	14839000000	12116187	-2.6			98 99 96 95 98 98 98 97 95 97	TVSKETWSFK	HCD
3	210707-MClass-21_T_silvestris-MELD-LSM-R.raw	7930	NADLLM(+15.99)ALTTHK	19157	12	97	97	12	4485717	3	38.53	-	244880000000	13426914	1.5	tr|A0A2I9LP89|A0A2I9LP89_9SCOR	Oxidation (M)	83 94 98 98 100 99 99 99 99 99 97 100	NADLLM(+15.99)ALTTHK	HCD
3	210707-MClass-21_T_silvestris-MELD-LSM-R.raw	781	FLEC(+57.02)LK	10129	6	97	97	6	4052151	2	24.51	-	7494000000	8084153	0.3		Carbamidomethylation	99 99 99 98 97 91	FLEC(+57.02)LK	HCD
3	210707-MClass-21_T_silvestris-MELD-LSM-R.raw	654	FLEVDGK	9514	7	97	97	7	4042157	2	23.34	-	1312000000	8064174	-0.6			97 98 99 97 99 98 92	FLEVDGK	HCD
3	210707-MClass-21_T_silvestris-MELD-LSM-R.raw	29906	YSGEGN(+.98)LALVK	13732	11	97	97	11	5763003	2	30.16	-	116440000000	11505869	-0.8		Deamidation (NQ)	100 100 100 100 90 88 97 99 100 100 96	YSGEGN(+.98)LALVK	HCD
3	210707-MClass-21_T_silvestris-MELD-LSM-R.raw	60694	C(+57.02)GSSGC(+57.02)M(+15.99)C(+57.02)FGVSN(+.98)PK	9371	15	97	97	15	8328120	2	23.37	-	759910000000	16636099	-0.3		Carbamidomethylation; Oxidation (M); Deamidation (NQ)	96 97 100 100 99 99 98 86 96 100 100 99 98 97 94	C(+57.02)GSSGC(+57.02)M(+15.99)C(+57.02)FGVSN(+.98)PK	HCD
3	210707-MClass-21_T_silvestris-MELD-LSM-R.raw	15504	YSEC(+57.02)LNKNLNAR	6522	12	97	97	12	4945768	3	18.60	-	9383500000	14807092	-0.4		Carbamidomethylation	100 100 100 99 98 95 97 97 97 95 92 95	YSEC(+57.02)LNKNLNAR	HCD
3	210707-MClass-21_T_silvestris-MELD-LSM-R.raw	35632	QSPEC(+57.02)LPVC(+57.02)K	9076	10	97	97	10	6092872	2	22.88	-	98095000000	12165581	1.5		Carbamidomethylation	93 97 99 99 97 97 95 95 98 100	QSPEC(+57.02)LPVC(+57.02)K	HCD
3	210707-MClass-21_T_silvestris-MELD-LSM-R.raw	66067	SLFPGTDLFNEDDLMK	30896	16	97	97	16	9214359	2	59.56	-	27552000000	18408552	1.0			85 95 100 100 99 99 99 99 97 96 98 99 98 94 95 100	SLFPGTDLFNEDDLMK	HCD
3	210707-MClass-21_T_silvestris-MELD-LSM-R.raw	5697	QLYSMVK	10076	7	97	97	7	4347328	2	24.35	-	8334400000	8674524	-1.6			93 97 99 99 99 99 94	QLYSMVK	HCD
3	210707-MClass-21_T_silvestris-MELD-LSM-R.raw	14312	VSDSDKEM(+15.99)LLAAHNELR	10568	17	97	97	17	4867421	4	25.05	-	6376000000	19429419	-1.4	tr|A0A2I9LNW3|A0A2I9LNW3_9SCOR	Oxidation (M)	100 100 100 97 98 96 95 91 90 99 100 99 98 95 95 99 100	VSDSDKEM(+15.99)LLAAHNELR	HCD
3	210707-MClass-21_T_silvestris-MELD-LSM-R.raw	12967	YFLVTGEK	13965	8	97	97	8	4787578	2	30.66	-	986430000000	9555015	-0.4			99 100 100 100 99 99 98 82	YFLVTGEK	HCD
3	210707-MClass-21_T_silvestris-MELD-LSM-R.raw	38173	GSPQ(+.98)C(+57.02)LPAC(+57.02)EK	6492	11	97	97	11	6242739	2	18.58	-	2105900000000	12465322	0.9		Deamidation (NQ); Carbamidomethylation	99 99 99 99 99 99 99 99 99 98 79	GSPQ(+.98)C(+57.02)LPAC(+57.02)EK	HCD
3	210707-MClass-21_T_silvestris-MELD-LSM-R.raw	-	LLGLDLR	18664	7	97	97	7	4002553	2	38.00	-	0	7984963	-0.3			99 99 96 94 96 97 99	LLGLDLR	HCD
3	210707-MClass-21_T_silvestris-MELD-LSM-R.raw	28499	SLM(+15.99)QNKEEFSAC(+57.02)SR	5765	14	97	97	14	5682545	3	17.54	-	125360000000	17017451	-2.0		Oxidation (M); Carbamidomethylation	79 89 100 98 99 98 100 100 100 100 100 99 100 100	SLM(+15.99)QNKEEFSAC(+57.02)SR	HCD
3	210707-MClass-21_T_silvestris-MELD-LSM-R.raw	6177	LLGLSMLK	23925	8	97	97	8	4377757	2	46.46	-	117810000000	8735358	1.2			100 100 99 97 95 94 98 93	LLGLSMLK	HCD
3	210707-MClass-21_T_silvestris-MELD-LSM-R.raw	23231	AC(+57.02)N(+.98)ENDC(+57.02)LNKC(+57.02)AEHGFSK	6687	18	97	97	18	5394730	4	18.91	-	2097500000000	21538564	2.9		Carbamidomethylation; Deamidation (NQ)	99 100 100 100 99 100 99 99 99 99 99 99 100 99 96 97 84 80	AC(+57.02)N(+.98)ENDC(+57.02)LNKC(+57.02)AEHGFSK	HCD
3	210707-MClass-21_T_silvestris-MELD-LSM-R.raw	31811	VAVVLGTDDKR	7330	11	97	97	11	5868356	2	20.03	-	17324000000	11716560	0.5			97 98 99 100 100 98 91 95 96 96 97	VAVVLGTDDKR	HCD
3	210707-MClass-21_T_silvestris-MELD-LSM-R.raw	11159	EFTNRFESNEK	7007	11	97	97	11	4675531	3	19.57	-	4557000000	13996367	0.6			99 99 99 98 98 98 99 97 91 96 93	EFTNRFESNEK	HCD
3	210707-MClass-21_T_silvestris-MELD-LSM-R.raw	19832	C(+57.02)YGLPNSVK	12062	9	97	97	9	5192593	2	27.27	-	230380000000	10365012	2.7	tr|J9PIJ6|J9PIJ6_9SCOR:tr|A0AA49QDN4|A0AA49QDN4_9SCOR:O77463|SCX4_TITSE:H1ZZH8|SCX9_TITOB:C9X4K6|SCNA8_TITDI:tr|A0A1E1WW03|A0A1E1WW03_TITOB:P0C5K8|SCX5_TITBA:A0A7S8MU55|SCX17_TITSE:P0DSO4|SCX3_TITFA:tr|A0A218QWV4|A0A218QWV4_TITSE:tr|A0A218QXH0|A0A218QXH0_TITSE:tr|A0AA49QCH7|A0AA49QCH7_9SCOR:tr|A0A2I9LP95|A0A2I9LP95_9SCOR	Carbamidomethylation	100 100 100 100 96 94 96 95 93	C(+57.02)YGLPNSVK	HCD
3	210707-MClass-21_T_silvestris-MELD-LSM-R.raw	11498	QNLPLEPK	9643	8	97	97	8	4697691	2	23.75	-	1903100000000	9375233	0.4			89 95 100 99 98 100 99 96	QNLPLEPK	HCD
3	210707-MClass-21_T_silvestris-MELD-LSM-R.raw	10495	FTEC(+57.02)LEK	7458	7	97	97	7	4637182	2	20.19	-	4463400000	9254215	0.4		Carbamidomethylation	99 98 99 96 97 98 92	FTEC(+57.02)LEK	HCD
3	210707-MClass-21_T_silvestris-MELD-LSM-R.raw	21319	VLNLNLLKK	15653	9	97	97	9	5278531	2	33.24	-	19715000000	10536909	0.8			99 99 98 97 93 96 99 98 95	VLNLNLLKK	HCD
3	210707-MClass-21_T_silvestris-MELD-LSM-R.raw	3685	LTDLLLR	15475	7	97	97	7	4222685	2	32.87	-	31783000000	8425225	-0.1			98 99 100 100 100 96 86	LTDLLLR	HCD
3	210707-MClass-21_T_silvestris-MELD-LSM-R.raw	41763	YC(+57.02)AFNPLEYK	19505	10	97	97	10	6528029	2	39.24	-	133640000000	13035906	0.4		Carbamidomethylation	100 100 100 100 99 80 92 100 100 100	YC(+57.02)AFNPLEYK	HCD
3	210707-MClass-21_T_silvestris-MELD-LSM-R.raw	43985	FC(+57.02)N(+.98)YKDAEYK	8453	10	97	97	10	6697869	2	21.87	-	525350000000	13375598	-0.5		Carbamidomethylation; Deamidation (NQ)	99 99 99 99 98 99 98 100 98 81	FC(+57.02)N(+.98)YKDAEYK	HCD
3	210707-MClass-21_T_silvestris-MELD-LSM-R.raw	497	DRFC(+57.02)DYKDAEYK	9189	12	97	97	12	4031790	4	22.84	-	424880000000	16086877	-0.5		Carbamidomethylation	90 86 96 100 100 100 100 100 99 100 99 94	DRFC(+57.02)DYKDAEYK	HCD
3	210707-MClass-21_T_silvestris-MELD-LSM-R.raw	58548	TAHLLGAHPDGEGPDEAGVSGSQPK	9617	25	97	97	25	8097215	3	23.54	-	227570000000	24261460	-1.4	tr|A0A2I9LP89|A0A2I9LP89_9SCOR:P85842|VMXP_TITSE		100 100 100 100 100 100 100 89 90 99 90 93 97 94 98 99 99 99 99 98 96 96 96 93 100	TAHLLGAHPDGEGPDEAGVSGSQPK	HCD
3	210707-MClass-21_T_silvestris-MELD-LSM-R.raw	38984	VC(+57.02)DPANLNTVR	9309	11	97	97	11	6298139	2	23.27	-	292170000000	12576135	-0.2		Carbamidomethylation	95 98 100 99 98 96 97 95 94 96 99	VC(+57.02)DPANLNTVR	HCD
3	210707-MClass-21_T_silvestris-MELD-LSM-R.raw	25942	KGADLPYLTK	11804	10	97	97	10	5533153	2	27.02	-	26563000000	11046179	-1.7			99 96 95 96 98 95 96 99 100 96	KGADLPYLTK	HCD
3	210707-MClass-21_T_silvestris-MELD-LSM-R.raw	22375	LTDADGDHPSGLTFR	11500	15	97	97	15	5345919	3	26.47	-	50029000000	16007480	3.6			100 99 98 96 97 93 98 85 93 100 100 100 99 97 99	LTDADGDHPSGLTFR	HCD
3	210707-MClass-21_T_silvestris-MELD-LSM-R.raw	51078	VYC(+57.02)NGNDLNN(+.98)NR	4416	12	97	97	12	7273098	2	15.19	-	10466000000	14526052	-0.2		Carbamidomethylation; Deamidation (NQ)	96 92 99 99 95 94 99 98 97 98 97 100	VYC(+57.02)NGNDLNN(+.98)NR	HCD
3	210707-MClass-21_T_silvestris-MELD-LSM-R.raw	14344	NAN(+.98)LLMALTTHMK	24267	13	97	97	13	4869208	3	47.07	-	249650000000	14577371	2.5		Deamidation (NQ)	91 99 99 100 100 100 100 100 100 99 97 79 97	NAN(+.98)LLMALTTHMK	HCD
3	210707-MClass-21_T_silvestris-MELD-LSM-R.raw	-	YYFLTK	14638	6	97	97	6	4177225	2	31.58	-	0	8334323	-2.2			95 97 99 99 98 93	YYFLTK	HCD
3	210707-MClass-21_T_silvestris-MELD-LSM-R.raw	56208	LSVC(+57.02)SDDSNYDER	8062	13	97	97	13	7803168	2	20.80	-	47014000000	15586206	-1.0		Carbamidomethylation	99 99 100 100 100 100 99 96 91 90 96 97 94	LSVC(+57.02)SDDSNYDER	HCD
3	210707-MClass-21_T_silvestris-MELD-LSM-R.raw	9477	VVVTVLGVK	17594	9	96	96	9	4573083	2	36.21	-	152830000000	9126008	1.4			100 100 100 99 96 98 94 94 92	VVVTVLGVK	HCD
3	210707-MClass-21_T_silvestris-MELD-LSM-R.raw	8304	GFKDSKGELVDR	8571	12	96	96	12	4509052	3	22.01	-	22263000000	13496938	-0.2			99 99 99 98 84 95 97 99 99 97 98 98	GFKDSKGELVDR	HCD
3	210707-MClass-21_T_silvestris-MELD-LSM-R.raw	39380	SKVC(+57.02)DFPANVK	8515	11	96	96	11	6328196	2	21.85	-	27865000000	12636282	-2.7		Carbamidomethylation	99 100 100 100 100 100 95 85 96 98 95	SKVC(+57.02)DFPANVK	HCD
3	210707-MClass-21_T_silvestris-MELD-LSM-R.raw	6565	YLLAM(+15.99)PR	11369	7	96	96	7	4402424	2	26.04	-	5707500000000	8784684	2.2		Oxidation (M)	98 99 99 97 96 91 98	YLLAM(+15.99)PR	HCD
3	210707-MClass-21_T_silvestris-MELD-LSM-R.raw	51128	TVSKETWSKFNK	7052	12	96	96	12	7278858	2	19.51	-	3738300000	14537566	0.3			95 93 93 92 98 98 98 98 98 98 99 100	TVSKETWSKFNK	HCD
3	210707-MClass-21_T_silvestris-MELD-LSM-R.raw	66191	DAFGKC(+57.02)DDFKC(+57.02)VC(+57.02)VK	13011	15	96	96	15	9249056	2	29.07	-	80012000000	18478003	-1.9	tr|A0A1E1WVV4|A0A1E1WVV4_TITOB:Q0GY43|KIK2_TITDI	Carbamidomethylation	98 99 100 100 100 98 99 99 88 85 92 97 100 100 100	DAFGKC(+57.02)DDFKC(+57.02)VC(+57.02)VK	HCD
3	210707-MClass-21_T_silvestris-MELD-LSM-R.raw	8220	LLGLEVQK	13792	8	96	96	8	4502817	2	30.32	-	5002000000	8985488	0.0	tr|A0A2I9LP68|A0A2I9LP68_9SCOR		100 100 98 98 99 98 91 91	LLGLEVQK	HCD
3	210707-MClass-21_T_silvestris-MELD-LSM-R.raw	37953	FFC(+57.02)N(+.98)PSNETK	9865	10	96	96	10	6227657	2	23.87	-	330270000000	12435178	-0.8		Carbamidomethylation; Deamidation (NQ)	100 100 100 100 98 90 92 97 97 95	FFC(+57.02)N(+.98)PSNETK	HCD
3	210707-MClass-21_T_silvestris-MELD-LSM-R.raw	60082	C(+57.02)GSSGC(+57.02)MC(+57.02)FGVSN(+.98)PK	13999	15	96	96	15	8248136	2	30.64	-	114080000000	16476150	-1.4		Carbamidomethylation; Deamidation (NQ)	98 99 100 100 100 100 100 100 100 100 100 98 97 85 77	C(+57.02)GSSGC(+57.02)MC(+57.02)FGVSN(+.98)PK	HCD
3	210707-MClass-21_T_silvestris-MELD-LSM-R.raw	65210	FSAC(+57.02)VAQ(+.98)LMPEETQAK	20856	16	96	96	16	9059205	2	41.42	-	154410000000	18098276	-0.6		Carbamidomethylation; Deamidation (NQ)	94 94 99 100 100 100 100 100 100 95 92 98 96 95 95 93	FSAC(+57.02)VAQ(+.98)LMPEETQAK	HCD
3	210707-MClass-21_T_silvestris-MELD-LSM-R.raw	61566	LSVC(+57.02)SDNSDYNERK	5532	14	96	96	14	8438732	2	16.99	-	48494000000	16857314	0.2	tr|A0A2I9LP89|A0A2I9LP89_9SCOR:tr|A0A2I9LP68|A0A2I9LP68_9SCOR:P85842|VMXP_TITSE	Carbamidomethylation	99 99 100 99 98 98 94 95 98 95 91 96 95 98	LSVC(+57.02)SDNSDYNERK	HCD
3	210707-MClass-21_T_silvestris-MELD-LSM-R.raw	64660	VYC(+57.02)NGNDLNDNM(+15.99)WR	13419	14	96	96	14	8938652	2	29.63	-	731800000	17857200	-2.3		Carbamidomethylation; Oxidation (M)	100 100 100 100 99 99 99 99 99 99 97 82 83 99	VYC(+57.02)NGNDLNDNM(+15.99)WR	HCD
3	210707-MClass-21_T_silvestris-MELD-LSM-R.raw	59964	ATLMTC(+57.02)GVGTMFNDK	22081	15	96	96	15	8233721	2	43.57	-	2595000000	16447310	-0.8		Carbamidomethylation	89 93 100 100 100 99 99 99 98 98 93 99 98 95 93	ATLMTC(+57.02)GVGTMFNDK	HCD
3	210707-MClass-21_T_silvestris-MELD-LSM-R.raw	52519	YLDLTVN(+.98)HSMC(+57.02)K	14753	12	96	96	12	7413418	2	31.81	-	14195000000	14806689	0.1		Deamidation (NQ); Carbamidomethylation	94 98 99 99 99 99 99 98 96 91 95 95	YLDLTVN(+.98)HSMC(+57.02)K	HCD
3	210707-MClass-21_T_silvestris-MELD-LSM-R.raw	5581	YLNGKDGETFR	6301	11	96	96	11	4338825	3	18.35	-	9070900000	12986255	0.1			99 99 99 99 99 99 90 94 90 97 99	YLNGKDGETFR	HCD
3	210707-MClass-21_T_silvestris-MELD-LSM-R.raw	28499	SLM(+15.99)QNKEEFSAC(+57.02)SR	5881	14	96	96	14	5682545	3	17.54	-	125360000000	17017451	-2.0		Oxidation (M); Carbamidomethylation	79 88 100 99 98 97 99 100 100 99 99 98 99 100	SLM(+15.99)QNKEEFSAC(+57.02)SR	HCD
3	210707-MClass-21_T_silvestris-MELD-LSM-R.raw	8975	NSLYN(+.98)KYC(+57.02)ATK	7480	11	96	96	11	4548839	3	20.15	-	59143000000	13616284	1.0		Deamidation (NQ); Carbamidomethylation	96 99 100 100 98 97 98 94 95 96 92	NSLYN(+.98)KYC(+57.02)ATK	HCD
3	210707-MClass-21_T_silvestris-MELD-LSM-R.raw	15049	LNLPDGQPK	10802	9	96	96	9	4912716	2	25.73	-	301640000000	9805291	-0.4			98 98 100 99 99 95 95 93 94	LNLPDGQPK	HCD
3	210707-MClass-21_T_silvestris-MELD-LSM-R.raw	24797	LQNLAQAHANQC(+57.02)FK	9880	14	96	96	14	5482767	3	24.12	-	595810000000	16418044	2.4	tr|A0A2I9LNW3|A0A2I9LNW3_9SCOR	Carbamidomethylation	94 95 99 100 100 99 99 98 99 93 91 97 94 98	LQNLAQAHANQC(+57.02)FK	HCD
3	210707-MClass-21_T_silvestris-MELD-LSM-R.raw	23846	EC(+57.02)NM(+15.99)N(+.98)KLQGDFPR	9672	13	96	96	13	5425732	3	23.77	-	34918000000	16246973	0.4		Carbamidomethylation; Oxidation (M); Deamidation (NQ)	90 79 98 99 99 99 100 99 98 99 99 99 100	EC(+57.02)NM(+15.99)N(+.98)KLQGDFPR	HCD
3	210707-MClass-21_T_silvestris-MELD-LSM-R.raw	33827	ELFLDKDC(+57.02)R	8834	9	96	96	9	5982926	2	22.38	-	3151100000	11945703	0.3		Carbamidomethylation	98 97 99 97 96 90 97 99 100	ELFLDKDC(+57.02)R	HCD
3	210707-MClass-21_T_silvestris-MELD-LSM-R.raw	12549	C(+57.02)YGLPDVK	15462	8	96	96	8	4762341	2	32.85	-	365880000000	9504531	0.6	tr|J9PIJ6|J9PIJ6_9SCOR:tr|A0AA49QDN4|A0AA49QDN4_9SCOR:O77463|SCX4_TITSE:H1ZZH8|SCX9_TITOB:C9X4K6|SCNA8_TITDI:tr|A0A1E1WW03|A0A1E1WW03_TITOB:P0C5K8|SCX5_TITBA:A0A7S8MU55|SCX17_TITSE:P0DSO4|SCX3_TITFA:tr|A0A218QWV4|A0A218QWV4_TITSE:tr|A0A218QXH0|A0A218QXH0_TITSE:tr|A0AA49QCH7|A0AA49QCH7_9SCOR:tr|A0A2I9LP95|A0A2I9LP95_9SCOR	Carbamidomethylation	99 99 100 99 97 98 91 90	C(+57.02)YGLPDVK	HCD
3	210707-MClass-21_T_silvestris-MELD-LSM-R.raw	15186	YYNPELGK	8476	8	96	96	8	4922443	2	21.85	-	11824000000	9824760	-2.0			98 98 99 96 98 98 95 90	YYNPELGK	HCD
3	210707-MClass-21_T_silvestris-MELD-LSM-R.raw	26881	HFSQVLWAK	13934	9	96	96	9	5583024	2	30.51	-	2216000000	11145923	-1.8	tr|A0A2I9LNW3|A0A2I9LNW3_9SCOR		99 99 88 89 97 100 100 100 100	HFSQVLWAK	HCD
3	210707-MClass-21_T_silvestris-MELD-LSM-R.raw	55779	LC(+57.02)NYDNAYC(+57.02)DLK	14286	12	96	96	12	7748262	2	31.15	-	2.27E7	15476384	-0.4	C9X4K6|SCNA8_TITDI:tr|A0A1E1WW03|A0A1E1WW03_TITOB:P0C5K8|SCX5_TITBA:A0A7S8MU55|SCX17_TITSE:P0DSO4|SCX3_TITFA:tr|A0A218QWV4|A0A218QWV4_TITSE:tr|A0A218QXH0|A0A218QXH0_TITSE:tr|A0AA49QCH7|A0AA49QCH7_9SCOR	Carbamidomethylation	93 94 98 99 99 97 98 98 97 99 89 99	LC(+57.02)NYDNAYC(+57.02)DLK	HCD
3	210707-MClass-21_T_silvestris-MELD-LSM-R.raw	12306	KLGPLELKQFHNTNEK	11605	16	96	96	16	4747636	4	26.84	-	93491000000	18950264	-0.5			100 100 100 100 100 100 100 98 97 98 95 95 92 91 92 91	KLGPLELKQFHNTNEK	HCD
3	210707-MClass-21_T_silvestris-MELD-LSM-R.raw	61305	KHFC(+57.02)KPEVYTGLAK	7871	14	96	96	14	8394424	2	20.77	-	33656000000	16768708	-0.4	tr|A0A2I9LP68|A0A2I9LP68_9SCOR	Carbamidomethylation	94 90 100 100 100 95 96 96 98 98 96 98 99 92	KHFC(+57.02)KPEVYTGLAK	HCD
3	210707-MClass-21_T_silvestris-MELD-LSM-R.raw	7244	LLGTSLQR	9724	8	96	96	8	4442692	2	23.86	-	119430000000	8865236	0.2			100 100 100 100 96 90 90 98	LLGTSLQR	HCD
3	210707-MClass-21_T_silvestris-MELD-LSM-R.raw	6309	LALVEDNKVEGK	9331	12	96	96	12	4389144	3	23.13	-	182040000000	13137190	1.9			99 100 100 100 99 99 92 94 95 98 92 93	LALVEDNKVEGK	HCD
3	210707-MClass-21_T_silvestris-MELD-LSM-R.raw	70070	C(+57.02)GTPWWN(+.98)DDNC(+57.02)HGEC(+57.02)TK	14747	17	96	96	17	10693931	2	31.58	-	2664100000000	21367725	-0.4		Carbamidomethylation; Deamidation (NQ)	92 93 100 100 100 100 100 100 100 97 98 98 98 99 98 95 77	C(+57.02)GTPWWN(+.98)DDNC(+57.02)HGEC(+57.02)TK	HCD
3	210707-MClass-21_T_silvestris-MELD-LSM-R.raw	7930	NADLLM(+15.99)ALTTHK	19039	12	96	96	12	4485717	3	38.53	-	244880000000	13426914	1.5	tr|A0A2I9LP89|A0A2I9LP89_9SCOR	Oxidation (M)	77 92 98 99 100 100 100 100 99 98 99 100	NADLLM(+15.99)ALTTHK	HCD
3	210707-MClass-21_T_silvestris-MELD-LSM-R.raw	19251	LSVVKWEDDKTPK	18764	13	96	96	13	5156160	3	38.11	-	184730000000	15438245	1.0			100 100 100 100 100 100 99 98 95 92 82 92 99	LSVVKWEDDKTPK	HCD
3	210707-MClass-21_T_silvestris-MELD-LSM-R.raw	24235	SKAGLFPLAGK	12996	11	96	96	11	5448261	2	29.03	-	433730000000	10876389	-1.1			98 98 88 87 100 100 99 99 100 100 95	SKAGLFPLAGK	HCD
3	210707-MClass-21_T_silvestris-MELD-LSM-R.raw	58084	LC(+57.02)NYN(+.98)NEYC(+57.02)DLK	14144	12	96	96	12	8038281	2	30.68	-	51373000000	16056440	-1.5	H1ZZH8|SCX9_TITOB	Carbamidomethylation; Deamidation (NQ)	98 99 99 100 99 97 98 98 92 93 88 99	LC(+57.02)NYN(+.98)NEYC(+57.02)DLK	HCD
3	210707-MClass-21_T_silvestris-MELD-LSM-R.raw	66099	DVAGVSN(+.98)GNN(+.98)VC(+57.02)QGC(+57.02)YK	9709	17	96	96	17	9223825	2	23.79	-	122140000000	18427512	-0.4		Deamidation (NQ); Carbamidomethylation	79 76 99 100 100 100 100 100 99 100 100 100 99 98 99 99 97	DVAGVSN(+.98)GNN(+.98)VC(+57.02)QGC(+57.02)YK	HCD
3	210707-MClass-21_T_silvestris-MELD-LSM-R.raw	7930	NAN(+.98)LLM(+15.99)ALTTHK	18688	12	96	96	12	4485717	3	38.53	-	244880000000	13426914	1.5		Deamidation (NQ); Oxidation (M)	83 87 99 100 100 98 98 98 99 100 100 100	NAN(+.98)LLM(+15.99)ALTTHK	HCD
3	210707-MClass-21_T_silvestris-MELD-LSM-R.raw	51395	VC(+57.02)AMTC(+57.02)NSNLYK	11747	12	96	96	12	7308199	2	26.88	-	234910000000	14596257	-0.3		Carbamidomethylation	99 100 100 100 100 99 94 94 93 99 98 85	VC(+57.02)AMTC(+57.02)NSNLYK	HCD
3	210707-MClass-21_T_silvestris-MELD-LSM-R.raw	21329	KQ(+.98)GYLM(+15.99)DHN(+.98)GC(+57.02)LK	7432	13	96	96	13	5279058	3	20.19	-	55635000000	15806963	-0.5	tr|J9PIJ6|J9PIJ6_9SCOR:tr|A0AA49QDN4|A0AA49QDN4_9SCOR	Deamidation (NQ); Oxidation (M); Carbamidomethylation	99 98 94 93 95 97 98 95 97 93 98 100 100	KQ(+.98)GYLM(+15.99)DHN(+.98)GC(+57.02)LK	HCD
3	210707-MClass-21_T_silvestris-MELD-LSM-R.raw	64455	FC(+57.02)DPANEDEVTYYR	18234	14	96	96	14	8898694	2	37.31	-	44953000000	17777253	-0.6		Carbamidomethylation	100 100 100 100 100 100 100 100 100 99 99 80 83 93	FC(+57.02)DPANEDEVTYYR	HCD
3	210707-MClass-21_T_silvestris-MELD-LSM-R.raw	24314	NADLLMALTK	22382	10	96	96	10	5453029	2	43.94	-	28181000000	10885898	1.2	tr|A0A2I9LP89|A0A2I9LP89_9SCOR		85 98 100 100 99 97 98 99 99 92	NADLLMALTK	HCD
3	210707-MClass-21_T_silvestris-MELD-LSM-R.raw	22375	LTDADGN(+.98)HPSGLTFR	11391	15	96	96	15	5345919	3	26.47	-	50029000000	16007480	3.6		Deamidation (NQ)	100 99 99 97 92 90 96 90 92 99 100 100 99 98 99	LTDADGN(+.98)HPSGLTFR	HCD
3	210707-MClass-21_T_silvestris-MELD-LSM-R.raw	15168	C(+57.02)FMGNLNK	9856	8	96	96	8	4922252	2	24.02	-	12648000000	9824365	-0.7		Carbamidomethylation	99 99 99 93 90 96 98 100	C(+57.02)FMGNLNK	HCD
3	210707-MClass-21_T_silvestris-MELD-LSM-R.raw	1420	VDVLMLK	16821	7	96	96	7	4092456	2	35.13	-	12467000000	8164779	-1.5			99 99 98 98 95 97 90	VDVLMLK	HCD
3	210707-MClass-21_T_silvestris-MELD-LSM-R.raw	67635	DAFGKC(+57.02)DDFKC(+57.02)VC(+57.02)VSK	12855	16	96	96	16	9684229	2	28.88	-	316630000000	19348325	-0.6	tr|A0A1E1WVV4|A0A1E1WVV4_TITOB:Q0GY43|KIK2_TITDI	Carbamidomethylation	97 95 98 97 97 97 98 99 98 95 93 92 95 97 99 100	DAFGKC(+57.02)DDFKC(+57.02)VC(+57.02)VSK	HCD
3	210707-MClass-21_T_silvestris-MELD-LSM-R.raw	10794	NLGDLRLK	10775	8	96	96	8	4647828	2	25.36	-	37349000000	9275501	1.0			93 96 97 98 96 95 99 100	NLGDLRLK	HCD
3	210707-MClass-21_T_silvestris-MELD-LSM-R.raw	25805	KLTSPVHFDWGPGSK	11462	15	96	96	15	5526208	3	26.59	-	145710000000	16548467	-3.7	tr|A0A2I9LPQ8|A0A2I9LPQ8_9SCOR		100 100 100 99 96 99 99 98 98 95 94 91 93 94 95	KLTSPVHFDWGPGSK	HCD
3	210707-MClass-21_T_silvestris-MELD-LSM-R.raw	29556	MALTTHKMSK	19502	10	96	96	10	5743026	2	39.34	-	275500000	11465889	1.6			97 99 100 100 99 94 97 93 95 94	MALTTHKMSK	HCD
3	210707-MClass-21_T_silvestris-MELD-LSM-R.raw	18995	LLGLEVQKK	9972	9	96	96	9	5143290	2	24.22	-	7772200000	10266437	-0.3	tr|A0A2I9LP68|A0A2I9LP68_9SCOR		100 99 98 97 97 93 89 97 100	LLGLEVQKK	HCD
3	210707-MClass-21_T_silvestris-MELD-LSM-R.raw	19146	LRPAGFC(+57.02)DRYC(+57.02)K	7350	12	96	96	12	5149136	3	19.88	-	482290000000	15417231	-2.6	P68410|SCX2_TITSE:tr|A0AA49KAD1|A0AA49KAD1_9SCOR	Carbamidomethylation	97 94 96 97 88 94 99 99 98 99 100 100	LRPAGFC(+57.02)DRYC(+57.02)K	HCD
3	210707-MClass-21_T_silvestris-MELD-LSM-R.raw	46449	NMGTLKNDVVTGK	8668	13	96	96	13	6888632	2	22.03	-	518960000000	13757129	-0.8	tr|A0A2I9LP89|A0A2I9LP89_9SCOR		96 97 98 92 93 96 93 97 99 100 100 100 96	NMGTLKNDVVTGK	HCD
3	210707-MClass-21_T_silvestris-MELD-LSM-R.raw	23871	C(+57.02)HGFGYC(+57.02)NTHC(+57.02)NDLKER	5834	17	96	96	17	5427275	4	17.60	-	19629000000	21668782	1.3	O77463|SCX4_TITSE:P69940|KBX1_TITSE:tr|A0AA49QDN0|A0AA49QDN0_9SCOR:P0C2F3|KBX1_TITST	Carbamidomethylation	85 82 97 100 100 100 100 100 100 99 97 96 98 98 97 97 99	C(+57.02)HGFGYC(+57.02)NTHC(+57.02)NDLKER	HCD
3	210707-MClass-21_T_silvestris-MELD-LSM-R.raw	15049	LNLPDGQPK	10917	9	96	96	9	4912716	2	25.73	-	301640000000	9805291	-0.4			98 98 100 99 99 95 94 92 94	LNLPDGQPK	HCD
3	210707-MClass-21_T_silvestris-MELD-LSM-R.raw	19832	C(+57.02)YGLPNSVK	11943	9	96	96	9	5192593	2	27.27	-	230380000000	10365012	2.7	tr|J9PIJ6|J9PIJ6_9SCOR:tr|A0AA49QDN4|A0AA49QDN4_9SCOR:O77463|SCX4_TITSE:H1ZZH8|SCX9_TITOB:C9X4K6|SCNA8_TITDI:tr|A0A1E1WW03|A0A1E1WW03_TITOB:P0C5K8|SCX5_TITBA:A0A7S8MU55|SCX17_TITSE:P0DSO4|SCX3_TITFA:tr|A0A218QWV4|A0A218QWV4_TITSE:tr|A0A218QXH0|A0A218QXH0_TITSE:tr|A0AA49QCH7|A0AA49QCH7_9SCOR:tr|A0A2I9LP95|A0A2I9LP95_9SCOR	Carbamidomethylation	100 100 100 100 95 92 95 97 92	C(+57.02)YGLPNSVK	HCD
3	210707-MClass-21_T_silvestris-MELD-LSM-R.raw	60697	SDC(+57.02)GSSGC(+57.02)M(+15.99)C(+57.02)FGVPK	10231	15	96	96	15	8328127	2	24.72	-	120440000000	16636099	0.6		Carbamidomethylation; Oxidation (M)	76 88 100 100 100 100 99 99 97 97 98 99 100 100 98	SDC(+57.02)GSSGC(+57.02)M(+15.99)C(+57.02)FGVPK	HCD
3	210707-MClass-21_T_silvestris-MELD-LSM-R.raw	13626	KDAEKYYGC(+57.02)LAK	6482	12	96	96	12	4825745	3	18.60	-	12073000000	14447019	-0.2		Carbamidomethylation	100 100 99 99 99 99 99 91 82 91 99 100	KDAEKYYGC(+57.02)LAK	HCD
3	210707-MClass-21_T_silvestris-MELD-LSM-R.raw	8638	HLDKFYDC(+57.02)MK	8980	10	96	96	10	4528739	3	22.55	-	211140000000	13556001	-0.2		Carbamidomethylation	91 94 98 97 99 99 99 99 96 92	HLDKFYDC(+57.02)MK	HCD
3	210707-MClass-21_T_silvestris-MELD-LSM-R.raw	12555	MTGVQM(+15.99)LR	9911	8	96	96	8	4762419	2	23.05	-	191730000000	9504678	1.6		Oxidation (M)	98 99 100 99 95 89 95 99	MTGVQM(+15.99)LR	HCD
3	210707-MClass-21_T_silvestris-MELD-LSM-R.raw	6568	YLLAM(+15.99)PR	11486	7	96	96	7	4402431	2	26.36	-	4031700000000	8784684	3.7		Oxidation (M)	96 99 99 98 96 90 98	YLLAM(+15.99)PR	HCD
3	210707-MClass-21_T_silvestris-MELD-LSM-R.raw	10678	C(+57.02)DFSLGTK	9959	8	96	96	8	4642158	2	24.25	-	9653800000	9264167	0.2		Carbamidomethylation	95 98 98 97 98 97 97 92	C(+57.02)DFSLGTK	HCD
3	210707-MClass-21_T_silvestris-MELD-LSM-R.raw	66896	TDGFLMGDTSSEENRVK	13282	17	96	96	17	9434326	2	29.38	-	247090000000	18848523	-0.9			98 99 99 100 100 100 100 100 99 97 96 97 97 93 77 92 100	TDGFLMGDTSSEENRVK	HCD
3	210707-MClass-21_T_silvestris-MELD-LSM-R.raw	9823	KVC(+57.02)VC(+57.02)SERLPK	6534	11	96	96	11	4592441	3	18.70	-	10898000000	13747112	-0.4		Carbamidomethylation	99 98 95 95 98 95 96 94 95 97 99	KVC(+57.02)VC(+57.02)SERLPK	HCD
3	210707-MClass-21_T_silvestris-MELD-LSM-R.raw	15278	FFC(+57.02)DSSKDDVTR	8013	12	96	96	12	4928854	3	21.13	-	10576000000	14756350	-0.5		Carbamidomethylation	100 99 98 98 97 96 96 97 97 93 92 95	FFC(+57.02)DSSKDDVTR	HCD
3	210707-MClass-21_T_silvestris-MELD-LSM-R.raw	24247	GEPDFTGLAEDLLKK	26256	15	96	96	15	5449539	3	50.22	-	82519000000	16318406	-0.5			80 93 100 100 99 98 93 98 99 99 99 98 99 98 97	GEPDFTGLAEDLLKK	HCD
3	210707-MClass-21_T_silvestris-MELD-LSM-R.raw	11866	DHC(+57.02)AAKDAFGKC(+57.02)DN(+.98)FK	7327	16	96	96	16	4719557	4	20.04	-	12780000000	18837930	0.5	tr|A0A1E1WVV4|A0A1E1WVV4_TITOB:Q0GY43|KIK2_TITDI	Carbamidomethylation; Deamidation (NQ)	99 96 91 89 96 97 99 97 97 94 97 95 98 100 100 100	DHC(+57.02)AAKDAFGKC(+57.02)DN(+.98)FK	HCD
3	210707-MClass-21_T_silvestris-MELD-LSM-R.raw	13741	MMDTLNLK	14851	8	96	96	8	4832426	2	31.89	-	1177900000000	9644722	-1.5	P85842|VMXP_TITSE		100 100 100 98 98 94 93 91	MMDTLNLK	HCD
3	210707-MClass-21_T_silvestris-MELD-LSM-R.raw	1471	SNFPKEPEEQRFK	8279	13	96	96	13	4097079	4	21.40	-	122810000000	16348052	-1.7			92 92 100 99 97 98 98 99 99 90 93 99 100	SNFPKEPEEQRFK	HCD
3	210707-MClass-21_T_silvestris-MELD-LSM-R.raw	14736	QDLPYLTK	14943	8	96	96	8	4892686	2	32.02	-	87684000000	9765229	-0.3			92 98 99 97 98 99 97 94	QDLPYLTK	HCD
3	210707-MClass-21_T_silvestris-MELD-LSM-R.raw	66080	VDAGVSNGNN(+.98)VC(+57.02)QGC(+57.02)YK	8982	17	96	96	17	9218909	2	22.43	-	260090000000	18417673	-0.1		Deamidation (NQ); Carbamidomethylation	77 83 99 100 100 100 100 100 99 100 100 100 99 96 97 97 96	VDAGVSNGNN(+.98)VC(+57.02)QGC(+57.02)YK	HCD
3	210707-MClass-21_T_silvestris-MELD-LSM-R.raw	24218	KYYDLC(+57.02)VK	9142	8	96	96	8	5447751	2	22.82	-	5346800000	10875371	-1.3		Carbamidomethylation	100 99 98 97 90 91 99 100	KYYDLC(+57.02)VK	HCD
3	210707-MClass-21_T_silvestris-MELD-LSM-R.raw	8936	VAVSLDQSDYHK	8281	12	96	96	12	4545617	3	21.54	-	32294000000	13606624	0.7			97 99 100 100 100 100 96 90 89 94 95 100	VAVSLDQSDYHK	HCD
3	210707-MClass-21_T_silvestris-MELD-LSM-R.raw	63428	LNQPC(+57.02)NSDSDC(+57.02)C(+57.02)FK	8425	14	96	96	14	8728386	2	21.82	-	278790000000	17436650	-1.3		Carbamidomethylation	95 94 98 99 99 97 97 98 95 96 97 97 94 95	LNQPC(+57.02)NSDSDC(+57.02)C(+57.02)FK	HCD
3	210707-MClass-21_T_silvestris-MELD-LSM-R.raw	10999	DPPFLTNK	11669	8	96	96	8	4662473	2	26.88	-	19917000000	9304810	-1.0			95 100 100 99 99 96 92 92	DPPFLTNK	HCD
3	210707-MClass-21_T_silvestris-MELD-LSM-R.raw	35690	C(+57.02)DYEDLEFK	17529	9	96	96	9	6097529	2	36.19	-	128780000000	12174910	0.3		Carbamidomethylation	99 100 100 100 100 100 100 94 77	C(+57.02)DYEDLEFK	HCD
3	210707-MClass-21_T_silvestris-MELD-LSM-R.raw	51870	KN(+.98)C(+57.02)QSVC(+57.02)MVVDK	7553	12	96	96	12	7348336	2	20.38	-	25503000000	14676521	0.4		Deamidation (NQ); Carbamidomethylation	99 98 99 94 87 91 98 98 99 100 100 96	KN(+.98)C(+57.02)QSVC(+57.02)MVVDK	HCD
3	210707-MClass-21_T_silvestris-MELD-LSM-R.raw	46491	NMGTLKDDVVTGK	8439	13	96	96	13	6893549	2	21.80	-	11551000000	13766970	-1.3			92 90 95 98 97 98 99 98 98 98 99 97 95	NMGTLKDDVVTGK	HCD
3	210707-MClass-21_T_silvestris-MELD-LSM-R.raw	46886	NC(+57.02)PATDKLLMGNM(+15.99)LLNQK	18556	18	96	96	18	6930137	3	37.87	-	986250000000	20760166	1.2		Carbamidomethylation; Oxidation (M)	99 99 100 99 95 82 84 99 100 98 97 96 96 98 99 97 97 100	NC(+57.02)PATDKLLMGNM(+15.99)LLNQK	HCD
3	210707-MClass-21_T_silvestris-MELD-LSM-R.raw	7576	LSC(+57.02)FLPR	15241	7	96	96	7	4467386	2	32.29	-	345030000000	8914636	-1.0	tr|J9PIJ6|J9PIJ6_9SCOR	Carbamidomethylation	95 98 100 99 99 89 96	LSC(+57.02)FLPR	HCD
3	210707-MClass-21_T_silvestris-MELD-LSM-R.raw	8679	WAWTDAR	16854	7	96	96	7	4532167	2	35.04	-	15213000000	9044191	-0.4			97 95 98 94 96 96 99	WAWTDAR	HCD
3	210707-MClass-21_T_silvestris-MELD-LSM-R.raw	58116	LC(+57.02)NYDDEYC(+57.02)DLK	13600	12	96	96	12	8043235	2	29.94	-	3976500000	16066279	2.9		Carbamidomethylation	92 96 98 99 100 99 99 99 96 97 83 99	LC(+57.02)NYDDEYC(+57.02)DLK	HCD
3	210707-MClass-21_T_silvestris-MELD-LSM-R.raw	3044	LRPAGFYC(+57.02)DR	10061	10	96	96	10	4188734	3	24.41	-	3235900000000	12535974	0.7	P68410|SCX2_TITSE:tr|A0AA49KAD1|A0AA49KAD1_9SCOR	Carbamidomethylation	99 97 98 99 100 100 98 91 93 89	LRPAGFYC(+57.02)DR	HCD
3	210707-MClass-21_T_silvestris-MELD-LSM-R.raw	19341	DAFGKC(+57.02)DDFKESK	6248	13	96	96	13	5162325	3	18.27	-	5882600000	15456770	-0.8	tr|A0A1E1WVV4|A0A1E1WVV4_TITOB:Q0GY43|KIK2_TITDI	Carbamidomethylation	98 99 100 100 99 95 97 98 98 97 95 88 92	DAFGKC(+57.02)DDFKESK	HCD
3	210707-MClass-21_T_silvestris-MELD-LSM-R.raw	-	YLLAM(+15.99)PR	11604	7	96	96	7	4402407	2	26.76	-	0	8784684	-1.7		Oxidation (M)	98 99 99 95 95 91 98	YLLAM(+15.99)PR	HCD
3	210707-MClass-21_T_silvestris-MELD-LSM-R.raw	19146	LRPAGFC(+57.02)DRYC(+57.02)K	7235	12	96	96	12	5149136	3	19.88	-	482290000000	15417231	-2.6	P68410|SCX2_TITSE:tr|A0AA49KAD1|A0AA49KAD1_9SCOR	Carbamidomethylation	98 96 93 91 90 98 98 99 96 98 100 100	LRPAGFC(+57.02)DRYC(+57.02)K	HCD
3	210707-MClass-21_T_silvestris-MELD-LSM-R.raw	67028	NSGSDGVC(+57.02)Q(+.98)GN(+.98)SGGLPVMR	13752	19	96	96	19	9474070	2	30.29	-	97987000000	18927993	0.1		Carbamidomethylation; Deamidation (NQ)	95 96 100 100 100 100 100 100 100 100 100 100 99 99 76 72 98 99 100	NSGSDGVC(+57.02)Q(+.98)GN(+.98)SGGLPVMR	HCD
3	210707-MClass-21_T_silvestris-MELD-LSM-R.raw	16602	LMN(+.98)YDGC(+57.02)K	6968	8	96	96	8	5012076	2	19.41	-	700600000	10003994	1.3		Deamidation (NQ); Carbamidomethylation	98 98 100 98 98 95 93 92	LMN(+.98)YDGC(+57.02)K	HCD
3	210707-MClass-21_T_silvestris-MELD-LSM-R.raw	8439	LVMLLTGR	17908	8	96	96	8	4517778	2	36.83	-	8125000000	9015419	-0.9			98 99 99 99 97 90 90 100	LVMLLTGR	HCD
3	210707-MClass-21_T_silvestris-MELD-LSM-R.raw	16113	EENSVFDR	7524	8	96	96	8	4982260	2	20.34	-	8140900000	9944355	1.9			95 92 98 97 97 97 98 97	EENSVFDR	HCD
3	210707-MClass-21_T_silvestris-MELD-LSM-R.raw	62839	AAGASQNLVN(+.98)TLNPNLK	18350	17	96	96	17	8634597	2	37.58	-	9034000000	17249058	-0.5		Deamidation (NQ)	90 88 90 96 100 100 100 100 100 100 99 99 99 94 95 95 95	AAGASQNLVN(+.98)TLNPNLK	HCD
3	210707-MClass-21_T_silvestris-MELD-LSM-R.raw	45223	C(+57.02)HGFGYC(+57.02)NTHC(+57.02)NDLER	7482	16	96	96	16	6806019	3	20.17	-	30339000000	20387832	0.3	O77463|SCX4_TITSE:P69940|KBX1_TITSE:tr|A0AA49QDN0|A0AA49QDN0_9SCOR:P0C2F3|KBX1_TITST	Carbamidomethylation	100 100 100 100 96 95 97 91 88 95 95 93 97 97 99 99	C(+57.02)HGFGYC(+57.02)NTHC(+57.02)NDLER	HCD
3	210707-MClass-21_T_silvestris-MELD-LSM-R.raw	58085	LC(+57.02)NYN(+.98)NEYC(+57.02)DLK	13717	12	96	96	12	8038287	2	30.16	-	11503000000	16056440	-0.8	H1ZZH8|SCX9_TITOB	Carbamidomethylation; Deamidation (NQ)	97 98 99 100 98 96 99 98 92 94 87 99	LC(+57.02)NYN(+.98)NEYC(+57.02)DLK	HCD
3	210707-MClass-21_T_silvestris-MELD-LSM-R.raw	13865	MM(+15.99)DSLNLK	12294	8	96	96	8	4842322	2	28.16	-	180410000000	9664515	-1.7		Oxidation (M)	90 98 100 98 97 97 98 93	MM(+15.99)DSLNLK	HCD
3	210707-MClass-21_T_silvestris-MELD-LSM-R.raw	15037	M(+15.99)MDTLNLK	11725	8	96	96	8	4912407	2	27.02	-	23367000000	9804671	-0.2	P85842|VMXP_TITSE	Oxidation (M)	96 97 99 99 98 96 95 90	M(+15.99)MDTLNLK	HCD
3	210707-MClass-21_T_silvestris-MELD-LSM-R.raw	28438	TC(+57.02)LEENLQK	7224	9	96	96	9	5677752	2	19.82	-	8919200000	11335386	-2.4		Carbamidomethylation	96 98 100 99 97 89 92 97 100	TC(+57.02)LEENLQK	HCD
3	210707-MClass-21_T_silvestris-MELD-LSM-R.raw	25795	FC(+57.02)EDHC(+57.02)AAKDAFGK	6313	14	96	96	14	5525699	3	18.33	-	4317400000	16546868	0.8	tr|A0A1E1WVV4|A0A1E1WVV4_TITOB:Q0GY43|KIK2_TITDI	Carbamidomethylation	100 100 100 98 86 97 98 96 96 97 94 95 97 96	FC(+57.02)EDHC(+57.02)AAKDAFGK	HCD
3	210707-MClass-21_T_silvestris-MELD-LSM-R.raw	23755	ALTC(+57.02)SQYLK	10296	9	96	96	9	5422789	2	24.74	-	55229000000	10825430	0.2		Carbamidomethylation	97 95 100 99 93 90 98 99 96	ALTC(+57.02)SQYLK	HCD
3	210707-MClass-21_T_silvestris-MELD-LSM-R.raw	44085	C(+57.02)DQSVC(+57.02)MVVDK	10794	11	96	96	11	6707858	2	25.57	-	3737000000	13395571	-0.1		Carbamidomethylation	89 92 97 98 99 98 95 98 99 99 95	C(+57.02)DQSVC(+57.02)MVVDK	HCD
3	210707-MClass-21_T_silvestris-MELD-LSM-R.raw	62577	LC(+57.02)GQ(+.98)TDLPSEPENQK	11357	15	96	96	15	8588926	2	26.36	-	392950000000	17157671	2.1		Carbamidomethylation; Deamidation (NQ)	84 89 100 100 100 100 100 99 98 99 93 96 93 95 100	LC(+57.02)GQ(+.98)TDLPSEPENQK	HCD
3	210707-MClass-21_T_silvestris-MELD-LSM-R.raw	5088	YFC(+57.02)LMK	16888	6	96	96	6	4312034	2	35.31	-	52593000000	8603925	-0.2		Carbamidomethylation	98 98 98 98 96 89	YFC(+57.02)LMK	HCD
3	210707-MClass-21_T_silvestris-MELD-LSM-R.raw	13867	MM(+15.99)DSLNLK	10295	8	96	96	8	4842328	2	24.64	-	55929000000	9664515	-0.3		Oxidation (M)	97 99 100 95 94 96 98 91	MM(+15.99)DSLNLK	HCD
3	210707-MClass-21_T_silvestris-MELD-LSM-R.raw	938	FFLVTGK	17299	7	96	96	7	4062398	2	35.73	-	14994000000	8104639	1.4			99 99 99 98 97 90 91	FFLVTGK	HCD
3	210707-MClass-21_T_silvestris-MELD-LSM-R.raw	32450	YLM(+15.99)N(+.98)YDC(+57.02)GK	7148	9	96	96	9	5907351	2	19.65	-	2453700000	11794575	-1.6		Oxidation (M); Deamidation (NQ); Carbamidomethylation	97 99 99 98 97 98 95 90 92	YLM(+15.99)N(+.98)YDC(+57.02)GK	HCD
3	210707-MClass-21_T_silvestris-MELD-LSM-R.raw	28020	C(+57.02)VEYLMGTR	12896	9	96	96	9	5647623	2	28.87	-	20762000000	11275103	-0.1		Carbamidomethylation	94 98 100 100 99 95 89 93 99	C(+57.02)VEYLMGTR	HCD
3	210707-MClass-21_T_silvestris-MELD-LSM-R.raw	9179	YFSFGYK	18286	7	96	96	7	4562194	2	37.49	-	37491000000	9104225	1.8			99 98 96 90 92 99 100	YFSFGYK	HCD
3	210707-MClass-21_T_silvestris-MELD-LSM-R.raw	12555	MTGVQM(+15.99)LR	9677	8	96	96	8	4762419	2	23.05	-	191730000000	9504678	1.6		Oxidation (M)	96 99 99 99 96 94 92 95	MTGVQM(+15.99)LR	HCD
3	210707-MClass-21_T_silvestris-MELD-LSM-R.raw	37523	FLEC(+57.02)LKEQNLPLEPK	18649	15	96	96	15	6199980	3	38.01	-	286060000000	18569705	0.9		Carbamidomethylation	94 97 100 99 99 97 90 90 93 98 96 98 99 99 95	FLEC(+57.02)LKEQNLPLEPK	HCD
3	210707-MClass-21_T_silvestris-MELD-LSM-R.raw	20909	VC(+57.02)DFPANVK	10644	9	96	96	9	5252587	2	24.78	-	644290000000	10485012	1.5		Carbamidomethylation	99 99 100 99 95 93 95 95 92	VC(+57.02)DFPANVK	HCD
3	210707-MClass-21_T_silvestris-MELD-LSM-R.raw	5951	WGDDKLLNAFK	21640	11	96	96	11	4362314	3	42.80	-	21684000000	13056716	0.5			97 87 95 98 99 99 99 96 96 98 93	WGDDKLLNAFK	HCD
3	210707-MClass-21_T_silvestris-MELD-LSM-R.raw	13860	SQN(+.98)TYNAHDLMR	8727	12	96	96	12	4842174	3	22.28	-	22729000000	14496306	-0.2		Deamidation (NQ)	85 96 99 99 99 98 99 97 99 97 93 93	SQN(+.98)TYNAHDLMR	HCD
3	210707-MClass-21_T_silvestris-MELD-LSM-R.raw	37586	LYC(+57.02)GLEDLEK	14734	10	96	96	10	6203004	2	31.65	-	1780400000000	12385852	0.9		Carbamidomethylation	100 100 100 98 98 99 98 99 95 76	LYC(+57.02)GLEDLEK	HCD
3	210707-MClass-21_T_silvestris-MELD-LSM-R.raw	9576	KFFC(+57.02)N(+.98)PSNETK	8310	11	96	96	11	4582118	3	21.52	-	26511000000	13716128	0.5		Carbamidomethylation; Deamidation (NQ)	90 90 98 99 100 100 100 94 97 98 93	KFFC(+57.02)N(+.98)PSNETK	HCD
3	210707-MClass-21_T_silvestris-MELD-LSM-R.raw	57585	SDC(+57.02)SSGGC(+57.02)M(+15.99)C(+57.02)FGPR	6742	14	96	96	14	7972820	2	19.25	-	5401100000000	15925476	1.1		Carbamidomethylation; Oxidation (M)	71 85 100 100 100 100 100 100 100 100 100 99 94 99	SDC(+57.02)SSGGC(+57.02)M(+15.99)C(+57.02)FGPR	HCD
3	210707-MClass-21_T_silvestris-MELD-LSM-R.raw	39566	C(+57.02)VEYLLAM(+15.99)PR	17607	10	96	96	10	6343132	2	36.25	-	1.01E8	12666101	1.4		Carbamidomethylation; Oxidation (M)	86 95 100 100 100 99 96 97 90 99	C(+57.02)VEYLLAM(+15.99)PR	HCD
3	210707-MClass-21_T_silvestris-MELD-LSM-R.raw	57938	TDKLLMGNLLLDEK	21964	14	96	96	14	8019423	2	43.33	-	9010500000	16018699	0.1	tr|A0A2I9LP89|A0A2I9LP89_9SCOR		92 94 99 100 100 100 88 88 94 99 99 100 100 96	TDKLLMGNLLLDEK	HCD
3	210707-MClass-21_T_silvestris-MELD-LSM-R.raw	47525	KC(+57.02)VEYLLAM(+15.99)PR	13887	11	96	96	11	6983594	2	30.33	-	27698000000	13947051	-0.5		Carbamidomethylation; Oxidation (M)	99 99 100 100 99 99 95 92 88 89 99	KC(+57.02)VEYLLAM(+15.99)PR	HCD
3	210707-MClass-21_T_silvestris-MELD-LSM-R.raw	29193	C(+57.02)YDM(+15.99)PGWAK	10268	9	96	96	9	5722335	2	24.53	-	31539000000	11424524	0.1		Carbamidomethylation; Oxidation (M)	96 97 100 99 94 90 93 97 99	C(+57.02)YDM(+15.99)PGWAK	HCD
3	210707-MClass-21_T_silvestris-MELD-LSM-R.raw	57585	SDC(+57.02)SSGGC(+57.02)M(+15.99)C(+57.02)FGPR	6856	14	96	96	14	7972820	2	19.25	-	5401100000000	15925476	1.1		Carbamidomethylation; Oxidation (M)	70 83 100 100 100 100 100 100 100 100 100 99 96 99	SDC(+57.02)SSGGC(+57.02)M(+15.99)C(+57.02)FGPR	HCD
3	210707-MClass-21_T_silvestris-MELD-LSM-R.raw	56961	SDC(+57.02)SSGGC(+57.02)MC(+57.02)FGPR	11629	14	96	96	14	7892833	2	26.90	-	1636900000000	15765527	-0.4		Carbamidomethylation	71 86 100 100 100 100 100 100 100 100 99 99 92 99	SDC(+57.02)SSGGC(+57.02)MC(+57.02)FGPR	HCD
3	210707-MClass-21_T_silvestris-MELD-LSM-R.raw	37033	DAFGKC(+57.02)DDFKC(+57.02)VC(+57.02)VK	12998	15	96	96	15	6169396	3	29.07	-	556850000000	18478003	-1.8	tr|A0A1E1WVV4|A0A1E1WVV4_TITOB:Q0GY43|KIK2_TITDI	Carbamidomethylation	96 98 100 99 97 95 97 99 98 98 95 90 89 93 99	DAFGKC(+57.02)DDFKC(+57.02)VC(+57.02)VK	HCD
3	210707-MClass-21_T_silvestris-MELD-LSM-R.raw	36389	SEC(+57.02)GSSGC(+57.02)MC(+57.02)FHGFSK	12685	16	96	96	16	6132302	3	28.47	-	88826000000	18366687	0.1		Carbamidomethylation	72 89 100 100 100 100 99 99 98 98 98 97 98 98 97 96	SEC(+57.02)GSSGC(+57.02)MC(+57.02)FHGFSK	HCD
3	210707-MClass-21_T_silvestris-MELD-LSM-R.raw	12952	YLC(+57.02)MLEK	14415	7	96	96	7	4787328	2	30.95	-	1011100000000	9554507	0.4		Carbamidomethylation	99 99 98 91 97 98 92	YLC(+57.02)MLEK	HCD
3	210707-MClass-21_T_silvestris-MELD-LSM-R.raw	22666	QFNVPLEPK	16892	9	96	96	9	5362952	2	35.07	-	119480000000	10705759	-0.1			86 95 98 100 98 97 99 99 94	QFNVPLEPK	HCD
3	210707-MClass-21_T_silvestris-MELD-LSM-R.raw	37925	SDC(+57.02)GSSGC(+57.02)M(+15.99)C(+57.02)FHGFLK	13426	16	96	96	16	6225731	3	29.73	-	109340000000	18647002	-1.4		Carbamidomethylation; Oxidation (M)	84 94 100 100 99 99 98 96 96 96 96 94 95 97 98 95	SDC(+57.02)GSSGC(+57.02)M(+15.99)C(+57.02)FHGFLK	HCD
3	210707-MClass-21_T_silvestris-MELD-LSM-R.raw	46982	LYC(+57.02)GLEDLEFK	22966	11	96	96	11	6938365	2	44.93	-	973120000000	13856536	3.6		Carbamidomethylation	100 100 100 100 100 100 100 100 99 87 73	LYC(+57.02)GLEDLEFK	HCD
3	210707-MClass-21_T_silvestris-MELD-LSM-R.raw	57118	AYGC(+57.02)TPWWDDDNC(+57.02)HGEC(+57.02)TK	17205	19	96	96	19	7912971	3	35.63	-	155880000000	23708728	-1.4		Carbamidomethylation	98 99 100 100 100 100 100 100 100 100 98 94 93 88 88 94 94 86 96	AYGC(+57.02)TPWWDDDNC(+57.02)HGEC(+57.02)TK	HCD
3	210707-MClass-21_T_silvestris-MELD-LSM-R.raw	21419	VLDLNLLKK	16678	9	96	96	9	5283446	2	34.90	-	18079000000	10546750	-0.4			99 99 99 95 88 95 99 99 94	VLDLNLLKK	HCD
3	210707-MClass-21_T_silvestris-MELD-LSM-R.raw	56290	AVMDPEVVVTNMEK	23054	14	96	96	14	7813832	2	45.20	-	144630000000	15607527	-0.6			81 90 100 100 99 99 100 100 100 97 94 93 97 95	AVMDPEVVVTNMEK	HCD
3	210707-MClass-21_T_silvestris-MELD-LSM-R.raw	56985	AVM(+15.99)DPQ(+.98)VVVTNMEK	17429	14	96	96	14	7893810	2	35.98	-	53172000000	15767476	0.0		Oxidation (M); Deamidation (NQ)	87 91 100 100 100 100 100 100 100 96 92 89 97 93	AVM(+15.99)DPQ(+.98)VVVTNMEK	HCD
3	210707-MClass-21_T_silvestris-MELD-LSM-R.raw	70243	AC(+57.02)N(+.98)ENDC(+57.02)LNKC(+57.02)AEHGFSK	6726	18	96	96	18	10779347	2	18.91	-	142130000000	21538564	-0.7		Carbamidomethylation; Deamidation (NQ)	97 84 93 99 96 99 99 99 99 99 99 97 99 99 99 99 93 80	AC(+57.02)N(+.98)ENDC(+57.02)LNKC(+57.02)AEHGFSK	HCD
3	210707-MClass-21_T_silvestris-MELD-LSM-R.raw	37432	LTGLAYLGAAC(+57.02)K	20817	12	96	96	12	6193351	2	41.46	-	347350000000	12366536	1.8		Carbamidomethylation	82 82 100 100 100 99 99 98 99 100 98 95	LTGLAYLGAAC(+57.02)K	HCD
3	210707-MClass-21_T_silvestris-MELD-LSM-R.raw	-	DSC(+57.02)SSGGC(+57.02)M(+15.99)C(+57.02)FGPR	7354	14	96	96	14	7972803	2	19.99	-	0	15925476	-1.0		Carbamidomethylation; Oxidation (M)	67 93 99 100 100 100 99 99 99 99 99 99 94 99	DSC(+57.02)SSGGC(+57.02)M(+15.99)C(+57.02)FGPR	HCD
3	210707-MClass-21_T_silvestris-MELD-LSM-R.raw	51500	C(+57.02)GSSGC(+57.02)M(+15.99)C(+57.02)FGVPK	9752	13	96	96	13	7317822	2	23.98	-	146790000000	14615510	-0.8		Carbamidomethylation; Oxidation (M)	93 90 93 99 97 95 95 96 97 97 99 100 96	C(+57.02)GSSGC(+57.02)M(+15.99)C(+57.02)FGVPK	HCD
3	210707-MClass-21_T_silvestris-MELD-LSM-R.raw	7561	FLGKSQASC(+57.02)VLK	9686	12	96	96	12	4465793	3	23.79	-	32447000000	13367173	-0.9		Carbamidomethylation	99 99 99 97 97 96 96 90 90 91 97 100	FLGKSQASC(+57.02)VLK	HCD
3	210707-MClass-21_T_silvestris-MELD-LSM-R.raw	6933	LGC(+57.02)VAGHVDNGVK	7313	13	96	96	13	4425587	3	19.88	-	54689000000	13246558	-1.2		Carbamidomethylation	100 100 100 100 100 100 99 99 99 93 69 93 100	LGC(+57.02)VAGHVDNGVK	HCD
3	210707-MClass-21_T_silvestris-MELD-LSM-R.raw	7930	NAN(+.98)LLM(+15.99)ALTTHK	19622	12	96	96	12	4485717	3	38.53	-	244880000000	13426914	1.5		Deamidation (NQ); Oxidation (M)	80 95 98 99 100 99 98 98 96 95 95 99	NAN(+.98)LLM(+15.99)ALTTHK	HCD
3	210707-MClass-21_T_silvestris-MELD-LSM-R.raw	19136	ADLLLLVSGK	21962	10	96	96	10	5148217	2	43.13	-	152870000000	10276277	1.0			80 92 99 100 100 99 99 98 97 95	ADLLLLVSGK	HCD
3	210707-MClass-21_T_silvestris-MELD-LSM-R.raw	54062	NVLC(+57.02)NPSNVDKVR	8539	13	96	96	13	7578887	2	21.82	-	33691000000	15137671	-2.8		Carbamidomethylation	96 98 100 100 99 96 91 85 94 97 96 97 99	NVLC(+57.02)NPSNVDKVR	HCD
3	210707-MClass-21_T_silvestris-MELD-LSM-R.raw	49362	GC(+57.02)TPWWN(+.98)N(+.98)DDC(+57.02)HGEC(+57.02)TK	15400	17	96	96	17	7135931	3	32.87	-	276550000000	21377563	0.6		Carbamidomethylation; Deamidation (NQ)	88 94 100 99 99 99 99 100 100 99 98 94 94 98 97 96 79	GC(+57.02)TPWWN(+.98)N(+.98)DDC(+57.02)HGEC(+57.02)TK	HCD
3	210707-MClass-21_T_silvestris-MELD-LSM-R.raw	14186	NMKEYLC(+57.02)QNEK	6670	11	96	96	11	4862248	3	18.93	-	5711400000	14556487	2.7		Carbamidomethylation	93 89 93 97 98 100 100 96 93 98 100	NMKEYLC(+57.02)QNEK	HCD
3	210707-MClass-21_T_silvestris-MELD-LSM-R.raw	12374	AC(+57.02)PVLDFK	14905	8	96	96	8	4752440	2	32.19	-	176180000000	9484739	-0.5	tr|A0A1E1WVV4|A0A1E1WVV4_TITOB:Q0GY43|KIK2_TITDI	Carbamidomethylation	99 99 99 98 97 98 90 88	AC(+57.02)PVLDFK	HCD
3	210707-MClass-21_T_silvestris-MELD-LSM-R.raw	-	SEC(+57.02)GSSGC(+57.02)MC(+57.02)FGVPSDK	14203	17	96	96	17	9328528	2	30.89	-	0	18636895	0.9		Carbamidomethylation	82 94 100 100 100 100 100 100 99 100 100 100 100 99 91 92 77	SEC(+57.02)GSSGC(+57.02)MC(+57.02)FGVPSDK	HCD
3	210707-MClass-21_T_silvestris-MELD-LSM-R.raw	8220	LLGLEVQK	13904	8	96	96	8	4502817	2	30.32	-	5002000000	8985488	0.0	tr|A0A2I9LP68|A0A2I9LP68_9SCOR		100 99 98 97 98 97 89 90	LLGLEVQK	HCD
3	210707-MClass-21_T_silvestris-MELD-LSM-R.raw	32895	LLPSEEEKLK	6728	10	96	96	10	5933399	2	19.05	-	39106000000	11846653	0.0			95 100 99 96 96 98 96 93 93 93	LLPSEEEKLK	HCD
3	210707-MClass-21_T_silvestris-MELD-LSM-R.raw	32749	FSSC(+57.02)SLENLK	12918	10	96	96	10	5927848	2	28.95	-	319380000000	11835542	0.7		Carbamidomethylation	99 100 100 100 98 98 98 89 86 93	FSSC(+57.02)SLENLK	HCD
3	210707-MClass-21_T_silvestris-MELD-LSM-R.raw	33735	ELFLDKNC(+57.02)R	7940	9	96	96	9	5978004	2	21.00	-	21159000000	11935862	0.0		Carbamidomethylation	98 99 100 99 99 94 92 89 95	ELFLDKNC(+57.02)R	HCD
3	210707-MClass-21_T_silvestris-MELD-LSM-R.raw	50048	C(+57.02)YDPC(+57.02)YKAFGR	11300	11	96	96	11	7188096	2	26.32	-	23814000000	14356013	2.3	P59936|KA121_TITSE:tr|A0AA49K9N8|A0AA49K9N8_9SCOR:tr|A0A0C9S3A0|A0A0C9S3A0_TITBA:P0C168|KA122_TITTR:P0C8L1|KA124_TITST	Carbamidomethylation	92 89 98 95 95 97 98 97 96 98 100	C(+57.02)YDPC(+57.02)YKAFGR	HCD
3	210707-MClass-21_T_silvestris-MELD-LSM-R.raw	67399	TPWWN(+.98)DDNC(+57.02)HGEC(+57.02)TK	14012	15	96	96	15	9608647	2	30.66	-	2611000000	19197202	-2.7		Deamidation (NQ); Carbamidomethylation	100 100 100 100 100 100 99 94 92 92 92 95 92 90 93	TPWWN(+.98)DDNC(+57.02)HGEC(+57.02)TK	HCD
3	210707-MClass-21_T_silvestris-MELD-LSM-R.raw	66824	SLFPGQ(+.98)Q(+.98)LFNQENVMK	28456	16	96	96	16	9414559	2	54.32	-	69087000000	18808977	-0.2		Deamidation (NQ)	80 92 100 100 99 100 100 100 97 92 91 96 94 97 98 100	SLFPGQ(+.98)Q(+.98)LFNQENVMK	HCD
3	210707-MClass-21_T_silvestris-MELD-LSM-R.raw	11244	MTGVQMLR	12776	8	96	96	8	4682439	2	28.76	-	719580000000	9344728	0.4			100 100 100 100 96 78 94 100	MTGVQMLR	HCD
3	210707-MClass-21_T_silvestris-MELD-LSM-R.raw	41763	YC(+57.02)AFNPLEYK	19390	10	95	95	10	6528029	2	39.24	-	133640000000	13035906	0.4		Carbamidomethylation	100 100 100 100 99 73 88 100 100 100	YC(+57.02)AFNPLEYK	HCD
3	210707-MClass-21_T_silvestris-MELD-LSM-R.raw	5546	C(+57.02)SMDLLK	12621	7	95	95	7	4337094	2	28.27	-	19169000000	8654037	0.5		Carbamidomethylation	95 94 95 98 98 99 92	C(+57.02)SMDLLK	HCD
3	210707-MClass-21_T_silvestris-MELD-LSM-R.raw	-	QNLPLEPK	9533	8	95	95	8	4697691	2	23.48	-	0	9375233	0.4			89 94 99 97 97 99 98 95	QNLPLEPK	HCD
3	210707-MClass-21_T_silvestris-MELD-LSM-R.raw	28520	FYYC(+57.02)LLEK	21380	8	95	95	8	5682784	2	42.45	-	47321000000	11345420	0.3		Carbamidomethylation	100 100 100 98 98 90 90 93	FYYC(+57.02)LLEK	HCD
3	210707-MClass-21_T_silvestris-MELD-LSM-R.raw	52448	LGKSEASC(+57.02)VLC(+57.02)EK	6953	13	95	95	13	7408618	2	19.41	-	55538000000	14797061	2.0		Carbamidomethylation	99 99 100 99 100 100 99 98 99 100 92 88 74	LGKSEASC(+57.02)VLC(+57.02)EK	HCD
3	210707-MClass-21_T_silvestris-MELD-LSM-R.raw	63428	LNQPC(+57.02)NSDSDC(+57.02)C(+57.02)FK	8538	14	95	95	14	8728386	2	21.82	-	278790000000	17436650	-1.3		Carbamidomethylation	93 95 98 100 100 99 99 100 98 99 99 99 86 79	LNQPC(+57.02)NSDSDC(+57.02)C(+57.02)FK	HCD
3	210707-MClass-21_T_silvestris-MELD-LSM-R.raw	59979	TAHLLGSPHDGDNGPGLSLPGSPGSK	16229	26	95	95	26	8234103	3	33.94	-	98260000000	24672090	0.0	tr|A0A2I9LP89|A0A2I9LP89_9SCOR:tr|A0A2I9LP68|A0A2I9LP68_9SCOR:P85842|VMXP_TITSE		90 95 100 100 100 97 95 95 87 97 92 80 86 99 97 96 99 100 100 99 97 97 96 99 99 100	TAHLLGSPHDGDNGPGLSLPGSPGSK	HCD
3	210707-MClass-21_T_silvestris-MELD-LSM-R.raw	29113	LDLMALTTHK	20416	10	95	95	10	5718148	2	40.88	-	88971000000	11416165	-1.2			73 88 100 100 100 100 100 99 99 100	LDLMALTTHK	HCD
3	210707-MClass-21_T_silvestris-MELD-LSM-R.raw	29678	M(+15.99)LNC(+57.02)NDLPR	8842	9	95	95	9	5747626	2	22.45	-	11227000000	11475115	-0.7		Oxidation (M); Carbamidomethylation	97 96 97 96 90 95 97 96 99	M(+15.99)LNC(+57.02)NDLPR	HCD
3	210707-MClass-21_T_silvestris-MELD-LSM-R.raw	71654	AC(+57.02)DENDC(+57.02)LNKC(+57.02)AEHGFSESK	7032	20	95	95	20	11859720	2	19.49	-	9623200000	23699309	-0.6		Carbamidomethylation	92 93 99 98 97 98 96 97 97 97 97 97 98 95 98 98 97 83 90 99	AC(+57.02)DENDC(+57.02)LNKC(+57.02)AEHGFSESK	HCD
3	210707-MClass-21_T_silvestris-MELD-LSM-R.raw	49697	LC(+57.02)LAN(+.98)KDDYYR	11344	11	95	95	11	7163342	2	26.26	-	681910000000	14306499	2.8	tr|A0A2I9LPQ8|A0A2I9LPQ8_9SCOR	Carbamidomethylation; Deamidation (NQ)	98 99 100 100 99 94 96 98 92 86 92	LC(+57.02)LAN(+.98)KDDYYR	HCD
3	210707-MClass-21_T_silvestris-MELD-LSM-R.raw	10678	C(+57.02)DFSLGTK	10082	8	95	95	8	4642158	2	24.25	-	9653800000	9264167	0.2		Carbamidomethylation	95 99 97 96 97 96 93 92	C(+57.02)DFSLGTK	HCD
3	210707-MClass-21_T_silvestris-MELD-LSM-R.raw	47010	C(+57.02)TPWWDDDNC(+57.02)HGEC(+57.02)TK	14578	16	95	95	16	6942564	3	31.43	-	525240000000	20797510	-1.7		Carbamidomethylation	94 96 100 100 99 99 99 98 94 93 92 89 95 95 94 95	C(+57.02)TPWWDDDNC(+57.02)HGEC(+57.02)TK	HCD
3	210707-MClass-21_T_silvestris-MELD-LSM-R.raw	64869	N(+.98)VAGVSN(+.98)GNDVC(+57.02)QGC(+57.02)NK	6128	17	95	95	17	8978725	2	17.89	-	114880000000	17937310	-0.3		Deamidation (NQ); Carbamidomethylation	80 82 99 100 100 100 100 96 89 98 99 99 97 95 96 97 100	N(+.98)VAGVSN(+.98)GNDVC(+57.02)QGC(+57.02)NK	HCD
3	210707-MClass-21_T_silvestris-MELD-LSM-R.raw	46716	ASTC(+57.02)LN(+.98)LAC(+57.02)GASR	11281	13	95	95	13	6913140	2	26.20	-	34685000000	13806125	0.6	P59936|KA121_TITSE:tr|A0AA49K9N8|A0AA49K9N8_9SCOR:tr|A0A0C9S3A0|A0A0C9S3A0_TITBA:P0C168|KA122_TITTR:P0C8L1|KA124_TITST	Carbamidomethylation; Deamidation (NQ)	80 85 100 100 100 100 100 99 99 94 92 96 99	ASTC(+57.02)LN(+.98)LAC(+57.02)GASR	HCD
3	210707-MClass-21_T_silvestris-MELD-LSM-R.raw	62577	C(+57.02)LGETDLPSEPENQK	11474	15	95	95	15	8588926	2	26.36	-	392950000000	17157671	2.1		Carbamidomethylation	86 89 99 100 100 100 100 99 95 96 92 95 90 95 100	C(+57.02)LGETDLPSEPENQK	HCD
3	210707-MClass-21_T_silvestris-MELD-LSM-R.raw	18867	GYC(+57.02)N(+.98)THC(+57.02)NDLER	4122	12	95	95	12	5138707	3	14.54	-	20973000000	15385879	1.6	O77463|SCX4_TITSE:P69940|KBX1_TITSE:tr|A0AA49QDN0|A0AA49QDN0_9SCOR:P0C2F3|KBX1_TITST	Carbamidomethylation; Deamidation (NQ)	81 87 99 99 99 99 99 95 96 97 99 100	GYC(+57.02)N(+.98)THC(+57.02)NDLER	HCD
3	210707-MClass-21_T_silvestris-MELD-LSM-R.raw	55917	LTPGSPGSNNC(+57.02)PLTDGFPFGHR	22732	22	95	95	22	7767002	3	44.63	-	945130000000	23270752	1.5		Carbamidomethylation	98 99 100 100 100 99 98 97 97 97 99 100 100 100 100 99 99 72 72 87 95 100	LTPGSPGSNNC(+57.02)PLTDGFPFGHR	HCD
3	210707-MClass-21_T_silvestris-MELD-LSM-R.raw	61965	AVPGSWPWGAVSLQDK	27587	16	95	95	16	8494365	2	52.80	-	413280000000	16968572	0.8			96 97 99 99 99 100 99 99 85 85 97 96 95 94 97 94	AVPGSWPWGAVSLQDK	HCD
3	210707-MClass-21_T_silvestris-MELD-LSM-R.raw	12909	LNLNLLKK	17980	8	95	95	8	4783182	2	36.85	-	5725800000	9546226	-0.7			95 95 98 94 96 99 98 92	LNLNLLKK	HCD
3	210707-MClass-21_T_silvestris-MELD-LSM-R.raw	49361	GC(+57.02)TPWWDDDDC(+57.02)HGEC(+57.02)TK	15750	17	95	95	17	7135927	3	33.39	-	30670000000	21377563	-0.1		Carbamidomethylation	89 94 100 100 100 100 100 100 100 100 99 97 92 95 95 90 75	GC(+57.02)TPWWDDDDC(+57.02)HGEC(+57.02)TK	HCD
3	210707-MClass-21_T_silvestris-MELD-LSM-R.raw	3685	LTDLLLR	15364	7	95	95	7	4222685	2	32.87	-	31783000000	8425225	-0.1			98 98 99 99 99 90 87	LTDLLLR	HCD
3	210707-MClass-21_T_silvestris-MELD-LSM-R.raw	59821	TAHLLGSPHDGDSGPGFSVPGSPGSK	15620	26	95	95	26	8210634	3	33.34	-	1590100000000	24601667	0.6	tr|A0A2I9LP89|A0A2I9LP89_9SCOR:tr|A0A2I9LP68|A0A2I9LP68_9SCOR:P85842|VMXP_TITSE		85 93 100 100 100 98 93 85 82 97 95 98 96 97 97 95 91 97 99 98 97 98 96 99 99 100	TAHLLGSPHDGDSGPGFSVPGSPGSK	HCD
3	210707-MClass-21_T_silvestris-MELD-LSM-R.raw	3609	LLLLVSGK	16256	8	95	95	8	4217891	2	34.11	-	461510000000	8415637	0.0			82 96 100 100 99 99 95 94	LLLLVSGK	HCD
3	210707-MClass-21_T_silvestris-MELD-LSM-R.raw	22318	QNFPTGFEK	13255	9	95	95	9	5342611	2	29.40	-	43823000000	10665083	-0.6			86 92 99 99 98 97 98 99 92	QNFPTGFEK	HCD
3	210707-MClass-21_T_silvestris-MELD-LSM-R.raw	3609	LLLLVSGK	16141	8	95	95	8	4217891	2	34.11	-	461510000000	8415637	0.0			81 94 100 99 99 99 98 94	LLLLVSGK	HCD
3	210707-MClass-21_T_silvestris-MELD-LSM-R.raw	64518	FGPNEAN(+.98)KSAASAVLFR	18404	17	95	95	17	8904547	2	37.70	-	92874000000	17788950	-0.1		Deamidation (NQ)	100 98 92 82 98 99 99 99 98 98 97 90 83 95 99 100 100	FGPNEAN(+.98)KSAASAVLFR	HCD
3	210707-MClass-21_T_silvestris-MELD-LSM-R.raw	46401	TAHLLGLPHDGEDDGYPGAK	14035	20	95	95	20	6883315	3	30.58	-	129190000000	20619756	-1.4	tr|A0A2I9LP89|A0A2I9LP89_9SCOR:P85842|VMXP_TITSE		100 100 100 100 100 99 99 99 97 99 91 94 96 97 81 81 96 95 93 94	TAHLLGLPHDGEDDGYPGAK	HCD
3	210707-MClass-21_T_silvestris-MELD-LSM-R.raw	62577	LC(+57.02)GQ(+.98)TN(+.98)LPSEPENQK	11242	15	95	95	15	8588926	2	26.36	-	392950000000	17157671	2.1		Carbamidomethylation; Deamidation (NQ)	88 88 99 100 100 100 100 97 95 96 92 95 92 94 99	LC(+57.02)GQ(+.98)TN(+.98)LPSEPENQK	HCD
3	210707-MClass-21_T_silvestris-MELD-LSM-R.raw	56961	SDC(+57.02)SSGGC(+57.02)MC(+57.02)FGPR	11746	14	95	95	14	7892833	2	26.90	-	1636900000000	15765527	-0.4		Carbamidomethylation	70 85 100 100 100 100 100 100 100 100 99 95 91 99	SDC(+57.02)SSGGC(+57.02)MC(+57.02)FGPR	HCD
3	210707-MClass-21_T_silvestris-MELD-LSM-R.raw	66804	SEC(+57.02)GSSGC(+57.02)M(+15.99)C(+57.02)FGVPSDK	9961	17	95	95	17	9408491	2	23.85	-	3010800000000	18796846	-0.5		Carbamidomethylation; Oxidation (M)	79 96 100 100 100 100 100 100 100 100 100 100 100 98 87 90 76	SEC(+57.02)GSSGC(+57.02)M(+15.99)C(+57.02)FGVPSDK	HCD
3	210707-MClass-21_T_silvestris-MELD-LSM-R.raw	8171	YN(+.98)DDLMK	8002	7	95	95	7	4501947	2	21.11	-	11926000000	8983742	0.8		Deamidation (NQ)	98 99 99 98 95 91 89	YN(+.98)DDLMK	HCD
3	210707-MClass-21_T_silvestris-MELD-LSM-R.raw	21388	VEYFLVTGK	18211	9	95	95	9	5282918	2	37.35	-	13115000000	10545698	-0.7			98 99 99 99 99 98 97 82 88	VEYFLVTGK	HCD
3	210707-MClass-21_T_silvestris-MELD-LSM-R.raw	6345	YFC(+57.02)LM(+15.99)K	11696	6	95	95	6	4392004	2	26.90	-	13174000000	8763874	-1.2		Carbamidomethylation; Oxidation (M)	98 99 97 94 95 90	YFC(+57.02)LM(+15.99)K	HCD
3	210707-MClass-21_T_silvestris-MELD-LSM-R.raw	66099	DVAGVSN(+.98)GNDVC(+57.02)QGC(+57.02)YK	9826	17	95	95	17	9223825	2	23.79	-	122140000000	18427512	-0.4		Deamidation (NQ); Carbamidomethylation	78 68 98 100 100 100 100 97 96 99 99 99 99 98 99 98 96	DVAGVSN(+.98)GNDVC(+57.02)QGC(+57.02)YK	HCD
3	210707-MClass-21_T_silvestris-MELD-LSM-R.raw	55850	C(+57.02)LNEQGFPTDLEK	16946	13	95	95	13	7758619	2	35.34	-	220890000000	15497083	0.7		Carbamidomethylation	97 96 99 100 99 98 97 95 93 97 99 95 78	C(+57.02)LNEQGFPTDLEK	HCD
3	210707-MClass-21_T_silvestris-MELD-LSM-R.raw	18296	KLSC(+57.02)FLPR	12203	8	95	95	8	5107865	2	27.81	-	40213000000	10195586	-0.2	tr|J9PIJ6|J9PIJ6_9SCOR	Carbamidomethylation	99 99 98 97 96 96 85 94	KLSC(+57.02)FLPR	HCD
3	210707-MClass-21_T_silvestris-MELD-LSM-R.raw	13637	FNDYYSR	7335	7	95	95	7	4827111	2	19.94	-	2788900000	9634086	-1.0			93 96 99 98 97 94 91	FNDYYSR	HCD
3	210707-MClass-21_T_silvestris-MELD-LSM-R.raw	31624	SVTPN(+.98)GPQLTR	8246	11	95	95	11	5858092	2	21.36	-	41281000000	11696040	-0.1		Deamidation (NQ)	93 96 100 99 99 97 92 90 93 94 96	SVTPN(+.98)GPQLTR	HCD
3	210707-MClass-21_T_silvestris-MELD-LSM-R.raw	10808	NM(+15.99)GTLKNDVVTGK	6969	13	95	95	13	4649099	3	18.35	-	144520000000	13917078	0.1	tr|A0A2I9LP89|A0A2I9LP89_9SCOR	Oxidation (M)	85 88 93 93 93 98 98 99 100 100 100 99 95	NM(+15.99)GTLKNDVVTGK	HCD
3	210707-MClass-21_T_silvestris-MELD-LSM-R.raw	52516	VGLAGAN(+.98)DSDYNER	7532	14	95	95	14	7413297	2	20.19	-	81504000000	14806431	1.2	tr|A0A2I9LP89|A0A2I9LP89_9SCOR:tr|A0A2I9LP68|A0A2I9LP68_9SCOR:P85842|VMXP_TITSE	Deamidation (NQ)	94 79 97 100 92 94 100 100 99 98 97 90 98 100	VGLAGAN(+.98)DSDYNER	HCD
3	210707-MClass-21_T_silvestris-MELD-LSM-R.raw	29704	WWN(+.98)DDNC(+57.02)HGEC(+57.02)TK	9701	13	95	95	13	5748806	3	23.73	-	21388000000	17216199	0.1		Deamidation (NQ); Carbamidomethylation	97 99 100 100 98 97 98 95 85 91 94 95 93	WWN(+.98)DDNC(+57.02)HGEC(+57.02)TK	HCD
3	210707-MClass-21_T_silvestris-MELD-LSM-R.raw	12040	DDLLLLDK	16424	8	95	95	8	4727678	2	34.38	-	42805000000	9435226	-1.6	O77463|SCX4_TITSE		88 88 100 100 100 99 98 92	DDLLLLDK	HCD
3	210707-MClass-21_T_silvestris-MELD-LSM-R.raw	48182	VGANLGSAC(+57.02)DPC(+57.02)GK	8528	14	95	95	14	7033123	2	21.93	-	28022000000	14046125	-1.8		Carbamidomethylation	85 82 98 99 100 100 99 99 97 98 96 97 94 95	VGANLGSAC(+57.02)DPC(+57.02)GK	HCD
3	210707-MClass-21_T_silvestris-MELD-LSM-R.raw	16244	LLPQEQLR	10180	8	95	95	8	4987962	2	24.62	-	103750000000	9955764	1.5			94 100 99 94 95 90 94 98	LLPQEQLR	HCD
3	210707-MClass-21_T_silvestris-MELD-LSM-R.raw	13242	SPQ(+.98)EEKLK	6799	8	95	95	8	4802565	2	19.03	-	7288100000	9584971	1.5		Deamidation (NQ)	93 92 99 99 96 94 98 92	SPQ(+.98)EEKLK	HCD
3	210707-MClass-21_T_silvestris-MELD-LSM-R.raw	12552	MMDSLNLK	14307	8	95	95	8	4762354	2	31.05	-	1591900000000	9504565	-0.4			100 99 99 96 95 92 93 90	MMDSLNLK	HCD
3	210707-MClass-21_T_silvestris-MELD-LSM-R.raw	60694	C(+57.02)GSSGC(+57.02)M(+15.99)C(+57.02)FGVPSDK	9488	15	95	95	15	8328120	2	23.37	-	759910000000	16636099	-0.3		Carbamidomethylation; Oxidation (M)	96 96 100 100 100 100 99 98 99 100 100 99 86 88 72	C(+57.02)GSSGC(+57.02)M(+15.99)C(+57.02)FGVPSDK	HCD
3	210707-MClass-21_T_silvestris-MELD-LSM-R.raw	13527	C(+57.02)GLEDLEK	9097	8	95	95	8	4822255	2	22.78	-	77968000000	9624379	-1.4		Carbamidomethylation	99 99 100 99 100 100 96 72	C(+57.02)GLEDLEK	HCD
3	210707-MClass-21_T_silvestris-MELD-LSM-R.raw	50606	VTSMVTGAENLLGR	21152	14	95	95	14	7243827	2	42.02	-	698250000000	14467500	0.6			97 98 100 100 100 100 99 98 98 92 78 88 95 94	VTSMVTGAENLLGR	HCD
3	210707-MClass-21_T_silvestris-MELD-LSM-R.raw	45017	DC(+57.02)QSVC(+57.02)M(+15.99)VVDK	7324	11	95	95	11	6787819	2	19.84	-	107850000000	13555520	-2.1		Carbamidomethylation; Oxidation (M)	77 85 99 100 100 99 99 99 100 100 94	DC(+57.02)QSVC(+57.02)M(+15.99)VVDK	HCD
3	210707-MClass-21_T_silvestris-MELD-LSM-R.raw	61965	VAPGSWPWQVSLQDK	27900	15	95	95	15	8494365	2	52.80	-	413280000000	16968572	0.8			91 91 99 99 99 100 98 96 92 96 96 96 92 94 92	VAPGSWPWQVSLQDK	HCD
3	210707-MClass-21_T_silvestris-MELD-LSM-R.raw	38168	FC(+57.02)NYDNAYC(+57.02)DKSWK	11801	14	95	95	14	6242564	3	27.13	-	141340000000	18697451	1.2	C9X4K6|SCNA8_TITDI:tr|A0A1E1WW03|A0A1E1WW03_TITOB:P0C5K8|SCX5_TITBA:A0A7S8MU55|SCX17_TITSE:P0DSO4|SCX3_TITFA:tr|A0A218QWV4|A0A218QWV4_TITSE:tr|A0A218QXH0|A0A218QXH0_TITSE:tr|A0AA49QCH7|A0AA49QCH7_9SCOR	Carbamidomethylation	100 100 100 100 100 99 100 100 99 98 97 63 83 100	FC(+57.02)NYDNAYC(+57.02)DKSWK	HCD
3	210707-MClass-21_T_silvestris-MELD-LSM-R.raw	56173	C(+57.02)LLDKFSASEM(+15.99)NK	13794	13	95	95	13	7798656	2	30.25	-	5676900000	15577168	-0.1		Carbamidomethylation; Oxidation (M)	88 92 99 99 98 99 98 97 95 96 95 92 93	C(+57.02)LLDKFSASEM(+15.99)NK	HCD
3	210707-MClass-21_T_silvestris-MELD-LSM-R.raw	60443	TDGFLMGDTSSEENR	13891	15	95	95	15	8298517	2	30.37	-	773760000000	16576890	-0.1			71 83 97 100 100 100 100 100 99 98 94 96 97 97 100	TDGFLMGDTSSEENR	HCD
3	210707-MClass-21_T_silvestris-MELD-LSM-R.raw	60316	QASQNLVDTLNPNLK	18219	15	95	95	15	8279422	2	37.20	-	166580000000	16538687	0.7			81 87 98 95 99 100 100 100 99 99 99 95 94 92 94	QASQNLVDTLNPNLK	HCD
3	210707-MClass-21_T_silvestris-MELD-LSM-R.raw	66080	DVAGVSNGNDVC(+57.02)QGC(+57.02)YK	8750	17	95	95	17	9218909	2	22.43	-	260090000000	18417673	-0.1		Carbamidomethylation	79 69 97 99 100 100 100 100 99 99 99 99 98 95 97 97 95	DVAGVSNGNDVC(+57.02)QGC(+57.02)YK	HCD
3	210707-MClass-21_T_silvestris-MELD-LSM-R.raw	66804	SEC(+57.02)GSSGC(+57.02)M(+15.99)C(+57.02)FGVPSDK	10190	17	95	95	17	9408491	2	23.85	-	3010800000000	18796846	-0.5		Carbamidomethylation; Oxidation (M)	76 92 100 100 100 100 100 99 99 99 100 100 100 99 90 91 78	SEC(+57.02)GSSGC(+57.02)M(+15.99)C(+57.02)FGVPSDK	HCD
3	210707-MClass-21_T_silvestris-MELD-LSM-R.raw	13886	TYGHFTQVLWAK	18914	12	95	95	12	4842543	3	38.44	-	6965100000	14497405	0.4	tr|A0A2I9LNW3|A0A2I9LNW3_9SCOR:tr|A0A2I9LNV7|A0A2I9LNV7_9SCOR		99 98 96 86 97 87 91 98 97 97 98 100	TYGHFTQVLWAK	HCD
3	210707-MClass-21_T_silvestris-MELD-LSM-R.raw	20236	GLPDKVKER	16307	9	95	95	9	5213085	2	34.19	-	49314000000	10405978	4.4	H1ZZH8|SCX9_TITOB:C9X4K6|SCNA8_TITDI:tr|A0A1E1WW03|A0A1E1WW03_TITOB:P0C5K8|SCX5_TITBA:A0A7S8MU55|SCX17_TITSE:P0DSO4|SCX3_TITFA:tr|A0A218QWV4|A0A218QWV4_TITSE:tr|A0A218QXH0|A0A218QXH0_TITSE:tr|A0AA49QCH7|A0AA49QCH7_9SCOR		89 93 95 96 94 96 99 98 98	GLPDKVKER	HCD
3	210707-MClass-21_T_silvestris-MELD-LSM-R.raw	51726	QPAQYLDLSYLR	23912	12	95	95	12	7338865	2	46.48	-	24566000000	14657566	1.2	tr|A0A2I9LNV7|A0A2I9LNV7_9SCOR		90 98 99 99 99 100 99 99 88 76 99 100	QPAQYLDLSYLR	HCD
3	210707-MClass-21_T_silvestris-MELD-LSM-R.raw	40594	VC(+57.02)NNFAC(+57.02)MLR	17466	10	95	95	10	6427885	2	36.12	-	9276000000	12835574	3.9		Carbamidomethylation	98 99 99 99 100 99 93 71 95 100	VC(+57.02)NNFAC(+57.02)MLR	HCD
3	210707-MClass-21_T_silvestris-MELD-LSM-R.raw	52516	VGLAQN(+.98)DSDYNER	7422	13	95	95	13	7413297	2	20.19	-	81504000000	14806431	1.2	tr|A0A2I9LP89|A0A2I9LP89_9SCOR:tr|A0A2I9LP68|A0A2I9LP68_9SCOR:P85842|VMXP_TITSE	Deamidation (NQ)	90 75 95 100 100 100 100 99 99 95 89 99 100	VGLAQN(+.98)DSDYNER	HCD
3	210707-MClass-21_T_silvestris-MELD-LSM-R.raw	66144	QGAGN(+.98)FLC(+57.02)NPLNLVTVK	26847	17	95	95	17	9234817	2	51.45	-	639660000000	18449456	1.8		Deamidation (NQ); Carbamidomethylation	81 81 86 89 100 100 100 100 100 97 97 98 100 100 100 98 95	QGAGN(+.98)FLC(+57.02)NPLNLVTVK	HCD
3	210707-MClass-21_T_silvestris-MELD-LSM-R.raw	21031	LWNAC(+57.02)LM(+15.99)K	12307	8	95	95	8	5262573	2	28.02	-	462750000000	10504990	1.0		Carbamidomethylation; Oxidation (M)	99 99 99 98 93 95 90 91	LWNAC(+57.02)LM(+15.99)K	HCD
3	210707-MClass-21_T_silvestris-MELD-LSM-R.raw	27711	KLSVC(+57.02)SDNSDYNER	6024	14	95	95	14	5629183	3	17.95	-	146590000000	16857314	0.9	tr|A0A2I9LP89|A0A2I9LP89_9SCOR:tr|A0A2I9LP68|A0A2I9LP68_9SCOR:P85842|VMXP_TITSE	Carbamidomethylation	76 80 90 95 99 100 100 99 100 100 99 97 100 100	KLSVC(+57.02)SDNSDYNER	HCD
3	210707-MClass-21_T_silvestris-MELD-LSM-R.raw	27185	KHFC(+57.02)KPEVYTGLAK	7844	14	95	95	14	5599642	3	20.77	-	156230000000	16768708	0.0	tr|A0A2I9LP68|A0A2I9LP68_9SCOR	Carbamidomethylation	100 100 100 100 100 98 99 99 80 73 92 99 99 97	KHFC(+57.02)KPEVYTGLAK	HCD
3	210707-MClass-21_T_silvestris-MELD-LSM-R.raw	60443	TDGFLMGDTSSEENR	13783	15	95	95	15	8298517	2	30.37	-	773760000000	16576890	-0.1			70 85 99 100 100 100 100 99 99 97 92 96 96 97 100	TDGFLMGDTSSEENR	HCD
3	210707-MClass-21_T_silvestris-MELD-LSM-R.raw	41578	KVN(+.98)VLMLLLTR	29140	11	95	95	11	6509052	2	55.52	-	15923000000	12997949	0.7		Deamidation (NQ)	99 99 99 98 98 80 88 95 97 97 98	KVN(+.98)VLMLLLTR	HCD
3	210707-MClass-21_T_silvestris-MELD-LSM-R.raw	16418	YLN(+.98)LTVDHSM(+15.99)C(+57.02)K	11657	12	95	95	12	4998949	3	26.90	-	23035000000	14966641	-0.8		Deamidation (NQ); Oxidation (M); Carbamidomethylation	95 99 100 100 100 99 99 96 90 89 88 90	YLN(+.98)LTVDHSM(+15.99)C(+57.02)K	HCD
3	210707-MClass-21_T_silvestris-MELD-LSM-R.raw	12552	MMDSLNLK	14424	8	95	95	8	4762354	2	31.05	-	1591900000000	9504565	-0.4			100 100 100 95 93 92 92 90	MMDSLNLK	HCD
3	210707-MClass-21_T_silvestris-MELD-LSM-R.raw	66709	QPGC(+57.02)AYGC(+57.02)TPWWDDDNC(+57.02)HGEC(+57.02)TK	17595	23	95	95	23	9386868	3	36.33	-	324320000000	28130361	0.8		Carbamidomethylation	93 69 79 90 100 100 100 100 100 100 100 100 100 100 99 96 97 95 94 96 96 92 99	QPGC(+57.02)AYGC(+57.02)TPWWDDDNC(+57.02)HGEC(+57.02)TK	HCD
3	210707-MClass-21_T_silvestris-MELD-LSM-R.raw	7457	LLGLSM(+15.99)LK	18127	8	95	95	8	4457728	2	37.14	-	58742000000	8895306	0.4		Oxidation (M)	100 99 98 95 94 95 93 89	LLGLSM(+15.99)LK	HCD
3	210707-MClass-21_T_silvestris-MELD-LSM-R.raw	15741	SC(+57.02)FLRPAGFC(+57.02)DR	13958	12	95	95	12	4958966	3	30.62	-	2540900000000	14846653	1.9	P68410|SCX2_TITSE:tr|A0AA49KAD1|A0AA49KAD1_9SCOR:C0HJM9|SCX2_TITFA:tr|A0A0C9QKU0|A0A0C9QKU0_TITBA:tr|A0A098CLT3|A0A098CLT3_TITFA:tr|J9PIJ6|J9PIJ6_9SCOR:tr|A0AA49QDN4|A0AA49QDN4_9SCOR	Carbamidomethylation	100 100 100 100 100 97 94 92 95 73 93 100	SC(+57.02)FLRPAGFC(+57.02)DR	HCD
3	210707-MClass-21_T_silvestris-MELD-LSM-R.raw	29113	DLLMALTTHK	20520	10	95	95	10	5718148	2	40.88	-	88971000000	11416165	-1.2			71 85 100 100 100 100 100 99 99 100	DLLMALTTHK	HCD
3	210707-MClass-21_T_silvestris-MELD-LSM-R.raw	67225	DVAGVSNGNN(+.98)VC(+57.02)QGC(+57.02)NLK	11436	18	95	95	18	9539244	2	26.41	-	57257000000	19058308	1.8		Deamidation (NQ); Carbamidomethylation	78 72 99 100 100 100 100 99 99 99 100 99 99 95 95 95 91 97	DVAGVSNGNN(+.98)VC(+57.02)QGC(+57.02)NLK	HCD
3	210707-MClass-21_T_silvestris-MELD-LSM-R.raw	14145	LLLLVSGKK	11800	9	95	95	9	4858358	2	27.13	-	87254000000	9696586	-1.7			81 97 100 100 100 98 95 93 93	LLLLVSGKK	HCD
3	210707-MClass-21_T_silvestris-MELD-LSM-R.raw	63682	LGVPN(+.98)TC(+57.02)NC(+57.02)C(+57.02)VVC(+57.02)AK	14003	15	95	95	15	8768785	2	30.72	-	433490000000	17517463	-2.2		Deamidation (NQ); Carbamidomethylation	77 88 100 98 93 97 94 96 95 97 97 98 98 99 100	LGVPN(+.98)TC(+57.02)NC(+57.02)C(+57.02)VVC(+57.02)AK	HCD
3	210707-MClass-21_T_silvestris-MELD-LSM-R.raw	39566	C(+57.02)VEYLLAM(+15.99)PR	17492	10	95	95	10	6343132	2	36.25	-	1.01E8	12666101	1.4		Carbamidomethylation; Oxidation (M)	73 86 100 100 100 99 98 98 99 100	C(+57.02)VEYLLAM(+15.99)PR	HCD
3	210707-MClass-21_T_silvestris-MELD-LSM-R.raw	27397	YYFC(+57.02)LVEK	20904	8	95	95	8	5612707	2	41.65	-	17111000000	11205264	0.4		Carbamidomethylation	97 98 98 91 93 97 96 93	YYFC(+57.02)LVEK	HCD
3	210707-MClass-21_T_silvestris-MELD-LSM-R.raw	64804	VAGVSNGNN(+.98)VC(+57.02)QGC(+57.02)NLK	9560	17	95	95	17	8964104	2	23.40	-	38345000000	17908040	1.3		Deamidation (NQ); Carbamidomethylation	78 81 98 99 100 100 100 99 99 100 100 99 99 98 98 78 90	VAGVSNGNN(+.98)VC(+57.02)QGC(+57.02)NLK	HCD
3	210707-MClass-21_T_silvestris-MELD-LSM-R.raw	62229	SAEC(+57.02)HTSKENSNEDFC(+57.02)ENLC(+57.02)K	6993	21	95	95	21	8536788	3	19.51	-	1042200000000	25580107	1.5		Carbamidomethylation	66 69 99 100 100 100 96 92 95 96 98 97 99 100 99 99 99 98 100 99 100	SAEC(+57.02)HTSKENSNEDFC(+57.02)ENLC(+57.02)K	HCD
3	210707-MClass-21_T_silvestris-MELD-LSM-R.raw	37396	GYLM(+15.99)N(+.98)YDGC(+57.02)K	10919	10	95	95	10	6192456	2	25.69	-	12684000000	12364790	-1.9		Oxidation (M); Deamidation (NQ); Carbamidomethylation	96 97 100 100 98 94 93 91 91 93	GYLM(+15.99)N(+.98)YDGC(+57.02)K	HCD
3	210707-MClass-21_T_silvestris-MELD-LSM-R.raw	12555	M(+15.99)TGVQMLR	10582	8	95	95	8	4762419	2	23.05	-	191730000000	9504678	1.6		Oxidation (M)	97 98 99 99 97 88 93 92	M(+15.99)TGVQMLR	HCD
3	210707-MClass-21_T_silvestris-MELD-LSM-R.raw	60443	TDGFLMGDTSSEENR	14008	15	95	95	15	8298517	2	30.37	-	773760000000	16576890	-0.1			76 86 99 100 100 100 100 100 99 98 90 92 92 97 100	TDGFLMGDTSSEENR	HCD
3	210707-MClass-21_T_silvestris-MELD-LSM-R.raw	64843	SDC(+57.02)GSSGC(+57.02)M(+15.99)C(+57.02)FGVPEK	11201	16	95	95	16	8973346	2	26.04	-	62493000000	17926523	1.3		Carbamidomethylation; Oxidation (M)	76 88 100 100 100 100 99 97 98 98 99 100 100 99 94 75	SDC(+57.02)GSSGC(+57.02)M(+15.99)C(+57.02)FGVPEK	HCD
3	210707-MClass-21_T_silvestris-MELD-LSM-R.raw	12555	MTGVQM(+15.99)LR	10151	8	95	95	8	4762419	2	23.05	-	191730000000	9504678	1.6		Oxidation (M)	94 99 99 95 94 91 94 96	MTGVQM(+15.99)LR	HCD
3	210707-MClass-21_T_silvestris-MELD-LSM-R.raw	14307	YLC(+57.02)M(+15.99)LEK	8438	7	95	95	7	4867299	2	21.80	-	16673000000	9714456	-0.5		Carbamidomethylation; Oxidation (M)	95 94 95 94 97 97 93	YLC(+57.02)M(+15.99)LEK	HCD
3	210707-MClass-21_T_silvestris-MELD-LSM-R.raw	23091	VSNLGGLC(+57.02)EK	8477	10	95	95	10	5387732	2	21.80	-	5278400000	10755332	-1.3		Carbamidomethylation	99 99 100 100 98 92 92 87 93 91	VSNLGGLC(+57.02)EK	HCD
3	210707-MClass-21_T_silvestris-MELD-LSM-R.raw	7930	NAN(+.98)LLM(+15.99)ALTTHK	19388	12	95	95	12	4485717	3	38.53	-	244880000000	13426914	1.5		Deamidation (NQ); Oxidation (M)	77 90 85 97 99 99 99 99 99 99 99 100	NAN(+.98)LLM(+15.99)ALTTHK	HCD
3	210707-MClass-21_T_silvestris-MELD-LSM-R.raw	10786	TNVLYYR	11437	7	95	95	7	4647491	2	26.49	-	10521000000	9274814	2.4			89 90 99 99 98 94 97	TNVLYYR	HCD
3	210707-MClass-21_T_silvestris-MELD-LSM-R.raw	6565	YLLAM(+15.99)PR	11025	7	95	95	7	4402424	2	26.04	-	5707500000000	8784684	2.2		Oxidation (M)	97 99 98 95 96 83 97	YLLAM(+15.99)PR	HCD
3	210707-MClass-21_T_silvestris-MELD-LSM-R.raw	69901	C(+57.02)GTPWWDDDNC(+57.02)DGEC(+57.02)TK	18167	17	95	95	17	10583774	2	37.18	-	47168000000	21147405	-0.1		Carbamidomethylation	86 88 100 100 100 100 100 100 100 94 96 98 93 95 93 90 83	C(+57.02)GTPWWDDDNC(+57.02)DGEC(+57.02)TK	HCD
3	210707-MClass-21_T_silvestris-MELD-LSM-R.raw	64843	SDC(+57.02)GSSGC(+57.02)M(+15.99)C(+57.02)FGVPEK	11091	16	95	95	16	8973346	2	26.04	-	62493000000	17926523	1.3		Carbamidomethylation; Oxidation (M)	72 87 100 100 100 100 100 99 99 99 99 99 99 99 94 77	SDC(+57.02)GSSGC(+57.02)M(+15.99)C(+57.02)FGVPEK	HCD
3	210707-MClass-21_T_silvestris-MELD-LSM-R.raw	60082	C(+57.02)GSSGC(+57.02)MC(+57.02)FGVPSDK	14113	15	95	95	15	8248136	2	30.64	-	114080000000	16476150	-1.4		Carbamidomethylation	98 98 100 100 100 100 99 100 100 100 100 97 79 84 73	C(+57.02)GSSGC(+57.02)MC(+57.02)FGVPSDK	HCD
3	210707-MClass-21_T_silvestris-MELD-LSM-R.raw	40644	VC(+57.02)N(+.98)NFAC(+57.02)MLR	17652	10	95	95	10	6432784	2	36.43	-	7257600000	12845413	0.8		Carbamidomethylation; Deamidation (NQ)	97 98 98 97 98 99 95 75 95 99	VC(+57.02)N(+.98)NFAC(+57.02)MLR	HCD
3	210707-MClass-21_T_silvestris-MELD-LSM-R.raw	13527	C(+57.02)GLEDLEK	8985	8	95	95	8	4822255	2	22.78	-	77968000000	9624379	-1.4		Carbamidomethylation	97 98 99 99 99 100 97 71	C(+57.02)GLEDLEK	HCD
3	210707-MClass-21_T_silvestris-MELD-LSM-R.raw	66804	SEC(+57.02)GSSGC(+57.02)M(+15.99)C(+57.02)FGVPSDK	9839	17	95	95	17	9408491	2	23.85	-	3010800000000	18796846	-0.5		Carbamidomethylation; Oxidation (M)	72 88 100 100 100 100 100 100 100 100 100 100 100 99 91 92 76	SEC(+57.02)GSSGC(+57.02)M(+15.99)C(+57.02)FGVPSDK	HCD
3	210707-MClass-21_T_silvestris-MELD-LSM-R.raw	8403	NSLYDYK	8344	7	95	95	7	4517163	2	21.49	-	359660000000	9014182	-0.1			89 94 100 99 99 96 89	NSLYDYK	HCD
3	210707-MClass-21_T_silvestris-MELD-LSM-R.raw	59118	FLGKSEASC(+57.02)VLC(+57.02)EK	12125	14	95	95	14	8143956	2	27.63	-	70036000000	16267744	1.4		Carbamidomethylation	100 100 100 100 100 100 100 99 99 99 99 84 79 73	FLGKSEASC(+57.02)VLC(+57.02)EK	HCD
3	210707-MClass-21_T_silvestris-MELD-LSM-R.raw	10917	DDLLLVDK	13560	8	95	95	8	4657607	2	29.90	-	715900000	9295069	0.0			86 86 99 100 99 99 98 92	DDLLLVDK	HCD
3	210707-MClass-21_T_silvestris-MELD-LSM-R.raw	18702	GFPSVDKFK	13308	9	95	95	9	5127765	2	29.40	-	31599000000	10235389	-0.4			97 97 99 98 95 93 92 95 89	GFPSVDKFK	HCD
3	210707-MClass-21_T_silvestris-MELD-LSM-R.raw	22550	TAGNKFTFSTC(+57.02)DTR	9828	14	95	95	14	5359164	3	24.00	-	21782000000	16047253	1.2		Carbamidomethylation	100 100 100 99 100 100 100 100 100 99 96 69 70 99	TAGNKFTFSTC(+57.02)DTR	HCD
3	210707-MClass-21_T_silvestris-MELD-LSM-R.raw	64182	VYC(+57.02)NGNN(+.98)LNDNMWR	17608	14	95	95	14	8858699	2	36.27	-	49358000000	17697251	0.1		Carbamidomethylation; Deamidation (NQ)	99 100 100 100 100 99 100 100 99 99 97 59 82 99	VYC(+57.02)NGNN(+.98)LNDNMWR	HCD
3	210707-MClass-21_T_silvestris-MELD-LSM-R.raw	46034	MMENAPDC(+57.02)FTR	12917	11	95	95	11	6862795	2	28.76	-	54745000000	13705417	1.9		Carbamidomethylation	90 90 100 96 94 94 99 98 98 89 95	MMENAPDC(+57.02)FTR	HCD
3	210707-MClass-21_T_silvestris-MELD-LSM-R.raw	69850	GC(+57.02)TPWWN(+.98)N(+.98)SNC(+57.02)HGEC(+57.02)TK	14477	17	95	95	17	10553960	2	31.26	-	357350000000	21087773	0.0		Carbamidomethylation; Deamidation (NQ)	86 92 100 100 100 100 100 100 98 95 98 96 97 98 93 90 71	GC(+57.02)TPWWN(+.98)N(+.98)SNC(+57.02)HGEC(+57.02)TK	HCD
3	210707-MClass-21_T_silvestris-MELD-LSM-R.raw	49319	C(+57.02)GTPWWDDDNC(+57.02)HGEC(+57.02)TK	14695	17	95	95	17	7132674	3	31.60	-	12463000000000	21367725	3.7		Carbamidomethylation	89 91 100 100 100 100 100 99 98 92 93 90 86 95 95 93 94	C(+57.02)GTPWWDDDNC(+57.02)HGEC(+57.02)TK	HCD
3	210707-MClass-21_T_silvestris-MELD-LSM-R.raw	14895	TSGSFNLDWSKVK	18991	13	95	95	13	4902526	3	38.57	-	28558000000	14677358	0.0			99 99 87 81 98 97 99 100 99 94 93 96 92	TSGSFNLDWSKVK	HCD
3	210707-MClass-21_T_silvestris-MELD-LSM-R.raw	42170	LLLQQGDLLAAR	20739	12	95	95	12	6558943	2	41.29	-	80042000000	13097717	1.8			74 99 100 99 97 98 94 93 99 99 96 92	LLLQQGDLLAAR	HCD
3	210707-MClass-21_T_silvestris-MELD-LSM-R.raw	22318	QNFPTGFEK	13141	9	95	95	9	5342611	2	29.40	-	43823000000	10665083	-0.6			85 92 99 98 97 96 97 97 93	QNFPTGFEK	HCD
3	210707-MClass-21_T_silvestris-MELD-LSM-R.raw	63769	C(+57.02)LGLPDNEPLKQWGK	19092	15	95	95	15	8779489	2	38.45	-	1943100000000	17538821	0.6	tr|A0A2I9LNV7|A0A2I9LNV7_9SCOR	Carbamidomethylation	96 96 99 100 97 95 91 96 78 87 97 96 98 99 99	C(+57.02)LGLPDNEPLKQWGK	HCD
3	210707-MClass-21_T_silvestris-MELD-LSM-R.raw	6140	SPPDLMALTTHK	20418	12	95	95	12	4375643	3	40.88	-	85533000000	13096699	0.9			82 75 88 96 100 100 100 100 100 100 99 100	SPPDLMALTTHK	HCD
3	210707-MClass-21_T_silvestris-MELD-LSM-R.raw	55477	SDC(+57.02)GSSGC(+57.02)MHGFLK	9563	14	95	95	14	7718096	2	23.59	-	18587000000	15416062	-1.0		Carbamidomethylation	94 85 90 100 100 99 95 95 92 95 96 97 98 93	SDC(+57.02)GSSGC(+57.02)MHGFLK	HCD
3	210707-MClass-21_T_silvestris-MELD-LSM-R.raw	19574	QGFPTDLEK	13191	9	95	95	9	5177607	2	29.05	-	699920000000	10335081	-1.1			91 94 99 97 94 98 99 99 84	QGFPTDLEK	HCD
3	210707-MClass-21_T_silvestris-MELD-LSM-R.raw	26598	C(+57.02)FMGNLNEK	10787	9	95	95	9	5567474	2	25.48	-	363820000000	11114790	1.2		Carbamidomethylation	100 100 100 99 99 99 98 88 71	C(+57.02)FMGNLNEK	HCD
3	210707-MClass-21_T_silvestris-MELD-LSM-R.raw	50071	AC(+57.02)N(+.98)ENDC(+57.02)LNKC(+57.02)AEHGFSK	6700	18	95	95	18	7189597	3	18.91	-	1538600000000	21538564	0.4		Carbamidomethylation; Deamidation (NQ)	100 100 100 100 98 99 98 98 95 96 96 95 97 93 95 96 75 78	AC(+57.02)N(+.98)ENDC(+57.02)LNKC(+57.02)AEHGFSK	HCD
3	210707-MClass-21_T_silvestris-MELD-LSM-R.raw	57661	N(+.98)VYC(+57.02)N(+.98)YEDLEFK	23847	12	95	95	12	7983334	2	46.24	-	403710000000	15946497	1.6		Deamidation (NQ); Carbamidomethylation	73 85 100 100 100 100 100 100 100 100 99 83	N(+.98)VYC(+57.02)N(+.98)YEDLEFK	HCD
3	210707-MClass-21_T_silvestris-MELD-LSM-R.raw	29088	EENSVFDFR	19531	9	95	95	9	5717596	2	39.46	-	282690000000	11415039	0.7			92 88 98 99 99 98 99 86 95	EENSVFDFR	HCD
3	210707-MClass-21_T_silvestris-MELD-LSM-R.raw	11866	DHC(+57.02)AAKDAFGKC(+57.02)DN(+.98)FK	7441	16	94	94	16	4719557	4	20.04	-	12780000000	18837930	0.5	tr|A0A1E1WVV4|A0A1E1WVV4_TITOB:Q0GY43|KIK2_TITDI	Carbamidomethylation; Deamidation (NQ)	96 90 85 86 97 96 95 84 97 97 97 98 99 100 100 100	DHC(+57.02)AAKDAFGKC(+57.02)DN(+.98)FK	HCD
3	210707-MClass-21_T_silvestris-MELD-LSM-R.raw	66119	C(+57.02)LGETN(+.98)LPSEPENQKK	9344	16	94	94	16	9229385	2	23.05	-	175950000000	18438621	0.3		Carbamidomethylation; Deamidation (NQ)	99 98 99 100 100 100 100 99 97 96 69 77 92 95 99 100	C(+57.02)LGETN(+.98)LPSEPENQKK	HCD
3	210707-MClass-21_T_silvestris-MELD-LSM-R.raw	66144	QGQN(+.98)FLC(+57.02)NPLNLVTVK	26963	16	94	94	16	9234817	2	51.45	-	639660000000	18449456	1.8		Deamidation (NQ); Carbamidomethylation	67 68 98 100 100 100 100 100 97 98 98 99 100 100 99 95	QGQN(+.98)FLC(+57.02)NPLNLVTVK	HCD
3	210707-MClass-21_T_silvestris-MELD-LSM-R.raw	61988	ASTN(+.98)SNPC(+57.02)SDLYPGSK	9622	16	94	94	16	8498655	2	23.65	-	12923000000	16977202	-2.2		Deamidation (NQ); Carbamidomethylation	71 76 91 99 100 99 99 99 98 98 99 100 99 98 97 95	ASTN(+.98)SNPC(+57.02)SDLYPGSK	HCD
3	210707-MClass-21_T_silvestris-MELD-LSM-R.raw	60707	EDANC(+57.02)SLPSETGPC(+57.02)K	7377	15	94	94	15	8328474	2	19.94	-	85192000000	16636816	-0.8		Carbamidomethylation	82 86 98 99 100 100 100 98 95 97 96 95 94 90 93	EDANC(+57.02)SLPSETGPC(+57.02)K	HCD
3	210707-MClass-21_T_silvestris-MELD-LSM-R.raw	36826	C(+57.02)LGETN(+.98)LPSEPENQKK	9318	16	94	94	16	6156300	3	23.05	-	867070000000	18438621	3.3		Carbamidomethylation; Deamidation (NQ)	98 97 95 96 92 96 99 98 97 99 89 91 88 87 97 100	C(+57.02)LGETN(+.98)LPSEPENQKK	HCD
3	210707-MClass-21_T_silvestris-MELD-LSM-R.raw	1588	SPVDKFK	13193	7	94	94	7	4107323	2	29.40	-	23825000000	8194490	1.2			95 94 99 98 97 97 84	SPVDKFK	HCD
3	210707-MClass-21_T_silvestris-MELD-LSM-R.raw	60584	DTC(+57.02)GSSGC(+57.02)MC(+57.02)FGVPK	14588	15	94	94	15	8318220	2	31.56	-	59792000000	16616306	-0.7		Carbamidomethylation	72 67 99 100 100 100 99 99 99 98 97 97 100 100 97	DTC(+57.02)GSSGC(+57.02)MC(+57.02)FGVPK	HCD
3	210707-MClass-21_T_silvestris-MELD-LSM-R.raw	31371	NVLNLNLLKK	17997	10	94	94	10	5848743	2	36.85	-	108490000000	11677339	0.1			92 96 99 97 96 91 91 98 97 93	NVLNLNLLKK	HCD
3	210707-MClass-21_T_silvestris-MELD-LSM-R.raw	11480	FLEC(+57.02)LEK	11408	7	94	94	7	4697376	2	26.44	-	1103400000000	9374579	2.9		Carbamidomethylation	99 99 100 99 99 95 73	FLEC(+57.02)LEK	HCD
3	210707-MClass-21_T_silvestris-MELD-LSM-R.raw	19148	C(+57.02)LLN(+.98)KFSASEMNK	16758	13	94	94	13	5149144	3	35.08	-	86696000000	15417217	-0.3		Carbamidomethylation; Deamidation (NQ)	82 97 99 97 97 99 99 99 91 94 96 95 88	C(+57.02)LLN(+.98)KFSASEMNK	HCD
3	210707-MClass-21_T_silvestris-MELD-LSM-R.raw	26866	TAHLLSGPHDEGGPER	5977	16	94	94	16	5582736	3	17.70	-	47743000000	16717964	1.6	tr|A0A2I9LP89|A0A2I9LP89_9SCOR:P85842|VMXP_TITSE		99 100 100 100 100 90 83 96 93 99 95 89 90 88 96 98	TAHLLSGPHDEGGPER	HCD
3	210707-MClass-21_T_silvestris-MELD-LSM-R.raw	49319	C(+57.02)GTPWWDDDNC(+57.02)HGEC(+57.02)TK	14580	17	94	94	17	7132674	3	31.60	-	12463000000000	21367725	3.7		Carbamidomethylation	85 87 100 100 100 100 100 100 99 96 98 95 96 98 95 90 72	C(+57.02)GTPWWDDDNC(+57.02)HGEC(+57.02)TK	HCD
3	210707-MClass-21_T_silvestris-MELD-LSM-R.raw	15726	HLDKFYDC(+57.02)MEK	9916	11	94	94	11	4958884	3	23.83	-	824750000000	14846428	0.3		Carbamidomethylation	90 95 83 85 98 100 100 99 99 99 93	HLDKFYDC(+57.02)MEK	HCD
3	210707-MClass-21_T_silvestris-MELD-LSM-R.raw	59118	FLGKSEASC(+57.02)VLC(+57.02)EK	12108	14	94	94	14	8143956	2	27.63	-	70036000000	16267744	1.4		Carbamidomethylation	99 99 99 100 99 99 99 98 97 98 99 86 82 71	FLGKSEASC(+57.02)VLC(+57.02)EK	HCD
3	210707-MClass-21_T_silvestris-MELD-LSM-R.raw	54194	QETGM(+15.99)NN(+.98)AFC(+57.02)SLK	11126	13	94	94	13	7588266	2	25.96	-	12658000000	15156333	3.5		Oxidation (M); Deamidation (NQ); Carbamidomethylation	56 83 100 99 99 98 99 100 99 99 99 99 100	QETGM(+15.99)NN(+.98)AFC(+57.02)SLK	HCD
3	210707-MClass-21_T_silvestris-MELD-LSM-R.raw	66280	SEC(+57.02)GSSGC(+57.02)M(+15.99)C(+57.02)FHGFSK	8632	16	94	94	16	9273372	2	21.97	-	30905000000	18526638	-2.2		Carbamidomethylation; Oxidation (M)	86 95 99 97 95 98 94 90 88 92 97 97 99 99 98 92	SEC(+57.02)GSSGC(+57.02)M(+15.99)C(+57.02)FHGFSK	HCD
3	210707-MClass-21_T_silvestris-MELD-LSM-R.raw	64850	VDAGVSNGNN(+.98)VC(+57.02)QGC(+57.02)NK	5517	17	94	94	17	8973813	2	16.99	-	180110000000	17927468	0.7		Deamidation (NQ); Carbamidomethylation	66 73 81 100 100 100 100 100 99 100 100 100 99 97 98 99 100	VDAGVSNGNN(+.98)VC(+57.02)QGC(+57.02)NK	HCD
3	210707-MClass-21_T_silvestris-MELD-LSM-R.raw	25825	KFYVC(+57.02)MEK	10425	8	94	94	8	5527647	2	24.92	-	22713000000	11035144	0.4		Carbamidomethylation	100 100 100 100 100 83 85 91	KFYVC(+57.02)MEK	HCD
3	210707-MClass-21_T_silvestris-MELD-LSM-R.raw	48774	SSGM(+15.99)STSTPGVYAR	6754	14	94	94	14	7088246	2	19.12	-	59271000000	14156350	-0.3		Oxidation (M)	98 94 91 93 100 100 100 99 96 89 90 93 92 91	SSGM(+15.99)STSTPGVYAR	HCD
3	210707-MClass-21_T_silvestris-MELD-LSM-R.raw	70070	C(+57.02)GTPWWDN(+.98)N(+.98)NC(+57.02)HGEC(+57.02)TK	14981	17	94	94	17	10693931	2	31.58	-	2664100000000	21367725	-0.4		Carbamidomethylation; Deamidation (NQ)	86 87 100 100 100 100 100 100 100 95 96 93 92 95 93 92 81	C(+57.02)GTPWWDN(+.98)N(+.98)NC(+57.02)HGEC(+57.02)TK	HCD
3	210707-MClass-21_T_silvestris-MELD-LSM-R.raw	29113	LDLMALTTHK	20635	10	94	94	10	5718148	2	40.88	-	88971000000	11416165	-1.2			67 84 100 100 100 100 100 99 99 100	LDLMALTTHK	HCD
3	210707-MClass-21_T_silvestris-MELD-LSM-R.raw	62716	GSC(+57.02)GSSGC(+57.02)M(+15.99)C(+57.02)FGVPDK	10010	16	94	94	16	8613221	2	24.33	-	102170000000	17206313	-0.9		Carbamidomethylation; Oxidation (M)	65 82 100 100 100 100 100 99 99 99 99 99 100 100 96 79	GSC(+57.02)GSSGC(+57.02)M(+15.99)C(+57.02)FGVPDK	HCD
3	210707-MClass-21_T_silvestris-MELD-LSM-R.raw	51395	VC(+57.02)AMTC(+57.02)NSNLYK	11627	12	94	94	12	7308199	2	26.88	-	234910000000	14596257	-0.3		Carbamidomethylation	96 99 100 100 100 98 88 86 90 99 97 82	VC(+57.02)AMTC(+57.02)NSNLYK	HCD
3	210707-MClass-21_T_silvestris-MELD-LSM-R.raw	71303	YGC(+57.02)TPWWN(+.98)DDNC(+57.02)HGEC(+57.02)TK	16841	18	94	94	18	11509246	2	35.05	-	41208000000	22998357	-0.5		Carbamidomethylation; Deamidation (NQ)	96 97 99 100 100 100 100 100 100 100 96 95 93 95 97 93 67 77	YGC(+57.02)TPWWN(+.98)DDNC(+57.02)HGEC(+57.02)TK	HCD
3	210707-MClass-21_T_silvestris-MELD-LSM-R.raw	58676	NYDNEYC(+57.02)DKLC(+57.02)K	8006	12	94	94	12	8113339	2	21.09	-	489700000	16206548	-0.9	H1ZZH8|SCX9_TITOB:C9X4K6|SCNA8_TITDI:tr|A0A1E1WW03|A0A1E1WW03_TITOB:P0C5K8|SCX5_TITBA:A0A7S8MU55|SCX17_TITSE:P0DSO4|SCX3_TITFA:tr|A0A218QWV4|A0A218QWV4_TITSE:tr|A0A218QXH0|A0A218QXH0_TITSE:tr|A0AA49QCH7|A0AA49QCH7_9SCOR	Carbamidomethylation	92 95 98 91 98 95 95 96 92 92 93 99	NYDNEYC(+57.02)DKLC(+57.02)K	HCD
3	210707-MClass-21_T_silvestris-MELD-LSM-R.raw	11534	FNEC(+57.02)LEK	6937	7	94	94	7	4702161	2	19.37	-	1387000000	9384167	0.9		Carbamidomethylation	99 97 100 99 100 97 71	FNEC(+57.02)LEK	HCD
3	210707-MClass-21_T_silvestris-MELD-LSM-R.raw	6965	LLVLTLGR	20969	8	94	94	8	4428000	2	41.67	-	7256300000	8835854	0.0			99 99 99 97 92 86 86 98	LLVLTLGR	HCD
3	210707-MClass-21_T_silvestris-MELD-LSM-R.raw	51218	NMKEYLC(+57.02)QNEK	6681	11	94	94	11	7288300	2	18.91	-	2478800000	14556487	-2.2		Carbamidomethylation	91 90 99 100 99 99 97 90 90 90 97	NMKEYLC(+57.02)QNEK	HCD
3	210707-MClass-21_T_silvestris-MELD-LSM-R.raw	63682	LGVPDTC(+57.02)NC(+57.02)C(+57.02)VVC(+57.02)AK	14112	15	94	94	15	8768785	2	30.72	-	433490000000	17517463	-2.2		Carbamidomethylation	71 83 99 98 99 98 98 97 98 95 90 96 98 99 100	LGVPDTC(+57.02)NC(+57.02)C(+57.02)VVC(+57.02)AK	HCD
3	210707-MClass-21_T_silvestris-MELD-LSM-R.raw	38644	KSLMQNEEFK	8359	10	94	94	10	6273129	2	21.62	-	4348000000	12526121	-0.7			99 98 99 98 90 86 90 90 98 100	KSLMQNEEFK	HCD
3	210707-MClass-21_T_silvestris-MELD-LSM-R.raw	6140	SPPDLMALTTHK	20522	12	94	94	12	4375643	3	40.88	-	85533000000	13096699	0.9			82 71 88 96 100 100 100 100 100 100 99 100	SPPDLMALTTHK	HCD
3	210707-MClass-21_T_silvestris-MELD-LSM-R.raw	29024	C(+57.02)AFNPLEYK	16606	9	94	94	9	5712715	2	34.69	-	116840000000	11405273	1.0		Carbamidomethylation	98 99 100 98 72 85 100 99 100	C(+57.02)AFNPLEYK	HCD
3	210707-MClass-21_T_silvestris-MELD-LSM-R.raw	65211	SAC(+57.02)VAQ(+.98)LMPEETQAFK	21638	16	94	94	16	9059216	2	42.80	-	44046000000	18098276	0.5		Carbamidomethylation; Deamidation (NQ)	78 82 98 100 100 100 100 100 96 95 96 95 96 99 97 81	SAC(+57.02)VAQ(+.98)LMPEETQAFK	HCD
3	210707-MClass-21_T_silvestris-MELD-LSM-R.raw	60442	QDSNEN(+.98)FC(+57.02)ENLC(+57.02)K	10449	13	94	94	13	8298252	2	24.88	-	32180000000	16576348	0.6		Deamidation (NQ); Carbamidomethylation	51 80 100 100 100 100 100 100 100 99 100 100 100	QDSNEN(+.98)FC(+57.02)ENLC(+57.02)K	HCD
3	210707-MClass-21_T_silvestris-MELD-LSM-R.raw	68071	KM(+15.99)DGC(+57.02)AYGC(+57.02)TPWWDDSNC(+57.02)HGEC(+57.02)TK	15236	24	94	94	24	9843672	3	32.58	-	51955000000	29500874	-2.6		Oxidation (M); Carbamidomethylation	66 73 99 96 95 97 99 96 96 95 98 99 100 100 99 95 95 97 94 93 97 96 93 100	KM(+15.99)DGC(+57.02)AYGC(+57.02)TPWWDDSNC(+57.02)HGEC(+57.02)TK	HCD
3	210707-MClass-21_T_silvestris-MELD-LSM-R.raw	70408	GC(+57.02)VPWWGDTNC(+57.02)HGEC(+57.02)LTK	19167	18	94	94	18	10889539	2	38.78	-	591650000000	21758923	0.4		Carbamidomethylation	79 72 99 100 100 100 100 99 96 95 98 96 96 98 96 98 94 83	GC(+57.02)VPWWGDTNC(+57.02)HGEC(+57.02)LTK	HCD
3	210707-MClass-21_T_silvestris-MELD-LSM-R.raw	14108	LGC(+57.02)VAGHVDDVGKK	5728	14	94	94	14	4855856	3	17.39	-	7251700000	14537346	0.3		Carbamidomethylation	100 100 100 98 97 95 94 97 98 98 68 79 100 100	LGC(+57.02)VAGHVDDVGKK	HCD
3	210707-MClass-21_T_silvestris-MELD-LSM-R.raw	48761	GC(+57.02)TPWWDDTNC(+57.02)HGEC(+57.02)TK	15113	17	94	94	17	7086061	3	32.56	-	1247800000000	21227932	1.5		Carbamidomethylation	78 84 100 100 100 100 100 100 96 94 95 91 91 96 94 93 94	GC(+57.02)TPWWDDTNC(+57.02)HGEC(+57.02)TK	HCD
3	210707-MClass-21_T_silvestris-MELD-LSM-R.raw	-	SEC(+57.02)GSSGC(+57.02)MC(+57.02)FGVPSDK	14320	17	94	94	17	9328517	2	31.08	-	0	18636895	-0.3		Carbamidomethylation	69 89 100 100 100 100 100 100 99 100 100 100 100 99 88 90 75	SEC(+57.02)GSSGC(+57.02)MC(+57.02)FGVPSDK	HCD
3	210707-MClass-21_T_silvestris-MELD-LSM-R.raw	14332	TLVSGLKVR	10948	9	94	94	9	4868138	2	25.71	-	11981000000	9716127	0.3	tr|A0A2I9LP68|A0A2I9LP68_9SCOR		100 100 100 99 95 94 89 84 91	TLVSGLKVR	HCD
3	210707-MClass-21_T_silvestris-MELD-LSM-R.raw	4287	LYVPGEVKDEK	9450	11	94	94	11	4262310	3	23.38	-	15816000000	12756709	0.1	tr|A0A2I9LPQ8|A0A2I9LPQ8_9SCOR		94 94 99 97 91 94 91 90 92 97 99	LYVPGEVKDEK	HCD
3	210707-MClass-21_T_silvestris-MELD-LSM-R.raw	18704	FSLATNMLK	20935	9	94	94	9	5127791	2	41.58	-	68277000000	10235423	1.3			98 99 100 99 94 89 79 93 99	FSLATNMLK	HCD
3	210707-MClass-21_T_silvestris-MELD-LSM-R.raw	37511	SFLKDSLFPGK	19102	11	94	94	11	6198425	2	38.59	-	151820000000	12376707	-0.1			97 97 100 99 99 70 79 99 100 100 100	SFLKDSLFPGK	HCD
3	210707-MClass-21_T_silvestris-MELD-LSM-R.raw	35586	KADLVMLLTGR	22830	11	94	94	11	6088583	2	44.68	-	382490000000	12157009	0.9			99 99 100 100 100 93 95 96 93 71 91	KADLVMLLTGR	HCD
3	210707-MClass-21_T_silvestris-MELD-LSM-R.raw	69901	GC(+57.02)TPWWDDDNC(+57.02)DGEC(+57.02)TK	18290	17	94	94	17	10583774	2	37.18	-	47168000000	21147405	-0.1		Carbamidomethylation	80 86 100 100 100 100 100 100 97 87 93 97 90 95 93 93 95	GC(+57.02)TPWWDDDNC(+57.02)DGEC(+57.02)TK	HCD
3	210707-MClass-21_T_silvestris-MELD-LSM-R.raw	2861	VVDVEFK	12960	7	94	94	7	4182311	2	28.97	-	2751800000	8344487	-1.1			99 98 97 90 93 92 91	VVDVEFK	HCD
3	210707-MClass-21_T_silvestris-MELD-LSM-R.raw	-	YFLVTGK	13635	7	94	94	7	4142366	2	29.99	-	0	8264589	-0.3			97 97 99 96 92 90 89	YFLVTGK	HCD
3	210707-MClass-21_T_silvestris-MELD-LSM-R.raw	48884	LFC(+57.02)NPLNLVTVK	25048	12	94	94	12	7093975	2	48.33	-	18344000000	14167798	0.4		Carbamidomethylation	85 88 100 99 97 97 90 96 98 97 94 92	LFC(+57.02)NPLNLVTVK	HCD
3	210707-MClass-21_T_silvestris-MELD-LSM-R.raw	1588	SPVDKFK	13310	7	94	94	7	4107323	2	29.40	-	23825000000	8194490	1.2			92 92 99 98 95 97 89	SPVDKFK	HCD
3	210707-MClass-21_T_silvestris-MELD-LSM-R.raw	52766	LTC(+57.02)SPNTC(+57.02)DYVR	8853	12	94	94	12	7433297	2	22.47	-	39372000000	14846387	4.2		Carbamidomethylation	99 99 100 100 95 89 91 91 88 92 92 97	LTC(+57.02)SPNTC(+57.02)DYVR	HCD
3	210707-MClass-21_T_silvestris-MELD-LSM-R.raw	31014	YLMDYDGC(+57.02)K	12610	9	94	94	9	5827390	2	28.37	-	2544700000	11634626	0.7		Carbamidomethylation	97 97 95 97 93 95 92 92 90	YLMDYDGC(+57.02)K	HCD
3	210707-MClass-21_T_silvestris-MELD-LSM-R.raw	12088	GPLC(+57.02)VEDR	14535	8	94	94	8	4732263	2	31.42	-	950200000	9444385	-0.5		Carbamidomethylation	100 100 100 100 99 82 80 95	GPLC(+57.02)VEDR	HCD
3	210707-MClass-21_T_silvestris-MELD-LSM-R.raw	64850	VDAGVSNGNDVC(+57.02)QGC(+57.02)NK	5404	17	94	94	17	8973813	2	16.99	-	180110000000	17927468	0.7		Carbamidomethylation	68 81 96 98 97 99 98 95 94 98 99 98 96 94 95 96 99	VDAGVSNGNDVC(+57.02)QGC(+57.02)NK	HCD
3	210707-MClass-21_T_silvestris-MELD-LSM-R.raw	72185	DKDC(+57.02)FPGLVPDTC(+57.02)NC(+57.02)C(+57.02)VVC(+57.02)AK	20103	21	94	94	21	12580315	2	40.34	-	24549000000	25140469	0.6		Carbamidomethylation	97 82 96 99 84 81 99 100 100 99 98 94 92 94 95 94 94 97 96 94 100	DKDC(+57.02)FPGLVPDTC(+57.02)NC(+57.02)C(+57.02)VVC(+57.02)AK	HCD
3	210707-MClass-21_T_silvestris-MELD-LSM-R.raw	60671	SAC(+57.02)VAQ(+.98)LMPEETQAK	14854	15	94	94	15	8323850	2	31.89	-	77659000000	16627593	-2.3		Carbamidomethylation; Deamidation (NQ)	77 78 99 100 100 100 100 100 96 94 96 95 93 95 93	SAC(+57.02)VAQ(+.98)LMPEETQAK	HCD
3	210707-MClass-21_T_silvestris-MELD-LSM-R.raw	45681	LTGLAYLGAAC(+57.02)EK	20976	13	94	94	13	6838570	2	41.85	-	1476600000000	13656963	2.3		Carbamidomethylation	90 88 99 100 100 100 100 99 99 99 99 85 69	LTGLAYLGAAC(+57.02)EK	HCD
3	210707-MClass-21_T_silvestris-MELD-LSM-R.raw	29088	EENSVFDFR	19646	9	94	94	9	5717596	2	39.46	-	282690000000	11415039	0.7			93 89 97 98 98 97 98 83 94	EENSVFDFR	HCD
3	210707-MClass-21_T_silvestris-MELD-LSM-R.raw	57831	TGVQNLLDTLDLGLK	31747	15	94	94	15	8004514	2	61.86	-	30742000000	15988879	0.1	tr|A0A2I9LP89|A0A2I9LP89_9SCOR:tr|A0A2I9LP68|A0A2I9LP68_9SCOR:P85842|VMXP_TITSE		79 74 86 99 99 100 100 100 99 99 99 99 95 95 93	TGVQNLLDTLDLGLK	HCD
3	210707-MClass-21_T_silvestris-MELD-LSM-R.raw	1420	VDVLMLK	16937	7	94	94	7	4092456	2	35.13	-	12467000000	8164779	-1.5			98 99 96 96 94 97 79	VDVLMLK	HCD
3	210707-MClass-21_T_silvestris-MELD-LSM-R.raw	7096	FGDC(+57.02)YPK	7483	7	94	94	7	4436920	2	20.27	-	54846000000	8853691	0.5		Carbamidomethylation	99 99 100 99 79 86 100	FGDC(+57.02)YPK	HCD
3	210707-MClass-21_T_silvestris-MELD-LSM-R.raw	14390	LAAPDRESGPQYR	5917	13	94	94	13	4872493	3	17.72	-	582780000	14587214	3.2			100 92 83 77 99 94 96 96 97 97 96 99 100	LAAPDRESGPQYR	HCD
3	210707-MClass-21_T_silvestris-MELD-LSM-R.raw	35016	LM(+15.99)PEETQAFK	10336	10	94	94	10	6052958	2	24.84	-	46698000000	12085747	1.9		Oxidation (M)	99 98 93 95 97 92 89 92 93 94	LM(+15.99)PEETQAFK	HCD
3	210707-MClass-21_T_silvestris-MELD-LSM-R.raw	18982	LLMALTTHK	11468	9	94	94	9	5143027	2	26.43	-	25353000000	10265896	1.2			100 100 99 99 97 92 93 72 97	LLMALTTHK	HCD
3	210707-MClass-21_T_silvestris-MELD-LSM-R.raw	66743	C(+57.02)VEESNFPKEPEEQR	8542	15	94	94	15	9394185	2	21.93	-	22484000000	18768262	-2.0		Carbamidomethylation	88 93 100 100 99 98 99 98 98 99 70 79 96 97 100	C(+57.02)VEESNFPKEPEEQR	HCD
3	210707-MClass-21_T_silvestris-MELD-LSM-R.raw	26598	C(+57.02)FMGNLNEK	10674	9	94	94	9	5567474	2	25.48	-	363820000000	11114790	1.2		Carbamidomethylation	99 99 99 94 87 95 92 93 91	C(+57.02)FMGNLNEK	HCD
3	210707-MClass-21_T_silvestris-MELD-LSM-R.raw	63490	EYQLC(+57.02)LVSDDC(+57.02)GC(+57.02)K	16902	14	94	94	14	8738613	2	35.27	-	2719000000	17457058	1.3		Carbamidomethylation	77 62 96 100 100 100 100 99 99 99 99 97 98 95	EYQLC(+57.02)LVSDDC(+57.02)GC(+57.02)K	HCD
3	210707-MClass-21_T_silvestris-MELD-LSM-R.raw	60316	AQSQNLVN(+.98)TLNPNLK	18107	15	94	94	15	8279422	2	37.20	-	166580000000	16538687	0.7		Deamidation (NQ)	81 74 97 95 99 100 100 99 97 98 98 93 93 95 94	AQSQNLVN(+.98)TLNPNLK	HCD
3	210707-MClass-21_T_silvestris-MELD-LSM-R.raw	24542	FGPLC(+57.02)VEDR	14491	9	94	94	9	5467609	2	31.42	-	11987000000000	10915068	0.3		Carbamidomethylation	100 100 100 100 99 99 79 78 93	FGPLC(+57.02)VEDR	HCD
3	210707-MClass-21_T_silvestris-MELD-LSM-R.raw	57006	WGDTN(+.98)C(+57.02)HEGC(+57.02)LTK	7565	13	94	94	13	7898199	2	20.38	-	14439000000	15776238	1.0		Deamidation (NQ); Carbamidomethylation	98 98 100 100 100 98 90 80 69 97 99 99 96	WGDTN(+.98)C(+57.02)HEGC(+57.02)LTK	HCD
3	210707-MClass-21_T_silvestris-MELD-LSM-R.raw	26947	NAN(+.98)LLMALTTHKMSK	19544	15	94	94	15	5586290	3	39.37	-	286150000000	16728640	0.7		Deamidation (NQ)	86 90 100 100 100 99 99 99 98 94 84 93 87 91 93	NAN(+.98)LLMALTTHKMSK	HCD
3	210707-MClass-21_T_silvestris-MELD-LSM-R.raw	62839	AAQSQNLVDTLNPNLK	18467	16	94	94	16	8634597	2	37.58	-	9034000000	17249058	-0.5			89 79 88 99 98 98 100 100 97 90 94 95 94 95 96 94	AAQSQNLVDTLNPNLK	HCD
3	210707-MClass-21_T_silvestris-MELD-LSM-R.raw	64869	VDAGVSN(+.98)GNDVC(+57.02)QGNC(+57.02)K	5896	17	94	94	17	8978725	2	17.89	-	114880000000	17937310	-0.3		Deamidation (NQ); Carbamidomethylation	67 77 95 98 100 100 99 96 93 98 99 98 97 92 93 98 100	VDAGVSN(+.98)GNDVC(+57.02)QGNC(+57.02)K	HCD
3	210707-MClass-21_T_silvestris-MELD-LSM-R.raw	59882	LQNLAQAHANQC(+57.02)FK	9981	14	94	94	14	8219097	2	24.12	-	164940000000	16418044	0.2	tr|A0A2I9LNW3|A0A2I9LNW3_9SCOR	Carbamidomethylation	90 82 90 98 100 99 99 96 97 92 92 96 90 97	LQNLAQAHANQC(+57.02)FK	HCD
3	210707-MClass-21_T_silvestris-MELD-LSM-R.raw	60442	DQSNEDFC(+57.02)ENLC(+57.02)K	10338	13	94	94	13	8298252	2	24.88	-	32180000000	16576348	0.6		Carbamidomethylation	61 66 100 99 100 100 100 100 100 99 100 100 100	DQSNEDFC(+57.02)ENLC(+57.02)K	HCD
3	210707-MClass-21_T_silvestris-MELD-LSM-R.raw	-	WPWGDTNC(+57.02)HGEC(+57.02)LTK	19188	15	94	94	15	9308908	2	38.84	-	0	18597720	-2.6		Carbamidomethylation	97 92 99 97 97 95 91 95 91 86 92 93 96 96 93	WPWGDTNC(+57.02)HGEC(+57.02)LTK	HCD
3	210707-MClass-21_T_silvestris-MELD-LSM-R.raw	22318	QNFPTGFEK	13372	9	94	94	9	5342611	2	29.40	-	43823000000	10665083	-0.6			82 91 99 99 97 95 95 96 92	QNFPTGFEK	HCD
3	210707-MClass-21_T_silvestris-MELD-LSM-R.raw	46449	NMGTLKNDVVTGK	8554	13	94	94	13	6888632	2	22.03	-	518960000000	13757129	-0.8	tr|A0A2I9LP89|A0A2I9LP89_9SCOR		93 93 95 84 89 96 91 96 98 99 99 98 92	NMGTLKNDVVTGK	HCD
3	210707-MClass-21_T_silvestris-MELD-LSM-R.raw	29193	C(+57.02)YDM(+15.99)PGWAK	10152	9	94	94	9	5722335	2	24.53	-	31539000000	11424524	0.1		Carbamidomethylation; Oxidation (M)	90 90 99 98 93 89 93 96 98	C(+57.02)YDM(+15.99)PGWAK	HCD
3	210707-MClass-21_T_silvestris-MELD-LSM-R.raw	26033	SLKNDAASKLEAEQR	6889	15	94	94	15	5539611	3	19.30	-	8355700000	16588586	1.6	tr|A0A2I9LPE6|A0A2I9LPE6_9SCOR		97 98 99 98 99 98 99 99 99 99 98 90 61 78 100	SLKNDAASKLEAEQR	HCD
3	210707-MClass-21_T_silvestris-MELD-LSM-R.raw	48631	DKFSSC(+57.02)SVENLK	8931	12	94	94	12	7073376	2	22.59	-	5973000000	14126606	0.1		Carbamidomethylation	96 98 100 100 100 87 72 92 97 95 97 94	DKFSSC(+57.02)SVENLK	HCD
3	210707-MClass-21_T_silvestris-MELD-LSM-R.raw	2866	AFDKAVGK	8165	8	94	94	8	4182380	2	21.30	-	882420000	8344599	1.8			95 94 97 94 93 95 95 90	AFDKAVGK	HCD
3	210707-MClass-21_T_silvestris-MELD-LSM-R.raw	-	C(+57.02)TPWWN(+.98)N(+.98)DNC(+57.02)HGEC(+57.02)TK	14581	16	94	94	16	10408804	2	31.49	-	0	20797510	-2.3		Carbamidomethylation; Deamidation (NQ)	98 99 100 100 100 100 100 99 94 90 75 91 96 97 92 73	C(+57.02)TPWWN(+.98)N(+.98)DNC(+57.02)HGEC(+57.02)TK	HCD
3	210707-MClass-21_T_silvestris-MELD-LSM-R.raw	16496	ANVVVLVTGK	16203	10	94	94	10	5003141	2	34.03	-	738450000000	9986124	1.3			70 83 100 100 100 100 99 99 97 92	ANVVVLVTGK	HCD
3	210707-MClass-21_T_silvestris-MELD-LSM-R.raw	64818	SGC(+57.02)GSSGC(+57.02)MC(+57.02)FGVPSDK	13995	17	94	94	17	8968413	2	30.49	-	52580000000	17916685	-0.2		Carbamidomethylation	70 77 99 100 100 100 100 99 98 99 100 100 100 99 91 92 77	SGC(+57.02)GSSGC(+57.02)MC(+57.02)FGVPSDK	HCD
3	210707-MClass-21_T_silvestris-MELD-LSM-R.raw	9423	NFDADFGK	11594	8	94	94	8	4572062	2	26.73	-	2830300000	9123977	0.2			85 92 98 95 97 97 96 92	NFDADFGK	HCD
3	210707-MClass-21_T_silvestris-MELD-LSM-R.raw	57585	SDC(+57.02)SSGGC(+57.02)M(+15.99)C(+57.02)FGPR	6973	14	94	94	14	7972820	2	19.25	-	5401100000000	15925476	1.1		Carbamidomethylation; Oxidation (M)	59 71 99 100 100 100 100 100 100 99 99 99 92 99	SDC(+57.02)SSGGC(+57.02)M(+15.99)C(+57.02)FGPR	HCD
3	210707-MClass-21_T_silvestris-MELD-LSM-R.raw	30530	LAN(+.98)KN(+.98)N(+.98)YYR	11245	9	94	94	9	5797773	2	26.22	-	2226700000	11575352	4.3		Deamidation (NQ)	81 86 98 97 97 99 98 97 93	LAN(+.98)KN(+.98)N(+.98)YYR	HCD
3	210707-MClass-21_T_silvestris-MELD-LSM-R.raw	27928	C(+57.02)YDMPGWAK	16687	9	94	94	9	5642355	2	35.02	-	162460000000	11264575	-1.0		Carbamidomethylation	94 96 99 93 93 79 94 98 100	C(+57.02)YDMPGWAK	HCD
3	210707-MClass-21_T_silvestris-MELD-LSM-R.raw	-	SDC(+57.02)SSGGC(+57.02)M(+15.99)C(+57.02)FGPR	7091	14	94	94	14	7972795	2	19.58	-	0	15925476	-1.9		Carbamidomethylation; Oxidation (M)	57 74 99 100 100 100 100 100 99 99 99 98 91 99	SDC(+57.02)SSGGC(+57.02)M(+15.99)C(+57.02)FGPR	HCD
3	210707-MClass-21_T_silvestris-MELD-LSM-R.raw	69015	NNC(+57.02)AFLC(+57.02)NYDNAYC(+57.02)DK	16886	16	94	94	16	10213951	2	35.23	-	13573000000	20407764	-0.4	C9X4K6|SCNA8_TITDI:tr|A0A1E1WW03|A0A1E1WW03_TITOB:P0C5K8|SCX5_TITBA:A0A7S8MU55|SCX17_TITSE:P0DSO4|SCX3_TITFA:tr|A0A218QWV4|A0A218QWV4_TITSE:tr|A0A218QXH0|A0A218QXH0_TITSE:tr|A0AA49QCH7|A0AA49QCH7_9SCOR	Carbamidomethylation	75 73 89 95 100 100 99 97 98 98 96 98 98 96 97 93	NNC(+57.02)AFLC(+57.02)NYDNAYC(+57.02)DK	HCD
3	210707-MClass-21_T_silvestris-MELD-LSM-R.raw	55488	C(+57.02)LLN(+.98)KFSASEMNK	16880	13	94	94	13	7718663	2	35.07	-	28933000000	15417217	-2.3		Carbamidomethylation; Deamidation (NQ)	91 94 98 99 99 95 95 93 86 94 93 93 92	C(+57.02)LLN(+.98)KFSASEMNK	HCD
3	210707-MClass-21_T_silvestris-MELD-LSM-R.raw	50524	LDDTYYDC(+57.02)LLR	24615	11	94	94	11	7238323	2	47.45	-	778340000000	14456497	0.2		Carbamidomethylation	63 82 100 100 100 100 99 95 95 99 100	LDDTYYDC(+57.02)LLR	HCD
3	210707-MClass-21_T_silvestris-MELD-LSM-R.raw	13996	LLPQEQLK	9607	8	94	94	8	4847921	2	23.73	-	177020000000	9675702	-0.7	Q0GY43|KIK2_TITDI		92 100 99 93 95 90 90 92	LLPQEQLK	HCD
3	210707-MClass-21_T_silvestris-MELD-LSM-R.raw	61568	KLSVC(+57.02)SDNSDYENR	5697	14	94	94	14	8438748	2	17.45	-	3389800000000	16857314	2.1		Carbamidomethylation	99 100 100 100 100 98 97 93 94 97 96 68 74 100	KLSVC(+57.02)SDNSDYENR	HCD
3	210707-MClass-21_T_silvestris-MELD-LSM-R.raw	886	GYKPMHTLLR	8138	10	94	94	10	4058932	3	21.24	-	2435700000	12146594	-1.4			71 84 99 99 98 98 98 95 98 99	GYKPMHTLLR	HCD
3	210707-MClass-21_T_silvestris-MELD-LSM-R.raw	-	SEC(+57.02)GSSGC(+57.02)MC(+57.02)FGVPSDK	13957	17	94	94	17	9328519	2	30.50	-	0	18636895	-0.1		Carbamidomethylation	65 86 99 100 100 100 98 97 97 100 100 100 100 98 90 91 76	SEC(+57.02)GSSGC(+57.02)MC(+57.02)FGVPSDK	HCD
3	210707-MClass-21_T_silvestris-MELD-LSM-R.raw	64256	YQLC(+57.02)LVSDDC(+57.02)C(+57.02)GKR	13679	14	94	94	14	8873899	2	30.10	-	28535000000	17727644	0.5		Carbamidomethylation	97 95 100 100 100 100 98 99 98 96 74 66 93 98	YQLC(+57.02)LVSDDC(+57.02)C(+57.02)GKR	HCD
3	210707-MClass-21_T_silvestris-MELD-LSM-R.raw	-	SEC(+57.02)GSSGC(+57.02)MC(+57.02)FGVPSDK	14077	17	93	93	17	9328511	2	30.69	-	0	18636895	-1.0		Carbamidomethylation	72 90 100 100 100 100 99 99 99 100 100 99 99 97 82 86 73	SEC(+57.02)GSSGC(+57.02)MC(+57.02)FGVPSDK	HCD
3	210707-MClass-21_T_silvestris-MELD-LSM-R.raw	43148	LGALPTDLNEQR	16764	12	93	93	12	6638546	2	35.01	-	4511000000	13256938	0.5			97 77 95 100 98 93 95 94 89 94 96 100	LGALPTDLNEQR	HCD
3	210707-MClass-21_T_silvestris-MELD-LSM-R.raw	55719	NC(+57.02)PASDKQPFTHHYTAGNFK	9270	20	93	93	20	7740254	3	23.11	-	27538000000	23190491	2.3		Carbamidomethylation	99 100 100 99 99 98 95 93 67 79 97 96 97 99 98 96 95 97 89 82	NC(+57.02)PASDKQPFTHHYTAGNFK	HCD
3	210707-MClass-21_T_silvestris-MELD-LSM-R.raw	45681	TLGLAYLGAAC(+57.02)EK	21090	13	93	93	13	6838570	2	41.85	-	1476600000000	13656963	2.3		Carbamidomethylation	82 87 100 100 100 100 100 99 99 99 99 87 70	TLGLAYLGAAC(+57.02)EK	HCD
3	210707-MClass-21_T_silvestris-MELD-LSM-R.raw	66959	KFFC(+57.02)DPANEDEVTYR	16547	15	93	93	15	9459183	2	34.61	-	8323900000	18898254	-1.8		Carbamidomethylation	98 99 99 100 100 96 94 88 91 77 93 88 93 93 99	KFFC(+57.02)DPANEDEVTYR	HCD
3	210707-MClass-21_T_silvestris-MELD-LSM-R.raw	18787	KLNLPSEPK	8308	9	93	93	9	5133032	2	21.54	-	34034000000	10245917	0.2			99 99 97 97 94 70 92 99 96	KLNLPSEPK	HCD
3	210707-MClass-21_T_silvestris-MELD-LSM-R.raw	53664	WPDFTGLEADLLK	28894	13	93	93	13	7528842	2	54.81	-	55408000000	15037610	-4.8			99 97 99 99 99 95 92 79 71 97 98 99 94	WPDFTGLEADLLK	HCD
3	210707-MClass-21_T_silvestris-MELD-LSM-R.raw	51117	QLC(+57.02)LVSDDC(+57.02)GC(+57.02)K	11075	12	93	93	12	7278091	2	25.96	-	27981000000	14535999	2.6		Carbamidomethylation	86 95 100 100 100 99 99 99 94 75 85 94	QLC(+57.02)LVSDDC(+57.02)GC(+57.02)K	HCD
3	210707-MClass-21_T_silvestris-MELD-LSM-R.raw	17382	NVLC(+57.02)NPSNVDKVR	9177	13	93	93	13	5055970	3	22.94	-	28116000000	15137671	1.5		Carbamidomethylation	68 80 100 100 99 98 98 95 96 97 94 96 98	NVLC(+57.02)NPSNVDKVR	HCD
3	210707-MClass-21_T_silvestris-MELD-LSM-R.raw	63144	ENAC(+57.02)YC(+57.02)EHLPESVK	10693	14	93	93	14	8683765	2	25.34	-	11943000000	17347341	2.4	A0A7S8RGC8|SCX27_TITSE	Carbamidomethylation	61 66 99 100 100 99 99 98 100 97 98 98 99 100	ENAC(+57.02)YC(+57.02)EHLPESVK	HCD
3	210707-MClass-21_T_silvestris-MELD-LSM-R.raw	24815	ENLKFFLGK	18341	9	93	93	9	5483141	2	37.58	-	1918000000	10946123	1.2			82 82 95 98 99 98 99 97 93	ENLKFFLGK	HCD
3	210707-MClass-21_T_silvestris-MELD-LSM-R.raw	58337	KC(+57.02)AETC(+57.02)QDKGKLTGYC(+57.02)DEEK	3470	20	93	93	20	8073560	3	13.34	-	178040000000	24190452	0.4		Carbamidomethylation	100 99 100 100 94 60 59 85 99 98 99 100 99 98 96 95 98 100 100 100	KC(+57.02)AETC(+57.02)QDKGKLTGYC(+57.02)DEEK	HCD
3	210707-MClass-21_T_silvestris-MELD-LSM-R.raw	66417	ATLMTC(+57.02)GVGTMFNDKSK	18925	17	93	93	17	9309357	2	38.42	-	732600000	18598579	-0.5		Carbamidomethylation	68 74 98 99 100 99 97 97 98 98 95 96 92 95 96 96 96	ATLMTC(+57.02)GVGTMFNDKSK	HCD
3	210707-MClass-21_T_silvestris-MELD-LSM-R.raw	57108	AC(+57.02)N(+.98)ENN(+.98)C(+57.02)LNKC(+57.02)AEHGFSESK	6989	20	93	93	20	7909849	3	19.51	-	24240000000	23699309	0.8		Carbamidomethylation; Deamidation (NQ)	99 99 100 100 98 97 89 90 90 93 93 94 98 97 93 87 92 77 90 100	AC(+57.02)N(+.98)ENN(+.98)C(+57.02)LNKC(+57.02)AEHGFSESK	HCD
3	210707-MClass-21_T_silvestris-MELD-LSM-R.raw	69958	C(+57.02)GTPWWDDTNC(+57.02)HGEC(+57.02)TK	15189	17	93	93	17	10624041	2	32.56	-	143380000000	21227932	0.2		Carbamidomethylation	87 89 100 100 100 100 100 100 94 93 94 92 93 95 90 89 79	C(+57.02)GTPWWDDTNC(+57.02)HGEC(+57.02)TK	HCD
3	210707-MClass-21_T_silvestris-MELD-LSM-R.raw	10500	FSC(+57.02)FLPR	17132	7	93	93	7	4637313	2	35.61	-	5607100000	9254480	0.1	P68410|SCX2_TITSE:tr|A0AA49KAD1|A0AA49KAD1_9SCOR:C0HJM9|SCX2_TITFA:tr|A0A0C9QKU0|A0A0C9QKU0_TITBA:tr|A0A098CLT3|A0A098CLT3_TITFA	Carbamidomethylation	93 96 98 98 98 80 93	FSC(+57.02)FLPR	HCD
3	210707-MClass-21_T_silvestris-MELD-LSM-R.raw	27770	KLSVC(+57.02)SDDSDYDQR	6258	14	93	93	14	5632468	3	18.14	-	196070000000	16867156	1.8	tr|A0A2I9LP68|A0A2I9LP68_9SCOR	Carbamidomethylation	69 74 87 93 96 100 100 100 100 100 99 97 98 100	KLSVC(+57.02)SDDSDYDQR	HCD
3	210707-MClass-21_T_silvestris-MELD-LSM-R.raw	58433	FC(+57.02)DPANEDEVTYR	14116	13	93	93	13	8083395	2	30.90	-	242690000000	16146621	1.4		Carbamidomethylation	73 79 100 98 97 95 99 99 96 92 95 95 99	FC(+57.02)DPANEDEVTYR	HCD
3	210707-MClass-21_T_silvestris-MELD-LSM-R.raw	29559	YLLFTESFK	25669	9	93	93	9	5743058	2	49.34	-	33021000000	11465959	1.0			99 100 100 100 97 97 98 82 71	YLLFTESFK	HCD
3	210707-MClass-21_T_silvestris-MELD-LSM-R.raw	58553	TAHLLGSAYN(+.98)GDSGPGLSVPGSPGSK	14476	26	93	93	26	8097344	3	31.34	-	722160000000	24261711	4.2	tr|A0A2I9LP89|A0A2I9LP89_9SCOR:tr|A0A2I9LP68|A0A2I9LP68_9SCOR:P85842|VMXP_TITSE	Deamidation (NQ)	93 97 100 100 100 93 85 61 54 88 88 98 99 99 97 97 99 100 100 99 98 97 96 99 100 100	TAHLLGSAYN(+.98)GDSGPGLSVPGSPGSK	HCD
3	210707-MClass-21_T_silvestris-MELD-LSM-R.raw	50659	GVPSYNQVDQLTK	15152	13	93	93	13	7248722	2	32.45	-	47818000000	14477307	-0.6			92 90 97 97 97 93 90 95 97 91 94 92 93	GVPSYNQVDQLTK	HCD
3	210707-MClass-21_T_silvestris-MELD-LSM-R.raw	61570	SLMQNKEEFSAC(+57.02)SR	9039	14	93	93	14	8438810	2	22.74	-	23868000000	16857500	-1.5		Carbamidomethylation	66 77 97 96 97 99 100 99 98 95 95 95 98 100	SLMQNKEEFSAC(+57.02)SR	HCD
3	210707-MClass-21_T_silvestris-MELD-LSM-R.raw	66661	LLNM(+15.99)EELEEFSTC(+57.02)SR	8424	15	93	93	15	9374219	2	21.82	-	24035000000	18728232	3.2		Oxidation (M); Carbamidomethylation	100 100 98 98 98 74 62 97 99 97 95 95 95 99 100	LLNM(+15.99)EELEEFSTC(+57.02)SR	HCD
3	210707-MClass-21_T_silvestris-MELD-LSM-R.raw	66804	SEC(+57.02)GSSGC(+57.02)M(+15.99)C(+57.02)FGVPSDK	10072	17	93	93	17	9408491	2	23.85	-	3010800000000	18796846	-0.5		Carbamidomethylation; Oxidation (M)	67 84 100 100 100 100 100 100 100 100 100 100 100 98 85 88 74	SEC(+57.02)GSSGC(+57.02)M(+15.99)C(+57.02)FGVPSDK	HCD
3	210707-MClass-21_T_silvestris-MELD-LSM-R.raw	19212	LTPLSVEN(+.98)R	11296	9	93	93	9	5152832	2	26.18	-	11657000000	10285503	1.5		Deamidation (NQ)	86 89 97 98 95 93 95 92 97	LTPLSVEN(+.98)R	HCD
3	210707-MClass-21_T_silvestris-MELD-LSM-R.raw	68079	GSPHDGDSGPDLTLSGSPGSK	10244	21	93	93	21	9844507	2	24.55	-	30561000000	19668867	0.0	tr|A0A2I9LP89|A0A2I9LP89_9SCOR:tr|A0A2I9LP68|A0A2I9LP68_9SCOR		96 99 99 99 100 97 99 99 99 74 86 99 99 99 99 98 99 96 95 67 69	GSPHDGDSGPDLTLSGSPGSK	HCD
3	210707-MClass-21_T_silvestris-MELD-LSM-R.raw	14736	QDLPYLTK	14827	8	93	93	8	4892686	2	32.02	-	87684000000	9765229	-0.3			88 97 97 92 91 97 96 91	QDLPYLTK	HCD
3	210707-MClass-21_T_silvestris-MELD-LSM-R.raw	8173	GYLM(+15.99)DER	6093	7	93	93	7	4502003	2	18.27	-	18779000000	8983854	0.7	tr|J9PIJ6|J9PIJ6_9SCOR:tr|A0AA49QDN4|A0AA49QDN4_9SCOR	Oxidation (M)	85 86 98 93 97 98 99	GYLM(+15.99)DER	HCD
3	210707-MClass-21_T_silvestris-MELD-LSM-R.raw	65167	SGC(+57.02)GSSGC(+57.02)M(+15.99)C(+57.02)FGVPSDK	9708	17	93	93	17	9048384	2	23.38	-	3075800000000	18076633	-0.6		Carbamidomethylation; Oxidation (M)	98 97 99 97 99 100 99 99 89 95 99 100 100 97 73 79 71	SGC(+57.02)GSSGC(+57.02)M(+15.99)C(+57.02)FGVPSDK	HCD
3	210707-MClass-21_T_silvestris-MELD-LSM-R.raw	38297	FFC(+57.02)DSSEDDK	7338	10	93	93	10	6252366	2	19.86	-	26993000000	12484604	-1.4	tr|A0A2I9LNV7|A0A2I9LNV7_9SCOR	Carbamidomethylation	100 100 100 100 99 98 76 71 92 99	FFC(+57.02)DSSEDDK	HCD
3	210707-MClass-21_T_silvestris-MELD-LSM-R.raw	38709	YETHELATYK	7456	10	93	93	10	6278037	2	20.19	-	8728600000	12535928	0.1			98 99 99 98 98 75 80 98 98 92	YETHELATYK	HCD
3	210707-MClass-21_T_silvestris-MELD-LSM-R.raw	52286	AYFGTAC(+57.02)DEC(+57.02)RK	6588	12	93	93	12	7393141	2	18.78	-	5305100000	14766125	0.8		Carbamidomethylation	99 100 100 100 100 100 97 96 96 92 62 82	AYFGTAC(+57.02)DEC(+57.02)RK	HCD
3	210707-MClass-21_T_silvestris-MELD-LSM-R.raw	39849	C(+57.02)NHLNQPC(+57.02)DSN(+.98)RDC(+57.02)C(+57.02)SYGER	4909	20	93	93	20	6364949	4	16.05	-	47134000000	25419478	1.0		Carbamidomethylation; Deamidation (NQ)	80 78 83 93 88 91 100 100 100 98 96 94 95 96 98 98 98 88 98 99	C(+57.02)NHLNQPC(+57.02)DSN(+.98)RDC(+57.02)C(+57.02)SYGER	HCD
3	210707-MClass-21_T_silvestris-MELD-LSM-R.raw	19185	YC(+57.02)SMDLLK	15804	8	93	93	8	5152412	2	33.49	-	16356000000	10284670	0.8		Carbamidomethylation	100 99 94 80 92 95 97 92	YC(+57.02)SMDLLK	HCD
3	210707-MClass-21_T_silvestris-MELD-LSM-R.raw	56961	SDC(+57.02)SSGGC(+57.02)MC(+57.02)FGPR	11863	14	93	93	14	7892833	2	26.90	-	1636900000000	15765527	-0.4		Carbamidomethylation	57 71 99 100 100 100 99 100 99 99 99 95 92 99	SDC(+57.02)SSGGC(+57.02)MC(+57.02)FGPR	HCD
3	210707-MClass-21_T_silvestris-MELD-LSM-R.raw	72027	TAHLLGSFSDGDSGPGFSVPGSPGSK	15761	26	93	93	26	12310908	2	33.36	-	118670000000	24601555	4.7	tr|A0A2I9LP89|A0A2I9LP89_9SCOR:tr|A0A2I9LP68|A0A2I9LP68_9SCOR:P85842|VMXP_TITSE		82 88 99 100 100 100 100 78 62 96 97 99 98 97 77 72 95 98 99 100 99 99 99 100 100 100	TAHLLGSFSDGDSGPGFSVPGSPGSK	HCD
3	210707-MClass-21_T_silvestris-MELD-LSM-R.raw	13895	TLSLQLHR	10779	8	93	93	8	4842878	2	25.44	-	2306200000	9665610	0.1			96 97 99 97 92 94 84 90	TLSLQLHR	HCD
3	210707-MClass-21_T_silvestris-MELD-LSM-R.raw	11864	DHC(+57.02)AAKDAFGKC(+57.02)DDFK	6450	16	93	93	16	4719551	4	18.56	-	2977300000	18837930	-0.9	tr|A0A1E1WVV4|A0A1E1WVV4_TITOB:Q0GY43|KIK2_TITDI	Carbamidomethylation	96 86 87 90 91 89 97 97 98 92 90 89 96 99 100 100	DHC(+57.02)AAKDAFGKC(+57.02)DDFK	HCD
3	210707-MClass-21_T_silvestris-MELD-LSM-R.raw	65494	FPC(+57.02)DTSGPSGSLESAEAM(+15.99)TTSGLTFR	13826	26	93	93	26	9080715	3	30.32	-	2257100000000	27211897	1.1		Carbamidomethylation; Oxidation (M)	95 95 100 98 95 96 97 99 100 100 100 100 98 96 97 98 94 70 71 80 98 98 99 90 78 91	FPC(+57.02)DTSGPSGSLESAEAM(+15.99)TTSGLTFR	HCD
3	210707-MClass-21_T_silvestris-MELD-LSM-R.raw	36035	LASLC(+57.02)DTSNLK	13557	11	93	93	11	6113101	2	29.89	-	15287000000	12206072	-1.3		Carbamidomethylation	85 88 100 100 100 99 96 87 79 96 100	LASLC(+57.02)DTSNLK	HCD
3	210707-MClass-21_T_silvestris-MELD-LSM-R.raw	66803	SDC(+57.02)GSSGC(+57.02)M(+15.99)C(+57.02)FGVPTDK	10592	17	93	93	17	9408483	2	25.17	-	297720000000	18796846	-1.3		Carbamidomethylation; Oxidation (M)	77 88 99 100 100 100 100 99 99 100 100 100 100 95 52 84 99	SDC(+57.02)GSSGC(+57.02)M(+15.99)C(+57.02)FGVPTDK	HCD
3	210707-MClass-21_T_silvestris-MELD-LSM-R.raw	2123	YFLVTGK	14161	7	93	93	7	4142357	2	30.80	-	4905400000	8264589	-2.4			98 98 99 96 90 86 87	YFLVTGK	HCD
3	210707-MClass-21_T_silvestris-MELD-LSM-R.raw	46048	YSYEPNTVQDR	7937	11	93	93	11	6863123	2	20.98	-	96146000000	13706101	-0.1			81 81 99 100 97 94 94 94 92 97 99	YSYEPNTVQDR	HCD
3	210707-MClass-21_T_silvestris-MELD-LSM-R.raw	67309	KDGYLMGSEGPNGLNFSK	17741	18	93	93	18	9574564	2	36.60	-	65763000000	19128989	-0.3	tr|A0A2I9LP89|A0A2I9LP89_9SCOR:tr|A0A2I9LP68|A0A2I9LP68_9SCOR		99 99 86 91 100 100 99 99 99 97 69 67 93 97 96 98 98 96	KDGYLMGSEGPNGLNFSK	HCD
3	210707-MClass-21_T_silvestris-MELD-LSM-R.raw	56237	YGC(+57.02)VPWWGDTNC(+57.02)HGEC(+57.02)LTK	21189	19	93	93	19	7806597	3	42.02	-	57854000000	23389558	0.6		Carbamidomethylation	98 97 99 100 99 99 99 97 97 95 92 95 90 90 94 90 94 76 73	YGC(+57.02)VPWWGDTNC(+57.02)HGEC(+57.02)LTK	HCD
3	210707-MClass-21_T_silvestris-MELD-LSM-R.raw	15037	M(+15.99)MDTLNLK	11843	8	93	93	8	4912407	2	27.02	-	23367000000	9804671	-0.2	P85842|VMXP_TITSE	Oxidation (M)	95 93 98 92 93 94 94 89	M(+15.99)MDTLNLK	HCD
3	210707-MClass-21_T_silvestris-MELD-LSM-R.raw	21558	KFPDFEFK	20420	8	93	93	8	5292710	2	40.88	-	31636000000	10565281	-0.6			99 97 94 96 93 98 94 77	KFPDFEFK	HCD
3	210707-MClass-21_T_silvestris-MELD-LSM-R.raw	64441	LGSPHN(+.98)GDADTLPGGPGSK	8305	19	93	93	19	8894199	2	21.42	-	76726000000	17768279	-1.5	tr|A0A2I9LP89|A0A2I9LP89_9SCOR:tr|A0A2I9LP68|A0A2I9LP68_9SCOR	Deamidation (NQ)	95 95 99 99 97 100 98 98 97 98 85 90 98 98 97 74 71 94 93	LGSPHN(+.98)GDADTLPGGPGSK	HCD
3	210707-MClass-21_T_silvestris-MELD-LSM-R.raw	50061	TYGHFSQVLWAK	18222	12	93	93	12	7188694	2	37.18	-	95372000000	14357249	-0.4	tr|A0A2I9LNW3|A0A2I9LNW3_9SCOR		94 95 99 99 100 95 63 77 99 100 100 100	TYGHFSQVLWAK	HCD
3	210707-MClass-21_T_silvestris-MELD-LSM-R.raw	68560	LTGLGLTNFGQAC(+57.02)SDC(+57.02)YK	21743	18	93	93	18	10029611	2	42.88	-	21525000000	20039080	-0.2		Carbamidomethylation	71 71 83 99 100 100 100 99 99 97 95 96 96 95 97 96 94 95	LTGLGLTNFGQAC(+57.02)SDC(+57.02)YK	HCD
3	210707-MClass-21_T_silvestris-MELD-LSM-R.raw	4853	TAHLLSGPHDAETGLAK	9570	17	93	93	17	4302271	4	23.55	-	7883200000	17168794	-0.2	tr|A0A2I9LP89|A0A2I9LP89_9SCOR:tr|A0A2I9LP68|A0A2I9LP68_9SCOR:P85842|VMXP_TITSE		86 93 93 100 99 78 68 98 97 99 94 95 98 98 99 99 93	TAHLLSGPHDAETGLAK	HCD
3	210707-MClass-21_T_silvestris-MELD-LSM-R.raw	65031	DGC(+57.02)AYGC(+57.02)TPWWDDDNC(+57.02)HGEC(+57.02)TK	18652	22	93	93	22	9019914	3	38.09	-	144730000000	27029519	0.2		Carbamidomethylation	75 68 92 100 100 100 100 100 99 99 99 100 99 98 95 95 89 93 96 93 74 92	DGC(+57.02)AYGC(+57.02)TPWWDDDNC(+57.02)HGEC(+57.02)TK	HCD
3	210707-MClass-21_T_silvestris-MELD-LSM-R.raw	16757	C(+57.02)VEESNFPKEPEEQRK	6753	16	93	93	16	5022375	4	18.93	-	51041000000	20049211	0.0		Carbamidomethylation	72 80 100 100 99 99 99 99 98 99 95 98 97 86 79 94	C(+57.02)VEESNFPKEPEEQRK	HCD
3	210707-MClass-21_T_silvestris-MELD-LSM-R.raw	49362	GC(+57.02)TPWWDDN(+.98)DC(+57.02)HGEC(+57.02)TK	15632	17	93	93	17	7135931	3	32.87	-	276550000000	21377563	0.6		Carbamidomethylation; Deamidation (NQ)	89 94 100 100 100 99 100 100 100 100 99 97 91 95 92 62 71	GC(+57.02)TPWWDDN(+.98)DC(+57.02)HGEC(+57.02)TK	HCD
3	210707-MClass-21_T_silvestris-MELD-LSM-R.raw	15036	MM(+15.99)DTLNLK	12658	8	93	93	8	4912399	2	28.76	-	133770000000	9804671	-1.8	P85842|VMXP_TITSE	Oxidation (M)	93 97 98 94 94 92 90 88	MM(+15.99)DTLNLK	HCD
3	210707-MClass-21_T_silvestris-MELD-LSM-R.raw	62895	EHNVPM(+15.99)VEPEQQFK	12072	14	93	93	14	8644061	2	27.40	-	96034000000	17267983	-0.4		Oxidation (M)	96 85 98 100 98 98 99 85 65 97 93 95 98 100	EHNVPM(+15.99)VEPEQQFK	HCD
3	210707-MClass-21_T_silvestris-MELD-LSM-R.raw	68909	TN(+.98)GFLMGN(+.98)TSSEENRVFK	20570	18	93	93	18	10169666	2	41.00	-	71347000000	20319207	-1.0		Deamidation (NQ)	97 98 99 100 100 100 99 98 99 76 57 81 95 92 92 98 99 99	TN(+.98)GFLMGN(+.98)TSSEENRVFK	HCD
3	210707-MClass-21_T_silvestris-MELD-LSM-R.raw	21123	WGDTNC(+57.02)HGEC(+57.02)LTK	6423	13	93	93	13	5265541	3	18.62	-	2280700000000	15766399	0.4		Carbamidomethylation	100 99 100 98 98 99 98 95 79 61 94 97 95	WGDTNC(+57.02)HGEC(+57.02)LTK	HCD
3	210707-MClass-21_T_silvestris-MELD-LSM-R.raw	14439	LTAHLLGSPHDGDK	7131	14	93	93	14	4875878	3	19.65	-	18984000000	14597419	-0.2	tr|A0A2I9LP89|A0A2I9LP89_9SCOR:tr|A0A2I9LP68|A0A2I9LP68_9SCOR:P85842|VMXP_TITSE		100 100 100 100 100 100 100 100 99 97 98 60 62 92	LTAHLLGSPHDGDK	HCD
3	210707-MClass-21_T_silvestris-MELD-LSM-R.raw	4770	NEYEDGKYLR	6724	10	93	93	10	4295380	3	18.95	-	495800000	12855938	-1.2			74 87 94 97 98 93 94 97 99 99	NEYEDGKYLR	HCD
3	210707-MClass-21_T_silvestris-MELD-LSM-R.raw	10139	TGASAVLFR	13702	9	93	93	9	4612620	2	29.96	-	8.84E6	9205079	1.7			70 77 100 99 99 98 99 99 100	TGASAVLFR	HCD
3	210707-MClass-21_T_silvestris-MELD-LSM-R.raw	41776	FTALN(+.98)QNLNLR	18913	11	93	93	11	6528510	2	38.32	-	17129000000	13036885	-0.9		Deamidation (NQ)	89 92 100 100 99 96 93 97 85 84 90	FTALN(+.98)QNLNLR	HCD
3	210707-MClass-21_T_silvestris-MELD-LSM-R.raw	26232	VGFLDKNC(+57.02)R	15815	9	93	93	9	5547819	2	33.53	-	41223000000	11075496	-0.4		Carbamidomethylation	80 88 100 100 99 96 89 91 97	VGFLDKNC(+57.02)R	HCD
3	210707-MClass-21_T_silvestris-MELD-LSM-R.raw	62411	C(+57.02)C(+57.02)C(+57.02)SSGGC(+57.02)M(+15.99)C(+57.02)FGPR	7455	14	93	93	14	8562853	2	20.11	-	29988000000	17105500	3.5		Carbamidomethylation; Oxidation (M)	59 98 100 100 100 98 92 88 98 98 98 92 87 99	C(+57.02)C(+57.02)C(+57.02)SSGGC(+57.02)M(+15.99)C(+57.02)FGPR	HCD
3	210707-MClass-21_T_silvestris-MELD-LSM-R.raw	41259	TVFPGEKDLFSDDDVMK	25534	17	93	93	17	6483107	3	49.17	-	850560000000	19419028	3.9			73 87 100 98 66 78 95 99 99 99 97 98 99 99 99 100 100	TVFPGEKDLFSDDDVMK	HCD
3	210707-MClass-21_T_silvestris-MELD-LSM-R.raw	47984	C(+57.02)NPETN(+.98)KLLMGGVALLNEK	23684	19	93	93	19	7013596	3	46.15	-	103260000000	21010547	1.1		Carbamidomethylation; Deamidation (NQ)	89 79 94 96 92 93 98 100 100 99 97 76 79 97 99 99 96 96 95	C(+57.02)NPETN(+.98)KLLMGGVALLNEK	HCD
3	210707-MClass-21_T_silvestris-MELD-LSM-R.raw	46048	SYYEPNTVQDR	8051	11	93	93	11	6863123	2	20.98	-	96146000000	13706101	-0.1			82 86 100 100 97 92 94 93 87 96 98	SYYEPNTVQDR	HCD
3	210707-MClass-21_T_silvestris-MELD-LSM-R.raw	18704	FSLATNMLK	20820	9	93	93	9	5127791	2	41.58	-	68277000000	10235423	1.3			98 99 100 98 89 86 76 94 99	FSLATNMLK	HCD
3	210707-MClass-21_T_silvestris-MELD-LSM-R.raw	57783	TGVQNLLDTLNLGLK	31085	15	93	93	15	7999587	2	60.12	-	1038500000000	15979038	-0.6	tr|A0A2I9LP89|A0A2I9LP89_9SCOR:tr|A0A2I9LP68|A0A2I9LP68_9SCOR:P85842|VMXP_TITSE		75 71 83 98 99 100 100 100 99 99 99 99 93 91 91	TGVQNLLDTLNLGLK	HCD
3	210707-MClass-21_T_silvestris-MELD-LSM-R.raw	28381	VGSNLGGLC(+57.02)EK	10453	11	93	93	11	5672839	2	25.09	-	1.61E7	11325547	-1.2		Carbamidomethylation	80 81 99 98 99 99 94 94 94 98 91	VGSNLGGLC(+57.02)EK	HCD
3	210707-MClass-21_T_silvestris-MELD-LSM-R.raw	28704	TLLHVPGLC(+57.02)K	8389	10	93	93	10	5693235	2	21.70	-	8190500000	11366377	-4.6		Carbamidomethylation	93 97 98 83 93 92 86 90 99 100	TLLHVPGLC(+57.02)K	HCD
3	210707-MClass-21_T_silvestris-MELD-LSM-R.raw	48720	SNEN(+.98)FC(+57.02)ENLC(+57.02)K	10014	11	93	93	11	7082811	2	24.29	-	14646000000	14145493	-1.1		Deamidation (NQ); Carbamidomethylation	57 71 100 100 100 100 100 98 99 100 100	SNEN(+.98)FC(+57.02)ENLC(+57.02)K	HCD
3	210707-MClass-21_T_silvestris-MELD-LSM-R.raw	55754	LGSGYLVDHEGC(+57.02)LK	9191	14	93	93	14	7743805	2	22.97	-	13233000000	15467449	1.0	P68410|SCX2_TITSE:tr|A0AA49KAD1|A0AA49KAD1_9SCOR:C0HJM9|SCX2_TITFA:tr|A0A0C9QKU0|A0A0C9QKU0_TITBA:tr|A0A098CLT3|A0A098CLT3_TITFA:tr|A0AA49QDN4|A0AA49QDN4_9SCOR	Carbamidomethylation	93 55 76 98 99 99 99 99 97 99 96 96 99 100	LGSGYLVDHEGC(+57.02)LK	HCD
3	210707-MClass-21_T_silvestris-MELD-LSM-R.raw	31190	FGKC(+57.02)DDFKC(+57.02)VC(+57.02)VSK	12906	14	93	93	14	5839292	3	28.84	-	24501000000	17487683	-1.5	tr|A0A1E1WVV4|A0A1E1WVV4_TITOB:Q0GY43|KIK2_TITDI	Carbamidomethylation	100 100 99 97 97 99 100 100 99 90 48 77 100 100	FGKC(+57.02)DDFKC(+57.02)VC(+57.02)VSK	HCD
3	210707-MClass-21_T_silvestris-MELD-LSM-R.raw	15750	NVMKNLKDHVC(+57.02)K	6432	12	93	93	12	4959265	3	18.58	-	18542000000	14847593	-1.1		Carbamidomethylation	96 98 98 97 85 90 96 99 79 91 97 93	NVMKNLKDHVC(+57.02)K	HCD
3	210707-MClass-21_T_silvestris-MELD-LSM-R.raw	43713	YGLMDYDGC(+57.02)LK	20885	11	93	93	11	6677915	2	41.60	-	20828000000	13335681	0.3		Carbamidomethylation	75 79 100 99 99 98 98 92 92 94 99	YGLMDYDGC(+57.02)LK	HCD
3	210707-MClass-21_T_silvestris-MELD-LSM-R.raw	67225	DVAGVSNGNN(+.98)VC(+57.02)QGC(+57.02)NLK	11321	18	93	93	18	9539244	2	26.41	-	57257000000	19058308	1.8		Deamidation (NQ); Carbamidomethylation	72 67 97 99 100 100 99 99 98 99 99 99 98 92 92 91 79 95	DVAGVSNGNN(+.98)VC(+57.02)QGC(+57.02)NLK	HCD
3	210707-MClass-21_T_silvestris-MELD-LSM-R.raw	15112	NLKYFLGK	13373	8	93	93	8	4917892	2	29.61	-	27539000000	9815647	-0.9			82 90 97 96 95 96 95 93	NLKYFLGK	HCD
3	210707-MClass-21_T_silvestris-MELD-LSM-R.raw	938	FFLVTGK	17182	7	93	93	7	4062398	2	35.73	-	14994000000	8104639	1.4			90 86 99 98 97 95 88	FFLVTGK	HCD
3	210707-MClass-21_T_silvestris-MELD-LSM-R.raw	38090	SAN(+.98)LLMLLTNR	27838	11	93	93	11	6238444	2	53.01	-	37449000000	12456750	-0.6	tr|A0A2I9LP89|A0A2I9LP89_9SCOR	Deamidation (NQ)	63 71 99 100 100 100 100 100 96 97 100	SAN(+.98)LLMLLTNR	HCD
3	210707-MClass-21_T_silvestris-MELD-LSM-R.raw	41723	YTAVGVVPVVDGK	17854	13	93	93	13	6523668	2	36.60	-	41460000000	13027183	0.5			100 100 100 100 100 100 100 92 84 96 97 72 70	YTAVGVVPVVDGK	HCD
3	210707-MClass-21_T_silvestris-MELD-LSM-R.raw	50524	LDN(+.98)TYYDC(+57.02)LLR	24514	11	93	93	11	7238323	2	47.45	-	778340000000	14456497	0.2		Deamidation (NQ); Carbamidomethylation	60 79 100 100 100 99 99 95 94 99 100	LDN(+.98)TYYDC(+57.02)LLR	HCD
3	210707-MClass-21_T_silvestris-MELD-LSM-R.raw	59175	NNC(+57.02)AFLC(+57.02)NYDNAYC(+57.02)N(+.98)KLC(+57.02)K	17985	19	93	93	19	8150028	3	36.85	-	56861000000	24419861	0.2	C9X4K6|SCNA8_TITDI:tr|A0A1E1WW03|A0A1E1WW03_TITOB:P0C5K8|SCX5_TITBA:A0A7S8MU55|SCX17_TITSE:P0DSO4|SCX3_TITFA:tr|A0A218QWV4|A0A218QWV4_TITSE:tr|A0A218QXH0|A0A218QXH0_TITSE:tr|A0AA49QCH7|A0AA49QCH7_9SCOR	Carbamidomethylation; Deamidation (NQ)	88 93 100 100 100 100 99 99 100 100 95 94 96 93 93 91 88 55 83	NNC(+57.02)AFLC(+57.02)NYDNAYC(+57.02)N(+.98)KLC(+57.02)K	HCD
3	210707-MClass-21_T_silvestris-MELD-LSM-R.raw	27399	YYC(+57.02)LLDFK	25086	8	93	93	8	5612715	2	48.35	-	81801000000	11205264	1.8		Carbamidomethylation	99 99 99 99 99 99 81 69	YYC(+57.02)LLDFK	HCD
3	210707-MClass-21_T_silvestris-MELD-LSM-R.raw	-	GSPQ(+.98)C(+57.02)LPAC(+57.02)EK	6613	11	93	93	11	6242732	2	18.82	-	0	12465322	-0.3		Deamidation (NQ); Carbamidomethylation	85 89 99 99 98 98 95 96 99 96 70	GSPQ(+.98)C(+57.02)LPAC(+57.02)EK	HCD
3	210707-MClass-21_T_silvestris-MELD-LSM-R.raw	62193	SGC(+57.02)GSSGC(+57.02)MC(+57.02)FGVPDK	14316	16	93	93	16	8533247	2	31.11	-	21481000000	17046365	-0.9		Carbamidomethylation	72 77 97 100 100 100 99 98 95 98 98 98 99 97 85 75	SGC(+57.02)GSSGC(+57.02)MC(+57.02)FGVPDK	HCD
3	210707-MClass-21_T_silvestris-MELD-LSM-R.raw	66191	DAFGKC(+57.02)DDFKC(+57.02)VC(+57.02)VK	13128	15	93	93	15	9249056	2	29.07	-	80012000000	18478003	-1.9	tr|A0A1E1WVV4|A0A1E1WVV4_TITOB:Q0GY43|KIK2_TITDI	Carbamidomethylation	94 96 99 93 91 97 98 99 82 71 90 92 96 98 100	DAFGKC(+57.02)DDFKC(+57.02)VC(+57.02)VK	HCD
3	210707-MClass-21_T_silvestris-MELD-LSM-R.raw	63157	GNNFM(+15.99)QAN(+.98)LLLLVSGK	27901	16	93	93	16	8684556	2	53.23	-	16426000000	17348975	-0.5		Oxidation (M); Deamidation (NQ)	67 63 85 100 100 99 99 99 99 100 100 100 99 99 95 85	GNNFM(+15.99)QAN(+.98)LLLLVSGK	HCD
3	210707-MClass-21_T_silvestris-MELD-LSM-R.raw	45017	DC(+57.02)GASVC(+57.02)M(+15.99)VVDK	7209	12	93	93	12	6787819	2	19.84	-	107850000000	13555520	-2.1		Carbamidomethylation; Oxidation (M)	88 79 84 92 100 100 96 91 98 99 99 92	DC(+57.02)GASVC(+57.02)M(+15.99)VVDK	HCD
3	210707-MClass-21_T_silvestris-MELD-LSM-R.raw	41721	YTAVGVVPVVDGK	17142	13	93	93	13	6523661	2	35.60	-	21548000000	13027183	-0.5			82 86 100 100 99 99 100 88 80 96 98 92 89	YTAVGVVPVVDGK	HCD
3	210707-MClass-21_T_silvestris-MELD-LSM-R.raw	27713	KLSVC(+57.02)SDNSDYNER	5907	14	93	93	14	5629197	3	17.45	-	8577600000000	16857314	3.4	tr|A0A2I9LP89|A0A2I9LP89_9SCOR:tr|A0A2I9LP68|A0A2I9LP68_9SCOR:P85842|VMXP_TITSE	Carbamidomethylation	62 71 88 95 97 98 98 99 100 100 99 97 99 100	KLSVC(+57.02)SDNSDYNER	HCD
3	210707-MClass-21_T_silvestris-MELD-LSM-R.raw	60694	C(+57.02)GSSGC(+57.02)M(+15.99)C(+57.02)FGVPSDK	9606	15	93	93	15	8328120	2	23.37	-	759910000000	16636099	-0.3		Carbamidomethylation; Oxidation (M)	98 98 100 100 100 98 99 99 100 100 100 97 66 73 68	C(+57.02)GSSGC(+57.02)M(+15.99)C(+57.02)FGVPSDK	HCD
3	210707-MClass-21_T_silvestris-MELD-LSM-R.raw	35191	SVVTLKDDKLTSTLLGK	18674	17	93	93	17	6066907	3	37.93	-	160970000000	18170510	-0.4	Q0GY43|KIK2_TITDI		89 91 100 100 99 97 97 95 86 99 98 70 77 93 98 99 95	SVVTLKDDKLTSTLLGK	HCD
3	210707-MClass-21_T_silvestris-MELD-LSM-R.raw	27767	KLSVC(+57.02)SDDSDYNER	6609	14	93	93	14	5632462	3	18.76	-	34148000000	16867156	0.6	tr|A0A2I9LP89|A0A2I9LP89_9SCOR:tr|A0A2I9LP68|A0A2I9LP68_9SCOR:P85842|VMXP_TITSE	Carbamidomethylation	62 68 82 94 100 100 100 100 100 100 99 98 100 100	KLSVC(+57.02)SDDSDYNER	HCD
3	210707-MClass-21_T_silvestris-MELD-LSM-R.raw	39376	LTPEENWTFK	22381	10	93	93	10	6328145	2	43.96	-	123890000000	12636135	0.7			92 87 95 97 97 90 92 95 88 97	LTPEENWTFK	HCD
3	210707-MClass-21_T_silvestris-MELD-LSM-R.raw	50650	N(+.98)VYC(+57.02)DYEDLEK	15086	11	93	93	11	7247973	2	32.21	-	138220000000	14475813	-0.9		Deamidation (NQ); Carbamidomethylation	65 74 100 100 99 98 99 99 99 99 91	N(+.98)VYC(+57.02)DYEDLEK	HCD
3	210707-MClass-21_T_silvestris-MELD-LSM-R.raw	1276	LTDLLLK	14751	7	93	93	7	4082652	2	31.77	-	6329400000	8145164	-0.7			91 94 98 95 98 93 81	LTDLLLK	HCD
3	210707-MClass-21_T_silvestris-MELD-LSM-R.raw	27072	C(+57.02)LDLPDEGAK	10828	10	93	93	10	5592639	2	25.63	-	6991500000000	11165120	1.2		Carbamidomethylation	99 100 100 100 98 99 100 77 66 92	C(+57.02)LDLPDEGAK	HCD
3	210707-MClass-21_T_silvestris-MELD-LSM-R.raw	58339	LNSC(+57.02)YC(+57.02)WGLPESK	21677	13	93	93	13	8073577	2	42.78	-	38264000000	16127014	-0.4		Carbamidomethylation	57 73 100 100 100 99 99 99 100 96 98 97 90	LNSC(+57.02)YC(+57.02)WGLPESK	HCD
3	210707-MClass-21_T_silvestris-MELD-LSM-R.raw	43845	TNAGLSLGC(+57.02)GVC(+57.02)K	12318	13	93	93	13	6688218	2	27.85	-	239190000000	13356274	1.3		Carbamidomethylation	56 72 100 100 100 100 100 99 98 93 94 98 100	TNAGLSLGC(+57.02)GVC(+57.02)K	HCD
3	210707-MClass-21_T_silvestris-MELD-LSM-R.raw	51404	LTAHLLGSPHN(+.98)DGK	7135	14	93	93	14	7308774	2	19.65	-	4462500000	14597419	-1.2	tr|A0A2I9LP89|A0A2I9LP89_9SCOR:tr|A0A2I9LP68|A0A2I9LP68_9SCOR:P85842|VMXP_TITSE	Deamidation (NQ)	99 99 100 100 100 100 100 99 96 89 96 78 52 94	LTAHLLGSPHN(+.98)DGK	HCD
3	210707-MClass-21_T_silvestris-MELD-LSM-R.raw	10070	YGDLALLR	18406	8	93	93	8	4607646	2	37.60	-	3519800000	9195127	2.1	tr|A0A2I9LPQ8|A0A2I9LPQ8_9SCOR		99 99 99 99 98 87 74 89	YGDLALLR	HCD
3	210707-MClass-21_T_silvestris-MELD-LSM-R.raw	50650	VN(+.98)YC(+57.02)DYEDLEK	14971	11	93	93	11	7247973	2	32.21	-	138220000000	14475813	-0.9		Deamidation (NQ); Carbamidomethylation	63 73 100 100 100 98 99 99 99 99 92	VN(+.98)YC(+57.02)DYEDLEK	HCD
3	210707-MClass-21_T_silvestris-MELD-LSM-R.raw	29021	YC(+57.02)AFNPLEK	14750	9	93	93	9	5712701	2	31.89	-	407990000000	11405273	-1.5		Carbamidomethylation	99 99 100 99 98 66 82 99 94	YC(+57.02)AFNPLEK	HCD
3	210707-MClass-21_T_silvestris-MELD-LSM-R.raw	28152	LM(+15.99)N(+.98)YDGC(+57.02)LK	11024	9	93	93	9	5657471	2	26.04	-	26011000000	11294783	1.3		Oxidation (M); Deamidation (NQ); Carbamidomethylation	94 97 99 99 96 70 85 97 100	LM(+15.99)N(+.98)YDGC(+57.02)LK	HCD
3	210707-MClass-21_T_silvestris-MELD-LSM-R.raw	8173	GYLM(+15.99)DER	6324	7	93	93	7	4502003	2	18.27	-	18779000000	8983854	0.7	tr|J9PIJ6|J9PIJ6_9SCOR:tr|A0AA49QDN4|A0AA49QDN4_9SCOR	Oxidation (M)	88 93 99 97 96 83 94	GYLM(+15.99)DER	HCD
3	210707-MClass-21_T_silvestris-MELD-LSM-R.raw	67399	TPWWN(+.98)DDNC(+57.02)HGEC(+57.02)TK	14129	15	93	93	15	9608647	2	30.66	-	2611000000	19197202	-2.7		Deamidation (NQ); Carbamidomethylation	100 100 100 100 100 98 94 84 86 86 86 91 92 91 87	TPWWN(+.98)DDNC(+57.02)HGEC(+57.02)TK	HCD
3	210707-MClass-21_T_silvestris-MELD-LSM-R.raw	68001	LSDGC(+57.02)AYGC(+57.02)VPWWGDTNC(+57.02)HRC(+57.02)PM(+15.99)K	23266	24	93	93	24	9817375	3	45.36	-	565870000000	29421814	3.1		Carbamidomethylation; Oxidation (M)	98 97 99 100 100 100 100 100 100 100 99 99 100 98 97 95 94 95 92 79 62 49 77 99	LSDGC(+57.02)AYGC(+57.02)VPWWGDTNC(+57.02)HRC(+57.02)PM(+15.99)K	HCD
3	210707-MClass-21_T_silvestris-MELD-LSM-R.raw	29762	TDGPNGLNFSK	10737	11	93	93	11	5752808	2	25.44	-	25393000000	11485461	0.7			73 90 100 99 96 92 95 92 95 95 93	TDGPNGLNFSK	HCD
3	210707-MClass-21_T_silvestris-MELD-LSM-R.raw	64817	GSC(+57.02)GSSGC(+57.02)MC(+57.02)FGVSN(+.98)PK	13765	17	93	93	17	8968407	2	30.16	-	243530000000	17916685	-0.9		Carbamidomethylation; Deamidation (NQ)	60 79 99 100 100 100 100 100 100 100 100 100 100 98 96 78 72	GSC(+57.02)GSSGC(+57.02)MC(+57.02)FGVSN(+.98)PK	HCD
3	210707-MClass-21_T_silvestris-MELD-LSM-R.raw	2916	C(+57.02)FGVPEK	9500	7	93	93	7	4187020	2	23.38	-	18299000000	8353898	-0.3		Carbamidomethylation	99 99 99 99 98 90 67	C(+57.02)FGVPEK	HCD
3	210707-MClass-21_T_silvestris-MELD-LSM-R.raw	5673	C(+57.02)HGFGYC(+57.02)NTHC(+57.02)NDLKER	5870	17	92	92	17	4343826	5	17.60	-	13473000000	21668782	-0.8	O77463|SCX4_TITSE:P69940|KBX1_TITSE:tr|A0AA49QDN0|A0AA49QDN0_9SCOR:P0C2F3|KBX1_TITST	Carbamidomethylation	69 59 86 98 100 100 100 99 99 98 97 95 98 98 92 95 96	C(+57.02)HGFGYC(+57.02)NTHC(+57.02)NDLKER	HCD
3	210707-MClass-21_T_silvestris-MELD-LSM-R.raw	31804	GHFSQVLWAK	14404	10	92	92	10	5868148	2	31.28	-	183070000000	11716138	1.0	tr|A0A2I9LNW3|A0A2I9LNW3_9SCOR		97 98 100 88 56 91 100 100 100 100	GHFSQVLWAK	HCD
3	210707-MClass-21_T_silvestris-MELD-LSM-R.raw	19743	KDDSLYDKYC(+57.02)GTTHLEK	9906	17	92	92	17	5189954	4	24.12	-	31126000000	20719519	0.3		Carbamidomethylation	71 81 94 99 99 100 100 99 99 99 93 91 95 84 96 98 79	KDDSLYDKYC(+57.02)GTTHLEK	HCD
3	210707-MClass-21_T_silvestris-MELD-LSM-R.raw	66347	QPGC(+57.02)AYGC(+57.02)TPWWDDSNC(+57.02)HGEC(+57.02)TK	17428	23	92	92	23	9293549	3	35.96	-	100230000000	27850413	0.5		Carbamidomethylation	90 86 60 68 85 100 100 100 99 97 98 99 100 98 94 93 95 91 95 98 97 93 99	QPGC(+57.02)AYGC(+57.02)TPWWDDSNC(+57.02)HGEC(+57.02)TK	HCD
3	210707-MClass-21_T_silvestris-MELD-LSM-R.raw	51423	NSC(+57.02)LM(+15.99)DLQLPTN(+.98)LNEQRK	19581	18	92	92	18	7310212	3	39.36	-	146150000000	21900408	0.5		Carbamidomethylation; Oxidation (M); Deamidation (NQ)	97 99 100 100 100 100 99 99 100 98 97 95 94 90 94 88 48 72	NSC(+57.02)LM(+15.99)DLQLPTN(+.98)LNEQRK	HCD
3	210707-MClass-21_T_silvestris-MELD-LSM-R.raw	31826	FLLQNKEEFSTC(+57.02)SR	15009	14	92	92	14	5869542	3	32.27	-	10230000000	17578406	0.2		Carbamidomethylation	99 100 98 95 94 96 99 99 98 97 90 54 82 99	FLLQNKEEFSTC(+57.02)SR	HCD
3	210707-MClass-21_T_silvestris-MELD-LSM-R.raw	4337	SVENLYK	8575	7	92	92	7	4267265	2	21.99	-	7395800000	8514388	-0.5			90 92 96 91 96 95 88	SVENLYK	HCD
3	210707-MClass-21_T_silvestris-MELD-LSM-R.raw	60057	M(+15.99)WTADHPSGLLTFR	11448	14	92	92	14	8244031	2	26.47	-	56702000000	16467876	2.5		Oxidation (M)	80 90 97 98 99 65 80 98 99 100 100 99 95 99	M(+15.99)WTADHPSGLLTFR	HCD
3	210707-MClass-21_T_silvestris-MELD-LSM-R.raw	54914	C(+57.02)LN(+.98)TPLC(+57.02)SDN(+.98)QKDDC(+57.02)VNNK	9955	19	92	92	19	7663210	3	24.10	-	72239000000	22959404	0.4		Carbamidomethylation; Deamidation (NQ)	90 94 100 100 98 98 98 93 97 96 93 93 95 90 90 91 92 69 85	C(+57.02)LN(+.98)TPLC(+57.02)SDN(+.98)QKDDC(+57.02)VNNK	HCD
3	210707-MClass-21_T_silvestris-MELD-LSM-R.raw	14321	DDLLLLDR	17288	8	92	92	8	4867716	2	35.91	-	19409000000	9715287	0.0	O77463|SCX4_TITSE		82 82 99 100 99 92 93 95	DDLLLLDR	HCD
3	210707-MClass-21_T_silvestris-MELD-LSM-R.raw	44771	LSFLKDSLFPGK	23177	12	92	92	12	6763824	2	45.22	-	204810000000	13507546	-3.2			97 97 98 98 97 96 61 71 98 99 100 100	LSFLKDSLFPGK	HCD
3	210707-MClass-21_T_silvestris-MELD-LSM-R.raw	9017	DSLYDKYC(+57.02)ATK	9547	11	92	92	11	4552108	3	23.55	-	11968000000	13626125	-1.3		Carbamidomethylation	98 96 99 98 98 95 87 85 90 90 86	DSLYDKYC(+57.02)ATK	HCD
3	210707-MClass-21_T_silvestris-MELD-LSM-R.raw	-	SDC(+57.02)SSGGC(+57.02)M(+15.99)C(+57.02)FGPR	7231	14	92	92	14	7972789	2	19.80	-	0	15925476	-2.8		Carbamidomethylation; Oxidation (M)	56 71 99 100 100 97 96 98 98 98 98 98 89 99	SDC(+57.02)SSGGC(+57.02)M(+15.99)C(+57.02)FGPR	HCD
3	210707-MClass-21_T_silvestris-MELD-LSM-R.raw	68001	LSDGC(+57.02)AYGC(+57.02)VPWWGDTNC(+57.02)HGESWTK	23159	25	92	92	25	9817375	3	45.36	-	565870000000	29421846	2.1		Carbamidomethylation	91 91 100 100 100 100 100 100 100 100 98 99 99 98 98 92 90 96 92 92 94 59 68 80 80	LSDGC(+57.02)AYGC(+57.02)VPWWGDTNC(+57.02)HGESWTK	HCD
3	210707-MClass-21_T_silvestris-MELD-LSM-R.raw	38903	C(+57.02)VEYLLAM(+15.99)SR	16324	10	92	92	10	6293019	2	34.46	-	1693900000000	12565894	0.0		Carbamidomethylation; Oxidation (M)	63 74 100 100 100 99 98 95 98 100	C(+57.02)VEYLLAM(+15.99)SR	HCD
3	210707-MClass-21_T_silvestris-MELD-LSM-R.raw	1881	ASC(+57.02)VLFK	15584	7	92	92	7	4127207	2	33.05	-	4731800000	8234262	0.8		Carbamidomethylation	96 98 99 99 100 89 68	ASC(+57.02)VLFK	HCD
3	210707-MClass-21_T_silvestris-MELD-LSM-R.raw	38906	ESLPSEPENQK	5688	11	92	92	11	6293021	2	17.43	-	129630000000	12565884	1.0			71 70 99 100 99 99 95 96 93 97 100	ESLPSEPENQK	HCD
3	210707-MClass-21_T_silvestris-MELD-LSM-R.raw	30691	LLQQVDTSTR	7589	10	92	92	10	5808163	2	20.38	-	3692400000	11596196	-1.4			98 95 97 94 96 97 94 67 90 100	LLQQVDTSTR	HCD
3	210707-MClass-21_T_silvestris-MELD-LSM-R.raw	9833	NADLLMLK	16728	8	92	92	8	4592600	2	34.94	-	2543500000	9165052	0.3	tr|A0A2I9LP89|A0A2I9LP89_9SCOR		84 95 99 97 96 90 93 87	NADLLMLK	HCD
3	210707-MClass-21_T_silvestris-MELD-LSM-R.raw	268	GEFGKC(+57.02)DDFK	8184	10	92	92	10	4015104	3	21.42	-	413200000000	12015073	1.8	tr|A0A1E1WVV4|A0A1E1WVV4_TITOB:Q0GY43|KIK2_TITDI	Carbamidomethylation	49 80 100 100 100 99 100 100 100 100	GEFGKC(+57.02)DDFK	HCD
3	210707-MClass-21_T_silvestris-MELD-LSM-R.raw	18117	LTSPVHFDENVNR	13843	13	92	92	13	5099234	3	30.25	-	50142000000	15267478	0.4	tr|A0A2I9LPQ8|A0A2I9LPQ8_9SCOR		99 99 100 99 99 98 98 98 92 79 85 62 94	LTSPVHFDENVNR	HCD
3	210707-MClass-21_T_silvestris-MELD-LSM-R.raw	2398	LSKNN(+.98)AASKLEAQER	6901	15	92	92	15	4157214	4	19.28	-	5629800000	16588586	-1.4	tr|A0A2I9LPE6|A0A2I9LPE6_9SCOR	Deamidation (NQ)	62 61 92 91 93 95 100 99 99 100 100 99 98 100 100	LSKNN(+.98)AASKLEAQER	HCD
3	210707-MClass-21_T_silvestris-MELD-LSM-R.raw	56338	EN(+.98)PN(+.98)FTGLAEDLLK	29560	14	92	92	14	7818827	2	56.60	-	17793000000	15617512	-0.3		Deamidation (NQ)	76 66 96 97 97 98 95 97 97 95 95 96 98 93	EN(+.98)PN(+.98)FTGLAEDLLK	HCD
3	210707-MClass-21_T_silvestris-MELD-LSM-R.raw	37743	TSGSFNLN(+.98)WSK	18471	11	92	92	11	6212938	2	37.85	-	270260000000	12405725	0.4		Deamidation (NQ)	83 84 94 95 96 95 96 97 94 93 92	TSGSFNLN(+.98)WSK	HCD
3	210707-MClass-21_T_silvestris-MELD-LSM-R.raw	62106	SLM(+15.99)QNKEEFSAC(+57.02)SR	5860	14	92	92	14	8518812	2	17.45	-	28765000000	17017451	1.6		Oxidation (M); Carbamidomethylation	67 72 96 93 95 98 99 99 96 94 94 94 98 100	SLM(+15.99)QNKEEFSAC(+57.02)SR	HCD
3	210707-MClass-21_T_silvestris-MELD-LSM-R.raw	19515	HFC(+57.02)KPEVYTGLAK	10491	13	92	92	13	5172665	3	25.11	-	925150000000	15487759	1.1	tr|A0A2I9LP68|A0A2I9LP68_9SCOR	Carbamidomethylation	98 98 98 98 96 98 93 78 69 86 99 99 93	HFC(+57.02)KPEVYTGLAK	HCD
3	210707-MClass-21_T_silvestris-MELD-LSM-R.raw	65031	GC(+57.02)N(+.98)AYGC(+57.02)TPWWDDDNC(+57.02)HGAC(+57.02)MR	18767	22	92	92	22	9019914	3	38.09	-	144730000000	27029453	2.6		Carbamidomethylation; Deamidation (NQ)	66 79 96 100 100 100 100 100 100 100 100 100 100 99 95 94 88 91 68 78 86 99	GC(+57.02)N(+.98)AYGC(+57.02)TPWWDDDNC(+57.02)HGAC(+57.02)MR	HCD
3	210707-MClass-21_T_silvestris-MELD-LSM-R.raw	9116	SELN(+.98)DGFK	9215	8	92	92	8	4557120	2	22.95	-	164620000000	9094080	1.7		Deamidation (NQ)	95 98 100 100 100 98 81 69	SELN(+.98)DGFK	HCD
3	210707-MClass-21_T_silvestris-MELD-LSM-R.raw	56338	EDPDFTGLAEDLLK	29625	14	92	92	14	7818827	2	56.60	-	17793000000	15617512	-0.3			76 76 94 98 98 98 93 90 95 95 95 96 98 94	EDPDFTGLAEDLLK	HCD
3	210707-MClass-21_T_silvestris-MELD-LSM-R.raw	4230	KDGYLVR	4561	7	92	92	7	4257421	2	15.44	-	12978000000	8494708	-1.3			99 99 96 94 76 85 99	KDGYLVR	HCD
3	210707-MClass-21_T_silvestris-MELD-LSM-R.raw	6140	SPPDLMALTTHK	20636	12	92	92	12	4375643	3	40.88	-	85533000000	13096699	0.9			70 67 82 92 100 100 100 100 100 100 99 100	SPPDLMALTTHK	HCD
3	210707-MClass-21_T_silvestris-MELD-LSM-R.raw	57783	TGVQNLLN(+.98)TLNLGLK	31165	15	92	92	15	7999587	2	60.12	-	1038500000000	15979038	-0.6	tr|A0A2I9LP89|A0A2I9LP89_9SCOR:tr|A0A2I9LP68|A0A2I9LP68_9SCOR:P85842|VMXP_TITSE	Deamidation (NQ)	70 66 81 99 99 100 100 99 99 99 98 98 94 94 92	TGVQNLLN(+.98)TLNLGLK	HCD
3	210707-MClass-21_T_silvestris-MELD-LSM-R.raw	12552	MMDSLNLK	14195	8	92	92	8	4762354	2	31.05	-	1591900000000	9504565	-0.4			100 99 99 88 84 88 90 91	MMDSLNLK	HCD
3	210707-MClass-21_T_silvestris-MELD-LSM-R.raw	17900	FC(+57.02)DYKDAEKYYGWSAK	16645	16	92	92	16	5084809	4	34.69	-	119780000000	20298879	3.2		Carbamidomethylation	100 100 100 99 97 98 95 96 97 95 93 90 62 63 95 97	FC(+57.02)DYKDAEKYYGWSAK	HCD
3	210707-MClass-21_T_silvestris-MELD-LSM-R.raw	4748	LNLLQTR	12025	7	92	92	7	4292651	2	27.36	-	531300000	8565131	3.0			92 94 99 96 84 86 96	LNLLQTR	HCD
3	210707-MClass-21_T_silvestris-MELD-LSM-R.raw	62505	ASSEC(+57.02)YKPC(+57.02)EDALGK	6990	15	92	92	15	8578752	2	19.45	-	15127000000	17137339	1.2		Carbamidomethylation	68 65 81 91 100 100 100 99 96 96 96 98 100 100 97	ASSEC(+57.02)YKPC(+57.02)EDALGK	HCD
3	210707-MClass-21_T_silvestris-MELD-LSM-R.raw	61291	SSSFFSPETEETSSR	18855	15	92	92	15	8393671	2	38.32	-	41692000000	16767166	1.9			56 99 100 100 100 97 95 98 94 95 94 88 75 96 99	SSSFFSPETEETSSR	HCD
3	210707-MClass-21_T_silvestris-MELD-LSM-R.raw	32966	FGPNEAN(+.98)KSAASAVLFR	18557	17	92	92	17	5939719	3	37.72	-	610060000000	17788950	-0.6		Deamidation (NQ)	99 99 98 95 96 56 63 71 98 99 99 99 99 99 98 99 100	FGPNEAN(+.98)KSAASAVLFR	HCD
3	210707-MClass-21_T_silvestris-MELD-LSM-R.raw	39429	TAHLLVAPHDNDAGNPGAK	10465	19	92	92	19	6333215	3	25.01	-	38349000000	18969441	-0.8	tr|A0A2I9LP89|A0A2I9LP89_9SCOR:tr|A0A2I9LP68|A0A2I9LP68_9SCOR:P85842|VMXP_TITSE		99 100 100 100 100 86 85 98 97 99 85 92 82 84 92 89 89 89 89	TAHLLVAPHDNDAGNPGAK	HCD
3	210707-MClass-21_T_silvestris-MELD-LSM-R.raw	12967	YFLVTGEK	14074	8	92	92	8	4787578	2	30.66	-	986430000000	9555015	-0.4			99 100 100 100 99 97 79 66	YFLVTGEK	HCD
3	210707-MClass-21_T_silvestris-MELD-LSM-R.raw	17574	VAVSLDQSDYHRK	6604	13	92	92	13	5065950	3	18.89	-	31083000000	15167634	-0.2			98 98 88 85 98 99 94 93 95 91 81 88 95	VAVSLDQSDYHRK	HCD
3	210707-MClass-21_T_silvestris-MELD-LSM-R.raw	23098	GSVTTNLWAK	13491	10	92	92	10	5387906	2	29.81	-	19083000000	10755662	0.5			60 72 99 100 99 97 99 99 100 100	GSVTTNLWAK	HCD
3	210707-MClass-21_T_silvestris-MELD-LSM-R.raw	446	DMPGWAK	11851	7	92	92	7	4026884	2	27.15	-	29642000000	8033636	-1.7			84 70 98 97 98 99 100	DMPGWAK	HCD
3	210707-MClass-21_T_silvestris-MELD-LSM-R.raw	53922	YYEC(+57.02)FEGSVTEK	13470	12	92	92	12	7563212	2	29.79	-	24252000000	15106287	-0.6		Carbamidomethylation	97 99 100 100 99 99 95 95 93 91 68 73	YYEC(+57.02)FEGSVTEK	HCD
3	210707-MClass-21_T_silvestris-MELD-LSM-R.raw	25146	SC(+57.02)FLRPAGFC(+57.02)DYR	17282	13	92	92	13	5502521	3	35.77	-	1107300000000	16477285	3.6	P68410|SCX2_TITSE:tr|A0AA49KAD1|A0AA49KAD1_9SCOR:C0HJM9|SCX2_TITFA:tr|A0A0C9QKU0|A0A0C9QKU0_TITBA:tr|A0A098CLT3|A0A098CLT3_TITFA:tr|J9PIJ6|J9PIJ6_9SCOR:tr|A0AA49QDN4|A0AA49QDN4_9SCOR	Carbamidomethylation	99 100 100 100 99 96 93 87 88 91 97 82 67	SC(+57.02)FLRPAGFC(+57.02)DYR	HCD
3	210707-MClass-21_T_silvestris-MELD-LSM-R.raw	26798	YC(+57.02)YGLPDVK	17374	9	92	92	9	5577653	2	35.79	-	92487000000	11135164	-0.4	tr|J9PIJ6|J9PIJ6_9SCOR:tr|A0AA49QDN4|A0AA49QDN4_9SCOR:O77463|SCX4_TITSE:H1ZZH8|SCX9_TITOB:C9X4K6|SCNA8_TITDI:tr|A0A1E1WW03|A0A1E1WW03_TITOB:P0C5K8|SCX5_TITBA:A0A7S8MU55|SCX17_TITSE:P0DSO4|SCX3_TITFA:tr|A0A218QWV4|A0A218QWV4_TITSE:tr|A0A218QXH0|A0A218QXH0_TITSE:tr|A0AA49QCH7|A0AA49QCH7_9SCOR:tr|A0A2I9LP95|A0A2I9LP95_9SCOR	Carbamidomethylation	100 99 99 97 98 79 85 89 85	YC(+57.02)YGLPDVK	HCD
3	210707-MClass-21_T_silvestris-MELD-LSM-R.raw	44591	YAFGTAC(+57.02)DEC(+57.02)R	9246	11	92	92	11	6752656	2	23.13	-	12429000000	13485176	-0.7		Carbamidomethylation	68 82 100 98 96 97 97 98 98 92 90	YAFGTAC(+57.02)DEC(+57.02)R	HCD
3	210707-MClass-21_T_silvestris-MELD-LSM-R.raw	45248	SNFPKEPEEQR	5426	11	92	92	11	6808278	2	16.80	-	177750000000	13596418	-0.6			97 97 100 100 99 99 60 71 96 97 100	SNFPKEPEEQR	HCD
3	210707-MClass-21_T_silvestris-MELD-LSM-R.raw	12321	FC(+57.02)NRVNLNETR	7306	11	92	92	11	4749021	3	19.96	-	10367000000	14216833	0.9		Carbamidomethylation	100 99 92 66 90 94 95 89 94 98 100	FC(+57.02)NRVNLNETR	HCD
3	210707-MClass-21_T_silvestris-MELD-LSM-R.raw	65991	LSTTGGNSGSPVFNEDQK	10364	18	92	92	18	9194320	2	24.88	-	27773000000	18368489	0.3			79 69 98 95 97 99 99 100 100 100 91 92 99 97 99 73 76 99	LSTTGGNSGSPVFNEDQK	HCD
3	210707-MClass-21_T_silvestris-MELD-LSM-R.raw	25331	KLSVM(+15.99)M(+15.99)M(+15.99)SDYNER	5793	13	92	92	13	5512432	3	17.51	-	229430000	16507051	1.6	tr|A0A2I9LP89|A0A2I9LP89_9SCOR:tr|A0A2I9LP68|A0A2I9LP68_9SCOR:P85842|VMXP_TITSE	Oxidation (M)	69 73 88 95 98 96 94 100 100 99 98 99 90	KLSVM(+15.99)M(+15.99)M(+15.99)SDYNER	HCD
3	210707-MClass-21_T_silvestris-MELD-LSM-R.raw	48911	DAFGKC(+57.02)DDFESK	8879	12	92	92	12	7097982	2	22.40	-	49056000000	14175820	-0.1	tr|A0A1E1WVV4|A0A1E1WVV4_TITOB:Q0GY43|KIK2_TITDI	Carbamidomethylation	95 96 99 98 97 97 99 100 100 97 62 68	DAFGKC(+57.02)DDFESK	HCD
3	210707-MClass-21_T_silvestris-MELD-LSM-R.raw	47204	LSGLAN(+.98)LNLSPYK	23928	13	92	92	13	6958824	2	46.42	-	44871000000	13897502	0.0		Deamidation (NQ)	97 97 97 99 100 100 99 99 100 99 74 68 69	LSGLAN(+.98)LNLSPYK	HCD
3	210707-MClass-21_T_silvestris-MELD-LSM-R.raw	27711	LKSVC(+57.02)SN(+.98)NSN(+.98)YNER	6141	14	92	92	14	5629183	3	17.95	-	146590000000	16857314	0.9		Carbamidomethylation; Deamidation (NQ)	67 69 88 92 95 95 95 98 99 99 99 97 99 100	LKSVC(+57.02)SN(+.98)NSN(+.98)YNER	HCD
3	210707-MClass-21_T_silvestris-MELD-LSM-R.raw	52816	DGYFQDPDNC(+57.02)QK	10218	12	92	92	12	7437969	2	24.45	-	118740000000	14855830	-2.6		Carbamidomethylation	78 66 92 100 99 99 95 95 92 95 97 100	DGYFQDPDNC(+57.02)QK	HCD
3	210707-MClass-21_T_silvestris-MELD-LSM-R.raw	21685	NC(+57.02)PATDLLR	12448	9	92	92	9	5302660	2	28.08	-	514770000000	10585178	-0.4		Carbamidomethylation	98 100 100 99 95 96 77 78 89	NC(+57.02)PATDLLR	HCD
3	210707-MClass-21_T_silvestris-MELD-LSM-R.raw	42606	YTALGVVPVVDGK	19533	13	92	92	13	6593740	2	39.32	-	98732000000	13167339	-0.3	tr|A0A2I9LPQ8|A0A2I9LPQ8_9SCOR		88 92 100 100 100 100 100 95 90 98 98 75 63	YTALGVVPVVDGK	HCD
3	210707-MClass-21_T_silvestris-MELD-LSM-R.raw	60002	TAHLLGSTTM(+15.99)DGDGPGLSLPGSPGSK	16789	26	92	92	26	8237380	3	34.94	-	236490000000	24681853	2.8	tr|A0A2I9LP89|A0A2I9LP89_9SCOR:tr|A0A2I9LP68|A0A2I9LP68_9SCOR:P85842|VMXP_TITSE	Oxidation (M)	93 97 100 100 100 100 99 71 56 59 74 77 100 100 98 97 98 99 100 97 95 96 95 99 99 100	TAHLLGSTTM(+15.99)DGDGPGLSLPGSPGSK	HCD
3	210707-MClass-21_T_silvestris-MELD-LSM-R.raw	58339	NLSC(+57.02)YC(+57.02)WGLPESK	21562	13	92	92	13	8073577	2	42.78	-	38264000000	16127014	-0.4		Carbamidomethylation	77 65 99 98 97 95 92 95 97 94 98 96 95	NLSC(+57.02)YC(+57.02)WGLPESK	HCD
3	210707-MClass-21_T_silvestris-MELD-LSM-R.raw	11649	YLLAWM(+15.99)K	9907	7	92	92	7	4707494	2	24.02	-	9928600000	9394888	-4.8		Oxidation (M)	96 98 99 94 86 74 98	YLLAWM(+15.99)K	HCD
3	210707-MClass-21_T_silvestris-MELD-LSM-R.raw	12432	YLAKPAC(+57.02)K	12730	8	92	92	8	4757598	2	28.66	-	32048000000	9495055	-0.5		Carbamidomethylation	96 96 78 75 95 99 100 100	YLAKPAC(+57.02)K	HCD
3	210707-MClass-21_T_silvestris-MELD-LSM-R.raw	48177	SDC(+57.02)SSGGC(+57.02)MGFLK	13516	13	92	92	13	7032809	2	29.71	-	46044000000	14045471	0.1		Carbamidomethylation	59 69 98 100 100 99 99 98 97 94 95 97 93	SDC(+57.02)SSGGC(+57.02)MGFLK	HCD
3	210707-MClass-21_T_silvestris-MELD-LSM-R.raw	41259	SLFPGEKDLFSDDDVMK	25643	17	92	92	17	6483107	3	49.17	-	850560000000	19419028	3.9			69 85 100 98 65 75 88 99 99 99 97 98 99 99 99 99 100	SLFPGEKDLFSDDDVMK	HCD
3	210707-MClass-21_T_silvestris-MELD-LSM-R.raw	64817	SGC(+57.02)GSSGC(+57.02)MC(+57.02)FGVPSDK	13881	17	92	92	17	8968407	2	30.16	-	243530000000	17916685	-0.9		Carbamidomethylation	60 61 95 97 99 100 99 99 99 100 100 100 100 99 91 92 75	SGC(+57.02)GSSGC(+57.02)MC(+57.02)FGVPSDK	HCD
3	210707-MClass-21_T_silvestris-MELD-LSM-R.raw	40726	DGDAN(+.98)TLPGGPGSK	6611	14	92	92	14	6437964	2	18.85	-	21453000000	12855786	-0.3		Deamidation (NQ)	77 72 95 100 100 100 100 99 98 93 90 89 87 90	DGDAN(+.98)TLPGGPGSK	HCD
3	210707-MClass-21_T_silvestris-MELD-LSM-R.raw	45681	LTGLAYLGAAC(+57.02)EK	21200	13	92	92	13	6838570	2	41.85	-	1476600000000	13656963	2.3		Carbamidomethylation	85 81 99 100 100 100 99 95 96 97 97 82 68	LTGLAYLGAAC(+57.02)EK	HCD
3	210707-MClass-21_T_silvestris-MELD-LSM-R.raw	53567	YFLGESEASVC(+57.02)LK	20181	13	92	92	13	7518636	2	40.49	-	23165000000	15017122	0.3		Carbamidomethylation	99 99 100 100 99 97 98 98 93 55 60 99 100	YFLGESEASVC(+57.02)LK	HCD
3	210707-MClass-21_T_silvestris-MELD-LSM-R.raw	23062	FLKGSEASC(+57.02)VLC(+57.02)DK	11873	14	92	92	14	5385946	3	27.27	-	196470000000	16127588	2.0		Carbamidomethylation	100 100 92 79 94 98 99 100 100 99 97 50 84 100	FLKGSEASC(+57.02)VLC(+57.02)DK	HCD
3	210707-MClass-21_T_silvestris-MELD-LSM-R.raw	49362	C(+57.02)GTPWWDDDDC(+57.02)HGEC(+57.02)TK	15514	17	92	92	17	7135931	3	32.87	-	276550000000	21377563	0.6		Carbamidomethylation	71 70 91 99 100 99 99 100 99 98 95 90 91 95 91 88 90	C(+57.02)GTPWWDDDDC(+57.02)HGEC(+57.02)TK	HCD
3	210707-MClass-21_T_silvestris-MELD-LSM-R.raw	72103	SAHLLGSPHDGEGVPGSPDASSC(+57.02)PR	10217	25	92	92	25	12440671	2	24.49	-	102570000000	24861243	-1.8	tr|A0A2I9LP89|A0A2I9LP89_9SCOR:tr|A0A2I9LP68|A0A2I9LP68_9SCOR:P85842|VMXP_TITSE	Carbamidomethylation	73 82 99 100 100 99 100 99 97 99 94 96 98 99 98 99 97 93 70 55 62 97 99 100 100	SAHLLGSPHDGEGVPGSPDASSC(+57.02)PR	HCD
3	210707-MClass-21_T_silvestris-MELD-LSM-R.raw	57102	EHNVPM(+15.99)VPEEQQK	6207	13	92	92	13	7908726	2	18.25	-	29883000000	15797300	0.4		Oxidation (M)	98 92 98 100 99 99 98 63 74 95 90 93 99	EHNVPM(+15.99)VPEEQQK	HCD
3	210707-MClass-21_T_silvestris-MELD-LSM-R.raw	70056	LLALAAGASQNLVN(+.98)TLNPNLK	29131	21	92	92	21	10686047	2	55.54	-	14809000000	21351948	0.0		Deamidation (NQ)	93 84 90 97 100 100 95 95 100 99 98 99 99 98 97 98 97 86 88 57 63	LLALAAGASQNLVN(+.98)TLNPNLK	HCD
3	210707-MClass-21_T_silvestris-MELD-LSM-R.raw	19192	SAHLLGVPHN(+.98)GESPK	9092	15	92	92	15	5152675	3	22.86	-	23809000000	15427791	1.0	tr|A0A2I9LP89|A0A2I9LP89_9SCOR:P85842|VMXP_TITSE	Deamidation (NQ)	94 97 100 100 100 97 98 98 94 96 61 61 94 97 94	SAHLLGVPHN(+.98)GESPK	HCD
3	210707-MClass-21_T_silvestris-MELD-LSM-R.raw	25999	DSNDSC(+57.02)PALK	5769	10	92	92	10	5537443	2	17.43	-	2554900000	11054709	2.7	tr|A0A2I9LNW3|A0A2I9LNW3_9SCOR	Carbamidomethylation	99 99 99 100 100 100 90 76 69 88	DSNDSC(+57.02)PALK	HCD
3	210707-MClass-21_T_silvestris-MELD-LSM-R.raw	16695	SGGKVSDSDKEM(+15.99)LLAYC(+57.02)K	6357	18	92	92	18	5017390	4	18.43	-	2649000000	20029338	-3.4	tr|A0A2I9LNW3|A0A2I9LNW3_9SCOR	Oxidation (M); Carbamidomethylation	98 79 80 89 99 98 98 94 92 93 97 99 100 100 97 66 80 99	SGGKVSDSDKEM(+15.99)LLAYC(+57.02)K	HCD
3	210707-MClass-21_T_silvestris-MELD-LSM-R.raw	19828	ANFNLC(+57.02)GNK	8669	9	92	92	9	5192449	2	22.03	-	79625000000	10364761	-0.8		Carbamidomethylation	65 70 99 99 100 100 98 99 100	ANFNLC(+57.02)GNK	HCD
3	210707-MClass-21_T_silvestris-MELD-LSM-R.raw	54499	FSPTEMNKFHGSNEQDGTTR	12320	20	92	92	20	7616772	3	28.00	-	318870000000	22820022	3.4			100 100 100 100 100 97 97 97 98 97 97 96 93 92 90 62 45 88 93 99	FSPTEMNKFHGSNEQDGTTR	HCD
3	210707-MClass-21_T_silvestris-MELD-LSM-R.raw	55082	TAHLLGSPHN(+.98)EDN(+.98)K	7818	14	92	92	14	7678602	2	20.73	-	51717000000	15337058	0.1	tr|A0A2I9LP89|A0A2I9LP89_9SCOR:tr|A0A2I9LP68|A0A2I9LP68_9SCOR:P85842|VMXP_TITSE	Deamidation (NQ)	99 99 100 100 100 100 99 97 94 95 71 60 77 98	TAHLLGSPHN(+.98)EDN(+.98)K	HCD
3	210707-MClass-21_T_silvestris-MELD-LSM-R.raw	31626	LLGC(+57.02)GVSTVHK	6938	11	92	92	11	5858195	2	19.32	-	9024100000	11696226	1.6		Carbamidomethylation	100 99 96 92 94 93 84 85 92 86 90	LLGC(+57.02)GVSTVHK	HCD
3	210707-MClass-21_T_silvestris-MELD-LSM-R.raw	2916	C(+57.02)FGVPEK	9386	7	92	92	7	4187020	2	23.38	-	18299000000	8353898	-0.3		Carbamidomethylation	97 96 85 85 95 96 91	C(+57.02)FGVPEK	HCD
3	210707-MClass-21_T_silvestris-MELD-LSM-R.raw	62889	VAGVSNGNDVC(+57.02)QGC(+57.02)YK	7126	16	92	92	16	8643773	2	19.51	-	33023000000	17267402	-0.1		Carbamidomethylation	85 86 67 82 99 98 96 96 95 96 98 97 93 96 95 94	VAGVSNGNDVC(+57.02)QGC(+57.02)YK	HCD
3	210707-MClass-21_T_silvestris-MELD-LSM-R.raw	44804	EC(+57.02)YDPC(+57.02)YFAK	15686	10	92	92	10	6767687	2	33.26	-	291740000000	13515212	1.2	P59936|KA121_TITSE:tr|A0AA49K9N8|A0AA49K9N8_9SCOR:tr|A0A0C9S3A0|A0A0C9S3A0_TITBA:P0C168|KA122_TITTR:P0C8L1|KA124_TITST	Carbamidomethylation	82 78 99 100 95 96 98 82 90 99	EC(+57.02)YDPC(+57.02)YFAK	HCD
3	210707-MClass-21_T_silvestris-MELD-LSM-R.raw	-	SHLPLEPK	9744	8	92	92	8	4607632	2	23.81	-	0	9195127	-0.9			77 69 99 98 99 100 100 95	SHLPLEPK	HCD
3	210707-MClass-21_T_silvestris-MELD-LSM-R.raw	-	TDGPDGLNFSK	11113	11	92	92	11	5757745	2	25.98	-	0	11495303	3.6			68 88 100 100 99 90 87 94 97 97 92	TDGPDGLNFSK	HCD
3	210707-MClass-21_T_silvestris-MELD-LSM-R.raw	52781	NVMKNLKDHVC(+57.02)K	6456	12	92	92	12	7433851	2	18.56	-	3040900000	14847593	-2.4		Carbamidomethylation	83 62 90 98 96 96 96 97 95 98 98 95	NVMKNLKDHVC(+57.02)K	HCD
3	210707-MClass-21_T_silvestris-MELD-LSM-R.raw	65983	SEC(+57.02)GSSGC(+57.02)MC(+57.02)FHGFSK	12742	16	92	92	16	9193429	2	28.50	-	1338000000	18366687	1.4		Carbamidomethylation	50 71 98 98 99 97 97 97 93 98 97 97 97 96 94 91	SEC(+57.02)GSSGC(+57.02)MC(+57.02)FHGFSK	HCD
3	210707-MClass-21_T_silvestris-MELD-LSM-R.raw	13865	MM(+15.99)N(+.98)SLNLK	11946	8	92	92	8	4842322	2	28.16	-	180410000000	9664515	-1.7		Oxidation (M); Deamidation (NQ)	95 98 98 84 81 92 95 92	MM(+15.99)N(+.98)SLNLK	HCD
3	210707-MClass-21_T_silvestris-MELD-LSM-R.raw	4473	SGPQFYR	10696	7	92	92	7	4277116	2	25.25	-	81408000000	8534082	0.6			100 100 100 97 90 69 89	SGPQFYR	HCD
3	210707-MClass-21_T_silvestris-MELD-LSM-R.raw	12374	AC(+57.02)PVLDFK	15021	8	92	92	8	4752440	2	32.19	-	176180000000	9484739	-0.5	tr|A0A1E1WVV4|A0A1E1WVV4_TITOB:Q0GY43|KIK2_TITDI	Carbamidomethylation	99 99 98 98 98 98 77 68	AC(+57.02)PVLDFK	HCD
3	210707-MClass-21_T_silvestris-MELD-LSM-R.raw	188	LAEDLLK	10506	7	92	92	7	4012386	2	25.09	-	8647100000	8004644	-2.2			98 97 97 77 82 99 92	LAEDLLK	HCD
3	210707-MClass-21_T_silvestris-MELD-LSM-R.raw	23955	KMTLNFGFK	19729	9	92	92	9	5432941	2	39.72	-	3828200000	10845740	-0.2			95 91 80 77 92 96 97 99 100	KMTLNFGFK	HCD
3	210707-MClass-21_T_silvestris-MELD-LSM-R.raw	1702	C(+57.02)FGVPDK	8565	7	92	92	7	4116941	2	21.89	-	51278000000	8213741	-0.6		Carbamidomethylation	99 99 100 99 97 83 66	C(+57.02)FGVPDK	HCD
3	210707-MClass-21_T_silvestris-MELD-LSM-R.raw	49319	C(+57.02)GTPWWDDDNC(+57.02)HGEC(+57.02)TK	14929	17	92	92	17	7132674	3	31.60	-	12463000000000	21367725	3.7		Carbamidomethylation	88 91 100 100 100 99 99 100 99 92 94 88 81 84 91 88 69	C(+57.02)GTPWWDDDNC(+57.02)HGEC(+57.02)TK	HCD
3	210707-MClass-21_T_silvestris-MELD-LSM-R.raw	41723	YTAVGVVPVVDGK	17738	13	92	92	13	6523668	2	36.60	-	41460000000	13027183	0.5			98 98 100 100 100 100 100 93 80 95 96 70 63	YTAVGVVPVVDGK	HCD
3	210707-MClass-21_T_silvestris-MELD-LSM-R.raw	71130	C(+57.02)HTSKENSNEN(+.98)FC(+57.02)ENLC(+57.02)K	6627	18	91	91	18	11364561	2	18.91	-	2992000000	22708989	-0.6		Carbamidomethylation; Deamidation (NQ)	74 48 85 97 97 97 96 96 92 96 96 97 97 97 95 98 95 99	C(+57.02)HTSKENSNEN(+.98)FC(+57.02)ENLC(+57.02)K	HCD
3	210707-MClass-21_T_silvestris-MELD-LSM-R.raw	19574	QGFPTDLEK	12865	9	91	91	9	5177607	2	29.05	-	699920000000	10335081	-1.1			79 91 99 98 96 98 99 93 72	QGFPTDLEK	HCD
3	210707-MClass-21_T_silvestris-MELD-LSM-R.raw	12556	M(+15.99)TGVQMLR	11140	8	91	91	8	4762424	2	25.92	-	103150000000	9504678	2.7		Oxidation (M)	92 91 91 92 91 84 94 98	M(+15.99)TGVQMLR	HCD
3	210707-MClass-21_T_silvestris-MELD-LSM-R.raw	56961	SC(+57.02)DSSGGC(+57.02)MC(+57.02)FGPR	11515	14	91	91	14	7892833	2	26.90	-	1636900000000	15765527	-0.4		Carbamidomethylation	54 59 88 100 100 99 99 98 98 99 99 99 95 99	SC(+57.02)DSSGGC(+57.02)MC(+57.02)FGPR	HCD
3	210707-MClass-21_T_silvestris-MELD-LSM-R.raw	60531	TLPGSPGSNNC(+57.02)PLTDGFLMM(+15.99)THK	24307	23	91	91	23	8310546	3	47.22	-	8673000000	24901340	3.2		Carbamidomethylation; Oxidation (M)	97 98 100 100 100 99 98 97 97 97 98 86 91 99 99 99 99 99 96 75 62 41 85	TLPGSPGSNNC(+57.02)PLTDGFLMM(+15.99)THK	HCD
3	210707-MClass-21_T_silvestris-MELD-LSM-R.raw	48095	LC(+57.02)LAN(+.98)KDDYYK	10860	11	91	91	11	7023278	2	25.61	-	1.89E6	14026438	-1.9	tr|A0A2I9LPQ8|A0A2I9LPQ8_9SCOR	Carbamidomethylation; Deamidation (NQ)	97 97 100 99 98 57 71 99 99 98 94	LC(+57.02)LAN(+.98)KDDYYK	HCD
3	210707-MClass-21_T_silvestris-MELD-LSM-R.raw	51574	LGFKDSKDALVDR	8546	13	91	91	13	7323960	2	22.01	-	128470000000	14627778	-0.3			97 95 97 98 99 99 96 70 57 94 94 97 99	LGFKDSKDALVDR	HCD
3	210707-MClass-21_T_silvestris-MELD-LSM-R.raw	57210	NLC(+57.02)GNKLNLPSEPK	12216	14	91	91	14	7924139	2	27.77	-	102720000000	15828137	-0.2		Carbamidomethylation	86 94 99 98 96 95 70 70 97 92 91 99 100 96	NLC(+57.02)GNKLNLPSEPK	HCD
3	210707-MClass-21_T_silvestris-MELD-LSM-R.raw	10808	C(+57.02)TGTLKNN(+.98)VVTGK	5734	13	91	91	13	4649099	3	18.35	-	144520000000	13917078	0.1		Carbamidomethylation; Deamidation (NQ)	57 62 98 97 97 97 97 98 99 99 99 99 94	C(+57.02)TGTLKNN(+.98)VVTGK	HCD
3	210707-MClass-21_T_silvestris-MELD-LSM-R.raw	61297	ATHQLGSPHDEGGAADSLPGSPC(+57.02)VR	8929	25	91	91	25	8393931	3	22.41	-	99339000000	25151509	2.6	tr|A0A2I9LP89|A0A2I9LP89_9SCOR:tr|A0A2I9LP68|A0A2I9LP68_9SCOR	Carbamidomethylation	92 97 100 100 100 99 99 92 88 97 78 63 95 99 99 99 99 99 98 96 95 87 54 71 97	ATHQLGSPHDEGGAADSLPGSPC(+57.02)VR	HCD
3	210707-MClass-21_T_silvestris-MELD-LSM-R.raw	55260	GYC(+57.02)NTHC(+57.02)DNLER	3170	12	91	91	12	7698091	2	13.25	-	2108800000	15376038	-0.1	O77463|SCX4_TITSE	Carbamidomethylation	95 97 98 97 98 97 95 68 59 97 99 100	GYC(+57.02)NTHC(+57.02)DNLER	HCD
3	210707-MClass-21_T_silvestris-MELD-LSM-R.raw	14634	C(+57.02)WGLPESK	14643	8	91	91	8	4887316	2	31.65	-	780770000000	9754484	0.3		Carbamidomethylation	94 97 99 99 74 83 95 92	C(+57.02)WGLPESK	HCD
3	210707-MClass-21_T_silvestris-MELD-LSM-R.raw	58661	TAHLLGSPHN(+.98)DGSGPGLSLSGSGPSK	13777	26	91	91	26	8110674	3	30.29	-	7377000000	24301775	1.2	tr|A0A2I9LP89|A0A2I9LP89_9SCOR:tr|A0A2I9LP68|A0A2I9LP68_9SCOR:P85842|VMXP_TITSE	Deamidation (NQ)	78 88 100 100 100 100 99 95 85 94 79 68 97 96 90 92 97 95 94 92 92 94 69 93 99 100	TAHLLGSPHN(+.98)DGSGPGLSLSGSGPSK	HCD
3	210707-MClass-21_T_silvestris-MELD-LSM-R.raw	56290	AVMDPQ(+.98)VVVTGGMEK	23167	15	91	91	15	7813832	2	45.20	-	144630000000	15607527	-0.6		Deamidation (NQ)	79 88 100 100 100 100 100 100 100 98 66 59 87 99 100	AVMDPQ(+.98)VVVTGGMEK	HCD
3	210707-MClass-21_T_silvestris-MELD-LSM-R.raw	14321	DDLLLLDR	17401	8	91	91	8	4867716	2	35.91	-	19409000000	9715287	0.0	O77463|SCX4_TITSE		83 83 99 100 98 87 89 94	DDLLLLDR	HCD
3	210707-MClass-21_T_silvestris-MELD-LSM-R.raw	28980	LQ(+.98)C(+57.02)LKEQNLPLEPK	14464	14	91	91	14	5709746	3	31.24	-	41545000000	17099021	-0.1		Deamidation (NQ); Carbamidomethylation	97 95 73 78 95 95 85 92 95 91 96 98 98 95	LQ(+.98)C(+57.02)LKEQNLPLEPK	HCD
3	210707-MClass-21_T_silvestris-MELD-LSM-R.raw	61562	LC(+57.02)M(+15.99)LDC(+57.02)AGADEFLR	19144	14	91	91	14	8438683	2	38.61	-	20887000000	16857212	0.6		Carbamidomethylation; Oxidation (M)	99 99 100 100 100 99 98 89 54 62 95 92 97 99	LC(+57.02)M(+15.99)LDC(+57.02)AGADEFLR	HCD
3	210707-MClass-21_T_silvestris-MELD-LSM-R.raw	20073	SAHLLGSPHDEGVLK	9220	15	91	91	15	5206106	3	22.99	-	8466200000	15588103	-0.2	tr|A0A2I9LP89|A0A2I9LP89_9SCOR:tr|A0A2I9LP68|A0A2I9LP68_9SCOR:P85842|VMXP_TITSE		97 98 100 100 100 97 97 99 97 96 62 49 88 99 96	SAHLLGSPHDEGVLK	HCD
3	210707-MClass-21_T_silvestris-MELD-LSM-R.raw	-	NLGDLLR	14605	7	91	91	7	4007341	2	31.53	-	0	7994552	-2.0			79 79 95 97 98 97 96	NLGDLLR	HCD
3	210707-MClass-21_T_silvestris-MELD-LSM-R.raw	3134	YFLGLPK	21016	7	91	91	7	4192476	2	41.93	-	285720000000	8364796	1.3			98 98 98 95 97 85 69	YFLGLPK	HCD
3	210707-MClass-21_T_silvestris-MELD-LSM-R.raw	13536	FGPLC(+57.02)VDR	14582	8	91	91	8	4822385	2	31.56	-	11668000000	9624644	-2.1		Carbamidomethylation	99 99 100 99 96 90 72 76	FGPLC(+57.02)VDR	HCD
3	210707-MClass-21_T_silvestris-MELD-LSM-R.raw	7037	NADLLMALTTHK	20493	12	91	91	12	4432399	3	40.88	-	11814000000000	13266965	1.1	tr|A0A2I9LP89|A0A2I9LP89_9SCOR		52 61 88 99 100 100 100 100 100 100 99 100	NADLLMALTTHK	HCD
3	210707-MClass-21_T_silvestris-MELD-LSM-R.raw	65494	FPC(+57.02)DTSGPSGSLESAEAM(+15.99)TTSGLFTR	13943	26	91	91	26	9080715	3	30.32	-	2257100000000	27211897	1.1		Carbamidomethylation; Oxidation (M)	92 92 100 98 94 96 96 98 100 100 100 99 99 98 98 96 91 63 65 74 96 97 98 75 74 90	FPC(+57.02)DTSGPSGSLESAEAM(+15.99)TTSGLFTR	HCD
3	210707-MClass-21_T_silvestris-MELD-LSM-R.raw	16496	ANVVVLVTGK	16089	10	91	91	10	5003141	2	34.03	-	738450000000	9986124	1.3			59 70 100 100 100 100 99 99 96 93	ANVVVLVTGK	HCD
3	210707-MClass-21_T_silvestris-MELD-LSM-R.raw	50364	AFC(+57.02)N(+.98)SSSAKDLSR	5472	13	91	91	13	7223307	2	16.99	-	2167800000	14426460	0.7		Carbamidomethylation; Deamidation (NQ)	99 99 100 99 98 97 69 62 91 95 89 93 99	AFC(+57.02)N(+.98)SSSAKDLSR	HCD
3	210707-MClass-21_T_silvestris-MELD-LSM-R.raw	24444	SSGLTC(+57.02)PLEK	8761	10	91	91	10	5462739	2	22.26	-	72426000000	10905327	0.5		Carbamidomethylation	99 99 100 100 100 99 62 70 97 90	SSGLTC(+57.02)PLEK	HCD
3	210707-MClass-21_T_silvestris-MELD-LSM-R.raw	40874	AVPN(+.98)STPTYPLK	15720	12	91	91	12	6448435	2	33.48	-	826770000000	12876711	1.0		Deamidation (NQ)	75 79 97 95 93 94 92 93 94 96 97 93	AVPN(+.98)STPTYPLK	HCD
3	210707-MClass-21_T_silvestris-MELD-LSM-R.raw	59576	WC(+57.02)GLPDSTPTYPLK	30070	14	91	91	14	8178973	2	55.94	-	28470000000	16337810	-0.5	O77463|SCX4_TITSE	Carbamidomethylation	59 61 94 96 98 99 98 98 95 95 97 97 98 95	WC(+57.02)GLPDSTPTYPLK	HCD
3	210707-MClass-21_T_silvestris-MELD-LSM-R.raw	64430	ESC(+57.02)GSSGC(+57.02)MC(+57.02)FGVPN(+.98)K	14657	16	91	91	16	8893348	2	31.48	-	20349000000	17766575	-1.4		Carbamidomethylation; Deamidation (NQ)	66 62 98 99 99 99 97 96 90 97 97 98 99 99 91 77	ESC(+57.02)GSSGC(+57.02)MC(+57.02)FGVPN(+.98)K	HCD
3	210707-MClass-21_T_silvestris-MELD-LSM-R.raw	29985	LGAYLGAAC(+57.02)EK	13698	11	91	91	11	5767904	2	30.04	-	58428000000	11515645	1.6		Carbamidomethylation	62 67 99 100 100 97 95 98 98 99 93	LGAYLGAAC(+57.02)EK	HCD
3	210707-MClass-21_T_silvestris-MELD-LSM-R.raw	70256	DGQSYLN(+.98)LAGC(+57.02)GTATTVKDGK	14522	21	91	91	21	10790084	2	31.40	-	8576300000	21560054	-1.4		Deamidation (NQ); Carbamidomethylation	65 49 93 86 92 100 100 100 99 97 93 90 93 94 92 94 94 95 98 96 100	DGQSYLN(+.98)LAGC(+57.02)GTATTVKDGK	HCD
3	210707-MClass-21_T_silvestris-MELD-LSM-R.raw	18702	FGPSVDKFK	13198	9	91	91	9	5127765	2	29.40	-	31599000000	10235389	-0.4			87 88 99 97 93 91 87 91 90	FGPSVDKFK	HCD
3	210707-MClass-21_T_silvestris-MELD-LSM-R.raw	49319	C(+57.02)GTPWWDN(+.98)DNC(+57.02)HGEC(+57.02)TK	15046	17	91	91	17	7132674	3	31.60	-	12463000000000	21367725	3.7		Carbamidomethylation; Deamidation (NQ)	89 91 100 100 100 100 99 98 97 91 94 88 90 95 92 61 69	C(+57.02)GTPWWDN(+.98)DNC(+57.02)HGEC(+57.02)TK	HCD
3	210707-MClass-21_T_silvestris-MELD-LSM-R.raw	17202	VLSSWHTLGLPFR	25268	13	91	91	13	5049510	3	48.67	-	151740000000	15118250	4.1	tr|A0A2I9LNW3|A0A2I9LNW3_9SCOR		100 100 100 100 100 99 99 99 93 91 48 63 98	VLSSWHTLGLPFR	HCD
3	210707-MClass-21_T_silvestris-MELD-LSM-R.raw	40984	DAFGKC(+57.02)DN(+.98)FKC(+57.02)VC(+57.02)VSK	12841	16	91	91	16	6459521	3	28.87	-	216200000000	19348325	1.0		Carbamidomethylation; Deamidation (NQ)	97 98 100 99 87 49 69 97 99 98 91 90 92 97 100 100	DAFGKC(+57.02)DN(+.98)FKC(+57.02)VC(+57.02)VSK	HCD
3	210707-MClass-21_T_silvestris-MELD-LSM-R.raw	38903	C(+57.02)VEYLLAM(+15.99)SR	16554	10	91	91	10	6293019	2	34.46	-	1693900000000	12565894	0.0		Carbamidomethylation; Oxidation (M)	54 73 100 100 100 99 97 93 98 99	C(+57.02)VEYLLAM(+15.99)SR	HCD
3	210707-MClass-21_T_silvestris-MELD-LSM-R.raw	66530	SDC(+57.02)GSSGC(+57.02)M(+15.99)C(+57.02)FGVPSDK	10038	17	91	91	17	9338394	2	24.39	-	31853000000	18656689	-2.6		Carbamidomethylation; Oxidation (M)	54 68 94 99 100 100 99 99 97 97 98 99 99 98 89 90 74	SDC(+57.02)GSSGC(+57.02)M(+15.99)C(+57.02)FGVPSDK	HCD
3	210707-MClass-21_T_silvestris-MELD-LSM-R.raw	40965	LLMGNM(+15.99)LLNQK	16965	11	91	91	11	6458492	2	35.42	-	132610000000	12896836	0.3		Oxidation (M)	95 95 98 92 75 82 98 98 86 88 98	LLMGNM(+15.99)LLNQK	HCD
3	210707-MClass-21_T_silvestris-MELD-LSM-R.raw	57584	SDC(+57.02)SSGGC(+57.02)M(+15.99)C(+57.02)FGPR	9753	14	91	91	14	7972814	2	23.74	-	87679000000	15925476	0.4		Carbamidomethylation; Oxidation (M)	45 54 96 100 100 99 99 99 99 99 99 99 93 99	SDC(+57.02)SSGGC(+57.02)M(+15.99)C(+57.02)FGPR	HCD
3	210707-MClass-21_T_silvestris-MELD-LSM-R.raw	15180	ESGPQYFR	11467	8	91	91	8	4922329	2	26.63	-	23393000000	9824508	0.5			91 90 99 99 97 96 79 79	ESGPQYFR	HCD
3	210707-MClass-21_T_silvestris-MELD-LSM-R.raw	33555	LHLSAGGSYC(+57.02)K	7070	11	91	91	11	5967927	2	19.57	-	4922500000	11915706	0.3		Carbamidomethylation	98 100 100 99 98 92 57 70 97 98 94	LHLSAGGSYC(+57.02)K	HCD
3	210707-MClass-21_T_silvestris-MELD-LSM-R.raw	17380	GVGLC(+57.02)NPSNVDKVR	8449	14	91	91	14	5055952	3	21.82	-	103610000000	15137671	-2.3		Carbamidomethylation	59 73 90 100 100 99 98 97 93 92 97 92 92 96	GVGLC(+57.02)NPSNVDKVR	HCD
3	210707-MClass-21_T_silvestris-MELD-LSM-R.raw	52816	DGYFQDPDNC(+57.02)QK	10100	12	91	91	12	7437969	2	24.45	-	118740000000	14855830	-2.6		Carbamidomethylation	70 57 90 100 99 100 96 97 94 96 98 100	DGYFQDPDNC(+57.02)QK	HCD
3	210707-MClass-21_T_silvestris-MELD-LSM-R.raw	38906	ESLPSEPENQK	5801	11	91	91	11	6293021	2	17.43	-	129630000000	12565884	1.0			67 67 99 100 99 99 92 95 92 95 99	ESLPSEPENQK	HCD
3	210707-MClass-21_T_silvestris-MELD-LSM-R.raw	12040	DDLLLEVK	16312	8	91	91	8	4727678	2	34.38	-	42805000000	9435226	-1.6	tr|A0A1E1WVV4|A0A1E1WVV4_TITOB		90 89 99 100 99 93 74 86	DDLLLEVK	HCD
3	210707-MClass-21_T_silvestris-MELD-LSM-R.raw	13249	TGLAEDLLK	15263	9	91	91	9	4802747	2	32.64	-	13707000000	9585335	1.3			98 97 99 98 94 91 94 85 66	TGLAEDLLK	HCD
3	210707-MClass-21_T_silvestris-MELD-LSM-R.raw	64149	C(+57.02)YGLPDSEPLKDM(+15.99)TK	16594	15	91	91	15	8854114	2	34.57	-	139590000000	17688010	4.1	tr|J9PIJ6|J9PIJ6_9SCOR:tr|A0AA49QDN4|A0AA49QDN4_9SCOR:O77463|SCX4_TITSE:H1ZZH8|SCX9_TITOB:C9X4K6|SCNA8_TITDI:tr|A0A1E1WW03|A0A1E1WW03_TITOB:P0C5K8|SCX5_TITBA:A0A7S8MU55|SCX17_TITSE:P0DSO4|SCX3_TITFA:tr|A0A218QWV4|A0A218QWV4_TITSE:tr|A0A218QXH0|A0A218QXH0_TITSE:tr|A0AA49QCH7|A0AA49QCH7_9SCOR:tr|A0A2I9LP95|A0A2I9LP95_9SCOR	Carbamidomethylation; Oxidation (M)	99 99 100 100 99 99 97 98 92 95 95 97 60 57 82	C(+57.02)YGLPDSEPLKDM(+15.99)TK	HCD
3	210707-MClass-21_T_silvestris-MELD-LSM-R.raw	65983	SEC(+57.02)GSSGC(+57.02)MC(+57.02)FHGFSK	12627	16	91	91	16	9193429	2	28.50	-	1338000000	18366687	1.4		Carbamidomethylation	50 67 96 99 99 99 95 94 90 98 98 95 96 97 96 90	SEC(+57.02)GSSGC(+57.02)MC(+57.02)FHGFSK	HCD
3	210707-MClass-21_T_silvestris-MELD-LSM-R.raw	30441	QDAC(+57.02)YC(+57.02)EHLPESVK	10672	14	91	91	14	5792527	3	25.34	-	50312000000	17347341	1.2	A0A7S8RGC8|SCX27_TITSE	Carbamidomethylation	90 98 100 100 97 95 97 97 99 54 62 92 98 100	QDAC(+57.02)YC(+57.02)EHLPESVK	HCD
3	210707-MClass-21_T_silvestris-MELD-LSM-R.raw	36016	GYLMDYDGC(+57.02)K	14473	10	91	91	10	6112490	2	31.23	-	31091000000	12204841	-0.5	tr|J9PIJ6|J9PIJ6_9SCOR:tr|A0AA49QDN4|A0AA49QDN4_9SCOR	Carbamidomethylation	75 82 99 98 99 95 96 90 87 90	GYLMDYDGC(+57.02)K	HCD
3	210707-MClass-21_T_silvestris-MELD-LSM-R.raw	57509	KQNGYPALNDGTEGK	5569	15	91	91	15	7963893	2	17.18	-	51759000000	15907637	0.2	P0C5K8|SCX5_TITBA:A0A7S8MU55|SCX17_TITSE:tr|A0A218QWV4|A0A218QWV4_TITSE:tr|A0A218QXH0|A0A218QXH0_TITSE:tr|A0AA49QCH7|A0AA49QCH7_9SCOR		99 95 98 99 100 99 99 99 99 100 97 57 60 69 98	KQNGYPALNDGTEGK	HCD
3	210707-MClass-21_T_silvestris-MELD-LSM-R.raw	52510	C(+57.02)SSFN(+.98)EM(+15.99)EAFDK	12638	12	91	91	12	7412809	2	28.27	-	18432000000	14805486	-0.9		Carbamidomethylation; Deamidation (NQ); Oxidation (M)	73 89 99 98 92 96 74 94 95 96 97 90	C(+57.02)SSFN(+.98)EM(+15.99)EAFDK	HCD
3	210707-MClass-21_T_silvestris-MELD-LSM-R.raw	19193	SAHLLGVPHDDASPK	8309	15	91	91	15	5152679	3	21.32	-	932390000000	15427791	1.9	tr|A0A2I9LP89|A0A2I9LP89_9SCOR:P85842|VMXP_TITSE		86 82 99 100 100 99 99 98 95 98 63 51 97 100 100	SAHLLGVPHDDASPK	HCD
3	210707-MClass-21_T_silvestris-MELD-LSM-R.raw	67338	QGFNLC(+57.02)GNKLNLPSEPK	18727	17	91	91	17	9584916	2	38.09	-	6852200000	19149622	3.4		Carbamidomethylation	57 63 98 99 99 99 85 87 93 95 95 96 91 93 99 100 100	QGFNLC(+57.02)GNKLNLPSEPK	HCD
3	210707-MClass-21_T_silvestris-MELD-LSM-R.raw	-	DC(+57.02)YEEYKAFGR	11300	11	91	91	11	7193093	2	26.28	-	0	14366030	0.7	P59936|KA121_TITSE:tr|A0AA49K9N8|A0AA49K9N8_9SCOR:tr|A0A0C9S3A0|A0A0C9S3A0_TITBA:P0C168|KA122_TITTR:P0C8L1|KA124_TITST	Carbamidomethylation	94 91 92 80 80 91 93 93 93 95 99	DC(+57.02)YEEYKAFGR	HCD
3	210707-MClass-21_T_silvestris-MELD-LSM-R.raw	6519	ALLYDER	10197	7	91	91	7	4402328	2	24.58	-	5483400000	8784498	1.6			77 82 99 98 98 96 90	ALLYDER	HCD
3	210707-MClass-21_T_silvestris-MELD-LSM-R.raw	-	MGTNREEDKGKFSPC(+57.02)TK	5895	17	91	91	17	4969863	4	17.67	-	0	19839143	0.9	tr|A0A2I9LP68|A0A2I9LP68_9SCOR	Carbamidomethylation	100 98 93 57 70 91 100 100 88 83 99 97 96 91 93 97 99	MGTNREEDKGKFSPC(+57.02)TK	HCD
3	210707-MClass-21_T_silvestris-MELD-LSM-R.raw	7680	MLLNQFK	16390	7	91	91	7	4472489	2	34.42	-	23976000000	8924841	-1.0			91 98 99 92 86 77 94	MLLNQFK	HCD
3	210707-MClass-21_T_silvestris-MELD-LSM-R.raw	67035	VQSVTVSNC(+57.02)N(+.98)SSPWSLK	14617	17	91	91	17	9474536	2	31.48	-	34146000000	18928938	-0.6		Carbamidomethylation; Deamidation (NQ)	72 77 99 100 100 100 100 98 98 98 99 99 90 60 62 97 100	VQSVTVSNC(+57.02)N(+.98)SSPWSLK	HCD
3	210707-MClass-21_T_silvestris-MELD-LSM-R.raw	10937	KC(+57.02)VEYLLAM(+15.99)PR	13772	11	91	91	11	4659090	3	30.30	-	62468000000	13947051	0.1		Carbamidomethylation; Oxidation (M)	78 67 76 90 99 100 100 98 97 98 100	KC(+57.02)VEYLLAM(+15.99)PR	HCD
3	210707-MClass-21_T_silvestris-MELD-LSM-R.raw	62761	C(+57.02)YGLPN(+.98)SELPMN(+.98)NGR	19104	15	91	91	15	8623750	2	38.73	-	144430000000	17227341	0.8	tr|J9PIJ6|J9PIJ6_9SCOR:tr|A0AA49QDN4|A0AA49QDN4_9SCOR:O77463|SCX4_TITSE:tr|A0A2I9LP89|A0A2I9LP89_9SCOR:H1ZZH8|SCX9_TITOB:C9X4K6|SCNA8_TITDI:tr|A0A1E1WW03|A0A1E1WW03_TITOB:P0C5K8|SCX5_TITBA:A0A7S8MU55|SCX17_TITSE:P0DSO4|SCX3_TITFA:tr|A0A218QWV4|A0A218QWV4_TITSE:tr|A0A218QXH0|A0A218QXH0_TITSE:tr|A0AA49QCH7|A0AA49QCH7_9SCOR:tr|A0A2I9LP95|A0A2I9LP95_9SCOR	Carbamidomethylation; Deamidation (NQ)	86 92 100 100 100 99 98 97 68 55 86 94 94 99 100	C(+57.02)YGLPN(+.98)SELPMN(+.98)NGR	HCD
3	210707-MClass-21_T_silvestris-MELD-LSM-R.raw	8042	MTLDDFR	16214	7	91	91	7	4492107	2	34.09	-	4328500000	8964062	0.7			95 97 97 96 97 74 81	MTLDDFR	HCD
3	210707-MClass-21_T_silvestris-MELD-LSM-R.raw	67239	DVAGVSDGNN(+.98)VC(+57.02)QGC(+57.02)LNK	12257	18	91	91	18	9544150	2	27.73	-	37034000000	19068149	0.3		Deamidation (NQ); Carbamidomethylation	77 75 100 100 100 100 100 97 90 96 100 99 97 90 88 80 62 89	DVAGVSDGNN(+.98)VC(+57.02)QGC(+57.02)LNK	HCD
3	210707-MClass-21_T_silvestris-MELD-LSM-R.raw	72874	DPPSEPC(+57.02)N(+.98)TSGPSGSLESAEAN(+.98)HPSGLTFR	16063	30	91	91	30	15506770	2	33.94	-	266740000000	30993362	1.1		Carbamidomethylation; Deamidation (NQ)	67 93 99 100 96 94 100 99 98 96 97 99 100 100 100 99 86 76 97 96 91 91 80 91 96 95 95 59 59 81	DPPSEPC(+57.02)N(+.98)TSGPSGSLESAEAN(+.98)HPSGLTFR	HCD
3	210707-MClass-21_T_silvestris-MELD-LSM-R.raw	8483	C(+57.02)DYKDAEYYK	10034	10	91	91	10	4521922	3	24.20	-	38235000000	13535547	0.1		Carbamidomethylation	96 99 99 99 99 99 99 51 70 100	C(+57.02)DYKDAEYYK	HCD
3	210707-MClass-21_T_silvestris-MELD-LSM-R.raw	54441	GYC(+57.02)NTHFC(+57.02)C(+57.02)FR	5704	11	91	91	11	7612953	2	17.37	-	3607900000	15205747	0.9	O77463|SCX4_TITSE	Carbamidomethylation	97 98 99 97 98 98 95 65 67 88 100	GYC(+57.02)NTHFC(+57.02)C(+57.02)FR	HCD
3	210707-MClass-21_T_silvestris-MELD-LSM-R.raw	65167	SGC(+57.02)GSSGC(+57.02)M(+15.99)C(+57.02)FGVPSDK	9359	17	91	91	17	9048384	2	23.38	-	3075800000000	18076633	-0.6		Carbamidomethylation; Oxidation (M)	65 66 98 99 100 100 99 92 98 99 100 100 100 98 81 84 69	SGC(+57.02)GSSGC(+57.02)M(+15.99)C(+57.02)FGVPSDK	HCD
3	210707-MClass-21_T_silvestris-MELD-LSM-R.raw	27072	C(+57.02)LDLPDEGAK	11060	10	91	91	10	5592639	2	25.63	-	6991500000000	11165120	1.2		Carbamidomethylation	90 97 100 100 96 97 99 75 68 87	C(+57.02)LDLPDEGAK	HCD
3	210707-MClass-21_T_silvestris-MELD-LSM-R.raw	38903	C(+57.02)VEYLLAM(+15.99)SR	16437	10	91	91	10	6293019	2	34.46	-	1693900000000	12565894	0.0		Carbamidomethylation; Oxidation (M)	54 70 100 100 100 99 97 93 98 99	C(+57.02)VEYLLAM(+15.99)SR	HCD
3	210707-MClass-21_T_silvestris-MELD-LSM-R.raw	57977	SC(+57.02)PFKDGYLMGSEGPNGLNFSK	22394	22	91	91	22	8023691	3	43.98	-	55956000000	24040828	1.2	tr|A0A2I9LP89|A0A2I9LP89_9SCOR:tr|A0A2I9LP68|A0A2I9LP68_9SCOR	Carbamidomethylation	95 93 96 69 76 87 76 89 100 100 100 100 100 100 99 97 90 93 96 98 79 68	SC(+57.02)PFKDGYLMGSEGPNGLNFSK	HCD
3	210707-MClass-21_T_silvestris-MELD-LSM-R.raw	27480	LFNQENVMK	11580	9	91	91	9	5617849	2	26.78	-	10747000000	11215540	1.2			100 99 95 82 95 83 89 86 89	LFNQENVMK	HCD
3	210707-MClass-21_T_silvestris-MELD-LSM-R.raw	58258	DVYC(+57.02)N(+.98)YEDLEYK	20577	12	91	91	12	8063307	2	40.96	-	15136000000	16106445	1.4		Carbamidomethylation; Deamidation (NQ)	68 68 99 99 98 89 91 98 97 98 86 98	DVYC(+57.02)N(+.98)YEDLEYK	HCD
3	210707-MClass-21_T_silvestris-MELD-LSM-R.raw	19981	LSVC(+57.02)SDNSN(+.98)YNER	7160	13	91	91	13	5202170	3	19.76	-	66758000000	15576365	-4.6		Carbamidomethylation; Deamidation (NQ)	57 62 85 92 96 96 98 99 99 99 97 100 100	LSVC(+57.02)SDNSN(+.98)YNER	HCD
3	210707-MClass-21_T_silvestris-MELD-LSM-R.raw	17854	C(+57.02)YLREM(+15.99)K	9562	7	91	91	7	5082365	2	23.54	-	1344000000	10144626	-4.1		Carbamidomethylation; Oxidation (M)	96 98 99 98 76 69 99	C(+57.02)YLREM(+15.99)K	HCD
3	210707-MClass-21_T_silvestris-MELD-LSM-R.raw	21975	SMKN(+.98)VVSGLK	11226	10	91	91	10	5322960	2	26.12	-	445530000000	10625742	3.1		Deamidation (NQ)	99 98 99 99 99 98 95 63 66 92	SMKN(+.98)VVSGLK	HCD
3	210707-MClass-21_T_silvestris-MELD-LSM-R.raw	54123	YGC(+57.02)TPWWDDSNC(+57.02)HGEC(+57.02)TK	16489	18	91	91	18	7582865	3	34.46	-	176780000000	22718408	-1.4		Carbamidomethylation	97 98 100 99 95 99 99 100 99 94 90 93 87 90 94 88 51 62	YGC(+57.02)TPWWDDSNC(+57.02)HGEC(+57.02)TK	HCD
3	210707-MClass-21_T_silvestris-MELD-LSM-R.raw	21123	WGDTNC(+57.02)HGESWTK	6531	13	91	91	13	5265541	3	18.62	-	2280700000000	15766365	2.6		Carbamidomethylation	100 99 100 98 96 98 93 92 77 65 74 97 93	WGDTNC(+57.02)HGESWTK	HCD
3	210707-MClass-21_T_silvestris-MELD-LSM-R.raw	58639	FTTYNGEGGDNGNFK	11959	15	91	91	15	8108503	2	27.48	-	61748000000	16196851	0.7			90 93 100 100 99 98 99 97 96 98 54 57 96 96 91	FTTYNGEGGDNGNFK	HCD
3	210707-MClass-21_T_silvestris-MELD-LSM-R.raw	57667	GPEKDLFSDDDVMK	25557	14	91	91	14	7983633	2	49.17	-	1377100000	15947185	-4.0			52 50 81 98 100 100 99 97 98 99 100 99 100 100	GPEKDLFSDDDVMK	HCD
3	210707-MClass-21_T_silvestris-MELD-LSM-R.raw	38297	FFC(+57.02)DSSEDDK	7229	10	91	91	10	6252366	2	19.86	-	26993000000	12484604	-1.4	tr|A0A2I9LNV7|A0A2I9LNV7_9SCOR	Carbamidomethylation	100 100 100 100 99 97 68 60 85 99	FFC(+57.02)DSSEDDK	HCD
3	210707-MClass-21_T_silvestris-MELD-LSM-R.raw	34640	QSPN(+.98)C(+57.02)FLPLK	20545	10	90	90	10	6028049	2	40.87	-	175620000000	12035957	-0.3		Deamidation (NQ); Carbamidomethylation	86 91 98 99 97 94 79 72 97 94	QSPN(+.98)C(+57.02)FLPLK	HCD
3	210707-MClass-21_T_silvestris-MELD-LSM-R.raw	13093	YC(+57.02)LLDFK	22238	7	90	90	7	4797388	2	43.73	-	44847000000	9574630	0.2		Carbamidomethylation	99 100 100 98 98 76 65	YC(+57.02)LLDFK	HCD
3	210707-MClass-21_T_silvestris-MELD-LSM-R.raw	66997	TPWWN(+.98)N(+.98)SNC(+57.02)HGEC(+57.02)TK	13663	15	90	90	15	9468726	2	30.04	-	4917200000	18917253	2.8		Deamidation (NQ); Carbamidomethylation	100 100 100 100 99 98 95 91 93 89 92 95 89 56 67	TPWWN(+.98)N(+.98)SNC(+57.02)HGEC(+57.02)TK	HCD
3	210707-MClass-21_T_silvestris-MELD-LSM-R.raw	64558	LLGLAYLGAVC(+57.02)QEC(+57.02)SK	27150	16	90	90	16	8914499	2	51.82	-	16734000000	17808853	0.0		Carbamidomethylation	96 91 85 90 100 100 100 99 99 98 90 86 94 92 66 67	LLGLAYLGAVC(+57.02)QEC(+57.02)SK	HCD
3	210707-MClass-21_T_silvestris-MELD-LSM-R.raw	36024	EFGPLC(+57.02)VEDR	16025	10	90	90	10	6112837	2	33.88	-	9061000000	12205496	2.7		Carbamidomethylation	99 98 100 100 100 99 98 65 65 86	EFGPLC(+57.02)VEDR	HCD
3	210707-MClass-21_T_silvestris-MELD-LSM-R.raw	18814	GYC(+57.02)NTHC(+57.02)DNLER	3224	12	90	90	12	5135422	3	13.33	-	7435200000	15376038	0.7	O77463|SCX4_TITSE	Carbamidomethylation	99 100 100 99 98 97 93 65 50 93 98 100	GYC(+57.02)NTHC(+57.02)DNLER	HCD
3	210707-MClass-21_T_silvestris-MELD-LSM-R.raw	29021	YC(+57.02)AFNPLEK	14864	9	90	90	9	5712701	2	31.89	-	407990000000	11405273	-1.5		Carbamidomethylation	99 99 100 98 95 57 77 98 93	YC(+57.02)AFNPLEK	HCD
3	210707-MClass-21_T_silvestris-MELD-LSM-R.raw	8454	NLSEKFPDFEK	16347	11	90	90	11	4518947	3	34.26	-	69121000000	13526611	0.9			82 86 85 79 94 98 98 99 94 95 87	NLSEKFPDFEK	HCD
3	210707-MClass-21_T_silvestris-MELD-LSM-R.raw	9055	SVVTLKDDKLTSTLLGK	18647	17	90	90	17	4552697	4	37.93	-	158130000000	18170510	-0.6	Q0GY43|KIK2_TITDI		99 99 99 99 99 94 66 62 57 98 98 96 97 92 97 98 92	SVVTLKDDKLTSTLLGK	HCD
3	210707-MClass-21_T_silvestris-MELD-LSM-R.raw	42181	GSPHDGEGVPGSPGSESC(+57.02)PR	5167	20	90	90	20	6559495	3	16.55	-	71026000000	19648281	-0.8	tr|A0A2I9LP89|A0A2I9LP89_9SCOR:tr|A0A2I9LP68|A0A2I9LP68_9SCOR	Carbamidomethylation	65 91 93 86 89 60 76 82 96 100 100 100 100 99 96 97 92 95 99 100	GSPHDGEGVPGSPGSESC(+57.02)PR	HCD
3	210707-MClass-21_T_silvestris-MELD-LSM-R.raw	49269	C(+57.02)GTPWWDDDNC(+57.02)HGEC(+57.02)TK	15280	17	90	90	17	7132626	3	32.60	-	35825000000	21367725	-3.1		Carbamidomethylation	80 83 100 99 99 99 100 100 99 92 93 86 90 95 93 65 69	C(+57.02)GTPWWDDDNC(+57.02)HGEC(+57.02)TK	HCD
3	210707-MClass-21_T_silvestris-MELD-LSM-R.raw	27712	LSVC(+57.02)SN(+.98)NSDKYENR	5416	14	90	90	14	5629189	3	16.99	-	199750000000	16857314	2.1		Carbamidomethylation; Deamidation (NQ)	99 99 100 100 99 99 92 92 95 90 87 56 62 99	LSVC(+57.02)SN(+.98)NSDKYENR	HCD
3	210707-MClass-21_T_silvestris-MELD-LSM-R.raw	66728	SLFPGTDLFYDN(+.98)DFPK	31723	16	90	90	16	9389371	2	61.88	-	11950000000	18758567	1.5		Deamidation (NQ)	78 91 100 100 99 99 100 99 99 98 99 99 97 57 44 91	SLFPGTDLFYDN(+.98)DFPK	HCD
3	210707-MClass-21_T_silvestris-MELD-LSM-R.raw	13113	LVMLLLTR	24932	8	90	90	8	4798099	2	48.10	-	8901900000	9576045	0.7			70 70 96 99 99 97 95 98	LVMLLLTR	HCD
3	210707-MClass-21_T_silvestris-MELD-LSM-R.raw	6116	QLFPLAGK	17153	8	90	90	8	4372638	2	35.56	-	232670000000	8725120	1.2			57 78 100 99 100 100 98 95	QLFPLAGK	HCD
3	210707-MClass-21_T_silvestris-MELD-LSM-R.raw	44085	DC(+57.02)QSVC(+57.02)MVVDK	10905	11	90	90	11	6707858	2	25.57	-	3737000000	13395571	-0.1		Carbamidomethylation	68 56 96 99 99 96 93 98 99 99 95	DC(+57.02)QSVC(+57.02)MVVDK	HCD
3	210707-MClass-21_T_silvestris-MELD-LSM-R.raw	42606	YTALGVVPVVDGK	19416	13	90	90	13	6593740	2	39.32	-	98732000000	13167339	-0.3	tr|A0A2I9LPQ8|A0A2I9LPQ8_9SCOR		93 95 100 100 100 100 100 91 84 96 97 65 59	YTALGVVPVVDGK	HCD
3	210707-MClass-21_T_silvestris-MELD-LSM-R.raw	10496	FTEC(+57.02)LEK	7755	7	90	90	7	4637182	2	20.71	-	30591000000	9254215	0.4		Carbamidomethylation	98 99 100 98 98 82 60	FTEC(+57.02)LEK	HCD
3	210707-MClass-21_T_silvestris-MELD-LSM-R.raw	58636	GLTGGFGQAC(+57.02)SDC(+57.02)YK	13204	15	90	90	15	8108419	2	29.32	-	12165000000	16196709	-1.0		Carbamidomethylation	57 73 98 88 94 100 96 90 97 97 97 98 93 92 89	GLTGGFGQAC(+57.02)SDC(+57.02)YK	HCD
3	210707-MClass-21_T_silvestris-MELD-LSM-R.raw	28312	VSVVKWGDDK	10106	10	90	90	10	5668027	2	24.43	-	10182000000	11315923	-1.3			89 96 99 100 99 90 70 72 98 92	VSVVKWGDDK	HCD
3	210707-MClass-21_T_silvestris-MELD-LSM-R.raw	25192	MEAC(+57.02)NTHC(+57.02)NDLER	4096	13	90	90	13	5505537	3	14.77	-	1750900000	16486392	0.1	P69940|KBX1_TITSE:tr|A0AA49QDN0|A0AA49QDN0_9SCOR:P0C2F3|KBX1_TITST	Carbamidomethylation	33 67 82 100 100 100 100 100 99 99 100 100 100	MEAC(+57.02)NTHC(+57.02)NDLER	HCD
3	210707-MClass-21_T_silvestris-MELD-LSM-R.raw	43057	SSSYN(+.98)SN(+.98)DQPPK	9882	12	90	90	12	6632784	2	24.10	-	39075000000	13245420	0.3		Deamidation (NQ)	49 95 99 100 100 99 99 99 95 97 89 69	SSSYN(+.98)SN(+.98)DQPPK	HCD
3	210707-MClass-21_T_silvestris-MELD-LSM-R.raw	61376	VAGVSN(+.98)GNN(+.98)VC(+57.02)QGC(+57.02)NK	4891	16	90	90	16	8403601	2	16.05	-	5489100000	16787039	1.1		Deamidation (NQ); Carbamidomethylation	90 90 98 99 100 99 95 89 90 81 95 90 90 90 68 86	VAGVSN(+.98)GNN(+.98)VC(+57.02)QGC(+57.02)NK	HCD
3	210707-MClass-21_T_silvestris-MELD-LSM-R.raw	44493	FSSC(+57.02)SLENLYK	18584	11	90	90	11	6743162	2	37.78	-	72841000000	13466177	0.2		Carbamidomethylation	96 99 100 99 98 98 98 61 80 93 76	FSSC(+57.02)SLENLYK	HCD
3	210707-MClass-21_T_silvestris-MELD-LSM-R.raw	46933	GSM(+15.99)PATDKLLMGNMLLNQK	22056	19	90	90	19	6933553	3	43.54	-	69655000000	20770369	3.5		Oxidation (M)	52 72 86 98 97 73 79 91 99 100 99 97 96 94 98 99 96 95 99	GSM(+15.99)PATDKLLMGNMLLNQK	HCD
3	210707-MClass-21_T_silvestris-MELD-LSM-R.raw	13285	YDC(+57.02)LVYK	13543	7	90	90	7	4807281	2	29.79	-	53434000000	9594422	-0.5		Carbamidomethylation	99 99 98 98 97 80 63	YDC(+57.02)LVYK	HCD
3	210707-MClass-21_T_silvestris-MELD-LSM-R.raw	55579	EQ(+.98)NSVFDRFC(+57.02)DYKDAEYK	19880	18	90	90	18	7723375	3	39.94	-	649790000000	23139846	2.6		Deamidation (NQ); Carbamidomethylation	99 98 99 100 100 99 98 51 48 84 95 97 96 95 83 93 95 99	EQ(+.98)NSVFDRFC(+57.02)DYKDAEYK	HCD
3	210707-MClass-21_T_silvestris-MELD-LSM-R.raw	46982	LYC(+57.02)GLEDLEFK	23080	11	90	90	11	6938365	2	44.93	-	973120000000	13856536	3.6		Carbamidomethylation	99 99 100 99 99 99 99 98 77 62 66	LYC(+57.02)GLEDLEFK	HCD
3	210707-MClass-21_T_silvestris-MELD-LSM-R.raw	44960	YASEHLDTEYK	10980	11	90	90	11	6783108	2	25.79	-	12605000000	13546040	2.2			96 94 90 82 92 96 96 67 84 98 99	YASEHLDTEYK	HCD
3	210707-MClass-21_T_silvestris-MELD-LSM-R.raw	21163	FGPSELKM(+15.99)K	19310	9	90	90	9	5267756	2	38.99	-	28806000000	10515371	-0.4		Oxidation (M)	99 98 98 88 93 95 96 81 67	FGPSELKM(+15.99)K	HCD
3	210707-MClass-21_T_silvestris-MELD-LSM-R.raw	9098	C(+57.02)YGLPDKVKER	21077	11	90	90	11	4555729	3	41.89	-	193370000000	13636917	3.8	tr|J9PIJ6|J9PIJ6_9SCOR:tr|A0AA49QDN4|A0AA49QDN4_9SCOR:O77463|SCX4_TITSE:H1ZZH8|SCX9_TITOB:C9X4K6|SCNA8_TITDI:tr|A0A1E1WW03|A0A1E1WW03_TITOB:P0C5K8|SCX5_TITBA:A0A7S8MU55|SCX17_TITSE:P0DSO4|SCX3_TITFA:tr|A0A218QWV4|A0A218QWV4_TITSE:tr|A0A218QXH0|A0A218QXH0_TITSE:tr|A0AA49QCH7|A0AA49QCH7_9SCOR:tr|A0A2I9LP95|A0A2I9LP95_9SCOR	Carbamidomethylation	99 99 97 96 90 91 86 94 91 74 77	C(+57.02)YGLPDKVKER	HCD
3	210707-MClass-21_T_silvestris-MELD-LSM-R.raw	-	EGFGKC(+57.02)DDFK	8525	10	90	90	10	4015094	3	21.87	-	0	12015073	-0.8	tr|A0A1E1WVV4|A0A1E1WVV4_TITOB:Q0GY43|KIK2_TITDI	Carbamidomethylation	62 54 99 98 97 97 99 100 100 100	EGFGKC(+57.02)DDFK	HCD
3	210707-MClass-21_T_silvestris-MELD-LSM-R.raw	18217	ATDNDDDDNKC(+57.02)AEHGFSK	6659	18	90	90	18	5104566	4	18.93	-	17939000000	20377969	0.2		Carbamidomethylation	96 60 74 89 76 81 89 88 98 98 98 98 99 97 98 98 97 92	ATDNDDDDNKC(+57.02)AEHGFSK	HCD
3	210707-MClass-21_T_silvestris-MELD-LSM-R.raw	21975	SMKN(+.98)VVSGLK	11114	10	90	90	10	5322960	2	26.12	-	445530000000	10625742	3.1		Deamidation (NQ)	98 97 99 99 99 99 95 62 65 92	SMKN(+.98)VVSGLK	HCD
3	210707-MClass-21_T_silvestris-MELD-LSM-R.raw	64236	LSVC(+57.02)SDNSN(+.98)YNENQK	10379	15	90	90	15	8868729	2	24.91	-	35049000000	17717319	-0.4		Carbamidomethylation; Deamidation (NQ)	98 99 100 100 100 100 99 99 99 99 98 99 51 45 71	LSVC(+57.02)SDNSN(+.98)YNENQK	HCD
3	210707-MClass-21_T_silvestris-MELD-LSM-R.raw	61753	YGTC(+57.02)VNGAC(+57.02)DC(+57.02)GSDR	4592	15	90	90	15	8463118	2	15.59	-	7188200000	16906133	-2.5		Carbamidomethylation	97 97 99 100 100 100 99 99 99 99 99 90 54 59 65	YGTC(+57.02)VNGAC(+57.02)DC(+57.02)GSDR	HCD
3	210707-MClass-21_T_silvestris-MELD-LSM-R.raw	49931	EENSVFDFRC(+57.02)DYKN(+.98)AEK	17154	17	90	90	17	7179810	3	35.62	-	155030000000	21509214	-0.2		Carbamidomethylation; Deamidation (NQ)	100 99 99 100 100 99 98 50 45 89 96 91 92 95 93 93 99	EENSVFDFRC(+57.02)DYKN(+.98)AEK	HCD
3	210707-MClass-21_T_silvestris-MELD-LSM-R.raw	66194	ETEPSFLEN(+.98)SAVPGNEK	17140	17	90	90	17	9249294	2	35.46	-	24841000000	18478425	1.0	tr|A0A2I9LP89|A0A2I9LP89_9SCOR	Deamidation (NQ)	74 66 93 97 80 88 100 99 96 94 95 98 94 89 90 94 91	ETEPSFLEN(+.98)SAVPGNEK	HCD
3	210707-MClass-21_T_silvestris-MELD-LSM-R.raw	30353	AN(+.98)LLLLVSKGK	17659	11	90	90	11	5788687	2	36.39	-	178110000000	11557227	0.1		Deamidation (NQ)	96 98 100 100 100 100 99 96 66 50 92	AN(+.98)LLLLVSKGK	HCD
3	210707-MClass-21_T_silvestris-MELD-LSM-R.raw	6950	LGPLELKQFHNTNEK	13884	15	90	90	15	4427403	4	30.43	-	53434000000	17669314	0.5			100 100 100 100 100 99 98 90 56 57 92 92 86 92 94	LGPLELKQFHNTNEK	HCD
3	210707-MClass-21_T_silvestris-MELD-LSM-R.raw	44160	QGLPVLQMGWGR	26873	12	90	90	12	6713592	2	51.23	-	515490000000	13407024	1.1	tr|A0A2I9LPQ8|A0A2I9LPQ8_9SCOR		57 62 99 100 100 99 96 95 96 97 95 91	QGLPVLQMGWGR	HCD
3	210707-MClass-21_T_silvestris-MELD-LSM-R.raw	16452	TAHC(+57.02)DHPSGLTFR	7211	13	90	90	13	5002327	3	19.78	-	8914400000	14976782	-1.4		Carbamidomethylation	96 98 99 100 99 67 71 95 92 95 92 79 92	TAHC(+57.02)DHPSGLTFR	HCD
3	210707-MClass-21_T_silvestris-MELD-LSM-R.raw	46982	LYC(+57.02)GLEN(+.98)LFEK	22851	11	90	90	11	6938365	2	44.93	-	973120000000	13856536	3.6		Carbamidomethylation; Deamidation (NQ)	99 100 100 99 99 99 98 99 66 71 66	LYC(+57.02)GLEN(+.98)LFEK	HCD
3	210707-MClass-21_T_silvestris-MELD-LSM-R.raw	69015	NNC(+57.02)AFLC(+57.02)NYN(+.98)NAYC(+57.02)DK	17004	16	90	90	16	10213951	2	35.23	-	13573000000	20407764	-0.4	C9X4K6|SCNA8_TITDI:tr|A0A1E1WW03|A0A1E1WW03_TITOB:P0C5K8|SCX5_TITBA:A0A7S8MU55|SCX17_TITSE:P0DSO4|SCX3_TITFA:tr|A0A218QWV4|A0A218QWV4_TITSE:tr|A0A218QXH0|A0A218QXH0_TITSE:tr|A0AA49QCH7|A0AA49QCH7_9SCOR	Carbamidomethylation; Deamidation (NQ)	71 78 99 100 100 100 97 88 94 95 89 96 97 95 79 69	NNC(+57.02)AFLC(+57.02)NYN(+.98)NAYC(+57.02)DK	HCD
3	210707-MClass-21_T_silvestris-MELD-LSM-R.raw	3653	KSVC(+57.02)DFPANVK	8489	11	90	90	11	4222156	3	21.84	-	45125000000	12636282	-2.5		Carbamidomethylation	66 74 88 90 99 100 99 98 95 93 93	KSVC(+57.02)DFPANVK	HCD
3	210707-MClass-21_T_silvestris-MELD-LSM-R.raw	19214	VTGAENLLGR	11752	10	90	90	10	5152867	2	27.09	-	15057000000	10285615	-2.5			98 98 99 98 97 84 68 82 92 89	VTGAENLLGR	HCD
3	210707-MClass-21_T_silvestris-MELD-LSM-R.raw	57554	KQDGYPALNDGEGTK	5947	15	90	90	15	7968817	2	17.72	-	85663000000	15917478	0.6	H1ZZH8|SCX9_TITOB:C9X4K6|SCNA8_TITDI:tr|A0A1E1WW03|A0A1E1WW03_TITOB:P0C5K8|SCX5_TITBA:A0A7S8MU55|SCX17_TITSE:P0DSO4|SCX3_TITFA:tr|A0A218QWV4|A0A218QWV4_TITSE:tr|A0A218QXH0|A0A218QXH0_TITSE:tr|A0AA49QCH7|A0AA49QCH7_9SCOR		97 95 100 99 99 99 99 99 98 99 96 69 41 68 97	KQDGYPALNDGEGTK	HCD
3	210707-MClass-21_T_silvestris-MELD-LSM-R.raw	6367	TVATNMLK	12722	8	90	90	8	4392448	2	28.47	-	44412000000	8764739	1.4			70 75 98 96 94 91 98 100	TVATNMLK	HCD
3	210707-MClass-21_T_silvestris-MELD-LSM-R.raw	55917	TLPGSNEPC(+57.02)EPLTN(+.98)GFLMGHR	22953	21	90	90	21	7767002	3	44.63	-	945130000000	23270674	4.9		Carbamidomethylation; Deamidation (NQ)	94 95 99 98 97 69 71 54 63 84 96 98 99 99 97 98 99 94 96 98 100	TLPGSNEPC(+57.02)EPLTN(+.98)GFLMGHR	HCD
3	210707-MClass-21_T_silvestris-MELD-LSM-R.raw	56964	C(+57.02)GSSGC(+57.02)M(+15.99)C(+57.02)FGVPDK	10114	14	90	90	14	7892961	2	24.31	-	50799000000	15765779	-0.2		Carbamidomethylation; Oxidation (M)	65 73 96 98 94 93 95 97 97 98 99 99 92 70	C(+57.02)GSSGC(+57.02)M(+15.99)C(+57.02)FGVPDK	HCD
3	210707-MClass-21_T_silvestris-MELD-LSM-R.raw	62668	SC(+57.02)PYKN(+.98)GYLMGDTGR	10863	15	90	90	15	8603773	2	25.59	-	3123500000	17187393	0.5	tr|A0A2I9LP89|A0A2I9LP89_9SCOR:tr|A0A2I9LP68|A0A2I9LP68_9SCOR	Carbamidomethylation; Deamidation (NQ)	100 99 99 96 97 98 97 97 96 90 83 60 50 95 100	SC(+57.02)PYKN(+.98)GYLMGDTGR	HCD
3	210707-MClass-21_T_silvestris-MELD-LSM-R.raw	55301	GYC(+57.02)DTHC(+57.02)DNLER	4710	12	90	90	12	7702996	2	15.67	-	7128100000	15385879	-2.2		Carbamidomethylation	88 85 98 100 99 98 97 72 55 94 99 100	GYC(+57.02)DTHC(+57.02)DNLER	HCD
3	210707-MClass-21_T_silvestris-MELD-LSM-R.raw	22804	EC(+57.02)NMDKLQGDFPR	13997	13	90	90	13	5372416	3	30.47	-	156690000000	16087024	0.3		Carbamidomethylation	63 49 96 97 99 99 99 97 95 98 99 88 96	EC(+57.02)NMDKLQGDFPR	HCD
3	210707-MClass-21_T_silvestris-MELD-LSM-R.raw	13865	MM(+15.99)DSLNLK	12409	8	90	90	8	4842322	2	28.16	-	180410000000	9664515	-1.7		Oxidation (M)	92 97 99 87 77 87 95 89	MM(+15.99)DSLNLK	HCD
3	210707-MClass-21_T_silvestris-MELD-LSM-R.raw	46933	GSM(+15.99)PATDKLLMGNMLLNQK	22174	19	90	90	19	6933553	3	43.54	-	69655000000	20770369	3.5		Oxidation (M)	54 78 90 99 98 83 94 90 98 99 98 97 93 85 96 98 94 75 93	GSM(+15.99)PATDKLLMGNMLLNQK	HCD
3	210707-MClass-21_T_silvestris-MELD-LSM-R.raw	57584	SDC(+57.02)SSGGC(+57.02)M(+15.99)C(+57.02)FGPR	9206	14	90	90	14	7972814	2	23.74	-	87679000000	15925476	0.4		Carbamidomethylation; Oxidation (M)	40 49 96 99 100 98 98 98 99 99 99 99 92 99	SDC(+57.02)SSGGC(+57.02)M(+15.99)C(+57.02)FGPR	HCD
3	210707-MClass-21_T_silvestris-MELD-LSM-R.raw	17597	KPEPEEQR	5338	8	90	90	8	5067569	2	16.80	-	4529400000	10114985	0.8			83 79 99 90 93 93 89 98	KPEPEEQR	HCD
3	210707-MClass-21_T_silvestris-MELD-LSM-R.raw	64898	LLTAHLLGSFSN(+.98)GN(+.98)NGPGLSLPGSPGSK	21301	28	90	90	28	8987997	3	42.24	-	65862000000	26933660	4.2	tr|A0A2I9LP89|A0A2I9LP89_9SCOR:tr|A0A2I9LP68|A0A2I9LP68_9SCOR:P85842|VMXP_TITSE	Deamidation (NQ)	100 100 100 100 100 100 100 94 85 57 50 85 86 87 93 94 91 87 89 96 98 97 95 94 66 88 98 100	LLTAHLLGSFSN(+.98)GN(+.98)NGPGLSLPGSPGSK	HCD
3	210707-MClass-21_T_silvestris-MELD-LSM-R.raw	19193	SAHLLGVPHDDASPK	8083	15	90	90	15	5152679	3	21.32	-	932390000000	15427791	1.9	tr|A0A2I9LP89|A0A2I9LP89_9SCOR:P85842|VMXP_TITSE		93 94 98 100 100 95 95 98 93 98 59 41 92 99 100	SAHLLGVPHDDASPK	HCD
3	210707-MClass-21_T_silvestris-MELD-LSM-R.raw	31602	C(+57.02)LGLPDNEPLKQWGK	18857	15	90	90	15	5856363	3	38.45	-	7668800000000	17538821	2.8	tr|A0A2I9LNV7|A0A2I9LNV7_9SCOR	Carbamidomethylation	97 94 77 80 81 94 84 95 92 95 93 90 91 92 97	C(+57.02)LGLPDNEPLKQWGK	HCD
3	210707-MClass-21_T_silvestris-MELD-LSM-R.raw	49020	C(+57.02)VDVGDC(+57.02)KLNLK	9310	12	90	90	12	7108511	2	23.13	-	10851000000	14196851	1.8	tr|A0A2I9LNV7|A0A2I9LNV7_9SCOR	Carbamidomethylation	92 96 100 100 99 99 94 90 55 60 99 100	C(+57.02)VDVGDC(+57.02)KLNLK	HCD
3	210707-MClass-21_T_silvestris-MELD-LSM-R.raw	53507	VSGNDDVC(+57.02)QGC(+57.02)YK	4692	13	90	90	13	7513054	2	15.71	-	3619600000	15005974	-0.7		Carbamidomethylation	97 95 69 55 97 99 99 99 96 90 92 95 90	VSGNDDVC(+57.02)QGC(+57.02)YK	HCD
3	210707-MClass-21_T_silvestris-MELD-LSM-R.raw	66489	SDC(+57.02)GSSGC(+57.02)MC(+57.02)FGVPTDK	14800	17	90	90	17	9328511	2	31.77	-	40372000000	18636897	-1.1		Carbamidomethylation	51 67 94 99 100 100 92 96 99 100 100 99 100 95 57 86 99	SDC(+57.02)GSSGC(+57.02)MC(+57.02)FGVPTDK	HCD
3	210707-MClass-21_T_silvestris-MELD-LSM-R.raw	70613	TAHLLGSPHN(+.98)GDADTLPGGGPSK	11409	23	90	90	23	11005375	2	26.47	-	1004700000000	21990554	2.3	tr|A0A2I9LP89|A0A2I9LP89_9SCOR:tr|A0A2I9LP68|A0A2I9LP68_9SCOR:P85842|VMXP_TITSE	Deamidation (NQ)	88 91 99 100 100 100 100 99 98 99 79 83 95 98 99 100 99 98 96 65 57 60 70	TAHLLGSPHN(+.98)GDADTLPGGGPSK	HCD
3	210707-MClass-21_T_silvestris-MELD-LSM-R.raw	14721	EFGPLC(+57.02)VR	15909	8	90	90	8	4892480	2	33.67	-	399300000	9764800	1.5		Carbamidomethylation	72 66 98 98 98 97 94 98	EFGPLC(+57.02)VR	HCD
3	210707-MClass-21_T_silvestris-MELD-LSM-R.raw	51760	TAHLLGSPHDGDADTLPGGPGSK	11358	23	90	90	23	7340283	3	26.49	-	6503300000000	21990554	3.5	tr|A0A2I9LP89|A0A2I9LP89_9SCOR:tr|A0A2I9LP68|A0A2I9LP68_9SCOR:P85842|VMXP_TITSE		99 99 100 100 100 100 100 99 97 99 98 98 82 90 99 99 98 96 91 50 51 60 69	TAHLLGSPHDGDADTLPGGPGSK	HCD
3	210707-MClass-21_T_silvestris-MELD-LSM-R.raw	69231	NSC(+57.02)LM(+15.99)N(+.98)LQLPTDLNEQR	21891	17	90	90	17	10319807	2	43.35	-	137420000000	20619460	0.4		Carbamidomethylation; Oxidation (M); Deamidation (NQ)	59 61 73 84 99 100 100 99 100 97 95 96 95 89 91 95 100	NSC(+57.02)LM(+15.99)N(+.98)LQLPTDLNEQR	HCD
3	210707-MClass-21_T_silvestris-MELD-LSM-R.raw	30756	LMGNMLLGGQK	15867	11	90	90	11	5813096	2	33.57	-	53111000000	11606045	0.1			98 98 99 97 94 98 99 70 50 90 99	LMGNMLLGGQK	HCD
3	210707-MClass-21_T_silvestris-MELD-LSM-R.raw	48398	DLNGFVDLSC(+57.02)NR	20818	12	90	90	12	7053276	2	41.44	-	117260000000	14086404	0.2		Carbamidomethylation	61 54 98 100 100 100 100 99 98 93 90 90	DLNGFVDLSC(+57.02)NR	HCD
3	210707-MClass-21_T_silvestris-MELD-LSM-R.raw	52340	LGKSQASC(+57.02)VLQC(+57.02)K	5454	13	90	90	13	7398756	2	17.01	-	7937400000	14777380	-0.9		Carbamidomethylation	95 94 98 97 96 98 97 96 97 96 59 56 94	LGKSQASC(+57.02)VLQC(+57.02)K	HCD
3	210707-MClass-21_T_silvestris-MELD-LSM-R.raw	55592	ASHLLGVPHDGESPK	9141	15	90	90	15	7723984	2	22.86	-	4749700000	15427791	2.1	tr|A0A2I9LP89|A0A2I9LP89_9SCOR:tr|A0A2I9LP68|A0A2I9LP68_9SCOR		56 69 98 100 100 100 99 96 89 98 83 82 94 96 92	ASHLLGVPHDGESPK	HCD
3	210707-MClass-21_T_silvestris-MELD-LSM-R.raw	64236	LSVC(+57.02)SDNSDYNENQK	10494	15	90	90	15	8868729	2	24.91	-	35049000000	17717319	-0.4	tr|A0A2I9LP68|A0A2I9LP68_9SCOR:P85842|VMXP_TITSE	Carbamidomethylation	98 99 100 100 100 100 99 99 100 99 97 98 48 43 72	LSVC(+57.02)SDNSDYNENQK	HCD
3	210707-MClass-21_T_silvestris-MELD-LSM-R.raw	57509	KQNGYPALNDGETGK	5687	15	90	90	15	7963893	2	17.18	-	51759000000	15907637	0.2			96 87 95 99 99 99 99 99 98 99 97 70 46 70 98	KQNGYPALNDGETGK	HCD
3	210707-MClass-21_T_silvestris-MELD-LSM-R.raw	3601	VATVSLPR	11086	8	90	90	8	4217590	2	25.85	-	949120000000	8415021	1.6			99 99 99 98 96 91 51 89	VATVSLPR	HCD
3	210707-MClass-21_T_silvestris-MELD-LSM-R.raw	7077	ADN(+.98)LLMALTTHK	22630	12	90	90	12	4435672	3	44.42	-	18707000000	13276807	-0.7		Deamidation (NQ)	37 55 97 99 100 99 99 99 99 99 98 100	ADN(+.98)LLMALTTHK	HCD
3	210707-MClass-21_T_silvestris-MELD-LSM-R.raw	29985	AVAYLQAC(+57.02)EK	13587	10	90	90	10	5767904	2	30.04	-	58428000000	11515645	1.6		Carbamidomethylation	62 67 99 99 99 96 97 96 97 90	AVAYLQAC(+57.02)EK	HCD
3	210707-MClass-21_T_silvestris-MELD-LSM-R.raw	44160	QGLPVLQMGWGR	26656	12	90	90	12	6713592	2	51.23	-	515490000000	13407024	1.1	tr|A0A2I9LPQ8|A0A2I9LPQ8_9SCOR		56 60 98 100 100 99 96 95 95 96 93 94	QGLPVLQMGWGR	HCD
3	210707-MClass-21_T_silvestris-MELD-LSM-R.raw	52949	LM(+15.99)TC(+57.02)GVGTMFNDK	16303	13	90	90	13	7453287	2	34.25	-	8073100000	14886411	1.2		Oxidation (M); Carbamidomethylation	62 67 99 99 96 97 96 96 97 98 85 87 90	LM(+15.99)TC(+57.02)GVGTMFNDK	HCD
3	210707-MClass-21_T_silvestris-MELD-LSM-R.raw	67276	DSC(+57.02)GSSSC(+57.02)M(+15.99)C(+57.02)FGVPTDK	10589	17	90	90	17	9558536	2	25.17	-	18258000000	19096951	-1.3		Carbamidomethylation; Oxidation (M)	68 66 99 99 100 100 98 93 92 98 99 99 99 91 51 83 99	DSC(+57.02)GSSSC(+57.02)M(+15.99)C(+57.02)FGVPTDK	HCD
3	210707-MClass-21_T_silvestris-MELD-LSM-R.raw	64868	VDAGVSDGNDVC(+57.02)QGC(+57.02)NK	6245	17	90	90	17	8978724	2	18.12	-	27193000000	17937310	-0.4		Carbamidomethylation	60 72 92 84 92 99 98 91 87 95 97 96 92 92 91 93 99	VDAGVSDGNDVC(+57.02)QGC(+57.02)NK	HCD
3	210707-MClass-21_T_silvestris-MELD-LSM-R.raw	51783	YC(+57.02)AFNPLEYYK	23422	11	90	90	11	7343350	2	45.65	-	67588000000	14666541	1.0		Carbamidomethylation	98 99 100 100 99 81 89 99 56 70 99	YC(+57.02)AFNPLEYYK	HCD
3	210707-MClass-21_T_silvestris-MELD-LSM-R.raw	27171	DALVMLVTEK	21353	10	90	90	10	5598104	2	42.32	-	141480000000	11176052	1.0			57 56 99 100 99 99 99 98 98 94	DALVMLVTEK	HCD
3	210707-MClass-21_T_silvestris-MELD-LSM-R.raw	22257	DNLLFFLGK	29345	9	90	90	9	5338014	2	56.04	-	61403000000	10655859	2.2			67 69 100 100 99 99 99 93 86	DNLLFFLGK	HCD
3	210707-MClass-21_T_silvestris-MELD-LSM-R.raw	7449	ELYPLAGK	12095	8	90	90	8	4457524	2	27.50	-	1748700000	8894909	-0.8			70 71 97 95 97 98 98 94	ELYPLAGK	HCD
3	210707-MClass-21_T_silvestris-MELD-LSM-R.raw	29202	EEDSVFDFR	20362	9	90	90	9	5722509	2	40.67	-	12936000000	11424880	-0.7			96 93 99 97 97 97 97 60 75	EEDSVFDFR	HCD
3	210707-MClass-21_T_silvestris-MELD-LSM-R.raw	39215	TPWWDN(+.98)SNC(+57.02)HADC(+57.02)TK	13672	15	90	90	15	6315830	3	30.06	-	47247000000	18917253	1.0		Deamidation (NQ); Carbamidomethylation	100 100 100 99 99 98 92 91 94 89 51 62 90 91 93	TPWWDN(+.98)SNC(+57.02)HADC(+57.02)TK	HCD
3	210707-MClass-21_T_silvestris-MELD-LSM-R.raw	58988	AC(+57.02)N(+.98)ENN(+.98)C(+57.02)LNAEC(+57.02)R	4104	13	90	90	13	8138008	2	14.61	-	654710000000	16255869	0.1		Carbamidomethylation; Deamidation (NQ)	99 100 100 100 99 100 100 100 98 48 55 75 99	AC(+57.02)N(+.98)ENN(+.98)C(+57.02)LNAEC(+57.02)R	HCD
3	210707-MClass-21_T_silvestris-MELD-LSM-R.raw	10794	NLGDLLRK	10659	8	90	90	8	4647828	2	25.36	-	37349000000	9275501	1.0			71 85 94 97 94 94 90 96	NLGDLLRK	HCD
3	210707-MClass-21_T_silvestris-MELD-LSM-R.raw	67142	KLSVC(+57.02)SDNSDYNEVDR	8385	16	90	90	16	9509210	2	21.72	-	48823000000	18998269	0.3	tr|A0A2I9LP68|A0A2I9LP68_9SCOR:P85842|VMXP_TITSE	Carbamidomethylation	96 98 100 100 100 99 99 94 93 95 94 92 95 54 60 70	KLSVC(+57.02)SDNSDYNEVDR	HCD
3	210707-MClass-21_T_silvestris-MELD-LSM-R.raw	25136	C(+57.02)SATYPLC(+57.02)K	9890	9	90	90	9	5502489	2	24.02	-	32595000000	10984839	-0.6		Carbamidomethylation	100 100 100 100 100 96 55 61 99	C(+57.02)SATYPLC(+57.02)K	HCD
3	210707-MClass-21_T_silvestris-MELD-LSM-R.raw	18580	VAAYLGAAC(+57.02)K	12920	10	90	90	10	5122690	2	28.91	-	15858000000	10225219	1.6		Carbamidomethylation	60 67 99 99 99 97 96 96 95 91	VAAYLGAAC(+57.02)K	HCD
3	210707-MClass-21_T_silvestris-MELD-LSM-R.raw	70243	AC(+57.02)N(+.98)ENDC(+57.02)LLEC(+57.02)AEHGFSK	6618	18	90	90	18	10779347	2	18.91	-	142130000000	21538452	4.5		Carbamidomethylation; Deamidation (NQ)	89 81 97 99 94 97 97 96 68 74 92 90 98 97 98 98 83 71	AC(+57.02)N(+.98)ENDC(+57.02)LLEC(+57.02)AEHGFSK	HCD
3	210707-MClass-21_T_silvestris-MELD-LSM-R.raw	8067	LNLPSEPK	10324	8	90	90	8	4492560	2	25.01	-	686230000000	8964967	0.9			87 92 99 98 95 98 81 70	LNLPSEPK	HCD
3	210707-MClass-21_T_silvestris-MELD-LSM-R.raw	18404	GVPHDGESPK	8183	10	90	90	10	5117494	2	21.32	-	8765800000	10214828	1.4	tr|A0A2I9LP89|A0A2I9LP89_9SCOR		96 98 99 97 96 55 72 96 97 92	GVPHDGESPK	HCD
3	210707-MClass-21_T_silvestris-MELD-LSM-R.raw	59882	QLNLAQAHANQC(+57.02)FK	9871	14	90	90	14	8219097	2	24.12	-	164940000000	16418044	0.2	tr|A0A2I9LNW3|A0A2I9LNW3_9SCOR	Carbamidomethylation	49 55 93 99 99 98 98 96 98 92 90 97 96 99	QLNLAQAHANQC(+57.02)FK	HCD
3	210707-MClass-21_T_silvestris-MELD-LSM-R.raw	39312	FADYSSGLTFR	9266	11	90	90	11	6323016	2	23.03	-	114130000000	12625930	-3.4			94 84 92 57 80 100 99 99 97 91 97	FADYSSGLTFR	HCD
3	210707-MClass-21_T_silvestris-MELD-LSM-R.raw	42610	YTALGVVPVVDGK	19906	13	90	90	13	6593756	2	40.03	-	185400000000	13167339	2.1	tr|A0A2I9LPQ8|A0A2I9LPQ8_9SCOR		94 96 100 100 100 100 100 85 78 95 96 65 60	YTALGVVPVVDGK	HCD
3	210707-MClass-21_T_silvestris-MELD-LSM-R.raw	691	HLLSLPK	11441	7	90	90	7	4042588	2	26.38	-	27454000000	8065014	2.1	tr|A0A2I9LP89|A0A2I9LP89_9SCOR		93 97 75 70 99 100 96	HLLSLPK	HCD
3	210707-MClass-21_T_silvestris-MELD-LSM-R.raw	65984	HGMMC(+57.02)GSSGC(+57.02)ESWHSK	11279	16	90	90	16	9193436	2	26.34	-	179540000000	18366799	-3.9		Carbamidomethylation	97 99 99 99 99 99 99 99 97 97 97 95 61 35 71 94	HGMMC(+57.02)GSSGC(+57.02)ESWHSK	HCD
3	210707-MClass-21_T_silvestris-MELD-LSM-R.raw	11480	FLEC(+57.02)LEK	11293	7	90	90	7	4697376	2	26.44	-	1103400000000	9374579	2.9		Carbamidomethylation	98 99 99 96 96 78 62	FLEC(+57.02)LEK	HCD
3	210707-MClass-21_T_silvestris-MELD-LSM-R.raw	66930	KDGC(+57.02)AYGC(+57.02)TPWWDN(+.98)N(+.98)NC(+57.02)HGEC(+57.02)TK	15687	23	90	90	23	9446887	3	33.20	-	104690000000	28310469	-0.9		Carbamidomethylation; Deamidation (NQ)	92 94 57 61 75 97 93 72 83 99 100 100 100 100 96 88 90 93 96 98 97 92 98	KDGC(+57.02)AYGC(+57.02)TPWWDN(+.98)N(+.98)NC(+57.02)HGEC(+57.02)TK	HCD
3	210707-MClass-21_T_silvestris-MELD-LSM-R.raw	342	VVVTNMEHFK	11578	10	90	90	10	4018782	3	26.63	-	48925000000	12026118	0.7			99 99 100 97 92 87 97 73 67 87	VVVTNMEHFK	HCD
3	210707-MClass-21_T_silvestris-MELD-LSM-R.raw	30537	MVNLLESPQK	16998	10	90	90	10	5798141	2	35.42	-	306190000000	11576113	2.0			98 99 99 100 100 99 96 39 70 99	MVNLLESPQK	HCD
3	210707-MClass-21_T_silvestris-MELD-LSM-R.raw	67518	C(+57.02)M(+15.99)DGSSGC(+57.02)M(+15.99)C(+57.02)FGVPSDK	9868	17	90	90	17	9638419	2	24.08	-	37031000000	19256721	-1.5		Carbamidomethylation; Oxidation (M)	48 63 92 100 100 100 98 98 96 95 96 98 98 96 79 82 91	C(+57.02)M(+15.99)DGSSGC(+57.02)M(+15.99)C(+57.02)FGVPSDK	HCD
3	210707-MClass-21_T_silvestris-MELD-LSM-R.raw	61331	VAGVSNGNDVC(+57.02)QGC(+57.02)NK	3616	16	89	89	16	8398665	2	14.07	-	44478000000	16777200	-1.0		Carbamidomethylation	69 67 75 85 97 96 95 92 97 96 96 94 92 93 94 98	VAGVSNGNDVC(+57.02)QGC(+57.02)NK	HCD
3	210707-MClass-21_T_silvestris-MELD-LSM-R.raw	12432	YLLAM(+15.99)APR	12956	8	89	89	8	4757598	2	28.66	-	32048000000	9495055	-0.5		Oxidation (M)	98 99 100 99 97 69 65 92	YLLAM(+15.99)APR	HCD
3	210707-MClass-21_T_silvestris-MELD-LSM-R.raw	65984	HGMMC(+57.02)GSSGC(+57.02)ESWHSK	11395	16	89	89	16	9193436	2	26.34	-	179540000000	18366799	-3.9		Carbamidomethylation	86 96 98 100 100 99 99 99 98 98 98 94 60 39 77 96	HGMMC(+57.02)GSSGC(+57.02)ESWHSK	HCD
3	210707-MClass-21_T_silvestris-MELD-LSM-R.raw	59580	C(+57.02)WGLPDSTTPYPLK	24852	14	89	89	14	8178997	2	47.48	-	1259000000000	16337810	2.4	O77463|SCX4_TITSE	Carbamidomethylation	85 90 100 100 97 97 96 96 69 56 93 94 95 90	C(+57.02)WGLPDSTTPYPLK	HCD
3	210707-MClass-21_T_silvestris-MELD-LSM-R.raw	-	GQN(+.98)LLMALTTHK	20843	12	89	89	12	4432395	3	41.50	-	0	13266965	0.2		Deamidation (NQ)	74 43 70 97 100 100 100 99 99 99 97 100	GQN(+.98)LLMALTTHK	HCD
3	210707-MClass-21_T_silvestris-MELD-LSM-R.raw	66728	SLFPGTN(+.98)LFYDDDFPK	31791	16	89	89	16	9389371	2	61.88	-	11950000000	18758567	1.5		Deamidation (NQ)	77 92 100 100 97 97 98 99 99 98 99 99 97 55 43 88	SLFPGTN(+.98)LFYDDDFPK	HCD
3	210707-MClass-21_T_silvestris-MELD-LSM-R.raw	72146	ATHLLGSPHDGDSGN(+.98)PLTLSGSPGSK	15112	26	89	89	26	12521060	2	32.25	-	133760000000	25021985	-0.4	tr|A0A2I9LP89|A0A2I9LP89_9SCOR:tr|A0A2I9LP68|A0A2I9LP68_9SCOR	Deamidation (NQ)	63 69 92 99 99 98 97 97 94 98 74 86 97 92 57 49 95 97 97 98 98 98 95 97 97 100	ATHLLGSPHDGDSGN(+.98)PLTLSGSPGSK	HCD
3	210707-MClass-21_T_silvestris-MELD-LSM-R.raw	70627	YGFLKSN(+.98)C(+57.02)SSNC(+57.02)M(+15.99)C(+57.02)FGPR	15244	18	89	89	18	11014458	2	32.70	-	272790000000	22008799	-1.3		Deamidation (NQ); Carbamidomethylation; Oxidation (M)	92 93 99 100 100 98 97 97 95 95 86 48 51 91 93 93 89 99	YGFLKSN(+.98)C(+57.02)SSNC(+57.02)M(+15.99)C(+57.02)FGPR	HCD
3	210707-MClass-21_T_silvestris-MELD-LSM-R.raw	36024	EFGPLC(+57.02)VEDR	16140	10	89	89	10	6112837	2	33.88	-	9061000000	12205496	2.7		Carbamidomethylation	96 95 100 100 100 99 97 63 63 84	EFGPLC(+57.02)VEDR	HCD
3	210707-MClass-21_T_silvestris-MELD-LSM-R.raw	67049	DTC(+57.02)GSSGC(+57.02)M(+15.99)C(+57.02)FGVSEPK	10595	17	89	89	17	9478563	2	25.07	-	41846000000	18937002	-1.1		Carbamidomethylation; Oxidation (M)	50 48 98 99 100 99 97 97 96 96 98 99 99 86 88 76 99	DTC(+57.02)GSSGC(+57.02)M(+15.99)C(+57.02)FGVSEPK	HCD
3	210707-MClass-21_T_silvestris-MELD-LSM-R.raw	72280	N(+.98)TAC(+57.02)HTSKENSNEDFC(+57.02)ENLC(+57.02)K	7117	21	89	89	21	12800161	2	19.51	-	68615000000	25580107	2.7		Deamidation (NQ); Carbamidomethylation	50 49 63 97 99 99 99 98 95 80 91 84 95 98 98 98 98 96 99 98 100	N(+.98)TAC(+57.02)HTSKENSNEDFC(+57.02)ENLC(+57.02)K	HCD
3	210707-MClass-21_T_silvestris-MELD-LSM-R.raw	62917	HMGM(+15.99)C(+57.02)GGSSC(+57.02)DSKGNK	14190	16	89	89	16	8648286	2	30.82	-	135020000000	17276484	-3.3		Oxidation (M); Carbamidomethylation	30 54 99 100 100 100 100 100 100 100 100 97 97 76 86 98	HMGM(+15.99)C(+57.02)GGSSC(+57.02)DSKGNK	HCD
3	210707-MClass-21_T_silvestris-MELD-LSM-R.raw	2673	TVYN(+.98)KYC(+57.02)ATK	7046	10	89	89	10	4168695	3	19.53	-	2836100000	12475857	0.8		Deamidation (NQ); Carbamidomethylation	68 72 98 95 95 97 95 95 90 92	TVYN(+.98)KYC(+57.02)ATK	HCD
3	210707-MClass-21_T_silvestris-MELD-LSM-R.raw	29760	QDGFPTDLEK	14087	10	89	89	10	5752734	2	30.80	-	71154000000	11485349	-2.4			49 77 100 100 96 91 95 98 98 94	QDGFPTDLEK	HCD
3	210707-MClass-21_T_silvestris-MELD-LSM-R.raw	55646	LSVVKWEDN(+.98)KTPK	18676	13	89	89	13	7729199	2	38.09	-	61073000000	15438245	0.5		Deamidation (NQ)	95 94 98 100 99 97 97 97 93 67 55 73 99	LSVVKWEDN(+.98)KTPK	HCD
3	210707-MClass-21_T_silvestris-MELD-LSM-R.raw	6309	LALVEDNKVEGK	9221	12	89	89	12	4389144	3	23.13	-	182040000000	13137190	1.9			99 99 100 99 98 92 52 72 87 95 92 90	LALVEDNKVEGK	HCD
3	210707-MClass-21_T_silvestris-MELD-LSM-R.raw	69386	THASEPC(+57.02)DTSGPSGSLESAEAFMASGLEFK	16138	30	89	89	30	10341222	3	33.94	-	10528000000000	30993435	0.4		Carbamidomethylation	85 74 99 99 98 98 100 100 99 97 77 93 100 100 100 100 99 97 98 99 97 55 38 57 93 93 93 67 85 99	THASEPC(+57.02)DTSGPSGSLESAEAFMASGLEFK	HCD
3	210707-MClass-21_T_silvestris-MELD-LSM-R.raw	39895	SPGEDHGVPGSPGSESC(+57.02)PR	5168	19	89	89	19	6369434	3	16.49	-	14344000000	19078066	0.8		Carbamidomethylation	84 80 80 79 66 45 89 97 100 100 100 100 99 97 96 93 96 99 100	SPGEDHGVPGSPGSESC(+57.02)PR	HCD
3	210707-MClass-21_T_silvestris-MELD-LSM-R.raw	27770	KLSVC(+57.02)SN(+.98)DSDYNER	6375	14	89	89	14	5632468	3	18.14	-	196070000000	16867156	1.8	tr|A0A2I9LP89|A0A2I9LP89_9SCOR:tr|A0A2I9LP68|A0A2I9LP68_9SCOR:P85842|VMXP_TITSE	Carbamidomethylation; Deamidation (NQ)	62 67 77 80 85 92 99 100 99 99 99 97 99 100	KLSVC(+57.02)SN(+.98)DSDYNER	HCD
3	210707-MClass-21_T_silvestris-MELD-LSM-R.raw	11193	YLLAMAPR	20062	8	89	89	8	4677626	2	40.15	-	12458000000	9335106	0.0			93 96 99 98 92 71 71 95	YLLAMAPR	HCD
3	210707-MClass-21_T_silvestris-MELD-LSM-R.raw	4842	YFC(+57.02)LEK	12440	6	89	89	6	4302046	2	27.98	-	17704000000	8583945	0.0	tr|A0AA49K9P7|A0AA49K9P7_9SCOR:A0A7S8MU86|SCX38_TITSE	Carbamidomethylation	97 97 96 97 90 59	YFC(+57.02)LEK	HCD
3	210707-MClass-21_T_silvestris-MELD-LSM-R.raw	13976	DAFGKC(+57.02)DN(+.98)FKC(+57.02)VC(+57.02)VSK	12853	16	89	89	16	4847162	4	28.87	-	1704100000000	19348325	1.6		Carbamidomethylation; Deamidation (NQ)	70 70 99 82 74 96 98 99 95 89 95 92 81 92 99 100	DAFGKC(+57.02)DN(+.98)FKC(+57.02)VC(+57.02)VSK	HCD
3	210707-MClass-21_T_silvestris-MELD-LSM-R.raw	48559	C(+57.02)SSSFVC(+57.02)SGFFK	8077	12	89	89	12	7068002	2	21.09	-	148460000000	14115901	-3.0		Carbamidomethylation	94 78 90 94 99 98 96 91 80 72 86 95	C(+57.02)SSSFVC(+57.02)SGFFK	HCD
3	210707-MClass-21_T_silvestris-MELD-LSM-R.raw	8100	YGVGHSLTGSPGSK	5981	14	89	89	14	4495617	3	17.81	-	3809300000	13456626	0.4			100 100 100 99 99 100 100 99 97 95 61 57 56 91	YGVGHSLTGSPGSK	HCD
3	210707-MClass-21_T_silvestris-MELD-LSM-R.raw	20017	LWYTTEVK	14779	8	89	89	8	5202759	2	31.89	-	38111000000	10385386	-1.3			99 98 99 96 65 77 93 90	LWYTTEVK	HCD
3	210707-MClass-21_T_silvestris-MELD-LSM-R.raw	19624	NC(+57.02)PASSSFPTDLEK	12944	14	89	89	14	5182388	3	28.93	-	52570000000	15516875	4.6		Carbamidomethylation	95 96 99 99 92 82 77 94 93 93 96 94 78 65	NC(+57.02)PASSSFPTDLEK	HCD
3	210707-MClass-21_T_silvestris-MELD-LSM-R.raw	72047	TAHLLGSTTM(+15.99)DGNGPGLSLPGSPGSK	16172	26	89	89	26	12346099	2	33.94	-	60207000000	24672012	1.6	tr|A0A2I9LP89|A0A2I9LP89_9SCOR:tr|A0A2I9LP68|A0A2I9LP68_9SCOR:P85842|VMXP_TITSE	Oxidation (M)	96 97 99 100 100 100 99 78 60 61 74 63 94 93 63 62 97 99 99 98 98 98 96 99 99 100	TAHLLGSTTM(+15.99)DGNGPGLSLPGSPGSK	HCD
3	210707-MClass-21_T_silvestris-MELD-LSM-R.raw	61227	NLSC(+57.02)YC(+57.02)EGGLPDSTPTYLPKNK	24269	22	89	89	22	8387302	3	47.09	-	120130000000	25131565	4.8	O77463|SCX4_TITSE	Carbamidomethylation	71 86 100 100 100 100 83 61 96 98 92 95 90 88 92 95 95 77 68 96 89 97	NLSC(+57.02)YC(+57.02)EGGLPDSTPTYLPKNK	HCD
3	210707-MClass-21_T_silvestris-MELD-LSM-R.raw	37520	LLNMENKEEFSTC(+57.02)SR	12697	15	89	89	15	6199531	3	28.56	-	25339000000	18568396	-1.1		Carbamidomethylation	100 100 99 96 92 55 89 99 99 97 95 90 52 81 100	LLNMENKEEFSTC(+57.02)SR	HCD
3	210707-MClass-21_T_silvestris-MELD-LSM-R.raw	10355	HLLGVPHDEGSPK	6988	13	89	89	13	4625781	3	19.47	-	54283000000	13847100	1.9			98 99 97 91 99 100 99 99 57 34 97 99 93	HLLGVPHDEGSPK	HCD
3	210707-MClass-21_T_silvestris-MELD-LSM-R.raw	49527	KGLVGQASAPNVC(+57.02)K	6379	14	89	89	14	7148840	2	18.50	-	17096000000	14277554	-1.3		Carbamidomethylation	72 78 100 100 100 99 99 94 90 59 65 97 100 100	KGLVGQASAPNVC(+57.02)K	HCD
3	210707-MClass-21_T_silvestris-MELD-LSM-R.raw	26412	C(+57.02)GLEDLFEK	18818	9	89	89	9	5557609	2	38.37	-	85369000000	11095063	0.7		Carbamidomethylation	88 97 99 99 99 100 86 77 60	C(+57.02)GLEDLFEK	HCD
3	210707-MClass-21_T_silvestris-MELD-LSM-R.raw	-	SDC(+57.02)SSGGC(+57.02)M(+15.99)C(+57.02)FGPR	7477	14	89	89	14	7972793	2	20.19	-	0	15925476	-2.2		Carbamidomethylation; Oxidation (M)	38 46 95 99 99 98 97 95 98 98 98 99 92 99	SDC(+57.02)SSGGC(+57.02)M(+15.99)C(+57.02)FGPR	HCD
3	210707-MClass-21_T_silvestris-MELD-LSM-R.raw	47247	C(+57.02)NGLTPVLGDAFK	19325	13	89	89	13	6963531	2	39.11	-	41133000000	13906914	0.2		Carbamidomethylation	95 95 99 100 100 98 96 97 90 59 52 93 88	C(+57.02)NGLTPVLGDAFK	HCD
3	210707-MClass-21_T_silvestris-MELD-LSM-R.raw	19148	LC(+57.02)LDKFSASEMNK	16866	13	89	89	13	5149144	3	35.08	-	86696000000	15417217	-0.3		Carbamidomethylation	57 59 98 96 94 99 99 99 90 94 95 96 85	LC(+57.02)LDKFSASEMNK	HCD
3	210707-MClass-21_T_silvestris-MELD-LSM-R.raw	37070	SDC(+57.02)GSSGC(+57.02)MC(+57.02)FHGFLK	17362	16	89	89	16	6172423	3	35.93	-	20135000000	18487051	0.0		Carbamidomethylation	78 90 100 100 100 99 97 97 96 99 99 97 51 50 86 90	SDC(+57.02)GSSGC(+57.02)MC(+57.02)FHGFLK	HCD
3	210707-MClass-21_T_silvestris-MELD-LSM-R.raw	17753	M(+15.99)C(+57.02)C(+57.02)FGVPK	9454	8	89	89	8	5077141	2	23.38	-	4701200000	10134133	0.4		Oxidation (M); Carbamidomethylation	66 77 89 96 98 100 100 91	M(+15.99)C(+57.02)C(+57.02)FGVPK	HCD
3	210707-MClass-21_T_silvestris-MELD-LSM-R.raw	15617	VDALLNHMDSALGK	16232	14	89	89	14	4952574	3	34.11	-	347100000	14827500	0.3			99 100 99 98 97 96 91 91 61 40 87 98 99 95	VDALLNHMDSALGK	HCD
3	210707-MClass-21_T_silvestris-MELD-LSM-R.raw	57783	ASVQNLLN(+.98)TLNLGLK	31226	15	89	89	15	7999587	2	60.12	-	1038500000000	15979038	-0.6	tr|A0A2I9LP89|A0A2I9LP89_9SCOR:tr|A0A2I9LP68|A0A2I9LP68_9SCOR:P85842|VMXP_TITSE	Deamidation (NQ)	51 52 69 98 99 100 100 99 99 98 96 98 94 95 90	ASVQNLLN(+.98)TLNLGLK	HCD
3	210707-MClass-21_T_silvestris-MELD-LSM-R.raw	8435	LLGLSFPR	23119	8	89	89	8	4517774	2	45.20	-	970670000000	9015385	2.0			100 100 99 98 95 67 59 96	LLGLSFPR	HCD
3	210707-MClass-21_T_silvestris-MELD-LSM-R.raw	2640	VC(+57.02)VC(+57.02)SERPLK	8464	10	89	89	10	4165450	3	21.85	-	55337000000	12466162	-2.3		Carbamidomethylation	99 99 99 98 93 95 89 72 65 84	VC(+57.02)VC(+57.02)SERPLK	HCD
3	210707-MClass-21_T_silvestris-MELD-LSM-R.raw	70613	ATHLLGSPHDGDADTLPGGGPSK	11525	23	89	89	23	11005375	2	26.47	-	1004700000000	21990554	2.3	tr|A0A2I9LP89|A0A2I9LP89_9SCOR:tr|A0A2I9LP68|A0A2I9LP68_9SCOR		71 79 97 100 100 100 100 98 95 99 90 94 97 99 98 99 99 98 96 63 54 56 73	ATHLLGSPHDGDADTLPGGGPSK	HCD
3	210707-MClass-21_T_silvestris-MELD-LSM-R.raw	58679	FTTYDGEGGDNGNFK	12595	15	89	89	15	8113452	2	28.35	-	10917000000	16206692	4.1			91 95 100 100 99 96 99 97 97 98 51 50 90 86 91	FTTYDGEGGDNGNFK	HCD
3	210707-MClass-21_T_silvestris-MELD-LSM-R.raw	61297	ATHQLGSTM(+15.99)TAN(+.98)GAADSLPGSPTADK	8815	26	89	89	26	8393931	3	22.41	-	99339000000	25151497	3.1	tr|A0A2I9LP68|A0A2I9LP68_9SCOR	Oxidation (M); Deamidation (NQ)	91 95 100 99 100 97 96 74 63 65 88 88 91 97 99 99 99 99 99 97 96 92 90 43 69 96	ATHQLGSTM(+15.99)TAN(+.98)GAADSLPGSPTADK	HCD
3	210707-MClass-21_T_silvestris-MELD-LSM-R.raw	16887	LKDVTFPGK	11045	9	89	89	9	5027933	2	25.96	-	15622000000	10035702	1.9			98 98 98 59 56 96 98 99 100	LKDVTFPGK	HCD
3	210707-MClass-21_T_silvestris-MELD-LSM-R.raw	55854	C(+57.02)LKDQGFPTDLEK	13803	13	89	89	13	7758789	2	30.37	-	5733000000	15497446	-0.9		Carbamidomethylation	92 94 99 98 86 54 63 90 93 98 100 100 93	C(+57.02)LKDQGFPTDLEK	HCD
3	210707-MClass-21_T_silvestris-MELD-LSM-R.raw	19634	LWNAC(+57.02)LMK	17089	8	89	89	8	5182590	2	35.60	-	148190000000	10345042	-0.6		Carbamidomethylation	97 98 97 96 97 98 70 61	LWNAC(+57.02)LMK	HCD
3	210707-MClass-21_T_silvestris-MELD-LSM-R.raw	50560	SSGC(+57.02)M(+15.99)C(+57.02)FGVPDSK	9391	13	89	89	13	7242856	2	23.25	-	13002000000	14465579	-0.8		Carbamidomethylation; Oxidation (M)	81 75 86 79 89 87 91 96 99 96 97 93 90	SSGC(+57.02)M(+15.99)C(+57.02)FGVPDSK	HCD
3	210707-MClass-21_T_silvestris-MELD-LSM-R.raw	64817	GSC(+57.02)GSSGC(+57.02)MC(+57.02)FGVPSDK	13650	17	89	89	17	8968407	2	30.16	-	243530000000	17916685	-0.9		Carbamidomethylation	46 61 82 99 100 99 99 98 94 98 99 99 100 99 87 86 70	GSC(+57.02)GSSGC(+57.02)MC(+57.02)FGVPSDK	HCD
3	210707-MClass-21_T_silvestris-MELD-LSM-R.raw	11208	FLRAPGFC(+57.02)DYR	15348	11	89	89	11	4678962	3	32.64	-	170590000000	14006658	0.8		Carbamidomethylation	98 99 99 80 78 99 100 99 98 72 61	FLRAPGFC(+57.02)DYR	HCD
3	210707-MClass-21_T_silvestris-MELD-LSM-R.raw	-	C(+57.02)LDLPDEGAK	11243	10	89	89	10	5592639	2	26.19	-	0	11165120	1.1		Carbamidomethylation	93 95 100 100 95 97 98 65 59 91	C(+57.02)LDLPDEGAK	HCD
3	210707-MClass-21_T_silvestris-MELD-LSM-R.raw	61965	VAPGSWPWGAVSLQDK	27799	16	89	89	16	8494365	2	52.80	-	413280000000	16968572	0.8			77 78 96 94 95 98 98 97 65 71 95 95 93 89 94 92	VAPGSWPWGAVSLQDK	HCD
3	210707-MClass-21_T_silvestris-MELD-LSM-R.raw	16951	FTFSTC(+57.02)SR	11410	8	89	89	8	5032278	2	26.36	-	42551000000	10044385	2.6		Carbamidomethylation	99 98 99 97 94 61 67 98	FTFSTC(+57.02)SR	HCD
3	210707-MClass-21_T_silvestris-MELD-LSM-R.raw	61386	FC(+57.02)MLQNLSPSELLK	29516	14	89	89	14	8404282	2	56.38	-	9110600000	16788423	-0.2		Carbamidomethylation	83 82 97 98 97 97 99 99 56 51 94 98 100 96	FC(+57.02)MLQNLSPSELLK	HCD
3	210707-MClass-21_T_silvestris-MELD-LSM-R.raw	58505	YQLC(+57.02)LVSDN(+.98)C(+57.02)GC(+57.02)K	15934	13	89	89	13	8093384	2	33.76	-	258140000000	16166633	-0.7		Carbamidomethylation; Deamidation (NQ)	55 67 100 100 100 100 99 99 98 93 74 87 88	YQLC(+57.02)LVSDN(+.98)C(+57.02)GC(+57.02)K	HCD
3	210707-MClass-21_T_silvestris-MELD-LSM-R.raw	38544	C(+57.02)VEESNFPKEVHC(+57.02)SR	8527	15	89	89	15	6266143	3	21.93	-	156860000000	18768196	0.8		Carbamidomethylation	98 99 100 100 96 93 96 93 94 97 56 35 91 93 93	C(+57.02)VEESNFPKEVHC(+57.02)SR	HCD
3	210707-MClass-21_T_silvestris-MELD-LSM-R.raw	64298	C(+57.02)DDFAC(+57.02)PVLDSSM(+15.99)SR	23617	15	89	89	15	8883574	2	45.98	-	107030000000	17746960	2.3	tr|A0A1E1WVV4|A0A1E1WVV4_TITOB:Q0GY43|KIK2_TITDI	Carbamidomethylation; Oxidation (M)	71 88 99 100 100 100 100 99 99 99 79 59 61 85 97	C(+57.02)DDFAC(+57.02)PVLDSSM(+15.99)SR	HCD
3	210707-MClass-21_T_silvestris-MELD-LSM-R.raw	57554	KQDGYPALNDGC(+57.02)VR	6180	14	89	89	14	7968817	2	17.72	-	85663000000	15917412	4.7	H1ZZH8|SCX9_TITOB:C9X4K6|SCNA8_TITDI:tr|A0A1E1WW03|A0A1E1WW03_TITOB:P0C5K8|SCX5_TITBA:A0A7S8MU55|SCX17_TITSE:P0DSO4|SCX3_TITFA:tr|A0A218QWV4|A0A218QWV4_TITSE:tr|A0A218QXH0|A0A218QXH0_TITSE:tr|A0AA49QCH7|A0AA49QCH7_9SCOR	Carbamidomethylation	93 90 99 95 96 90 94 93 95 97 95 59 62 89	KQDGYPALNDGC(+57.02)VR	HCD
3	210707-MClass-21_T_silvestris-MELD-LSM-R.raw	4473	SGPQYFR	10587	7	89	89	7	4277116	2	25.25	-	81408000000	8534082	0.6			99 99 100 97 90 62 76	SGPQYFR	HCD
3	210707-MClass-21_T_silvestris-MELD-LSM-R.raw	67719	TVFPGEKDLFDSDDVMK	25656	17	89	89	17	9719587	2	49.17	-	201650000000	19419028	0.0			69 85 100 97 80 68 94 99 99 97 71 60 98 99 99 99 100	TVFPGEKDLFDSDDVMK	HCD
3	210707-MClass-21_T_silvestris-MELD-LSM-R.raw	15803	SNDSC(+57.02)PALK	5777	9	89	89	9	4962294	2	17.45	-	4721300000	9904440	0.2	tr|A0A2I9LNW3|A0A2I9LNW3_9SCOR	Carbamidomethylation	98 96 100 100 100 85 72 62 88	SNDSC(+57.02)PALK	HCD
3	210707-MClass-21_T_silvestris-MELD-LSM-R.raw	733	TVSKETWSFK	11778	10	89	89	10	4048791	3	27.13	-	14839000000	12116187	-2.6			87 90 88 90 97 95 94 95 67 86	TVSKETWSFK	HCD
3	210707-MClass-21_T_silvestris-MELD-LSM-R.raw	12310	LAGLQAFTK	15915	9	89	89	9	4747793	2	33.69	-	45181000000	9475440	0.1	tr|A0A2I9LP89|A0A2I9LP89_9SCOR		99 97 84 66 90 95 95 93 82	LAGLQAFTK	HCD
3	210707-MClass-21_T_silvestris-MELD-LSM-R.raw	26644	KLSVC(+57.02)SDNSEMNER	5852	14	89	89	14	5569138	3	17.49	-	27689000000	16677244	-3.0		Carbamidomethylation	96 97 100 100 100 100 100 97 89 54 26 90 99 100	KLSVC(+57.02)SDNSEMNER	HCD
3	210707-MClass-21_T_silvestris-MELD-LSM-R.raw	62761	YC(+57.02)GLPDSELPMDNGR	19219	15	89	89	15	8623750	2	38.73	-	144430000000	17227341	0.8	O77463|SCX4_TITSE	Carbamidomethylation	86 92 100 100 98 98 98 98 62 46 82 95 92 89 99	YC(+57.02)GLPDSELPMDNGR	HCD
3	210707-MClass-21_T_silvestris-MELD-LSM-R.raw	13865	MM(+15.99)DSLNLK	12176	8	89	89	8	4842322	2	28.16	-	180410000000	9664515	-1.7		Oxidation (M)	68 92 99 91 86 92 97 86	MM(+15.99)DSLNLK	HCD
3	210707-MClass-21_T_silvestris-MELD-LSM-R.raw	31804	GHFSLNLWAK	14515	10	89	89	10	5868148	2	31.28	-	183070000000	11716138	1.0			96 95 99 92 51 57 99 100 100 100	GHFSLNLWAK	HCD
3	210707-MClass-21_T_silvestris-MELD-LSM-R.raw	23231	AC(+57.02)N(+.98)ENDSWNKC(+57.02)AEHGFSK	6804	18	89	89	18	5394730	4	18.91	-	2097500000000	21538530	4.5		Carbamidomethylation; Deamidation (NQ)	100 100 100 99 97 99 69 62 93 95 96 91 96 91 90 90 67 68	AC(+57.02)N(+.98)ENDSWNKC(+57.02)AEHGFSK	HCD
3	210707-MClass-21_T_silvestris-MELD-LSM-R.raw	7096	FGDC(+57.02)YPK	7598	7	89	89	7	4436920	2	20.27	-	54846000000	8853691	0.5		Carbamidomethylation	98 98 99 97 66 70 95	FGDC(+57.02)YPK	HCD
3	210707-MClass-21_T_silvestris-MELD-LSM-R.raw	61965	VAPGSWPWGAVSLQDK	27690	16	89	89	16	8494365	2	52.80	-	413280000000	16968572	0.8			73 71 92 90 93 99 99 98 74 74 96 96 95 90 93 90	VAPGSWPWGAVSLQDK	HCD
3	210707-MClass-21_T_silvestris-MELD-LSM-R.raw	-	SDLTTHK	20449	7	89	89	7	4012092	2	40.86	-	0	8004028	1.3			54 72 99 99 99 99 100	SDLTTHK	HCD
3	210707-MClass-21_T_silvestris-MELD-LSM-R.raw	12596	APSDKQLMYSC(+57.02)K	6345	12	89	89	12	4765619	3	18.43	-	7113100000	14266584	3.8		Carbamidomethylation	95 95 100 100 99 98 99 95 86 52 62 85	APSDKQLMYSC(+57.02)K	HCD
3	210707-MClass-21_T_silvestris-MELD-LSM-R.raw	41039	VVVTLC(+57.02)NASSGGK	8821	13	89	89	13	6463376	2	22.37	-	5819500000	12906602	0.5		Carbamidomethylation	99 99 100 100 100 99 97 96 92 56 48 82 90	VVVTLC(+57.02)NASSGGK	HCD
3	210707-MClass-21_T_silvestris-MELD-LSM-R.raw	16563	YLLFTESK	18109	8	89	89	8	5007711	2	37.20	-	20443000000	9995276	0.0			96 99 99 98 97 98 63 61	YLLFTESK	HCD
3	210707-MClass-21_T_silvestris-MELD-LSM-R.raw	26412	C(+57.02)GLEN(+.98)LFEK	18934	9	89	89	9	5557609	2	38.37	-	85369000000	11095063	0.7		Carbamidomethylation; Deamidation (NQ)	98 99 100 100 100 99 75 68 61	C(+57.02)GLEN(+.98)LFEK	HCD
3	210707-MClass-21_T_silvestris-MELD-LSM-R.raw	23258	AC(+57.02)N(+.98)EN(+.98)DC(+57.02)LNKC(+57.02)AEHGFSK	7413	18	89	89	18	5397175	4	20.13	-	42929000000	21548403	0.2		Carbamidomethylation; Deamidation (NQ)	99 100 99 99 99 99 99 99 98 99 98 97 99 95 48 54 55 65	AC(+57.02)N(+.98)EN(+.98)DC(+57.02)LNKC(+57.02)AEHGFSK	HCD
3	210707-MClass-21_T_silvestris-MELD-LSM-R.raw	13083	TYGHFSQVLWAK	18318	12	89	89	12	4795822	3	37.18	-	296780000000	14357249	-0.2	tr|A0A2I9LNW3|A0A2I9LNW3_9SCOR		98 94 95 89 91 52 56 97 98 97 99 100	TYGHFSQVLWAK	HCD
3	210707-MClass-21_T_silvestris-MELD-LSM-R.raw	-	LSC(+57.02)FRPEK	12754	8	89	89	8	5187656	2	28.59	-	0	10355171	-0.4		Carbamidomethylation	96 98 100 99 66 56 97 98	LSC(+57.02)FRPEK	HCD
3	210707-MClass-21_T_silvestris-MELD-LSM-R.raw	7561	FLGKSQASC(+57.02)VLK	9805	12	88	88	12	4465793	3	23.79	-	32447000000	13367173	-0.9		Carbamidomethylation	99 99 100 99 98 96 97 92 48 44 95 100	FLGKSQASC(+57.02)VLK	HCD
3	210707-MClass-21_T_silvestris-MELD-LSM-R.raw	11806	C(+57.02)DYKN(+.98)AEKYYGC(+57.02)LAK	14089	15	88	88	15	4717129	4	30.76	-	24739000000	18828230	-0.3		Carbamidomethylation; Deamidation (NQ)	97 96 56 54 93 88 78 90 97 97 96 96 97 99 100	C(+57.02)DYKN(+.98)AEKYYGC(+57.02)LAK	HCD
3	210707-MClass-21_T_silvestris-MELD-LSM-R.raw	4296	YLLSLSR	17350	7	88	88	7	4262528	2	36.02	-	69119000000	8504912	-0.2	tr|A0A2I9LP89|A0A2I9LP89_9SCOR		99 99 99 94 62 70 98	YLLSLSR	HCD
3	210707-MClass-21_T_silvestris-MELD-LSM-R.raw	30537	MVNLLESPQK	17113	10	88	88	10	5798141	2	35.42	-	306190000000	11576113	2.0			97 98 99 99 99 99 95 35 67 99	MVNLLESPQK	HCD
3	210707-MClass-21_T_silvestris-MELD-LSM-R.raw	39566	C(+57.02)VEYLLAM(+15.99)PR	17724	10	88	88	10	6343132	2	36.25	-	1.01E8	12666101	1.4		Carbamidomethylation; Oxidation (M)	40 60 100 100 100 100 98 98 93 99	C(+57.02)VEYLLAM(+15.99)PR	HCD
3	210707-MClass-21_T_silvestris-MELD-LSM-R.raw	71887	ATHLLGSPHDGDSGLGPSVPGSGPSK	14541	26	88	88	26	12140967	2	31.40	-	60077000000	24261824	-1.5	tr|A0A2I9LP89|A0A2I9LP89_9SCOR:tr|A0A2I9LP68|A0A2I9LP68_9SCOR		71 79 97 99 100 99 99 96 90 98 93 96 97 93 62 46 67 99 100 98 96 96 66 76 95 100	ATHLLGSPHDGDSGLGPSVPGSGPSK	HCD
3	210707-MClass-21_T_silvestris-MELD-LSM-R.raw	58639	FTTYN(+.98)GEGGNGNNFK	12183	15	88	88	15	8108503	2	27.48	-	61748000000	16196853	0.5		Deamidation (NQ)	82 90 100 100 99 97 97 95 91 96 54 51 86 93 99	FTTYN(+.98)GEGGNGNNFK	HCD
3	210707-MClass-21_T_silvestris-MELD-LSM-R.raw	27072	C(+57.02)LDLPDEGAK	10943	10	88	88	10	5592639	2	25.63	-	6991500000000	11165120	1.2		Carbamidomethylation	95 98 100 100 97 98 98 60 52 90	C(+57.02)LDLPDEGAK	HCD
3	210707-MClass-21_T_silvestris-MELD-LSM-R.raw	63462	ADFKGNESYLDLAGC(+57.02)GTATTVKDGK	15392	25	88	88	25	8734175	3	32.85	-	47651000000	26172329	-0.8		Carbamidomethylation	49 68 95 96 82 79 79 61 84 93 99 99 100 99 98 93 93 92 94 91 91 93 97 92 99	ADFKGNESYLDLAGC(+57.02)GTATTVKDGK	HCD
3	210707-MClass-21_T_silvestris-MELD-LSM-R.raw	8859	TPSDPTYPLKNK	12390	12	88	88	12	4542415	3	28.00	-	2559700000	13597034	-0.6			69 49 66 86 97 99 100 100 100 100 99 100	TPSDPTYPLKNK	HCD
3	210707-MClass-21_T_silvestris-MELD-LSM-R.raw	70556	C(+57.02)GTPWWDN(+.98)N(+.98)NC(+57.02)HGEC(+57.02)TGK	14594	18	88	88	18	10979023	2	31.50	-	4144300000	21937937	-1.6		Carbamidomethylation; Deamidation (NQ)	77 80 99 90 90 99 99 99 97 92 91 81 91 96 95 93 61 65	C(+57.02)GTPWWDN(+.98)N(+.98)NC(+57.02)HGEC(+57.02)TGK	HCD
3	210707-MClass-21_T_silvestris-MELD-LSM-R.raw	42031	LMGNMLLNQFK	24062	11	88	88	11	6548439	2	46.71	-	23066000000	13076731	0.1			96 90 78 78 97 99 98 87 82 76 95	LMGNMLLNQFK	HCD
3	210707-MClass-21_T_silvestris-MELD-LSM-R.raw	29901	ENPTFLTDSK	10990	10	88	88	10	5762797	2	25.89	-	13498000000	11505505	-5.0			60 54 96 98 98 98 90 95 99 100	ENPTFLTDSK	HCD
3	210707-MClass-21_T_silvestris-MELD-LSM-R.raw	2335	DDLLLLK	16712	7	88	88	7	4152550	2	34.86	-	3745700000	8284957	-0.3			81 81 99 100 93 83 84	DDLLLLK	HCD
3	210707-MClass-21_T_silvestris-MELD-LSM-R.raw	34493	DAFGKC(+57.02)DDFK	8176	10	88	88	10	6017611	2	21.42	-	330200000000	12015073	0.3	tr|A0A1E1WVV4|A0A1E1WVV4_TITOB:Q0GY43|KIK2_TITDI	Carbamidomethylation	92 95 99 97 89 48 69 99 100 100	DAFGKC(+57.02)DDFK	HCD
3	210707-MClass-21_T_silvestris-MELD-LSM-R.raw	4457	SAHLLGVPHDGESPYK	11748	16	88	88	16	4274677	4	26.96	-	68779000000	17058423	-0.5	tr|A0A2I9LP89|A0A2I9LP89_9SCOR:P85842|VMXP_TITSE		94 90 92 99 100 99 99 99 93 93 28 57 97 97 94 88	SAHLLGVPHDGESPYK	HCD
3	210707-MClass-21_T_silvestris-MELD-LSM-R.raw	3357	LMGTRNEEDGKKFSPC(+57.02)TK	5596	18	88	88	18	4204070	5	17.16	-	46684000000	20969983	0.2	tr|A0A2I9LP68|A0A2I9LP68_9SCOR	Carbamidomethylation	100 99 99 95 54 52 78 99 100 96 97 98 96 95 86 86 77 89	LMGTRNEEDGKKFSPC(+57.02)TK	HCD
3	210707-MClass-21_T_silvestris-MELD-LSM-R.raw	2816	YSSLMALTTHK	20429	11	88	88	11	4178840	3	40.88	-	18368000000	12506328	-2.2			43 56 79 100 100 100 100 100 100 99 100	YSSLMALTTHK	HCD
3	210707-MClass-21_T_silvestris-MELD-LSM-R.raw	13249	TGLAEDLLK	15371	9	88	88	9	4802747	2	32.64	-	13707000000	9585335	1.3			98 98 99 98 94 90 88 70 63	TGLAEDLLK	HCD
3	210707-MClass-21_T_silvestris-MELD-LSM-R.raw	2313	LVNAASAPNVC(+57.02)K	7139	12	88	88	12	4152202	3	19.63	-	2646300000	12426389	-0.2		Carbamidomethylation	73 65 65 73 98 99 99 98 97 98 99 100	LVNAASAPNVC(+57.02)K	HCD
3	210707-MClass-21_T_silvestris-MELD-LSM-R.raw	14200	AHLLGVPHDGESPK	8132	14	88	88	14	4862558	3	21.32	-	14978000000	14557471	-1.0	tr|A0A2I9LP89|A0A2I9LP89_9SCOR:P85842|VMXP_TITSE		98 99 100 100 98 98 93 84 95 37 57 94 96 91	AHLLGVPHDGESPK	HCD
3	210707-MClass-21_T_silvestris-MELD-LSM-R.raw	8439	LVMLLSAR	18023	8	88	88	8	4517778	2	36.83	-	8125000000	9015419	-0.8			98 98 98 99 96 56 65 98	LVMLLSAR	HCD
3	210707-MClass-21_T_silvestris-MELD-LSM-R.raw	13729	C(+57.02)VELMGTR	9217	8	88	88	8	4832311	2	22.94	-	2178000000	9644470	0.6		Carbamidomethylation	95 98 100 100 96 59 65 98	C(+57.02)VELMGTR	HCD
3	210707-MClass-21_T_silvestris-MELD-LSM-R.raw	71135	LNSC(+57.02)YC(+57.02)WGLPDSTPTYPLK	27677	19	88	88	19	11365242	2	52.78	-	26252000000	22710339	-0.1	O77463|SCX4_TITSE	Carbamidomethylation	60 73 100 100 100 100 100 100 100 96 94 96 95 59 63 94 96 84 75	LNSC(+57.02)YC(+57.02)WGLPDSTPTYPLK	HCD
3	210707-MClass-21_T_silvestris-MELD-LSM-R.raw	31262	FFLLQNEEK	20869	9	88	88	9	5843058	2	41.52	-	39734000000	11665972	-0.1			100 100 100 100 95 92 77 70 62	FFLLQNEEK	HCD
3	210707-MClass-21_T_silvestris-MELD-LSM-R.raw	8085	KLGPLELK	11850	8	88	88	8	4492911	2	27.09	-	776180000000	8965695	-2.1			100 99 96 51 68 99 100 96	KLGPLELK	HCD
3	210707-MClass-21_T_silvestris-MELD-LSM-R.raw	12431	LLGC(+57.02)GVSTVHKDKGSWR	6678	17	88	88	17	4757525	4	18.95	-	28287000000	18989785	1.3		Carbamidomethylation	100 100 100 100 100 100 99 96 96 96 99 99 63 43 43 73 100	LLGC(+57.02)GVSTVHKDKGSWR	HCD
3	210707-MClass-21_T_silvestris-MELD-LSM-R.raw	8572	SFDTHLDTEYK	10986	11	88	88	11	4525424	3	25.79	-	20724000000	13546040	0.9			98 96 69 57 95 99 98 75 88 99 100	SFDTHLDTEYK	HCD
3	210707-MClass-21_T_silvestris-MELD-LSM-R.raw	63845	N(+.98)VYC(+57.02)N(+.98)YEDLEYFK	27255	13	88	88	13	8798640	2	52.00	-	15522000000	17577131	0.2		Deamidation (NQ); Carbamidomethylation	57 70 100 100 100 99 99 97 87 98 65 82 99	N(+.98)VYC(+57.02)N(+.98)YEDLEYFK	HCD
3	210707-MClass-21_T_silvestris-MELD-LSM-R.raw	26644	KLSVC(+57.02)SDNSEMNER	5736	14	88	88	14	5569138	3	17.49	-	27689000000	16677244	-3.0		Carbamidomethylation	82 89 99 100 100 100 99 97 96 59 29 92 99 100	KLSVC(+57.02)SDNSEMNER	HCD
3	210707-MClass-21_T_silvestris-MELD-LSM-R.raw	-	QLYPLAGK	11465	8	88	88	8	4452615	2	26.54	-	0	8885069	1.8			51 69 99 98 99 99 98 94	QLYPLAGK	HCD
3	210707-MClass-21_T_silvestris-MELD-LSM-R.raw	22257	DNLLFFLGK	29428	9	88	88	9	5338014	2	56.04	-	61403000000	10655859	2.2			61 63 99 99 98 98 98 90 90	DNLLFFLGK	HCD
3	210707-MClass-21_T_silvestris-MELD-LSM-R.raw	32199	LMGC(+57.02)TLLNQK	11931	10	88	88	10	5893079	2	27.31	-	46549000000	11765996	1.3		Carbamidomethylation	98 95 92 65 62 96 97 90 91 99	LMGC(+57.02)TLLNQK	HCD
3	210707-MClass-21_T_silvestris-MELD-LSM-R.raw	47011	C(+57.02)TPWWDDDNC(+57.02)HADC(+57.02)TK	15946	16	88	88	16	6942572	3	33.24	-	152770000000	20797510	-0.6		Carbamidomethylation	99 100 100 100 100 100 99 98 85 88 62 49 65 91 92 90	C(+57.02)TPWWDDDNC(+57.02)HADC(+57.02)TK	HCD
3	210707-MClass-21_T_silvestris-MELD-LSM-R.raw	51569	VTSM(+15.99)VTGAELNLGR	15378	14	88	88	14	7323813	2	32.95	-	19586000000	14627449	2.2		Oxidation (M)	95 96 98 99 100 100 97 96 93 49 48 92 89 88	VTSM(+15.99)VTGAELNLGR	HCD
3	210707-MClass-21_T_silvestris-MELD-LSM-R.raw	1760	APLFLDKNC(+57.02)R	9992	10	88	88	10	4118848	3	24.20	-	2172200000	12326335	-0.9		Carbamidomethylation	78 80 98 97 93 94 91 82 81 90	APLFLDKNC(+57.02)R	HCD
3	210707-MClass-21_T_silvestris-MELD-LSM-R.raw	59556	ATHLLGSPHN(+.98)MM(+15.99)AMLSLPGSPGSK	16947	24	88	88	24	8177351	3	35.19	-	57344000000	24501755	3.2	tr|A0A2I9LP89|A0A2I9LP89_9SCOR:tr|A0A2I9LP68|A0A2I9LP68_9SCOR	Deamidation (NQ); Oxidation (M)	67 79 99 100 100 100 99 97 92 94 51 52 56 59 98 100 100 99 97 96 94 98 98 100	ATHLLGSPHN(+.98)MM(+15.99)AMLSLPGSPGSK	HCD
3	210707-MClass-21_T_silvestris-MELD-LSM-R.raw	66156	WEDDNLFNAWFDFK	29836	14	88	88	14	9239055	2	57.14	-	10156000000	18457998	-1.8			96 100 100 100 99 100 100 98 98 96 51 66 66 70	WEDDNLFNAWFDFK	HCD
3	210707-MClass-21_T_silvestris-MELD-LSM-R.raw	18313	GLN(+.98)PSTPTYPLKNK	12334	14	88	88	14	5109439	3	27.98	-	87817000000	15298088	0.6		Deamidation (NQ)	54 66 79 66 93 96 96 98 99 97 98 98 99 100	GLN(+.98)PSTPTYPLKNK	HCD
3	210707-MClass-21_T_silvestris-MELD-LSM-R.raw	52066	C(+57.02)AEHGFLKAC(+57.02)DENDSWNR	8466	18	88	88	18	7369780	3	21.80	-	17948000000	22079111	0.5		Carbamidomethylation	81 88 99 99 99 91 93 99 97 98 98 95 88 93 41 39 95 100	C(+57.02)AEHGFLKAC(+57.02)DENDSWNR	HCD
3	210707-MClass-21_T_silvestris-MELD-LSM-R.raw	35586	KADLVMLLSAR	22940	11	88	88	11	6088583	2	44.68	-	382490000000	12157009	0.9			97 98 99 99 98 88 92 93 54 62 91	KADLVMLLSAR	HCD
3	210707-MClass-21_T_silvestris-MELD-LSM-R.raw	31464	NVLN(+.98)LNLLKK	19090	10	88	88	10	5853669	2	38.70	-	96006000000	11687180	1.1		Deamidation (NQ)	93 98 100 99 93 54 63 96 96 91	NVLN(+.98)LNLLKK	HCD
3	210707-MClass-21_T_silvestris-MELD-LSM-R.raw	29103	SEGDHPVVFR	10334	10	88	88	10	5717837	2	24.74	-	21742000000	11415515	1.2			91 98 99 100 99 100 100 91 59 49	SEGDHPVVFR	HCD
3	210707-MClass-21_T_silvestris-MELD-LSM-R.raw	21219	DGN(+.98)LLN(+.98)DYK	14292	9	88	88	9	5272410	2	31.09	-	13302000000	10524663	1.0		Deamidation (NQ)	50 56 99 99 99 98 98 96 99	DGN(+.98)LLN(+.98)DYK	HCD
3	210707-MClass-21_T_silvestris-MELD-LSM-R.raw	29906	YSGEDGLALVK	13839	11	88	88	11	5763003	2	30.16	-	116440000000	11505869	-0.8			99 99 97 97 63 43 92 96 98 96 92	YSGEDGLALVK	HCD
3	210707-MClass-21_T_silvestris-MELD-LSM-R.raw	36131	VC(+57.02)YPLVC(+57.02)ALK	21716	10	88	88	10	6118198	2	42.89	-	132770000000	12216250	0.1		Carbamidomethylation	90 94 100 98 97 97 94 63 61 90	VC(+57.02)YPLVC(+57.02)ALK	HCD
3	210707-MClass-21_T_silvestris-MELD-LSM-R.raw	30712	FC(+57.02)EDHC(+57.02)AAKDAFKGC(+57.02)N(+.98)N(+.98)FK	10122	19	88	88	19	5809913	4	24.43	-	1707000000	23199346	0.6	tr|A0A1E1WVV4|A0A1E1WVV4_TITOB:Q0GY43|KIK2_TITDI	Carbamidomethylation; Deamidation (NQ)	100 100 99 98 94 95 72 63 79 89 95 95 95 89 54 63 99 100 100	FC(+57.02)EDHC(+57.02)AAKDAFKGC(+57.02)N(+.98)N(+.98)FK	HCD
3	210707-MClass-21_T_silvestris-MELD-LSM-R.raw	59818	TAHLLGSPHDGDSGPGFSVPGNWR	16528	24	88	88	24	8210616	3	34.09	-	85539000000	24601570	2.4	tr|A0A2I9LP89|A0A2I9LP89_9SCOR:tr|A0A2I9LP68|A0A2I9LP68_9SCOR:P85842|VMXP_TITSE		86 93 100 100 100 99 98 98 95 98 66 75 94 85 86 90 91 90 98 92 82 43 65 96	TAHLLGSPHDGDSGPGFSVPGNWR	HCD
3	210707-MClass-21_T_silvestris-MELD-LSM-R.raw	463	GLSMLRK	17891	7	88	88	7	4027411	2	36.83	-	8611900000	8034688	-1.2			78 75 98 89 92 90 97	GLSMLRK	HCD
3	210707-MClass-21_T_silvestris-MELD-LSM-R.raw	16565	AVPDSVKER	20962	9	88	88	9	5007765	2	41.73	-	193130000000	9995349	3.6	O77463|SCX4_TITSE		75 71 95 97 93 90 95 89 89	AVPDSVKER	HCD
3	210707-MClass-21_T_silvestris-MELD-LSM-R.raw	68309	M(+15.99)AC(+57.02)C(+57.02)TLLPGSPGSNNC(+57.02)PLTDGFLMGHR	26373	27	88	88	27	9937734	3	50.52	-	37228000000	29782964	0.7		Oxidation (M); Carbamidomethylation	57 54 60 71 89 95 100 99 99 99 97 95 63 60 92 96 96 97 96 97 96 96 96 94 95 93 100	M(+15.99)AC(+57.02)C(+57.02)TLLPGSPGSNNC(+57.02)PLTDGFLMGHR	HCD
3	210707-MClass-21_T_silvestris-MELD-LSM-R.raw	53341	YLDLTVDHSM(+15.99)C(+57.02)K	11679	12	88	88	12	7493386	2	26.90	-	5959100000	14966641	-1.0		Oxidation (M); Carbamidomethylation	82 94 98 97 98 99 98 86 90 91 61 66	YLDLTVDHSM(+15.99)C(+57.02)K	HCD
3	210707-MClass-21_T_silvestris-MELD-LSM-R.raw	61178	VSDSN(+.98)KEYPLAC(+57.02)YK	7364	14	88	88	14	8378864	2	19.98	-	108570000000	16737607	-1.5		Deamidation (NQ); Carbamidomethylation	99 98 99 97 97 98 95 48 49 96 97 76 88 99	VSDSN(+.98)KEYPLAC(+57.02)YK	HCD
3	210707-MClass-21_T_silvestris-MELD-LSM-R.raw	4946	LSVVEWK	16342	7	88	88	7	4307479	2	34.42	-	1839500000000	8594803	1.1			99 99 100 99 73 55 93	LSVVEWK	HCD
3	210707-MClass-21_T_silvestris-MELD-LSM-R.raw	55850	LC(+57.02)NEQGFPTDLEK	17061	13	88	88	13	7758619	2	35.34	-	220890000000	15497083	0.7		Carbamidomethylation	57 54 96 99 97 98 99 95 94 98 98 90 72	LC(+57.02)NEQGFPTDLEK	HCD
3	210707-MClass-21_T_silvestris-MELD-LSM-R.raw	6937	LSLPKEPEEQR	9584	11	88	88	11	4425728	3	23.67	-	59222000000	13246987	-1.5			93 94 96 81 89 95 76 82 87 82 95	LSLPKEPEEQR	HCD
3	210707-MClass-21_T_silvestris-MELD-LSM-R.raw	70627	YGFLKSN(+.98)C(+57.02)SSGGC(+57.02)M(+15.99)C(+57.02)FGPR	15358	19	88	88	19	11014458	2	32.70	-	272790000000	22008799	-1.3		Deamidation (NQ); Carbamidomethylation; Oxidation (M)	60 55 92 100 100 100 99 99 99 97 92 60 61 93 92 94 93 90 99	YGFLKSN(+.98)C(+57.02)SSGGC(+57.02)M(+15.99)C(+57.02)FGPR	HCD
3	210707-MClass-21_T_silvestris-MELD-LSM-R.raw	63288	QASSYQSPDC(+57.02)FLPLK	22736	15	88	88	15	8709170	2	44.31	-	133980000000	17398188	0.3		Carbamidomethylation	57 68 99 100 100 99 99 95 95 92 93 76 66 94 92	QASSYQSPDC(+57.02)FLPLK	HCD
3	210707-MClass-21_T_silvestris-MELD-LSM-R.raw	18824	LGC(+57.02)GVVGHVDAQAKK	6212	15	88	88	15	5136078	3	18.20	-	6945600000	15378035	-1.3		Carbamidomethylation	100 100 100 99 99 99 96 86 95 95 50 49 62 96 99	LGC(+57.02)GVVGHVDAQAKK	HCD
3	210707-MClass-21_T_silvestris-MELD-LSM-R.raw	69118	C(+57.02)TPWWN(+.98)N(+.98)SNHC(+57.02)GEC(+57.02)TK	14207	16	88	88	16	10268831	2	30.93	-	18868000000	20517561	-2.2		Carbamidomethylation; Deamidation (NQ)	91 89 100 100 100 100 100 95 89 35 55 89 95 92 90 90	C(+57.02)TPWWN(+.98)N(+.98)SNHC(+57.02)GEC(+57.02)TK	HCD
3	210707-MClass-21_T_silvestris-MELD-LSM-R.raw	36202	YC(+57.02)DPC(+57.02)YFAK	14762	9	88	88	9	6122469	2	31.58	-	68407000000	12224788	0.4		Carbamidomethylation	61 67 99 98 99 98 80 91 100	YC(+57.02)DPC(+57.02)YFAK	HCD
3	210707-MClass-21_T_silvestris-MELD-LSM-R.raw	37033	NAFGMSADDFKC(+57.02)VC(+57.02)VK	13088	16	88	88	16	6169396	3	29.07	-	556850000000	18478005	-2.0	tr|A0A1E1WVV4|A0A1E1WVV4_TITOB:Q0GY43|KIK2_TITDI	Carbamidomethylation	94 97 99 97 59 61 55 77 94 94 97 95 95 98 99 100	NAFGMSADDFKC(+57.02)VC(+57.02)VK	HCD
3	210707-MClass-21_T_silvestris-MELD-LSM-R.raw	43370	LYC(+57.02)LEDLFEK	25708	10	88	88	10	6653224	2	49.30	-	74907000000	13286321	-1.3		Carbamidomethylation	98 97 85 82 98 98 98 94 73 60	LYC(+57.02)LEDLFEK	HCD
3	210707-MClass-21_T_silvestris-MELD-LSM-R.raw	8252	KPEC(+57.02)AVVGFASGK	10168	13	88	88	13	4505674	3	24.53	-	21975000000	13486809	-0.4		Carbamidomethylation	82 59 72 62 82 99 100 100 100 100 100 98 93	KPEC(+57.02)AVVGFASGK	HCD
3	210707-MClass-21_T_silvestris-MELD-LSM-R.raw	72600	LKPDGSVDFDVAGVSNGNDVC(+57.02)QGC(+57.02)NK	16949	26	88	88	26	13766191	2	35.21	-	24532000000	27512227	0.4		Carbamidomethylation	99 98 75 77 57 61 67 95 93 97 98 99 98 99 98 95 90 92 95 95 95 92 92 92 63 80	LKPDGSVDFDVAGVSNGNDVC(+57.02)QGC(+57.02)NK	HCD
3	210707-MClass-21_T_silvestris-MELD-LSM-R.raw	21362	C(+57.02)AWPAC(+57.02)YK	11975	8	88	88	8	5282250	2	27.44	-	11543000000	10544365	-0.9	P68410|SCX2_TITSE:tr|A0AA49KAD1|A0AA49KAD1_9SCOR:C0HJM9|SCX2_TITFA:tr|A0A0C9QKU0|A0A0C9QKU0_TITBA:tr|A0A098CLT3|A0A098CLT3_TITFA:tr|A0AA49QDN4|A0AA49QDN4_9SCOR:O77463|SCX4_TITSE	Carbamidomethylation	92 91 98 97 95 62 71 99	C(+57.02)AWPAC(+57.02)YK	HCD
3	210707-MClass-21_T_silvestris-MELD-LSM-R.raw	55304	GYC(+57.02)NTHDC(+57.02)DLER	3921	12	88	88	12	7703019	2	14.54	-	493300000	15385879	0.9	O77463|SCX4_TITSE	Carbamidomethylation	92 93 93 90 90 86 70 61 96 94 93 99	GYC(+57.02)NTHDC(+57.02)DLER	HCD
3	210707-MClass-21_T_silvestris-MELD-LSM-R.raw	41239	DHC(+57.02)AAVSDAFGKC(+57.02)DN(+.98)FK	9167	17	88	88	17	6482758	3	22.88	-	5239500000	19417986	3.6	tr|A0A1E1WVV4|A0A1E1WVV4_TITOB:Q0GY43|KIK2_TITDI	Carbamidomethylation; Deamidation (NQ)	99 97 99 94 94 57 60 97 98 99 93 86 84 66 77 99 100	DHC(+57.02)AAVSDAFGKC(+57.02)DN(+.98)FK	HCD
3	210707-MClass-21_T_silvestris-MELD-LSM-R.raw	66489	DSC(+57.02)GSSGC(+57.02)MC(+57.02)FGVPTDK	14680	17	88	88	17	9328511	2	31.77	-	40372000000	18636897	-1.1		Carbamidomethylation	56 55 84 100 100 99 97 96 93 98 99 99 99 91 50 83 99	DSC(+57.02)GSSGC(+57.02)MC(+57.02)FGVPTDK	HCD
3	210707-MClass-21_T_silvestris-MELD-LSM-R.raw	7919	SM(+15.99)PPKEPEEQR	5340	11	88	88	11	4485456	3	16.80	-	2858400000	13426187	-2.8		Oxidation (M)	82 45 55 94 98 100 99 100 99 98 100	SM(+15.99)PPKEPEEQR	HCD
3	210707-MClass-21_T_silvestris-MELD-LSM-R.raw	-	NADLLMALTTHK	21248	12	88	88	12	4432397	3	42.16	-	0	13266965	0.5	tr|A0A2I9LP89|A0A2I9LP89_9SCOR		72 46 75 94 100 99 99 99 99 99 80 96	NADLLMALTTHK	HCD
3	210707-MClass-21_T_silvestris-MELD-LSM-R.raw	70244	NNC(+57.02)AFLC(+57.02)NYDNAYC(+57.02)DLK	21977	17	88	88	17	10779380	2	43.28	-	11061000000	21538604	0.5	C9X4K6|SCNA8_TITDI:tr|A0A1E1WW03|A0A1E1WW03_TITOB:P0C5K8|SCX5_TITBA:A0A7S8MU55|SCX17_TITSE:P0DSO4|SCX3_TITFA:tr|A0A218QWV4|A0A218QWV4_TITSE:tr|A0A218QXH0|A0A218QXH0_TITSE:tr|A0AA49QCH7|A0AA49QCH7_9SCOR	Carbamidomethylation	57 57 78 99 100 100 99 98 98 99 97 98 98 90 56 74 99	NNC(+57.02)AFLC(+57.02)NYDNAYC(+57.02)DLK	HCD
3	210707-MClass-21_T_silvestris-MELD-LSM-R.raw	41764	AC(+57.02)FNPLEYYK	21052	10	88	88	10	6528042	2	41.75	-	67629000000	13035906	2.5		Carbamidomethylation	73 85 99 98 93 96 99 62 77 99	AC(+57.02)FNPLEYYK	HCD
3	210707-MClass-21_T_silvestris-MELD-LSM-R.raw	63157	GNNFM(+15.99)QAN(+.98)LLLLVSGK	28004	16	88	88	16	8684556	2	53.23	-	16426000000	17348975	-0.5		Oxidation (M); Deamidation (NQ)	48 51 71 100 99 99 99 99 99 100 100 100 100 99 76 71	GNNFM(+15.99)QAN(+.98)LLLLVSGK	HCD
3	210707-MClass-21_T_silvestris-MELD-LSM-R.raw	9133	TAHLLGSPHDDGKSGSLK	5702	18	88	88	18	4557378	4	17.37	-	4894500000	18189224	-0.2	tr|A0A2I9LP89|A0A2I9LP89_9SCOR:tr|A0A2I9LP68|A0A2I9LP68_9SCOR:P85842|VMXP_TITSE		98 98 88 96 99 85 83 95 91 95 59 37 89 95 90 91 97 100	TAHLLGSPHDDGKSGSLK	HCD
3	210707-MClass-21_T_silvestris-MELD-LSM-R.raw	62693	DAFGKC(+57.02)DN(+.98)FKC(+57.02)N(+.98)SR	17662	14	88	88	14	8608582	2	36.46	-	36628000000	17196980	2.2		Carbamidomethylation; Deamidation (NQ)	92 93 99 99 98 94 92 97 98 98 96 65 51 60	DAFGKC(+57.02)DN(+.98)FKC(+57.02)N(+.98)SR	HCD
3	210707-MClass-21_T_silvestris-MELD-LSM-R.raw	64148	YC(+57.02)GLPN(+.98)SELPKN(+.98)YGR	16249	15	88	88	15	8854104	2	34.17	-	4177800000	17688091	-1.6	tr|A0A2I9LP89|A0A2I9LP89_9SCOR	Carbamidomethylation; Deamidation (NQ)	74 82 99 99 95 90 94 96 63 52 93 97 95 89 99	YC(+57.02)GLPN(+.98)SELPKN(+.98)YGR	HCD
3	210707-MClass-21_T_silvestris-MELD-LSM-R.raw	-	KLSVC(+57.02)SN(+.98)N(+.98)SMENER	5736	14	88	88	14	5572457	3	17.41	-	0	16687083	4.3		Carbamidomethylation; Deamidation (NQ)	83 88 99 100 100 100 100 99 94 25 55 92 99 100	KLSVC(+57.02)SN(+.98)N(+.98)SMENER	HCD
3	210707-MClass-21_T_silvestris-MELD-LSM-R.raw	42672	VGSNPELTLNFK	18832	12	88	88	12	6598539	2	38.33	-	10901000000	13176929	0.3			82 57 74 91 95 98 97 91 93 92 92 93	VGSNPELTLNFK	HCD
3	210707-MClass-21_T_silvestris-MELD-LSM-R.raw	12432	YLLAM(+15.99)APR	12839	8	88	88	8	4757598	2	28.66	-	32048000000	9495055	-0.5		Oxidation (M)	97 99 100 98 96 59 57 98	YLLAM(+15.99)APR	HCD
3	210707-MClass-21_T_silvestris-MELD-LSM-R.raw	55850	C(+57.02)LNEQGFPTDLEK	17179	13	88	88	13	7758619	2	35.34	-	220890000000	15497083	0.7		Carbamidomethylation	60 61 97 99 96 98 99 94 93 97 97 84 69	C(+57.02)LNEQGFPTDLEK	HCD
3	210707-MClass-21_T_silvestris-MELD-LSM-R.raw	5465	KGGVLDLNLLKK	15844	12	88	88	12	4332785	3	33.55	-	30501000000	12968130	0.6			96 46 51 81 98 99 99 98 99 100 99 92	KGGVLDLNLLKK	HCD
3	210707-MClass-21_T_silvestris-MELD-LSM-R.raw	11208	FLRPAGFC(+57.02)DYR	15234	11	88	88	11	4678962	3	32.64	-	170590000000	14006658	0.8	P68410|SCX2_TITSE:tr|A0AA49KAD1|A0AA49KAD1_9SCOR	Carbamidomethylation	98 99 99 73 77 99 99 98 98 71 57	FLRPAGFC(+57.02)DYR	HCD
3	210707-MClass-21_T_silvestris-MELD-LSM-R.raw	29206	GTSQ(+.98)C(+57.02)YKPEC(+57.02)ELGGK	6966	15	88	88	15	5722533	3	19.45	-	50153000000	17137339	2.4		Deamidation (NQ); Carbamidomethylation	75 85 100 100 100 100 99 88 63 46 89 88 95 98 95	GTSQ(+.98)C(+57.02)YKPEC(+57.02)ELGGK	HCD
3	210707-MClass-21_T_silvestris-MELD-LSM-R.raw	27235	KLTSPVC(+57.02)FDENVNR	14503	14	88	88	14	5602788	3	31.34	-	24999000000	16778145	0.1	tr|A0A2I9LPQ8|A0A2I9LPQ8_9SCOR	Carbamidomethylation	54 57 68 80 86 97 100 100 100 99 95 97 99 100	KLTSPVC(+57.02)FDENVNR	HCD
3	210707-MClass-21_T_silvestris-MELD-LSM-R.raw	65368	YWAYYC(+57.02)SNASSELAK	8968	15	88	88	15	9068956	2	22.49	-	32899000000	18117825	-3.2		Carbamidomethylation	48 49 91 94 98 98 93 94 97 97 90 91 94 94 92	YWAYYC(+57.02)SNASSELAK	HCD
3	210707-MClass-21_T_silvestris-MELD-LSM-R.raw	9015	C(+57.02)FGVPSDK	7714	8	88	88	8	4552105	2	20.53	-	3092000000	9084062	0.4		Carbamidomethylation	99 99 100 99 94 60 63 89	C(+57.02)FGVPSDK	HCD
3	210707-MClass-21_T_silvestris-MELD-LSM-R.raw	44160	QGLPVLQMGWGR	26759	12	88	88	12	6713592	2	51.23	-	515490000000	13407024	1.1	tr|A0A2I9LPQ8|A0A2I9LPQ8_9SCOR		50 51 96 100 100 99 95 94 94 95 93 89	QGLPVLQMGWGR	HCD
3	210707-MClass-21_T_silvestris-MELD-LSM-R.raw	50071	AC(+57.02)N(+.98)ENN(+.98)WSNKC(+57.02)AEHGFSK	6819	18	88	88	18	7189597	3	18.91	-	1538600000000	21538530	2.0		Carbamidomethylation; Deamidation (NQ)	100 100 100 99 96 97 62 59 90 92 94 92 95 89 92 93 65 69	AC(+57.02)N(+.98)ENN(+.98)WSNKC(+57.02)AEHGFSK	HCD
3	210707-MClass-21_T_silvestris-MELD-LSM-R.raw	51731	YGFLAC(+57.02)QESSGGC(+57.02)M(+15.99)C(+57.02)FGPR	15611	19	88	88	19	7339637	3	32.99	-	261940000000	21988640	2.4		Carbamidomethylation; Oxidation (M)	98 98 99 99 55 38 34 71 100 100 99 99 99 99 99 99 98 92 99	YGFLAC(+57.02)QESSGGC(+57.02)M(+15.99)C(+57.02)FGPR	HCD
3	210707-MClass-21_T_silvestris-MELD-LSM-R.raw	7095	FGDC(+57.02)PYK	7069	7	88	88	7	4436913	2	19.57	-	6174200000	8853691	-1.1		Carbamidomethylation	97 97 99 96 56 74 97	FGDC(+57.02)PYK	HCD
3	210707-MClass-21_T_silvestris-MELD-LSM-R.raw	8085	KLGPLELK	11735	8	88	88	8	4492911	2	27.09	-	776180000000	8965695	-2.1			99 98 94 50 69 99 100 95	KLGPLELK	HCD
3	210707-MClass-21_T_silvestris-MELD-LSM-R.raw	7398	LQYPLAGK	11213	8	88	88	8	4452620	2	26.12	-	5207700000000	8885069	2.8			52 66 99 98 98 99 98 93	LQYPLAGK	HCD
3	210707-MClass-21_T_silvestris-MELD-LSM-R.raw	22327	QENLPLEPK	10423	9	88	88	9	5342906	2	24.74	-	212330000000	10665659	0.8			49 66 95 98 96 97 99 98 95	QENLPLEPK	HCD
3	210707-MClass-21_T_silvestris-MELD-LSM-R.raw	856	KGYC(+57.02)SMDLLK	12689	10	88	88	10	4055352	3	28.58	-	36733000000	12135835	0.3		Carbamidomethylation	63 59 79 89 99 99 99 99 99 94	KGYC(+57.02)SMDLLK	HCD
3	210707-MClass-21_T_silvestris-MELD-LSM-R.raw	10372	FLC(+57.02)LSER	15153	7	88	88	7	4627344	2	32.54	-	91494000000	9234534	0.8		Carbamidomethylation	98 99 99 96 54 73 97	FLC(+57.02)LSER	HCD
3	210707-MClass-21_T_silvestris-MELD-LSM-R.raw	72567	FPC(+57.02)DTSGPSGSLESAEATTM(+15.99)SGLFTR	13892	26	88	88	26	13615981	2	30.33	-	84351000000	27211897	-2.9		Carbamidomethylation; Oxidation (M)	99 97 99 98 96 95 70 81 99 99 98 99 98 97 96 97 94 61 51 60 96 97 96 65 63 84	FPC(+57.02)DTSGPSGSLESAEATTM(+15.99)SGLFTR	HCD
3	210707-MClass-21_T_silvestris-MELD-LSM-R.raw	47364	KPC(+57.02)EYLLAM(+15.99)PR	14789	11	88	88	11	6973533	2	31.85	-	20613000000	13926895	1.8		Carbamidomethylation; Oxidation (M)	96 46 73 99 98 98 96 93 91 79 97	KPC(+57.02)EYLLAM(+15.99)PR	HCD
3	210707-MClass-21_T_silvestris-MELD-LSM-R.raw	63688	QC(+57.02)TSPN(+.98)SEPLKDYGR	21522	15	88	88	15	8768983	2	42.51	-	67801000000	17517783	2.1		Carbamidomethylation; Deamidation (NQ)	50 50 61 77 97 98 98 99 98 98 97 99 98 99 100	QC(+57.02)TSPN(+.98)SEPLKDYGR	HCD
3	210707-MClass-21_T_silvestris-MELD-LSM-R.raw	3115	QGDLLMALTTHKMSK	19455	15	88	88	15	4192240	4	39.34	-	200230000000	16728640	1.8			45 46 83 89 96 99 100 100 100 100 99 98 92 88 85	QGDLLMALTTHKMSK	HCD
3	210707-MClass-21_T_silvestris-MELD-LSM-R.raw	24235	SKQLFLPAGK	13112	10	88	88	10	5448261	2	29.03	-	433730000000	10876389	-1.1			89 92 95 99 99 71 54 95 95 89	SKQLFLPAGK	HCD
3	210707-MClass-21_T_silvestris-MELD-LSM-R.raw	24542	FGPLC(+57.02)VEDR	14721	9	88	88	9	5467609	2	31.42	-	11987000000000	10915068	0.3		Carbamidomethylation	99 100 100 100 99 93 65 59 78	FGPLC(+57.02)VEDR	HCD
3	210707-MClass-21_T_silvestris-MELD-LSM-R.raw	56422	EHNVPMVSMHQQK	8078	13	88	88	13	7828743	2	21.11	-	43651000000	15637285	3.5			99 96 99 100 100 99 99 79 45 40 89 96 100	EHNVPMVSMHQQK	HCD
3	210707-MClass-21_T_silvestris-MELD-LSM-R.raw	26081	ANNLPMDPEEQQFK	16167	14	88	88	14	5542593	3	33.97	-	49496000000	16597563	-0.2			52 51 69 92 99 97 99 99 99 97 85 91 99 100	ANNLPMDPEEQQFK	HCD
3	210707-MClass-21_T_silvestris-MELD-LSM-R.raw	64110	LGPLELKQFHNTNEK	13912	15	88	88	15	8844735	2	30.43	-	4606700000	17669314	0.6			97 94 74 81 99 100 99 92 96 93 90 89 86 66 61	LGPLELKQFHNTNEK	HCD
3	210707-MClass-21_T_silvestris-MELD-LSM-R.raw	-	NADLLMALTTHK	21985	12	88	88	12	4432390	3	43.34	-	0	13266965	-0.9	tr|A0A2I9LP89|A0A2I9LP89_9SCOR		45 52 82 85 99 98 99 99 98 99 99 100	NADLLMALTTHK	HCD
3	210707-MClass-21_T_silvestris-MELD-LSM-R.raw	6855	YGLMDER	8762	7	88	88	7	4422023	2	22.39	-	111080000000	8823906	-0.7			70 66 98 95 97 95 93	YGLMDER	HCD
3	210707-MClass-21_T_silvestris-MELD-LSM-R.raw	66975	SDC(+57.02)SSGGC(+57.02)EQVANDDYK	21730	17	87	87	17	9463590	2	42.89	-	31715000000	18906997	2.0		Carbamidomethylation	55 70 98 99 100 99 99 98 77 57 68 97 95 97 90 94 100	SDC(+57.02)SSGGC(+57.02)EQVANDDYK	HCD
3	210707-MClass-21_T_silvestris-MELD-LSM-R.raw	7037	NADLLMALTTHK	20609	12	87	87	12	4432399	3	40.88	-	11814000000000	13266965	1.1	tr|A0A2I9LP89|A0A2I9LP89_9SCOR		44 51 80 97 100 100 99 99 99 99 88 97	NADLLMALTTHK	HCD
3	210707-MClass-21_T_silvestris-MELD-LSM-R.raw	36640	NNDQ(+.98)LVGDVPR	11991	11	87	87	11	6143019	2	27.46	-	16157000000	12265891	0.1		Deamidation (NQ)	48 57 99 100 100 98 92 94 96 85 95	NNDQ(+.98)LVGDVPR	HCD
3	210707-MClass-21_T_silvestris-MELD-LSM-R.raw	-	FC(+57.02)DYKDAEYK	8817	10	87	87	10	4468607	3	22.34	-	0	13375598	0.2		Carbamidomethylation	98 96 98 96 98 97 60 60 86 87	FC(+57.02)DYKDAEYK	HCD
3	210707-MClass-21_T_silvestris-MELD-LSM-R.raw	66558	LKDPGSVDFDVAGVSNGNDVC(+57.02)QGC(+57.02)YK	18401	26	87	87	26	9344215	3	37.66	-	591540000000	28002432	-0.2		Carbamidomethylation	94 85 78 45 43 59 70 87 87 96 100 100 100 100 100 100 100 100 100 100 99 98 98 99 81 65	LKDPGSVDFDVAGVSNGNDVC(+57.02)QGC(+57.02)YK	HCD
3	210707-MClass-21_T_silvestris-MELD-LSM-R.raw	-	DAFGKC(+57.02)DDFK	8645	10	87	87	10	6017610	2	22.06	-	0	12015073	0.2	tr|A0A1E1WVV4|A0A1E1WVV4_TITOB:Q0GY43|KIK2_TITDI	Carbamidomethylation	86 90 95 96 91 51 68 99 100 100	DAFGKC(+57.02)DDFK	HCD
3	210707-MClass-21_T_silvestris-MELD-LSM-R.raw	7924	NADLLM(+15.99)ALTTHK	18257	12	87	87	12	4485709	3	37.31	-	160050000000	13426914	-0.3	tr|A0A2I9LP89|A0A2I9LP89_9SCOR	Oxidation (M)	40 43 97 91 98 96 94 98 99 99 99 100	NADLLM(+15.99)ALTTHK	HCD
3	210707-MClass-21_T_silvestris-MELD-LSM-R.raw	20119	NVLNLNLLK	22877	9	87	87	9	5208270	2	44.85	-	146080000000	10396389	0.6			59 71 99 95 93 89 96 96 92	NVLNLNLLK	HCD
3	210707-MClass-21_T_silvestris-MELD-LSM-R.raw	17375	C(+57.02)QNWGKNEYC(+57.02)R	5456	11	87	87	11	5055472	3	16.99	-	2250100000	15136191	0.5		Carbamidomethylation	62 52 94 96 90 88 92 97 96 98 100	C(+57.02)QNWGKNEYC(+57.02)R	HCD
3	210707-MClass-21_T_silvestris-MELD-LSM-R.raw	3846	FLLSLPR	24296	7	87	87	7	4232654	2	47.11	-	6184600000	8445170	-1.0	tr|A0A2I9LP89|A0A2I9LP89_9SCOR		98 99 99 94 95 68 61	FLLSLPR	HCD
3	210707-MClass-21_T_silvestris-MELD-LSM-R.raw	3115	ANDLLMALTTHKMSK	19568	15	87	87	15	4192240	4	39.34	-	200230000000	16728640	1.8			45 49 79 84 95 99 100 100 100 100 96 96 90 92 92	ANDLLMALTTHKMSK	HCD
3	210707-MClass-21_T_silvestris-MELD-LSM-R.raw	66519	HGMM(+15.99)C(+57.02)GSSGC(+57.02)DSKHGNK	10593	17	87	87	17	9333573	2	25.18	-	101240000000	18647073	-3.9		Oxidation (M); Carbamidomethylation	69 90 90 99 99 100 100 99 97 98 99 98 98 87 51 49 68	HGMM(+15.99)C(+57.02)GSSGC(+57.02)DSKHGNK	HCD
3	210707-MClass-21_T_silvestris-MELD-LSM-R.raw	931	FLC(+57.02)LMK	17064	6	87	87	6	4062139	2	35.52	-	23904000000	8104132	0.0		Carbamidomethylation	98 99 99 98 72 60	FLC(+57.02)LMK	HCD
3	210707-MClass-21_T_silvestris-MELD-LSM-R.raw	66757	SEC(+57.02)GDNC(+57.02)M(+15.99)C(+57.02)FGVPSDK	9605	16	87	87	16	9398412	2	23.59	-	192880000000	18776689	-0.5		Carbamidomethylation; Oxidation (M)	75 90 100 99 81 57 95 99 100 100 100 100 97 72 77 62	SEC(+57.02)GDNC(+57.02)M(+15.99)C(+57.02)FGVPSDK	HCD
3	210707-MClass-21_T_silvestris-MELD-LSM-R.raw	23589	YNDNEYC(+57.02)DKLC(+57.02)K	7992	12	87	87	12	5412260	3	21.09	-	1672000000	16206548	0.8	H1ZZH8|SCX9_TITOB:C9X4K6|SCNA8_TITDI:tr|A0A1E1WW03|A0A1E1WW03_TITOB:P0C5K8|SCX5_TITBA:A0A7S8MU55|SCX17_TITSE:P0DSO4|SCX3_TITFA:tr|A0A218QWV4|A0A218QWV4_TITSE:tr|A0A218QXH0|A0A218QXH0_TITSE:tr|A0AA49QCH7|A0AA49QCH7_9SCOR	Carbamidomethylation	56 56 98 96 96 94 90 94 88 91 95 98	YNDNEYC(+57.02)DKLC(+57.02)K	HCD
3	210707-MClass-21_T_silvestris-MELD-LSM-R.raw	25238	FSPTEMNFK	16971	9	87	87	9	5507581	2	35.23	-	145690000000	10995007	0.8			93 95 98 98 96 88 90 65 66	FSPTEMNFK	HCD
3	210707-MClass-21_T_silvestris-MELD-LSM-R.raw	-	GYLM(+15.99)DER	6539	7	87	87	7	4501981	2	18.70	-	0	8983854	-4.2	tr|J9PIJ6|J9PIJ6_9SCOR:tr|A0AA49QDN4|A0AA49QDN4_9SCOR	Oxidation (M)	90 92 99 96 93 71 72	GYLM(+15.99)DER	HCD
3	210707-MClass-21_T_silvestris-MELD-LSM-R.raw	58988	AC(+57.02)DENN(+.98)C(+57.02)LNEAC(+57.02)R	3998	13	87	87	13	8138008	2	14.61	-	654710000000	16255869	0.1		Carbamidomethylation; Deamidation (NQ)	86 86 100 99 99 100 100 100 98 60 43 71 98	AC(+57.02)DENN(+.98)C(+57.02)LNEAC(+57.02)R	HCD
3	210707-MClass-21_T_silvestris-MELD-LSM-R.raw	25746	VVVTNLC(+57.02)GNK	7952	10	87	87	10	5522977	2	20.94	-	311700000	11025806	0.3		Carbamidomethylation	99 99 100 98 90 92 90 49 61 98	VVVTNLC(+57.02)GNK	HCD
3	210707-MClass-21_T_silvestris-MELD-LSM-R.raw	59821	TAHLLGSHPDGDSGPGFSVPGSGPSK	15852	26	87	87	26	8210634	3	33.34	-	1590100000000	24601667	0.6	tr|A0A2I9LP89|A0A2I9LP89_9SCOR:tr|A0A2I9LP68|A0A2I9LP68_9SCOR:P85842|VMXP_TITSE		82 89 100 100 100 98 96 52 65 97 52 71 97 98 95 96 90 98 99 96 86 82 56 86 98 100	TAHLLGSHPDGDSGPGFSVPGSGPSK	HCD
3	210707-MClass-21_T_silvestris-MELD-LSM-R.raw	2036	YALKDSLFPGK	19051	11	87	87	11	4135644	3	38.61	-	286230000000	12376707	0.6			50 60 98 98 98 75 85 100 99 100 100	YALKDSLFPGK	HCD
3	210707-MClass-21_T_silvestris-MELD-LSM-R.raw	47525	KC(+57.02)VEYLLEWR	13759	10	87	87	10	6983594	2	30.33	-	27698000000	13947017	1.9		Carbamidomethylation	99 99 99 99 97 99 97 63 46 79	KC(+57.02)VEYLLEWR	HCD
3	210707-MClass-21_T_silvestris-MELD-LSM-R.raw	32107	QNGYPALNDGK	6549	11	87	87	11	5887859	2	18.89	-	28413000000	11755571	0.2			45 52 88 99 99 97 97 91 97 99 100	QNGYPALNDGK	HCD
3	210707-MClass-21_T_silvestris-MELD-LSM-R.raw	70273	LLGSPHDDGNGGPLSLPGSPGSK	17082	23	87	87	23	10800388	2	35.52	-	10378000000	21580654	-1.1	tr|A0A2I9LP89|A0A2I9LP89_9SCOR:tr|A0A2I9LP68|A0A2I9LP68_9SCOR		99 99 98 98 96 87 97 77 60 94 91 55 43 69 98 99 98 94 93 93 82 96 100	LLGSPHDDGNGGPLSLPGSPGSK	HCD
3	210707-MClass-21_T_silvestris-MELD-LSM-R.raw	3601	VATVSLPR	10859	8	87	87	8	4217590	2	25.85	-	949120000000	8415021	1.6			98 99 99 99 97 79 43 87	VATVSLPR	HCD
3	210707-MClass-21_T_silvestris-MELD-LSM-R.raw	10301	C(+57.02)FGVPTDK	8631	8	87	87	8	4622182	2	22.18	-	74505000000	9224218	0.1		Carbamidomethylation	98 99 99 99 96 62 60 86	C(+57.02)FGVPTDK	HCD
3	210707-MClass-21_T_silvestris-MELD-LSM-R.raw	61174	TDGFLM(+15.99)GN(+.98)TSSEENR	8987	15	87	87	15	8378486	2	22.74	-	29993000000	16736838	-0.7		Oxidation (M); Deamidation (NQ)	46 59 55 88 100 100 98 96 96 97 91 95 96 97 100	TDGFLM(+15.99)GN(+.98)TSSEENR	HCD
3	210707-MClass-21_T_silvestris-MELD-LSM-R.raw	72279	EDKEC(+57.02)NQQSN(+.98)C(+57.02)PSN(+.98)HC(+57.02)C(+57.02)DFK	6797	20	87	87	20	12799672	2	19.18	-	62662000000	25579202	-0.2		Carbamidomethylation; Deamidation (NQ)	92 91 96 98 96 71 65 93 97 98 99 92 87 92 86 93 66 63 78 99	EDKEC(+57.02)NQQSN(+.98)C(+57.02)PSN(+.98)HC(+57.02)C(+57.02)DFK	HCD
3	210707-MClass-21_T_silvestris-MELD-LSM-R.raw	55080	TAHLLGSPHDEDDK	7272	14	87	87	14	7678594	2	19.74	-	6026300000000	15337058	-1.0	tr|A0A2I9LP89|A0A2I9LP89_9SCOR:tr|A0A2I9LP68|A0A2I9LP68_9SCOR:P85842|VMXP_TITSE		99 99 100 100 100 100 99 96 66 82 60 51 79 98	TAHLLGSPHDEDDK	HCD
3	210707-MClass-21_T_silvestris-MELD-LSM-R.raw	51166	LMGDNSGENEDFK	11312	13	87	87	13	7283080	2	26.34	-	30104000000	14545984	2.2			98 97 99 99 97 97 82 90 77 65 94 76 67	LMGDNSGENEDFK	HCD
3	210707-MClass-21_T_silvestris-MELD-LSM-R.raw	60531	LTPGSNEPEC(+57.02)PLTDGFLMGHYR	24423	22	87	87	22	8310546	3	47.22	-	8673000000	24901306	4.6		Carbamidomethylation	87 90 99 99 99 72 70 49 74 95 95 97 98 99 96 93 90 77 88 86 79 93	LTPGSNEPEC(+57.02)PLTDGFLMGHYR	HCD
3	210707-MClass-21_T_silvestris-MELD-LSM-R.raw	13869	M(+15.99)MDSLNLK	10937	8	87	87	8	4842341	2	25.79	-	85886000000	9664515	2.3		Oxidation (M)	98 97 99 90 87 93 74 62	M(+15.99)MDSLNLK	HCD
3	210707-MClass-21_T_silvestris-MELD-LSM-R.raw	17169	LGC(+57.02)GVAGHVDDVGKK	5233	15	87	87	15	5045929	3	16.65	-	10354000000	15107561	0.6	tr|A0A2I9LNW3|A0A2I9LNW3_9SCOR	Carbamidomethylation	100 100 99 93 91 90 79 68 92 94 94 54 61 99 100	LGC(+57.02)GVAGHVDDVGKK	HCD
3	210707-MClass-21_T_silvestris-MELD-LSM-R.raw	64207	VYC(+57.02)DGNDLNDNMWR	18640	14	87	87	14	8863610	2	37.68	-	25861000000	17707090	-0.9		Carbamidomethylation	95 98 100 99 97 95 98 97 95 98 69 27 61 96	VYC(+57.02)DGNDLNDNMWR	HCD
3	210707-MClass-21_T_silvestris-MELD-LSM-R.raw	17865	ALKPPFGKC(+57.02)DDFK	8332	13	87	87	13	5082645	3	21.60	-	134570000000	15217649	4.5	tr|A0A1E1WVV4|A0A1E1WVV4_TITOB:Q0GY43|KIK2_TITDI	Carbamidomethylation	52 59 70 77 90 100 99 98 96 98 99 100 100	ALKPPFGKC(+57.02)DDFK	HCD
3	210707-MClass-21_T_silvestris-MELD-LSM-R.raw	58685	DSWLC(+57.02)AANRDQTGK	9105	14	87	87	14	8113730	2	22.99	-	213410000000	16207314	0.1		Carbamidomethylation	66 49 67 98 99 98 95 91 87 97 93 96 96 94	DSWLC(+57.02)AANRDQTGK	HCD
3	210707-MClass-21_T_silvestris-MELD-LSM-R.raw	56964	C(+57.02)GSSGC(+57.02)M(+15.99)C(+57.02)FGVPDK	10000	14	87	87	14	7892961	2	24.31	-	50799000000	15765779	-0.2		Carbamidomethylation; Oxidation (M)	63 72 99 98 94 87 85 94 96 98 99 97 78 63	C(+57.02)GSSGC(+57.02)M(+15.99)C(+57.02)FGVPDK	HCD
3	210707-MClass-21_T_silvestris-MELD-LSM-R.raw	64765	SGC(+57.02)GDNC(+57.02)MC(+57.02)FGVPSDK	13531	16	87	87	16	8958314	2	29.28	-	93587000000	17896528	-2.5		Carbamidomethylation	94 96 99 99 77 46 69 99 100 100 100 100 97 75 80 68	SGC(+57.02)GDNC(+57.02)MC(+57.02)FGVPSDK	HCD
3	210707-MClass-21_T_silvestris-MELD-LSM-R.raw	6853	GYLM(+15.99)DHDC(+57.02)GLK	9398	11	87	87	11	4421935	3	23.32	-	17156000000	13235588	0.0	tr|J9PIJ6|J9PIJ6_9SCOR:tr|A0AA49QDN4|A0AA49QDN4_9SCOR	Oxidation (M); Carbamidomethylation	96 96 99 98 98 88 95 56 44 93 99	GYLM(+15.99)DHDC(+57.02)GLK	HCD
3	210707-MClass-21_T_silvestris-MELD-LSM-R.raw	10535	WTDC(+57.02)LNLVQLK	20537	11	87	87	11	4639097	3	40.96	-	22799000000	13887122	-3.6		Carbamidomethylation	93 70 75 89 94 90 92 88 76 96 99	WTDC(+57.02)LNLVQLK	HCD
3	210707-MClass-21_T_silvestris-MELD-LSM-R.raw	41847	LSFPADKDLFSDDDVM(+15.99)K	22693	17	87	87	17	6536398	3	44.55	-	51776000000	19578979	-0.2		Oxidation (M)	67 81 100 96 50 56 60 97 98 97 96 98 99 98 95 98 100	LSFPADKDLFSDDDVM(+15.99)K	HCD
3	210707-MClass-21_T_silvestris-MELD-LSM-R.raw	54308	FNNC(+57.02)VEETN(+.98)LPQAFHFGPR	11499	19	87	87	19	7600143	3	26.55	-	87828000000	22770271	-2.7		Carbamidomethylation; Deamidation (NQ)	74 70 99 100 100 100 100 97 97 99 96 59 52 73 67 93 93 91 99	FNNC(+57.02)VEETN(+.98)LPQAFHFGPR	HCD
3	210707-MClass-21_T_silvestris-MELD-LSM-R.raw	45169	FGLKSDC(+57.02)SSGGC(+57.02)M(+15.99)C(+57.02)FGPR	12151	18	87	87	18	6802794	3	27.77	-	605850000000	20378164	-0.1		Carbamidomethylation; Oxidation (M)	70 70 97 70 54 63 69 90 100 100 100 100 99 99 98 97 98 100	FGLKSDC(+57.02)SSGGC(+57.02)M(+15.99)C(+57.02)FGPR	HCD
3	210707-MClass-21_T_silvestris-MELD-LSM-R.raw	42569	ASNC(+57.02)C(+57.02)LASC(+57.02)FK	11656	11	87	87	11	6592722	2	26.73	-	64084000000	13165312	-1.0		Carbamidomethylation	40 41 94 98 98 97 98 98 98 99 100	ASNC(+57.02)C(+57.02)LASC(+57.02)FK	HCD
3	210707-MClass-21_T_silvestris-MELD-LSM-R.raw	58129	KFSPTEMNKFHGSQDQC(+57.02)LEK	10440	20	87	87	20	8043751	3	24.99	-	438980000000	24101045	-0.4	tr|T1DPA7|T1DPA7_9SCOR	Carbamidomethylation	98 99 99 95 89 94 48 68 97 99 98 95 88 66 73 84 85 86 91 98	KFSPTEMNKFHGSQDQC(+57.02)LEK	HCD
3	210707-MClass-21_T_silvestris-MELD-LSM-R.raw	18558	FSAEATM(+15.99)TSGLTFR	7792	14	87	87	14	5122434	3	20.73	-	135840000000	15337134	-3.2		Oxidation (M)	82 82 99 99 97 94 59 62 95 93 97 93 79 93	FSAEATM(+15.99)TSGLTFR	HCD
3	210707-MClass-21_T_silvestris-MELD-LSM-R.raw	62895	EHNVPM(+15.99)VEPEQQFK	12188	14	87	87	14	8644061	2	27.40	-	96034000000	17267983	-0.4		Oxidation (M)	95 88 98 99 80 79 97 73 49 92 89 91 94 99	EHNVPM(+15.99)VEPEQQFK	HCD
3	210707-MClass-21_T_silvestris-MELD-LSM-R.raw	8171	YDDN(+.98)PFK	8124	7	87	87	7	4501947	2	21.11	-	11926000000	8983708	4.5		Deamidation (NQ)	96 98 98 90 67 82 82	YDDN(+.98)PFK	HCD
3	210707-MClass-21_T_silvestris-MELD-LSM-R.raw	52227	SQ(+.98)C(+57.02)GSSC(+57.02)GM(+15.99)C(+57.02)FC(+57.02)AEHGFSK	9405	19	87	87	19	7385983	3	23.34	-	27719000000	22127739	-0.4		Deamidation (NQ); Carbamidomethylation; Oxidation (M)	68 77 99 99 99 98 66 56 90 96 97 97 95 97 90 92 94 75 73	SQ(+.98)C(+57.02)GSSC(+57.02)GM(+15.99)C(+57.02)FC(+57.02)AEHGFSK	HCD
3	210707-MClass-21_T_silvestris-MELD-LSM-R.raw	52338	KEGYLMDYDGC(+57.02)K	11728	12	87	87	12	7398187	2	27.00	-	8279700000	14776218	0.7	tr|J9PIJ6|J9PIJ6_9SCOR:tr|A0AA49QDN4|A0AA49QDN4_9SCOR	Carbamidomethylation	97 96 55 55 94 91 98 92 90 93 94 93	KEGYLMDYDGC(+57.02)K	HCD
3	210707-MClass-21_T_silvestris-MELD-LSM-R.raw	70408	C(+57.02)GVPWWGN(+.98)TNC(+57.02)HGEWSTK	19054	18	87	87	18	10889539	2	38.78	-	591650000000	21758889	2.0		Carbamidomethylation; Deamidation (NQ)	75 77 100 100 100 100 100 99 95 93 97 91 90 93 54 61 75 72	C(+57.02)GVPWWGN(+.98)TNC(+57.02)HGEWSTK	HCD
3	210707-MClass-21_T_silvestris-MELD-LSM-R.raw	11546	YLNC(+57.02)LEK	9034	7	87	87	7	4702336	2	22.68	-	15908000000	9384531	-0.4		Carbamidomethylation	98 97 96 94 93 74 57	YLNC(+57.02)LEK	HCD
3	210707-MClass-21_T_silvestris-MELD-LSM-R.raw	11245	MTLLGNMR	15543	8	87	87	8	4682441	2	33.14	-	56938000000	9344728	0.8			97 99 100 99 91 57 56 99	MTLLGNMR	HCD
3	210707-MClass-21_T_silvestris-MELD-LSM-R.raw	9014	C(+57.02)FGVPSDK	7948	8	87	87	8	4552103	2	20.90	-	1096100000000	9084062	-0.2		Carbamidomethylation	99 99 100 100 97 71 70 62	C(+57.02)FGVPSDK	HCD
3	210707-MClass-21_T_silvestris-MELD-LSM-R.raw	23936	FLGKSEASC(+57.02)VLC(+57.02)EK	12086	14	87	87	14	5432668	3	27.62	-	258660000000	16267744	2.6		Carbamidomethylation	99 99 95 79 85 88 98 100 100 100 99 61 62 56	FLGKSEASC(+57.02)VLC(+57.02)EK	HCD
3	210707-MClass-21_T_silvestris-MELD-LSM-R.raw	7037	NADLLMALTTHK	20726	12	87	87	12	4432399	3	40.88	-	11814000000000	13266965	1.1	tr|A0A2I9LP89|A0A2I9LP89_9SCOR		41 50 78 86 100 100 100 100 99 99 97 100	NADLLMALTTHK	HCD
3	210707-MClass-21_T_silvestris-MELD-LSM-R.raw	9630	VVVTLVTGK	12428	9	87	87	9	4582977	2	28.10	-	7324800000	9145801	0.9			100 100 99 98 98 97 88 46 60	VVVTLVTGK	HCD
3	210707-MClass-21_T_silvestris-MELD-LSM-R.raw	-	NADLLMALTTHK	21365	12	87	87	12	4432392	3	42.35	-	0	13266965	-0.5	tr|A0A2I9LP89|A0A2I9LP89_9SCOR		44 50 80 86 100 99 99 99 99 97 95 100	NADLLMALTTHK	HCD
3	210707-MClass-21_T_silvestris-MELD-LSM-R.raw	497	DRFC(+57.02)DYKDAEYK	9071	12	87	87	12	4031790	4	22.84	-	424880000000	16086877	-0.5		Carbamidomethylation	57 46 80 100 100 100 100 100 99 100 93 71	DRFC(+57.02)DYKDAEYK	HCD
3	210707-MClass-21_T_silvestris-MELD-LSM-R.raw	20394	YC(+57.02)YGLDPR	12489	8	87	87	8	5222339	2	28.20	-	62309000000	10424541	-0.7	tr|J9PIJ6|J9PIJ6_9SCOR:tr|A0AA49QDN4|A0AA49QDN4_9SCOR:O77463|SCX4_TITSE:H1ZZH8|SCX9_TITOB:C9X4K6|SCNA8_TITDI:tr|A0A1E1WW03|A0A1E1WW03_TITOB:P0C5K8|SCX5_TITBA:A0A7S8MU55|SCX17_TITSE:P0DSO4|SCX3_TITFA:tr|A0A218QWV4|A0A218QWV4_TITSE:tr|A0A218QXH0|A0A218QXH0_TITSE:tr|A0AA49QCH7|A0AA49QCH7_9SCOR:tr|A0A2I9LP95|A0A2I9LP95_9SCOR	Carbamidomethylation	99 99 98 78 79 74 71 99	YC(+57.02)YGLDPR	HCD
3	210707-MClass-21_T_silvestris-MELD-LSM-R.raw	51731	YGFLVNC(+57.02)DSSGGC(+57.02)M(+15.99)C(+57.02)FPGR	15498	19	87	87	19	7339637	3	32.99	-	261940000000	21988640	2.4		Carbamidomethylation; Oxidation (M)	99 99 100 99 50 32 34 77 100 100 100 99 99 99 98 97 89 88 99	YGFLVNC(+57.02)DSSGGC(+57.02)M(+15.99)C(+57.02)FPGR	HCD
3	210707-MClass-21_T_silvestris-MELD-LSM-R.raw	7930	NAN(+.98)LLM(+15.99)ALTTHK	19739	12	87	87	12	4485717	3	38.53	-	244880000000	13426914	1.5		Deamidation (NQ); Oxidation (M)	59 82 93 94 97 95 94 91 94 73 78 98	NAN(+.98)LLM(+15.99)ALTTHK	HCD
3	210707-MClass-21_T_silvestris-MELD-LSM-R.raw	54069	C(+57.02)HTGMRNSNEDFC(+57.02)ENLC(+57.02)K	6702	18	87	87	18	7579738	3	18.89	-	328650000000	22708926	3.0		Carbamidomethylation	99 97 98 49 29 49 71 96 94 99 100 100 99 99 96 99 98 99	C(+57.02)HTGMRNSNEDFC(+57.02)ENLC(+57.02)K	HCD
3	210707-MClass-21_T_silvestris-MELD-LSM-R.raw	36724	DVAGVSNGNN(+.98)VC(+57.02)QGC(+57.02)YK	8900	17	87	87	17	6149293	3	22.41	-	5.17E6	18417673	-0.7		Deamidation (NQ); Carbamidomethylation	56 46 63 74 88 98 95 95 95 99 99 99 97 93 96 96 91	DVAGVSNGNN(+.98)VC(+57.02)QGC(+57.02)YK	HCD
3	210707-MClass-21_T_silvestris-MELD-LSM-R.raw	68395	C(+57.02)LGETN(+.98)LPSEEPNQKFK	13665	17	87	87	17	9964741	2	29.96	-	65949000000	19909307	1.5		Carbamidomethylation; Deamidation (NQ)	68 67 85 95 98 99 100 97 93 95 71 48 89 92 96 93 99	C(+57.02)LGETN(+.98)LPSEEPNQKFK	HCD
3	210707-MClass-21_T_silvestris-MELD-LSM-R.raw	64569	M(+15.99)GHGQC(+57.02)VDNGNSVGAVDFDLHWNK	21547	24	87	87	24	8917244	3	42.59	-	233110000000	26721497	0.6	tr|A0A2I9LPC9|A0A2I9LPC9_9SCOR	Oxidation (M); Carbamidomethylation	60 52 56 96 96 99 100 98 94 92 98 99 100 100 100 99 100 99 99 94 34 50 78 99	M(+15.99)GHGQC(+57.02)VDNGNSVGAVDFDLHWNK	HCD
3	210707-MClass-21_T_silvestris-MELD-LSM-R.raw	62288	FNDYNC(+57.02)LFAC(+57.02)NPQEVPKSSN(+.98)R	17815	21	87	87	21	8543738	3	36.53	-	2192800000000	25601111	-4.5		Carbamidomethylation; Deamidation (NQ)	97 98 100 99 99 100 100 100 97 94 91 41 46 90 79 81 95 74 65 85 99	FNDYNC(+57.02)LFAC(+57.02)NPQEVPKSSN(+.98)R	HCD
3	210707-MClass-21_T_silvestris-MELD-LSM-R.raw	67874	EVSTTGGNSGSPVFNEDQK	12581	19	87	87	19	9769456	2	28.35	-	14513000000	19518760	0.3			60 51 90 99 99 97 94 98 99 99 99 72 82 99 96 96 56 68 99	EVSTTGGNSGSPVFNEDQK	HCD
3	210707-MClass-21_T_silvestris-MELD-LSM-R.raw	9014	C(+57.02)FGVPSDK	7833	8	87	87	8	4552103	2	20.90	-	1096100000000	9084062	-0.2		Carbamidomethylation	99 99 100 99 94 62 65 79	C(+57.02)FGVPSDK	HCD
3	210707-MClass-21_T_silvestris-MELD-LSM-R.raw	54992	FSPTEM(+15.99)ELFHGSN(+.98)QQC(+57.02)LEK	8412	19	87	87	19	7670087	3	21.74	-	76497000000	22979932	4.8	tr|A0A2I9LP89|A0A2I9LP89_9SCOR:tr|A0A2I9LNV7|A0A2I9LNV7_9SCOR:tr|T1DPA7|T1DPA7_9SCOR	Oxidation (M); Deamidation (NQ); Carbamidomethylation	99 99 99 99 99 95 68 59 94 95 96 93 50 49 74 93 97 99 100	FSPTEM(+15.99)ELFHGSN(+.98)QQC(+57.02)LEK	HCD
3	210707-MClass-21_T_silvestris-MELD-LSM-R.raw	54622	YGC(+57.02)TPWWDDTNC(+57.02)HGEC(+57.02)TK	17037	18	87	87	18	7629596	3	35.44	-	10310000000	22858564	0.2		Carbamidomethylation	99 99 100 99 98 100 99 99 99 90 82 63 78 70 86 90 57 59	YGC(+57.02)TPWWDDTNC(+57.02)HGEC(+57.02)TK	HCD
3	210707-MClass-21_T_silvestris-MELD-LSM-R.raw	52038	NC(+57.02)PATN(+.98)KLLMGNMLLNQFK	27481	19	87	87	19	7367049	3	52.36	-	161010000000	22070901	1.3		Carbamidomethylation; Deamidation (NQ)	97 98 99 71 55 52 70 99 100 100 95 73 69 94 98 96 95 93 99	NC(+57.02)PATN(+.98)KLLMGNMLLNQFK	HCD
3	210707-MClass-21_T_silvestris-MELD-LSM-R.raw	39699	LLSPTFVLDHK	26318	11	87	87	11	6353643	2	50.50	-	321960000000	12687129	0.9			99 99 100 100 100 100 100 99 71 32 60	LLSPTFVLDHK	HCD
3	210707-MClass-21_T_silvestris-MELD-LSM-R.raw	57763	C(+57.02)PC(+57.02)QEGFHC(+57.02)EM(+15.99)K	12477	12	87	87	12	7997926	2	28.18	-	33349000000	15975781	-4.7		Carbamidomethylation; Oxidation (M)	59 94 98 96 99 93 94 96 98 88 65 62	C(+57.02)PC(+57.02)QEGFHC(+57.02)EM(+15.99)K	HCD
3	210707-MClass-21_T_silvestris-MELD-LSM-R.raw	26232	GVFLDKNC(+57.02)R	15932	9	87	87	9	5547819	2	33.53	-	41223000000	11075496	-0.4		Carbamidomethylation	57 76 99 100 99 96 85 76 95	GVFLDKNC(+57.02)R	HCD
3	210707-MClass-21_T_silvestris-MELD-LSM-R.raw	71887	ATHLLGSPHDN(+.98)GSGGPLSVPGSPGSK	14430	26	87	87	26	12140967	2	31.40	-	60077000000	24261824	-1.5	tr|A0A2I9LPQ8|A0A2I9LPQ8_9SCOR:tr|A0A2I9LP89|A0A2I9LP89_9SCOR:tr|A0A2I9LP68|A0A2I9LP68_9SCOR	Deamidation (NQ)	65 74 97 100 99 97 98 94 90 95 68 67 97 95 57 46 92 98 99 98 95 94 65 85 98 100	ATHLLGSPHDN(+.98)GSGGPLSVPGSPGSK	HCD
3	210707-MClass-21_T_silvestris-MELD-LSM-R.raw	21562	QENLSLEPK	8570	9	87	87	9	5292790	2	21.97	-	671500000	10565452	-1.6			48 65 95 99 97 95 98 97 90	QENLSLEPK	HCD
3	210707-MClass-21_T_silvestris-MELD-LSM-R.raw	8939	TVGVSLVGFLLEK	26783	13	87	87	13	4546059	3	51.22	-	9087200000	13607966	-0.6			88 89 51 54 62 98 99 99 99 100 100 100 93	TVGVSLVGFLLEK	HCD
3	210707-MClass-21_T_silvestris-MELD-LSM-R.raw	7244	LLGTSGALR	9841	9	87	87	9	4442692	2	23.86	-	119430000000	8865236	0.2			100 100 100 99 96 89 57 52 89	LLGTSGALR	HCD
3	210707-MClass-21_T_silvestris-MELD-LSM-R.raw	43370	LYC(+57.02)LEN(+.98)LFEK	25597	10	87	87	10	6653224	2	49.30	-	74907000000	13286321	-1.3		Carbamidomethylation; Deamidation (NQ)	99 98 98 98 99 97 98 62 61 60	LYC(+57.02)LEN(+.98)LFEK	HCD
3	210707-MClass-21_T_silvestris-MELD-LSM-R.raw	66675	LYSPGETYFN(+.98)EC(+57.02)HEK	14799	15	87	87	15	9378993	2	31.83	-	132080000000	18737827	0.7		Deamidation (NQ); Carbamidomethylation	100 100 100 99 98 99 100 99 98 98 99 61 30 59 66	LYSPGETYFN(+.98)EC(+57.02)HEK	HCD
3	210707-MClass-21_T_silvestris-MELD-LSM-R.raw	7078	GEDLLMALTTHK	24476	12	87	87	12	4435674	3	47.28	-	24131000000	13276807	-0.3			31 55 77 89 100 100 100 100 99 99 97 100	GEDLLMALTTHK	HCD
3	210707-MClass-21_T_silvestris-MELD-LSM-R.raw	20411	LLPSEEEKLYTDK	10685	13	87	87	13	5222748	3	25.30	-	79796000000	15638032	-0.5			94 100 100 98 99 100 99 97 96 49 40 68 92	LLPSEEEKLYTDK	HCD
3	210707-MClass-21_T_silvestris-MELD-LSM-R.raw	50130	DGAGSYLDLAGC(+57.02)SAATTVKDGK	14479	22	87	87	22	7196746	3	31.40	-	74156000000	21560054	-1.5		Carbamidomethylation	60 43 66 90 100 100 100 100 100 100 99 99 57 51 92 95 93 82 95 99 94 99	DGAGSYLDLAGC(+57.02)SAATTVKDGK	HCD
3	210707-MClass-21_T_silvestris-MELD-LSM-R.raw	15687	LLGLQAFTK	22368	9	87	87	9	4958027	2	43.88	-	18063000000	9895909	-0.1	tr|A0A2I9LP89|A0A2I9LP89_9SCOR		100 99 96 94 88 86 94 65 62	LLGLQAFTK	HCD
3	210707-MClass-21_T_silvestris-MELD-LSM-R.raw	12146	NMEKHFC(+57.02)VEPK	6781	11	87	87	11	4735573	3	19.14	-	33899000000	14176482	1.3		Carbamidomethylation	94 98 99 98 97 99 97 87 60 38 90	NMEKHFC(+57.02)VEPK	HCD
3	210707-MClass-21_T_silvestris-MELD-LSM-R.raw	22802	DRFC(+57.02)DYKDAEYK	9084	12	87	87	12	5372361	3	22.82	-	703830000000	16086877	-0.7		Carbamidomethylation	88 46 59 62 97 100 99 99 99 100 100 94	DRFC(+57.02)DYKDAEYK	HCD
3	210707-MClass-21_T_silvestris-MELD-LSM-R.raw	15934	TAHLLGSPHDAELK	10025	14	87	87	14	4969317	3	24.29	-	7555100000	14877732	0.0	tr|A0A2I9LP89|A0A2I9LP89_9SCOR:tr|A0A2I9LP68|A0A2I9LP68_9SCOR:P85842|VMXP_TITSE		90 95 99 100 99 72 71 90 80 92 66 81 94 88	TAHLLGSPHDAELK	HCD
3	210707-MClass-21_T_silvestris-MELD-LSM-R.raw	38492	C(+57.02)WGLPDSTPTYLPKNK	20778	16	87	87	16	6263149	3	41.44	-	269600000000	18759189	2.1	O77463|SCX4_TITSE	Carbamidomethylation	65 72 96 99 85 92 92 95 97 98 97 65 52 92 95 99	C(+57.02)WGLPDSTPTYLPKNK	HCD
3	210707-MClass-21_T_silvestris-MELD-LSM-R.raw	62388	FLDEYDC(+57.02)YVDPM(+15.99)K	20977	13	87	87	13	8558514	2	41.71	-	33064000000	17096953	-4.2		Carbamidomethylation; Oxidation (M)	98 97 99 100 100 100 99 99 92 74 15 59 99	FLDEYDC(+57.02)YVDPM(+15.99)K	HCD
3	210707-MClass-21_T_silvestris-MELD-LSM-R.raw	72874	DPPSEPC(+57.02)DTSGPSGSLESAEATTM(+15.99)SGLFTR	16192	30	87	87	30	15506770	2	33.94	-	266740000000	30993284	3.6		Carbamidomethylation; Oxidation (M)	62 88 97 99 99 99 100 100 98 98 97 99 100 100 99 98 82 71 97 97 91 49 43 56 97 97 96 60 57 80	DPPSEPC(+57.02)DTSGPSGSLESAEATTM(+15.99)SGLFTR	HCD
3	210707-MClass-21_T_silvestris-MELD-LSM-R.raw	28529	LGVPHDDASPK	8178	11	87	87	11	5682919	2	21.30	-	707190000	11345669	2.0			90 90 98 96 90 95 62 52 95 95 92	LGVPHDDASPK	HCD
3	210707-MClass-21_T_silvestris-MELD-LSM-R.raw	71355	LSVC(+57.02)SDNSDYDQRVDM(+15.99)PHR	12437	19	87	87	19	11554990	2	28.16	-	785270000000	23089800	1.5		Carbamidomethylation; Oxidation (M)	97 98 100 100 99 99 97 98 99 95 62 50 89 96 98 71 68 63 70	LSVC(+57.02)SDNSDYDQRVDM(+15.99)PHR	HCD
3	210707-MClass-21_T_silvestris-MELD-LSM-R.raw	14715	LMGN(+.98)TSSEENRVK	4470	13	87	87	13	4892366	3	15.32	-	9966400000	14646877	0.1		Deamidation (NQ)	99 98 98 98 99 99 98 98 95 45 40 65 98	LMGN(+.98)TSSEENRVK	HCD
3	210707-MClass-21_T_silvestris-MELD-LSM-R.raw	6101	QNLPLEKPDQK	6883	11	87	87	11	4372414	3	19.20	-	43252000000	13087036	-1.0			49 55 97 99 100 100 95 90 95 85 90	QNLPLEKPDQK	HCD
3	210707-MClass-21_T_silvestris-MELD-LSM-R.raw	12549	C(+57.02)YGLPDVK	15231	8	87	87	8	4762341	2	32.85	-	365880000000	9504531	0.6	tr|J9PIJ6|J9PIJ6_9SCOR:tr|A0AA49QDN4|A0AA49QDN4_9SCOR:O77463|SCX4_TITSE:H1ZZH8|SCX9_TITOB:C9X4K6|SCNA8_TITDI:tr|A0A1E1WW03|A0A1E1WW03_TITOB:P0C5K8|SCX5_TITBA:A0A7S8MU55|SCX17_TITSE:P0DSO4|SCX3_TITFA:tr|A0A218QWV4|A0A218QWV4_TITSE:tr|A0A218QXH0|A0A218QXH0_TITSE:tr|A0AA49QCH7|A0AA49QCH7_9SCOR:tr|A0A2I9LP95|A0A2I9LP95_9SCOR	Carbamidomethylation	98 98 99 98 92 94 54 62	C(+57.02)YGLPDVK	HCD
3	210707-MClass-21_T_silvestris-MELD-LSM-R.raw	11688	LGC(+57.02)GVVGHVDNVGK	8350	14	87	87	14	4709099	3	21.59	-	5500900000	14097085	-0.4		Carbamidomethylation	99 99 100 99 100 100 98 96 94 88 37 40 68 99	LGC(+57.02)GVVGHVDNVGK	HCD
3	210707-MClass-21_T_silvestris-MELD-LSM-R.raw	59175	NNC(+57.02)AFLC(+57.02)NYDNAYC(+57.02)DKSWK	17873	19	87	87	19	8150028	3	36.85	-	56861000000	24419827	1.6	C9X4K6|SCNA8_TITDI:tr|A0A1E1WW03|A0A1E1WW03_TITOB:P0C5K8|SCX5_TITBA:A0A7S8MU55|SCX17_TITSE:P0DSO4|SCX3_TITFA:tr|A0A218QWV4|A0A218QWV4_TITSE:tr|A0A218QXH0|A0A218QXH0_TITSE:tr|A0AA49QCH7|A0AA49QCH7_9SCOR	Carbamidomethylation	69 78 100 100 99 99 98 94 95 97 87 85 95 93 95 91 51 50 75	NNC(+57.02)AFLC(+57.02)NYDNAYC(+57.02)DKSWK	HCD
3	210707-MClass-21_T_silvestris-MELD-LSM-R.raw	48761	C(+57.02)GTPWWDDTNC(+57.02)HADC(+57.02)TK	15230	17	87	87	17	7086061	3	32.56	-	1247800000000	21227932	1.5		Carbamidomethylation	82 86 100 100 99 99 97 98 90 90 92 85 46 55 85 86 85	C(+57.02)GTPWWDDTNC(+57.02)HADC(+57.02)TK	HCD
3	210707-MClass-21_T_silvestris-MELD-LSM-R.raw	66004	KEM(+15.99)TVYC(+57.02)DYEN(+.98)LEK	18819	14	87	87	14	9198975	2	38.26	-	15258000000	18377749	3.0		Oxidation (M); Carbamidomethylation; Deamidation (NQ)	79 60 56 57 86 95 98 97 98 99 99 99 99 93	KEM(+15.99)TVYC(+57.02)DYEN(+.98)LEK	HCD
3	210707-MClass-21_T_silvestris-MELD-LSM-R.raw	39264	C(+57.02)NWGVC(+57.02)EGDSGGPLVMR	13793	17	86	86	17	6319402	3	30.33	-	24309000000	18927969	1.0	tr|A0A2I9LPQ8|A0A2I9LPQ8_9SCOR	Carbamidomethylation	45 45 55 65 85 91 100 100 100 100 99 99 99 99 99 97 99	C(+57.02)NWGVC(+57.02)EGDSGGPLVMR	HCD
3	210707-MClass-21_T_silvestris-MELD-LSM-R.raw	65452	WEDNDNLNAGFEAYR	21302	15	86	86	15	9073920	2	42.21	-	34275000000	18127703	-0.5			99 100 100 99 100 99 100 99 99 62 49 88 40 69 99	WEDNDNLNAGFEAYR	HCD
3	210707-MClass-21_T_silvestris-MELD-LSM-R.raw	61607	KLSVC(+57.02)SN(+.98)N(+.98)DSYNER	6272	14	86	86	14	8443661	2	18.16	-	61886000000	16867156	1.2		Carbamidomethylation; Deamidation (NQ)	98 98 99 99 99 98 97 97 69 46 55 61 99 100	KLSVC(+57.02)SN(+.98)N(+.98)DSYNER	HCD
3	210707-MClass-21_T_silvestris-MELD-LSM-R.raw	8526	NAN(+.98)LLMAR	10225	8	86	86	8	4522397	2	24.51	-	5754900000	9024644	0.4		Deamidation (NQ)	80 86 97 97 95 84 69 86	NAN(+.98)LLMAR	HCD
3	210707-MClass-21_T_silvestris-MELD-LSM-R.raw	5208	YESLMALTTHK	20521	11	86	86	11	4318885	3	40.90	-	59353000000	12926436	0.1			41 55 63 97 100 100 100 100 100 99 100	YESLMALTTHK	HCD
3	210707-MClass-21_T_silvestris-MELD-LSM-R.raw	13275	WSLDKFSASEMNKFHNNSEK	17144	20	86	86	20	4806285	5	35.56	-	29188000000	23981011	2.2			48 48 98 99 99 99 99 99 99 100 98 91 93 99 98 97 49 51 79 93	WSLDKFSASEMNKFHNNSEK	HCD
3	210707-MClass-21_T_silvestris-MELD-LSM-R.raw	66648	HHGC(+57.02)N(+.98)TSGPSGSLESAEAN(+.98)HPSGLFTR	13553	27	86	86	27	9370786	3	29.81	-	489120000000	28082156	-0.6		Carbamidomethylation; Deamidation (NQ)	43 57 91 100 99 98 97 82 92 100 100 100 100 99 99 98 94 88 90 38 60 98 98 98 71 67 85	HHGC(+57.02)N(+.98)TSGPSGSLESAEAN(+.98)HPSGLFTR	HCD
3	210707-MClass-21_T_silvestris-MELD-LSM-R.raw	12549	C(+57.02)YGLPDVK	15346	8	86	86	8	4762341	2	32.85	-	365880000000	9504531	0.6	tr|J9PIJ6|J9PIJ6_9SCOR:tr|A0AA49QDN4|A0AA49QDN4_9SCOR:O77463|SCX4_TITSE:H1ZZH8|SCX9_TITOB:C9X4K6|SCNA8_TITDI:tr|A0A1E1WW03|A0A1E1WW03_TITOB:P0C5K8|SCX5_TITBA:A0A7S8MU55|SCX17_TITSE:P0DSO4|SCX3_TITFA:tr|A0A218QWV4|A0A218QWV4_TITSE:tr|A0A218QXH0|A0A218QXH0_TITSE:tr|A0AA49QCH7|A0AA49QCH7_9SCOR:tr|A0A2I9LP95|A0A2I9LP95_9SCOR	Carbamidomethylation	98 99 99 99 92 93 52 62	C(+57.02)YGLPDVK	HCD
3	210707-MClass-21_T_silvestris-MELD-LSM-R.raw	63681	NKGFM(+15.99)YSWDSVDC(+57.02)K	14346	14	86	86	14	8768754	2	31.09	-	8218900000	17517283	4.6		Oxidation (M); Carbamidomethylation	93 95 88 88 97 92 51 50 90 89 91 97 98 93	NKGFM(+15.99)YSWDSVDC(+57.02)K	HCD
3	210707-MClass-21_T_silvestris-MELD-LSM-R.raw	45689	C(+57.02)FPLWSDHMGEKNDDAK	14930	17	86	86	17	6839657	3	32.04	-	61291000000	20488721	1.6		Carbamidomethylation	100 100 100 99 66 62 96 93 48 55 95 91 79 95 98 99 100	C(+57.02)FPLWSDHMGEKNDDAK	HCD
3	210707-MClass-21_T_silvestris-MELD-LSM-R.raw	65645	C(+57.02)SSFDEMEAFDKAVGK	21315	16	86	86	16	9108960	2	42.26	-	5693900000	18197756	1.0		Carbamidomethylation	66 76 94 94 98 95 57 88 91 92 93 92 92 96 89 72	C(+57.02)SSFDEMEAFDKAVGK	HCD
3	210707-MClass-21_T_silvestris-MELD-LSM-R.raw	46444	ETAHLLGSDYDR	7301	12	86	86	12	6888257	2	19.98	-	98172000000	13756367	0.1	tr|A0A2I9LP89|A0A2I9LP89_9SCOR:tr|A0A2I9LP68|A0A2I9LP68_9SCOR:P85842|VMXP_TITSE		99 99 100 100 100 100 100 99 79 50 57 59	ETAHLLGSDYDR	HCD
3	210707-MClass-21_T_silvestris-MELD-LSM-R.raw	18778	MFNPLYLK	21641	8	86	86	8	5132782	2	42.70	-	1203000000	10245415	0.3			97 98 97 54 67 97 96 88	MFNPLYLK	HCD
3	210707-MClass-21_T_silvestris-MELD-LSM-R.raw	39574	SVTPDGPQLTPR	11073	12	86	86	12	6343373	2	25.99	-	117620000000	12666567	2.7	tr|A0A2I9LNW3|A0A2I9LNW3_9SCOR		82 90 100 99 99 96 87 83 77 80 63 82	SVTPDGPQLTPR	HCD
3	210707-MClass-21_T_silvestris-MELD-LSM-R.raw	19832	C(+57.02)YGLPNSVK	11805	9	86	86	9	5192593	2	27.27	-	230380000000	10365012	2.7	tr|J9PIJ6|J9PIJ6_9SCOR:tr|A0AA49QDN4|A0AA49QDN4_9SCOR:O77463|SCX4_TITSE:H1ZZH8|SCX9_TITOB:C9X4K6|SCNA8_TITDI:tr|A0A1E1WW03|A0A1E1WW03_TITOB:P0C5K8|SCX5_TITBA:A0A7S8MU55|SCX17_TITSE:P0DSO4|SCX3_TITFA:tr|A0A218QWV4|A0A218QWV4_TITSE:tr|A0A218QXH0|A0A218QXH0_TITSE:tr|A0AA49QCH7|A0AA49QCH7_9SCOR:tr|A0A2I9LP95|A0A2I9LP95_9SCOR	Carbamidomethylation	99 99 100 100 94 90 60 50 89	C(+57.02)YGLPNSVK	HCD
3	210707-MClass-21_T_silvestris-MELD-LSM-R.raw	65117	SGC(+57.02)GN(+.98)GC(+57.02)GM(+15.99)C(+57.02)FGVPSDK	9241	17	86	86	17	9038320	2	23.03	-	2233800000000	18056477	0.9		Carbamidomethylation; Deamidation (NQ); Oxidation (M)	93 95 99 95 74 54 61 80 99 99 100 100 100 98 79 81 66	SGC(+57.02)GN(+.98)GC(+57.02)GM(+15.99)C(+57.02)FGVPSDK	HCD
3	210707-MClass-21_T_silvestris-MELD-LSM-R.raw	29760	QDGFPTDLEK	14363	10	86	86	10	5752734	2	30.80	-	71154000000	11485349	-2.4			46 74 99 100 94 88 92 90 92 92	QDGFPTDLEK	HCD
3	210707-MClass-21_T_silvestris-MELD-LSM-R.raw	70408	C(+57.02)GVPWWGN(+.98)TNC(+57.02)HGESWTK	19284	18	86	86	18	10889539	2	38.78	-	591650000000	21758889	2.0		Carbamidomethylation; Deamidation (NQ)	71 72 99 100 100 100 99 98 90 91 97 94 90 92 51 62 80 72	C(+57.02)GVPWWGN(+.98)TNC(+57.02)HGESWTK	HCD
3	210707-MClass-21_T_silvestris-MELD-LSM-R.raw	-	FGPLC(+57.02)VEDR	15470	9	86	86	9	5467599	2	32.90	-	0	10915068	-1.4		Carbamidomethylation	99 99 100 99 97 86 65 60 73	FGPLC(+57.02)VEDR	HCD
3	210707-MClass-21_T_silvestris-MELD-LSM-R.raw	65581	SVVTLKN(+.98)DKLTSTLLGK	18561	17	86	86	17	9095313	2	37.93	-	24689000000	18170510	-1.6	Q0GY43|KIK2_TITDI	Deamidation (NQ)	76 80 99 99 99 97 95 96 66 90 95 62 65 96 99 86 72	SVVTLKN(+.98)DKLTSTLLGK	HCD
3	210707-MClass-21_T_silvestris-MELD-LSM-R.raw	39699	LLSPTFVLDHK	26419	11	86	86	11	6353643	2	50.50	-	321960000000	12687129	0.9			99 99 100 100 99 99 99 98 69 31 60	LLSPTFVLDHK	HCD
3	210707-MClass-21_T_silvestris-MELD-LSM-R.raw	60467	SVC(+57.02)SDNSDYNEVDR	5678	14	86	86	14	8303320	2	17.37	-	4756100000	16586477	1.1	tr|A0A2I9LP68|A0A2I9LP68_9SCOR:P85842|VMXP_TITSE	Carbamidomethylation	80 83 100 100 99 97 98 99 98 96 97 48 54 63	SVC(+57.02)SDNSDYNEVDR	HCD
3	210707-MClass-21_T_silvestris-MELD-LSM-R.raw	22396	FSPC(+57.02)LMASR	14374	9	86	86	9	5347522	2	31.26	-	106820000000	10674893	0.5		Carbamidomethylation	94 95 99 99 99 89 54 55 97	FSPC(+57.02)LMASR	HCD
3	210707-MClass-21_T_silvestris-MELD-LSM-R.raw	58520	DPSEAPN(+.98)STPTYPLK	30083	15	86	86	15	8093842	2	56.09	-	333160000000	16167568	-1.9		Deamidation (NQ)	73 49 60 72 72 97 99 99 98 96 96 97 98 98 95	DPSEAPN(+.98)STPTYPLK	HCD
3	210707-MClass-21_T_silvestris-MELD-LSM-R.raw	31270	MLLAAHENLR	10541	10	86	86	10	5843186	2	24.99	-	58168000000	11666230	-0.3			95 99 100 100 98 86 57 40 92 98	MLLAAHENLR	HCD
3	210707-MClass-21_T_silvestris-MELD-LSM-R.raw	55626	EEN(+.98)SVFDDC(+57.02)RFYKDAEYK	20700	18	86	86	18	7726639	3	41.23	-	99539000000	23149688	0.5		Deamidation (NQ); Carbamidomethylation	100 100 100 100 100 99 98 57 35 40 69 96 94 94 86 95 96 99	EEN(+.98)SVFDDC(+57.02)RFYKDAEYK	HCD
3	210707-MClass-21_T_silvestris-MELD-LSM-R.raw	16617	HLDKFYDM(+15.99)C(+57.02)EK	7743	11	86	86	11	5012201	3	20.66	-	62283000000	15006377	0.6		Oxidation (M); Carbamidomethylation	90 93 94 62 62 91 96 92 91 93 87	HLDKFYDM(+15.99)C(+57.02)EK	HCD
3	210707-MClass-21_T_silvestris-MELD-LSM-R.raw	21234	FTLAEDTEK	9279	9	86	86	9	5272599	2	23.13	-	231270000000	10525027	2.4			98 90 96 90 89 88 86 79 62	FTLAEDTEK	HCD
3	210707-MClass-21_T_silvestris-MELD-LSM-R.raw	13756	VTSMVTGAENLLGR	21166	14	86	86	14	4832575	3	42.02	-	8506000000	14467500	0.4			62 57 67 68 99 99 82 88 100 98 99 100 99 93	VTSMVTGAENLLGR	HCD
3	210707-MClass-21_T_silvestris-MELD-LSM-R.raw	24227	KTQ(+.98)PPFLEK	9663	9	86	86	9	5448031	2	23.71	-	10641000000	10875913	0.3		Deamidation (NQ)	95 95 98 94 55 60 88 100 95	KTQ(+.98)PPFLEK	HCD
3	210707-MClass-21_T_silvestris-MELD-LSM-R.raw	42582	N(+.98)AQ(+.98)KYYC(+57.02)GLAK	9727	11	86	86	11	6593115	2	23.88	-	14267000000	13166069	1.1		Deamidation (NQ); Carbamidomethylation	63 74 95 99 99 98 72 65 96 97 94	N(+.98)AQ(+.98)KYYC(+57.02)GLAK	HCD
3	210707-MClass-21_T_silvestris-MELD-LSM-R.raw	-	FSAEADPHSGLEFK	7562	14	86	86	14	5122432	3	20.32	-	0	15337100	-1.5			71 70 98 99 98 97 79 82 84 87 90 73 89 91	FSAEADPHSGLEFK	HCD
3	210707-MClass-21_T_silvestris-MELD-LSM-R.raw	26866	TAHLLSGPHDEPNER	5862	15	86	86	15	5582736	3	17.70	-	47743000000	16717964	1.6	tr|A0A2I9LP89|A0A2I9LP89_9SCOR:P85842|VMXP_TITSE		97 99 100 100 99 76 70 96 93 95 51 30 91 99 100	TAHLLSGPHDEPNER	HCD
3	210707-MClass-21_T_silvestris-MELD-LSM-R.raw	70579	SVC(+57.02)SDNSN(+.98)YNERVDM(+15.99)PHR	9216	18	86	86	18	10989592	2	23.03	-	315230000000	21958960	3.6	tr|A0A2I9LP89|A0A2I9LP89_9SCOR:tr|A0A2I9LP68|A0A2I9LP68_9SCOR:P85842|VMXP_TITSE	Carbamidomethylation; Deamidation (NQ); Oxidation (M)	85 86 99 98 98 95 99 99 95 90 92 77 90 97 65 60 65 68	SVC(+57.02)SDNSN(+.98)YNERVDM(+15.99)PHR	HCD
3	210707-MClass-21_T_silvestris-MELD-LSM-R.raw	60758	TDLSGSPGSTDC(+57.02)EPSR	5415	16	86	86	16	8333540	2	16.91	-	6614500000	16646948	-0.8		Carbamidomethylation	54 71 99 100 100 100 98 93 96 94 94 93 67 45 89 91	TDLSGSPGSTDC(+57.02)EPSR	HCD
3	210707-MClass-21_T_silvestris-MELD-LSM-R.raw	57802	AC(+57.02)N(+.98)ENDC(+57.02)LDEAC(+57.02)K	4508	13	86	86	13	8002879	2	15.46	-	28535000000	15985647	-2.2		Carbamidomethylation; Deamidation (NQ)	98 99 99 99 99 100 100 100 100 74 49 46 62	AC(+57.02)N(+.98)ENDC(+57.02)LDEAC(+57.02)K	HCD
[truncated: 5,354 more rows]

## Sheet: filter
Summary Filter
De novo score(%)	0.5
De novo only -10lgP	32.5
Peptide -10lgP	32.5
PTM Ascore	0.0
Protein -10lgP	20.0
Proteins unique peptides	1
With significant peptides	true
Lock denovo only p-value	true
Protein View Filter
Protein Accession
Protein Description
[truncated: 13 more rows]

[truncated: 1 more sheets: protein-peptides]
