# Supplementary material for: Pioneering Comparative Proteomic and Enzymatic Profiling of Amazonian Scorpion Venoms Enables the Isolation of Their First α-Ktx, Metalloprotease, and Phospholipase A2
Source: Toxins (Basel). 2025 Aug 15;17(8):411. doi: 10.3390/toxins17080411 (PMC12390242; doi:10.3390/toxins17080411)
Supplement: Supplementary file 1 [file toxins-17-00411-s001.zip › Supplementary material_File S2/S2.Protein Number Venn Diagram.xlsx]

## Sheet: Protein Number Venn Diagram
T.silvestris	T.menthendius	B.amazonicus
Q0GY43|KIK2_TITDI	tr|A0A1E1WVV4|A0A1E1WVV4_TITOB	tr|A0A1W7R962|A0A1W7R962_9SCOR
tr|A0A1E1WVV4|A0A1E1WVV4_TITOB	P0DQU6|SCX_TITME	tr|A0A1W7RB82|A0A1W7RB82_9SCOR
P68410|SCX2_TITSE	P60212|SCX2_TITOB	tr|A0A1W7RA02|A0A1W7RA02_9SCOR
tr|A0AA49KAD1|A0AA49KAD1_9SCOR	P0DQU7|SCX2_TITME	tr|A0A1W7RAM0|A0A1W7RAM0_9SCOR
C0HJM9|SCX2_TITFA	H1ZZI4|SCX15_TITOB	tr|A0A1W7RAH0|A0A1W7RAH0_9SCOR
tr|A0A0C9QKU0|A0A0C9QKU0_TITBA	tr|A0A1E1WWE3|A0A1E1WWE3_TITOB	tr|A0A1L4BJ57|A0A1L4BJ57_HEMLE
tr|A0A098CLT3|A0A098CLT3_TITFA	tr|A0A1E1WWD3|A0A1E1WWD3_TITOB	tr|A0A1W7RA38|A0A1W7RA38_9SCOR
tr|J9PIJ6|J9PIJ6_9SCOR	P60213|SCX3_TITOB	tr|A0A1W7RA46|A0A1W7RA46_9SCOR
tr|A0AA49K9N8|A0AA49K9N8_9SCOR	P84688|SCX7_TITOB	tr|A0A2I9LPD0|A0A2I9LPD0_9SCOR
P59936|KA121_TITSE	tr|A0A1E1WVP6|A0A1E1WVP6_TITOB	tr|A0A1W7RA04|A0A1W7RA04_9SCOR
tr|A0A0C9S3A0|A0A0C9S3A0_TITBA	P0DQU5|KA212_TITME	tr|A0AAD4GWH1|A0AAD4GWH1_ASPNN
P0C8L1|KA124_TITST	tr|A0A1E1WVU0|A0A1E1WVU0_TITOB	tr|A0A1W7RAI2|A0A1W7RAI2_9SCOR
P0C168|KA122_TITTR	H1ZZI1|SCX12_TITOB	tr|A0A1L4BJ71|A0A1L4BJ71_HEMLE
tr|A0AA49QDN4|A0AA49QDN4_9SCOR	P0DL22|NDBX_TITPA	tr|A0A1W7RAQ5|A0A1W7RAQ5_9SCOR
tr|A0AA49QCM3|A0AA49QCM3_9SCOR	P84685|SCX6_TITOB	tr|A0A2I9LPF3|A0A2I9LPF3_9SCOR
tr|A0A2I9LPQ8|A0A2I9LPQ8_9SCOR	tr|A0A1E1WVU5|A0A1E1WVU5_TITOB	tr|A0A1W7R9W4|A0A1W7R9W4_9SCOR
tr|A0A7L4XSW0|A0A7L4XSW0_TITCE	H1ZZI3|SCX14_TITOB	tr|A0A1W7R9Z0|A0A1W7R9Z0_9SCOR
O77463|SCX4_TITSE	P60214|SCX1_TITOB	tr|A0A1W7R9V8|A0A1W7R9V8_9SCOR
tr|A0A2I9LNW3|A0A2I9LNW3_9SCOR	tr|A0A1E1WVW2|A0A1E1WVW2_TITOB	tr|A0A2I9LPG4|A0A2I9LPG4_9SCOR
tr|A0A2I9LP89|A0A2I9LP89_9SCOR	tr|A0A1E1WW03|A0A1E1WW03_TITOB	tr|T1DP99|T1DP99_9SCOR
tr|A0A2I9LP68|A0A2I9LP68_9SCOR	H1ZZH8|SCX9_TITOB	tr|T1E6W8|T1E6W8_9SCOR
P85842|VMXP_TITSE	tr|A0A1E1WVW4|A0A1E1WVW4_TITOB	Q0GY40|KBX3_HOFGE
A0A7S8RGC8|SCX27_TITSE	tr|A0A1E1WW26|A0A1E1WW26_TITOB	Q5WR01|KBX32_OPICA
H1ZZH8|SCX9_TITOB	tr|A0A7L4XS62|A0A7L4XS62_9SCOR	Q5WR03|KBX31_OPICA
C9X4K6|SCNA8_TITDI	P84693|SCX5_TITOB	Q5WQZ7|KBX33_OPICA
P0C5K8|SCX5_TITBA	tr|A0A1E1WW12|A0A1E1WW12_TITOB	Q5WQZ9|KBX34_OPICA
P0DSO4|SCX3_TITFA	tr|A0A1E1WVS3|A0A1E1WVS3_TITOB	tr|A0A1W7RB11|A0A1W7RB11_9SCOR
tr|A0A1E1WW03|A0A1E1WW03_TITOB	tr|A0A1E1WWK1|A0A1E1WWK1_TITOB	tr|T1DMR0|T1DMR0_9SCOR
A0A7S8MU55|SCX17_TITSE	tr|A0A1E1WVT2|A0A1E1WVT2_TITOB	tr|A0A1W7RAD4|A0A1W7RAD4_9SCOR
tr|A0A218QXH0|A0A218QXH0_TITSE	tr|A0A7L4XT27|A0A7L4XT27_TITPA	tr|T1DEH9|T1DEH9_9SCOR
tr|A0A218QWV4|A0A218QWV4_TITSE	C0HLM0|SCX2_TITMA	P86100|HYAL1_OLIMR
tr|A0AA49QCH7|A0AA49QCH7_9SCOR	C0HLM1|SCX3_TITMA	tr|A0A1L4BJ64|A0A1L4BJ64_HEMLE
tr|A0A2I9LNV7|A0A2I9LNV7_9SCOR	tr|A0A2I9LNW3|A0A2I9LNW3_9SCOR	tr|A0A1W7RAF6|A0A1W7RAF6_9SCOR
A0A7S8MU86|SCX38_TITSE	tr|A0A1E1WVZ4|A0A1E1WVZ4_TITOB
tr|A0AA49K9P7|A0AA49K9P7_9SCOR	tr|A0A2I9LNV7|A0A2I9LNV7_9SCOR
tr|A0A2I9LPC9|A0A2I9LPC9_9SCOR	P60215|SCX4_TITOB
tr|A0A2I9LPE6|A0A2I9LPE6_9SCOR	Q1I177|SCX3_TITDI
P69940|KBX1_TITSE	tr|A0A2I9LP22|A0A2I9LP22_9SCOR
P0C2F3|KBX1_TITST	H1ZZI2|SCX13_TITOB
tr|A0AA49QDN0|A0AA49QDN0_9SCOR	P0C1X6|KA183_TITDI
Q0GY46|KBX1_TITTR	tr|A0A1W7RAE6|A0A1W7RAE6_9SCOR
Q5G8A6|KBX1_TITCO	tr|A0A1E1WWC7|A0A1E1WWC7_TITOB
tr|A0A0C9RFQ9|A0A0C9RFQ9_TITBA	C9X4K3|SCNA5_TITDI
Q0GY44|KBX1_TITDI	P0CF39|AMP1_TITDI
tr|A0A2I9LP95|A0A2I9LP95_9SCOR	P60210|KAX44_TITOB
tr|A0A2I9LP21|A0A2I9LP21_9SCOR	tr|A0A7L4XVR8|A0A7L4XVR8_9SCOR
tr|T1DPA7|T1DPA7_9SCOR	P85842|VMXP_TITSE
A0A7S8MVN3|LVA41_TITSE	tr|A0A2I9LP68|A0A2I9LP68_9SCOR
tr|A0A1E1WWG0|A0A1E1WWG0_TITOB	tr|A0A7L4XT23|A0A7L4XT23_TYTAS
tr|A0A1W7RB82|A0A1W7RB82_9SCOR	P46066|SCXV_CENSC
tr|C5J8B3|C5J8B3_OPICY	tr|A0AA49QDN4|A0AA49QDN4_9SCOR
	P56612|SCX1_TITST
	Q5G8B8|SCX7_TITCO
	P0DSO5|SCX1_TITFA
	tr|A0A0C9QKV7|A0A0C9QKV7_TITBA
	P15226|SCX1_TITSE
	P0DQH5|SCX1A_TITFA
	P0DMM8|SCX1_TITTR
	tr|A0A0C9RFN5|A0A0C9RFN5_TITBA
	P56611|SCX1_TITBA
	tr|A0A1E1WVV5|A0A1E1WVV5_TITOB
	tr|A0A088D9S1|A0A088D9S1_MESEU
	tr|A0A088DB53|A0A088DB53_MESEU
	P59925|KAX43_TITDI
	tr|A0AA49QDN0|A0AA49QDN0_9SCOR
	P69940|KBX1_TITSE
	tr|A0A0C9RFQ9|A0A0C9RFQ9_TITBA
	Q5G8A6|KBX1_TITCO
	P0C2F3|KBX1_TITST
	Q0GY44|KBX1_TITDI
	Q0GY46|KBX1_TITTR
	P60211|KA181_TITOB
	A0A218QX08|LVA28_TITSE
	Q1I164|SCX7_TITDI
	tr|A0A2I9LNZ4|A0A2I9LNZ4_9SCOR
	tr|A0A2I9LNV1|A0A2I9LNV1_9SCOR
	tr|T1E7N5|T1E7N5_9SCOR
	tr|T1DPB0|T1DPB0_9SCOR
	tr|A0AA49QCE7|A0AA49QCE7_9SCOR
	A0A7S8MU59|SCX18_TITSE
	tr|A0A1E1WWG0|A0A1E1WWG0_TITOB
	A0A7S8MVN3|LVA41_TITSE
	V9Z548|VMPA1_TITPA
	V9ZAX6|VMPA2_TITPA
	tr|A0A1W7RB82|A0A1W7RB82_9SCOR
	tr|A0A1W7RB12|A0A1W7RB12_9SCOR
	P0C8W5|KBX32_HOFGE
	tr|A0A2I9LPZ6|A0A2I9LPZ6_9SCOR
	tr|A0A146CJA5|A0A146CJA5_MESEU
	tr|A0A3P6BZA9|A0A3P6BZA9_BRAOL
	tr|A0A1E1WWJ8|A0A1E1WWJ8_TITOB
	tr|A0A2I9LP21|A0A2I9LP21_9SCOR
	tr|A0A1W7RAE9|A0A1W7RAE9_9SCOR
	A0A7S8MVF3|SCX36_TITSE
	P86392|VMPA1_TITSE
	V9ZAY0|VMPA1_TITTR
	V9Z9A3|VMPA2_TITSE
	V9Z7R6|VMPA1_TITFA
	tr|A0A397YQ37|A0A397YQ37_BRACM
	tr|A0A8D9G9C9|A0A8D9G9C9_BRACM
	tr|A0A816T931|A0A816T931_BRANA
	tr|A0A1W7R9A6|A0A1W7R9A6_9SCOR
	tr|A0A2I9LPY0|A0A2I9LPY0_9SCOR
	A0A1E1WVX2|VMP_TITOB
